# Supplementary material for: Proteomic enzyme analysis of the marine fungus Paradendryphiella salina reveals alginate lyase as a minimal adaptation strategy for brown algae degradation
Source: Sci Rep. 2019 Aug 26;9:12338. doi: 10.1038/s41598-019-48823-9 (PMC6710412; doi:10.1038/s41598-019-48823-9)
Supplement: Supplementary file 3 — Supplementary File S2 [file 41598_2019_48823_MOESM3_ESM.xlsx]

## Sheet: Genome annotation
															MS-% relative iBAQ
ID	Substrate	Dbcan	CUPP-Family	HotPep-Family	CUPP-Function	Hotpep-Function	Function name	CBM	Secretion signal	Trans-membrane- domain	In Transcriptome	Proteases by HotPep	PFAM	Interpro	G - carbon limited	F - F. serratus	S - S. latissima	A - A. nodosum	Notes	Functions in CAZy family
g8300.t1	Acetyl-groups	CE16	CE16	CE16	3.1.1.6	3.1.1.6	acetylesterase	0	Y	0	X	0	GDSL-like Lipase/Acylhydrolase	GDSL lipase/esterase	0.289078	0.56692	0.138269	0.387505		acetylesterase (EC 3.1.1.6) active on various carbohydrate acetyl esters;
g376.t1	Acetyl-groups	CE16	CE16	CE16	3.1.1.6	0	acetylesterase	0	Y	0	X	0	GDSL-like Lipase/Acylhydrolase family	GDSL lipase/esterase	0.0775727	0.294172	0.128596	0.131472		acetylesterase (EC 3.1.1.6) active on various carbohydrate acetyl esters;
g9156.t1	Acetyl-groups	CE1	CE1	CE1	3.1.1.72	3.1.1.6	acetylxylan esterase	0	Y	0	X	0	Esterase PHB depolymerase	Esterase, PHB depolymerase	0.0218017	0	0	0		acetyl xylan esterase (EC 3.1.1.72); cinnamoyl esterase (EC 3.1.1.-); feruloyl esterase (EC 3.1.1.73); carboxylesterase (EC 3.1.1.1); S-formylglutathione hydrolase (EC 3.1.2.12);
g8132.t1	Alginate	PL7	PL7	PL7	4.2.2.3	4.2.2.11	poly-mannuronate lyase	0	Y	0	X	0	Alginate lyase	Concanavalin A-like lectin/glucanase domain superfamily	0	4.934	3.20093	3.45111		alginate lyase (EC 4.2.2.3); alpha-L-guluronate lyase (EC 4.2.2.11);
g8867.t1	Alginate	PL7	PL7	PL7	4.2.2.3	4.2.2.11	poly-mannuronate lyase	0	Y	0	X	0	Alginate lyase	Concanavalin A-like lectin/glucanase domain superfamily	0	0	0	0.0298273		alginate lyase (EC 4.2.2.3); alpha-L-guluronate lyase (EC 4.2.2.11);
g6933.t1	Alginate	PL7	0	0	0	0	0	0	Y	0	X	0	Alginate lyase	Concanavalin A-like lectin/glucanase domain superfamily	0.103272	0.734778	2.75991	10.878		0
g75.t1	alpha-1,2-mannobiose	GH47	GH47	GH47	3.2.1.113	3.2.1.113	mannosyl-oligosaccharide 1,2-alpha-mannosidase	0	0	0	X	0	Glycosyl hydrolase family 47	Glycoside hydrolase family 47	0	0	0	0		alpha-mannosidase (EC 3.2.1.113);
g7325.t1	alpha-1,2-mannobiose	GH47	GH47	GH47	3.2.1.113	3.2.1.113	mannosyl-oligosaccharide 1,2-alpha-mannosidase	0	Y	1	X	0	Glycosyl hydrolase family 47	Glycoside hydrolase family 47	0	0	0	0		alpha-mannosidase (EC 3.2.1.113);
g6447.t1	alpha-1,2-mannobiose	GH47	GH47	GH47	3.2.1.113	3.2.1.113	mannosyl-oligosaccharide 1,2-alpha-mannosidase	0	0	0	X	0	Glycosyl hydrolase family 47	Glycoside hydrolase family 47	0	0	0	0		alpha-mannosidase (EC 3.2.1.113);
g5822.t1	alpha-1,2-mannobiose	GH47	GH47	GH47	3.2.1.113	3.2.1.113	mannosyl-oligosaccharide 1,2-alpha-mannosidase	0	0	1	0	0	Glycosyl hydrolase family 47	Glycoside hydrolase family 47	0	0	0	0		alpha-mannosidase (EC 3.2.1.113);
g5265.t1	alpha-1,2-mannobiose	GH47	GH47	GH47	3.2.1.113	3.2.1.113	mannosyl-oligosaccharide 1,2-alpha-mannosidase	0	0	0	X	0	Glycosyl hydrolase family 47	Six-hairpin glycosidase-like superfamily	0	0	0	0		alpha-mannosidase (EC 3.2.1.113);
g4257.t1	alpha-1,2-mannobiose	GH47	GH47	GH47	3.2.1.113	3.2.1.113	mannosyl-oligosaccharide 1,2-alpha-mannosidase	0	0	0	X	0	Glycosyl hydrolase family 47	Six-hairpin glycosidase-like superfamily	0	0	0	0		alpha-mannosidase (EC 3.2.1.113);
g368.t1	alpha-1,2-mannobiose	GH47	GH47	GH47	3.2.1.113	3.2.1.113	mannosyl-oligosaccharide 1,2-alpha-mannosidase	0	Y	0	X	0	Glycosyl hydrolase family 47	Glycoside hydrolase family 47	0	0	0	0		alpha-mannosidase (EC 3.2.1.113);
g3476.t1	alpha-1,2-mannobiose	GH47	GH47	GH47	3.2.1.113	3.2.1.113	mannosyl-oligosaccharide 1,2-alpha-mannosidase	0	Y	1	X	0	Glycosyl hydrolase family 47	Six-hairpin glycosidase-like superfamily	0	0	0	0		alpha-mannosidase (EC 3.2.1.113);
g2323.t1	alpha-1,2-mannobiose	GH47	GH47	GH47	3.2.1.113	3.2.1.113	mannosyl-oligosaccharide 1,2-alpha-mannosidase	0	Y	0	X	0	Glycosyl hydrolase family 47	Glycoside hydrolase family 47	0	0	0	0		alpha-mannosidase (EC 3.2.1.113);
g1384.t1	alpha-1,2-mannobiose	GH47	GH47	GH47	3.2.1.113	3.2.1.113	mannosyl-oligosaccharide 1,2-alpha-mannosidase	0	Y	1	X	M14A	Glycosyl hydrolase family 47	Glycoside hydrolase family 47	0	0	0	0		alpha-mannosidase (EC 3.2.1.113);
g9122.t1	alpha-1,2-mannobiose	0	GH92	GH92	0	0	0	0	0	0	0	0	Glycosyl hydrolase family 92	Glycosyl hydrolase family 92	0	0	0	0		mannosyl-oligosaccharide alpha-1,2-mannosidase (EC 3.2.1.113); mannosyl-oligosaccharide alpha-1,3-mannosidase (EC 3.2.1.-);;
g7600.t1	alpha-1,2-mannobiose	0	GH92	GH92	0	0	0	0	0	0	X	0	Glycosyl hydrolase family 92	Glycosyl hydrolase family 92	0	0	0	0		mannosyl-oligosaccharide alpha-1,2-mannosidase (EC 3.2.1.113); mannosyl-oligosaccharide alpha-1,3-mannosidase (EC 3.2.1.-);;
g7599.t1	alpha-1,2-mannobiose	0	GH92	GH92	0	0	0	0	0	0	X	0	Glycosyl hydrolase family 92	Glycosyl hydrolase family 92	0	0	0	0		mannosyl-oligosaccharide alpha-1,2-mannosidase (EC 3.2.1.113); mannosyl-oligosaccharide alpha-1,3-mannosidase (EC 3.2.1.-);;
g4256.t1	alpha-1,2-mannobiose	0	GH47	GH47	3.2.1.113	3.2.1.113	mannosyl-oligosaccharide 1,2-alpha-mannosidase	0	Y	0	X	0	Glycosyl hydrolase family 47	Seven-hairpin glycosidases	0	0	0	0		alpha-mannosidase (EC 3.2.1.113);
g6424.t1	alpha-1,3-glucan	GH31	GH31	GH31	3.2.1.20-3.2.1.84	3.2.1.20	0	0	Y	0	X	0	Glycosyl hydrolases family 31	Galactose mutarotase-like domain superfamily	0	0	0	0		alpha-glucosidase (EC 3.2.1.20); alpha-1,3-glucosidase (EC 3.2.1.84); sucrase-isomaltase (EC 3.2.1.48) (EC 3.2.1.10); alpha-xylosidase (EC 3.2.1.-); alpha-glucan lyase (EC 4.2.2.13); isomaltosyltransferase (EC 2.4.1.-).;
g3624.t1	alpha-1,4-glucan	AA13	AA13	AA13	1.*.*.*	1.x.x.x	lytic polysaccharide monooxygenase	CBM20	Y	0	X	0	Starch binding domain	Carbohydrate binding module family 20	0.865212	0.142597	0.312954	1.06526	Blast confirmed	AA13 proteins are copper-dependent lytic polysaccharide monooxygenases (LPMOs); cleavage of starch with oxidation of C-1 at the site of cleavage has been demonstrated for the LPMO encoded by gene NCU08746 from Neurospora crassa;; The granular starch-binding function has been demonstrated in several cases. Interact strongly with cyclodextrins. Often designated as starch-binding domains (SBD).;
g6963.t1	alpha-1,4-glucan	GH31	GH31	GH31	3.2.1.20	0	alpha-glucosidase	0	0	0	X	0	Glycosyl hydrolases family 31	Galactose mutarotase-like domain superfamily	0.00637588	0.00466198	0.0022205	0.000570788		alpha-glucosidase (EC 3.2.1.20); alpha-1,3-glucosidase (EC 3.2.1.84); sucrase-isomaltase (EC 3.2.1.48) (EC 3.2.1.10); alpha-xylosidase (EC 3.2.1.-); alpha-glucan lyase (EC 4.2.2.13); isomaltosyltransferase (EC 2.4.1.-).;
g5203.t1	alpha-1,4-glucan	GH31	GH31	GH31	3.2.1.20	3.2.1.20	alpha-glucosidase	0	0	0	X	0	Glycosyl hydrolases family 31	Glycosyl hydrolase, all-beta	0.065106	0.0079114	0.00156325	0.0188828		alpha-glucosidase (EC 3.2.1.20); alpha-1,3-glucosidase (EC 3.2.1.84); sucrase-isomaltase (EC 3.2.1.48) (EC 3.2.1.10); alpha-xylosidase (EC 3.2.1.-); alpha-glucan lyase (EC 4.2.2.13); isomaltosyltransferase (EC 2.4.1.-).;
g1660.t1	alpha-1,4-glucan	GH31	GH31	GH31	3.2.1.20	0	alpha-glucosidase	0	Y	0	X	0	Glycosyl hydrolases family 31	Galactose mutarotase, N-terminal barrel	0.149388	0.076295	0.0549532	0.0543152		alpha-glucosidase (EC 3.2.1.20); alpha-1,3-glucosidase (EC 3.2.1.84); sucrase-isomaltase (EC 3.2.1.48) (EC 3.2.1.10); alpha-xylosidase (EC 3.2.1.-); alpha-glucan lyase (EC 4.2.2.13); isomaltosyltransferase (EC 2.4.1.-).;
g2906.t1	alpha-1,4-glucan	GH15	GH15	GH15	3.2.1.3	3.2.1.3	glucan 1,4-alpha-glucosidase	0	0	0	X	0	Glycosyl hydrolases family 15	Six-hairpin glycosidase-like superfamily	0.00205034	0	0	0.00280983		glucoamylase (EC 3.2.1.3); glucodextranase (EC 3.2.1.70); alpha,alpha-trehalase (EC 3.2.1.28);
g1257.t1	alpha-1,4-glucan	GH15	GH15	GH15	3.2.1.28	0	alpha,alpha-trehalase	0	Y	0	X	0	Glycosyl hydrolases family 15	Tetrapyrrole methylase, subdomain 2	0	0	0	0		glucoamylase (EC 3.2.1.3); glucodextranase (EC 3.2.1.70); alpha,alpha-trehalase (EC 3.2.1.28);
g5868.t1	alpha-1,4-glucan	GH13_8	GH13	GH13	2.4.1.18	2.4.1.18	1,4-alpha-glucan branching enzyme	CBM48	0	0	X	0	Carbohydrate-binding module 48 (Isoamylase N-terminal domain)	Immunoglobulin E-set	0	0	0	0		alpha-amylase (EC 3.2.1.1); pullulanase (EC 3.2.1.41); cyclomaltodextrin glucanotransferase (EC 2.4.1.19); cyclomaltodextrinase (EC 3.2.1.54); trehalose-6-phosphate hydrolase (EC 3.2.1.93); oligo-alpha-glucosidase (EC 3.2.1.10); maltogenic amylase (EC 3.2.1.133); neopullulanase (EC 3.2.1.135); alpha-glucosidase (EC 3.2.1.20); maltotetraose-forming alpha-amylase (EC 3.2.1.60); isoamylase (EC 3.2.1…
g4208.t1	alpha-1,4-glucan	GH13_5	GH13	GH13	3.2.1.1	3.2.1.1	alpha-amylase	0	Y	0	X	0	Alpha amylase, catalytic domain	Glycosyl hydrolase, family 13, catalytic domain	0	0	0	0		alpha-amylase (EC 3.2.1.1); pullulanase (EC 3.2.1.41); cyclomaltodextrin glucanotransferase (EC 2.4.1.19); cyclomaltodextrinase (EC 3.2.1.54); trehalose-6-phosphate hydrolase (EC 3.2.1.93); oligo-alpha-glucosidase (EC 3.2.1.10); maltogenic amylase (EC 3.2.1.133); neopullulanase (EC 3.2.1.135); alpha-glucosidase (EC 3.2.1.20); maltotetraose-forming alpha-amylase (EC 3.2.1.60); isoamylase (EC 3.2.1…
g6032.t1	alpha-1,4-glucan	GH13_40	GH13	GH13	3.2.1.20-5.4.99.11	3.2.1.10	0	0	Y	0	X	0	Alpha amylase, catalytic domain	Glycosyl hydrolase, family 13, catalytic domain	0	0	0	0		alpha-amylase (EC 3.2.1.1); pullulanase (EC 3.2.1.41); cyclomaltodextrin glucanotransferase (EC 2.4.1.19); cyclomaltodextrinase (EC 3.2.1.54); trehalose-6-phosphate hydrolase (EC 3.2.1.93); oligo-alpha-glucosidase (EC 3.2.1.10); maltogenic amylase (EC 3.2.1.133); neopullulanase (EC 3.2.1.135); alpha-glucosidase (EC 3.2.1.20); maltotetraose-forming alpha-amylase (EC 3.2.1.60); isoamylase (EC 3.2.1…
g8138.t1	alpha-1,4-glucan	GH13_40	GH13	GH13	3.2.1.20	3.2.1.20	alpha-glucosidase	0	Y	0	X	0	Alpha amylase, catalytic domain	Glycoside hydrolase superfamily	0	0	0	0		alpha-amylase (EC 3.2.1.1); pullulanase (EC 3.2.1.41); cyclomaltodextrin glucanotransferase (EC 2.4.1.19); cyclomaltodextrinase (EC 3.2.1.54); trehalose-6-phosphate hydrolase (EC 3.2.1.93); oligo-alpha-glucosidase (EC 3.2.1.10); maltogenic amylase (EC 3.2.1.133); neopullulanase (EC 3.2.1.135); alpha-glucosidase (EC 3.2.1.20); maltotetraose-forming alpha-amylase (EC 3.2.1.60); isoamylase (EC 3.2.1…
g7710.t1	alpha-1,4-glucan	GH13_40	GH13	GH13	3.2.1.20	3.2.1.10	alpha-glucosidase	0	0	1	X	0	Alpha amylase, catalytic domain	Glycosyl hydrolase, all-beta	0	0	0	0		alpha-amylase (EC 3.2.1.1); pullulanase (EC 3.2.1.41); cyclomaltodextrin glucanotransferase (EC 2.4.1.19); cyclomaltodextrinase (EC 3.2.1.54); trehalose-6-phosphate hydrolase (EC 3.2.1.93); oligo-alpha-glucosidase (EC 3.2.1.10); maltogenic amylase (EC 3.2.1.133); neopullulanase (EC 3.2.1.135); alpha-glucosidase (EC 3.2.1.20); maltotetraose-forming alpha-amylase (EC 3.2.1.60); isoamylase (EC 3.2.1…
g3784.t1	alpha-1,4-glucan	GH13_25	GH13	GH133	2.4.1.25&3.2.1.33	2.4.1.25	0	0	0	0	X	0	Glycogen debranching enzyme, glucanotransferase domain	Glycogen debranching enzyme, metazoa	0.00039709	0	0	0		amylo-a-1,6-glucosidase (EC 3.2.1.33);;
g3625.t1	alpha-1,4-glucan	GH13_1	GH13	GH13	3.2.1.1	3.2.1.1	alpha-amylase	CBM20	Y	0	X	0	Alpha amylase, catalytic domain	Glycosyl hydrolase, family 13, catalytic domain	1.26442	0.349309	0.70851	0.908666		alpha-amylase (EC 3.2.1.1); pullulanase (EC 3.2.1.41); cyclomaltodextrin glucanotransferase (EC 2.4.1.19); cyclomaltodextrinase (EC 3.2.1.54); trehalose-6-phosphate hydrolase (EC 3.2.1.93); oligo-alpha-glucosidase (EC 3.2.1.10); maltogenic amylase (EC 3.2.1.133); neopullulanase (EC 3.2.1.135); alpha-glucosidase (EC 3.2.1.20); maltotetraose-forming alpha-amylase (EC 3.2.1.60); isoamylase (EC 3.2.1…
g5869.t1	alpha-1,4-glucan	0	GH13	GH13	2.4.1.18	2.4.1.18	1,4-alpha-glucan branching enzyme	0	Y	0	X	0	Alpha amylase, C-terminal all-beta domain	Glycosyl hydrolase, all-beta	0	0	0	0		alpha-amylase (EC 3.2.1.1); pullulanase (EC 3.2.1.41); cyclomaltodextrin glucanotransferase (EC 2.4.1.19); cyclomaltodextrinase (EC 3.2.1.54); trehalose-6-phosphate hydrolase (EC 3.2.1.93); oligo-alpha-glucosidase (EC 3.2.1.10); maltogenic amylase (EC 3.2.1.133); neopullulanase (EC 3.2.1.135); alpha-glucosidase (EC 3.2.1.20); maltotetraose-forming alpha-amylase (EC 3.2.1.60); isoamylase (EC 3.2.1…
g435.t1	alpha-1,4-glucan	0	GH31	GH31	3.2.1.20	3.2.1.20	alpha-glucosidase	0	Y	0	X	0	Glycosyl hydrolases family 31	Glycosyl hydrolase, all-beta	0	0	0	0		alpha-glucosidase (EC 3.2.1.20); alpha-1,3-glucosidase (EC 3.2.1.84); sucrase-isomaltase (EC 3.2.1.48) (EC 3.2.1.10); alpha-xylosidase (EC 3.2.1.-); alpha-glucan lyase (EC 4.2.2.13); isomaltosyltransferase (EC 2.4.1.-).;
g434.t1	alpha-1,4-glucan	0	GH31	GH31	3.2.1.20	3.2.1.20	alpha-glucosidase	0	0	0	X	0	N-terminal barrel of NtMGAM and CtMGAM, maltase-glucoamylase	Galactose mutarotase-like domain superfamily	0	0	0	0		alpha-glucosidase (EC 3.2.1.20); alpha-1,3-glucosidase (EC 3.2.1.84); sucrase-isomaltase (EC 3.2.1.48) (EC 3.2.1.10); alpha-xylosidase (EC 3.2.1.-); alpha-glucan lyase (EC 4.2.2.13); isomaltosyltransferase (EC 2.4.1.-).;
g861.t1	alpha-1,6-mannan	GH76	GH76	GH76	3.2.1.101	0	mannan endo-1,6-alpha-mannosidase	0	Y	2	X	0	Glycosyl hydrolase family 76	Six-hairpin glycosidase superfamily	0	0	0	0		alpha-1,6-mannanase (EC 3.2.1.101);
g7133.t1	alpha-1,6-mannan	GH76	GH76	GH76	3.2.1.101	0	mannan endo-1,6-alpha-mannosidase	0	Y	1	X	0	Glycosyl hydrolase family 76	Mannan endo-1,6-alpha-mannosidase	0	0	0	0		alpha-1,6-mannanase (EC 3.2.1.101);
g6335.t1	alpha-1,6-mannan	GH76	GH76	0	3.2.1.101	0	mannan endo-1,6-alpha-mannosidase	0	Y	0	X	0	Glycosyl hydrolase family 76	Six-hairpin glycosidase superfamily	0	0	0	0		0
g6028.t1	alpha-1,6-mannan	GH76	GH76	GH76	3.2.1.101	0	mannan endo-1,6-alpha-mannosidase	0	Y	0	X	0	Glycosyl hydrolase family 76	Glycoside hydrolase, family 76	0.0109206	0	0	0.00341931		alpha-1,6-mannanase (EC 3.2.1.101);
g5985.t1	alpha-1,6-mannan	GH76	GH76	0	3.2.1.101	0	mannan endo-1,6-alpha-mannosidase	0	0	0	X	0	Glycosyl hydrolase family 76	Six-hairpin glycosidase superfamily	0	0	0	0		0
g5661.t1	alpha-1,6-mannan	GH76	GH76	GH76	3.2.1.101	0	mannan endo-1,6-alpha-mannosidase	0	Y	1	X	0	Glycosyl hydrolase family 76	Glycoside hydrolase, family 76	0.000224038	0	0	0		alpha-1,6-mannanase (EC 3.2.1.101);
g2940.t1	alpha-1,6-mannan	GH76	GH76	GH76	3.2.1.101	0	mannan endo-1,6-alpha-mannosidase	0	0	0	X	0	Glycosyl hydrolase family 76	Six-hairpin glycosidase superfamily	0	0	0	0		alpha-1,6-mannanase (EC 3.2.1.101);
g2741.t1	alpha-1,6-mannan	GH76	GH76	GH76	3.2.1.101	0	mannan endo-1,6-alpha-mannosidase	0	Y	1	X	0	Glycosyl hydrolase family 76	Six-hairpin glycosidase superfamily	0	0	0	0		alpha-1,6-mannanase (EC 3.2.1.101);
g4865.t1	alpha-1,6-mannan	GH38	GH38	GH38	3.2.1.24	3.2.1.24	alpha-mannosidase	0	0	0	X	0	Glycosyl hydrolases family 38 N-terminal domain	Glycoside hydrolase family 38, central domain	0.00327917	0.000699454	0	0.00388824		alpha-mannosidase (EC 3.2.1.24) ; mannosyl-oligosaccharide alpha-1,3-1,6-mannosidase (EC 3.2.1.114); mannosyl-oligosaccharide alpha-1,3-mannosidase (EC 3.2.1.-);
g90.t1	alpha-1,6-mannan	GH125	GH125	GH125	3.2.1.*	0	0	0	Y	0	X	0	Metal-independent alpha-mannosidase (GH125)	Six-hairpin glycosidase-like superfamily	0	0	0	0		exo-alpha-1,6-mannosidase (EC 3.2.1.-);
g5979.t1	alpha-1,6-mannan	GH125	GH125	GH125	3.2.1.*	0	0	0	Y	0	X	0	Metal-independent alpha-mannosidase (GH125)	Metal-independent alpha-mannosidase	0	0	0	0		exo-alpha-1,6-mannosidase (EC 3.2.1.-);
g1153.t1	alpha-1,6-mannan	GH125	GH125	GH125	3.2.1.*	0	0	0	Y	0	X	0	Metal-independent alpha-mannosidase (GH125)	Metal-independent alpha-mannosidase	0	0	0	0		exo-alpha-1,6-mannosidase (EC 3.2.1.-);
g6451.t1	alpha-arabinan	GH93	GH93	GH93	3.2.1.*	3.2.1.x	exo-α-L-1,5-arabinanase	0	0	0	X	0	BNR/Asp-box repeat	0	0	0	0	0		exo-alpha-L-1,5-arabinanase (EC 3.2.1.-);
g6237.t1	alpha-galactan	GH36	GH36	GH36	3.2.1.22	3.2.1.22	alpha-galactosidase	0	Y	0	X	0	Melibiase	Glycosyl hydrolase family 36, N-terminal	0.00340099	0	0	0		alpha-galactosidase (EC 3.2.1.22); alpha-N-acetylgalactosaminidase (EC 3.2.1.49); stachyose synthase (EC 2.4.1.67); raffinose synthase (EC 2.4.1.82);
g4894.t1	alpha-galactan	GH27	GH27	GH27	3.2.1.22	3.2.1.22	alpha-galactosidase	0	Y	0	X	0	Alpha galactosidase A	Glycoside hydrolase superfamily	0	0	0	0		alpha-galactosidase (EC 3.2.1.22); alpha-N-acetylgalactosaminidase (EC 3.2.1.49); isomalto-dextranase (EC 3.2.1.94); beta-L-arabinopyranosidase (EC 3.2.1.88);
g8428.t1	alpha-galactan	0	GH27	GH27	3.2.1.22	3.2.1.22	alpha-galactosidase	0	0	0	X	0	Alpha galactosidase A	Aldolase-type TIM barrel	0	0	0	0		alpha-galactosidase (EC 3.2.1.22); alpha-N-acetylgalactosaminidase (EC 3.2.1.49); isomalto-dextranase (EC 3.2.1.94); beta-L-arabinopyranosidase (EC 3.2.1.88);
g2039.t1	Arabinose	CE1	CE1	0	3.1.1.73	0	feruloyl esterase	0	Y	0	0	0	Phospholipase/Carboxylesterase	Alpha/Beta hydrolase fold	0	0	0	0		0
g1679.t1	beta 1,6-glucan	GH5_49	0	0	0	0	0	0	0	0	X	0	Catalase-related immune-responsive	Glycoside hydrolase superfamily	0	0	0	0		0
g2681.t1	beta 1,6-glucan	GH5_15	GH5	GH5	3.2.1.75	3.2.1.75	glucan endo-1,6-beta-glucosidase	0	Y	0	0	0	Cellulase (glycosyl hydrolase family 5)	Glycoside hydrolase, family 5	0	0	0	0		chitosanase (EC 3.2.1.132); beta-mannosidase (EC 3.2.1.25); Cellulase (EC 3.2.1.4); glucan 1,3-beta-glucosidase (EC 3.2.1.58); licheninase (EC 3.2.1.73); glucan endo-1,6-beta-glucosidase (EC 3.2.1.75); mannan endo-beta-1,4-mannosidase (EC 3.2.1.78); endo-beta-1,4-xylanase (EC 3.2.1.8); cellulose beta-1,4-cellobiosidase (EC 3.2.1.91); beta-1,3-mannanase (EC 3.2.1.-); xyloglucan-specific endo-beta-…
g5140.t1	beta-1,3(4)-glucan	GH16	0	0	0	0	0	0	Y	0	X	0	Glycosyl hydrolases family 16	Glycoside hydrolase family 16	0	0	0	0	Blast confirmed	0
g3232.t1	beta-1,3(4)-glucan	GH16	GH16	0	0	0	0	0	Y	0	X	0	Glycosyl hydrolases family 16	Glycoside hydrolase family 16	0	0	0	0		0
g3064.t1	beta-1,3(4)-glucan	GH16	GH16	GH16	3.2.1.6-3.2.1.73	3.2.1.6	0	0	0	0	X	0	Glycosyl hydrolases family 16	Glycoside hydrolase family 16	0.275048	0	0	0		xyloglucan:xyloglucosyltransferase (EC 2.4.1.207); keratan-sulfate endo-1,4-beta-galactosidase (EC 3.2.1.103); endo-1,3-beta-glucanase (EC 3.2.1.39); endo-1,3(4)-beta-glucanase (EC 3.2.1.6); licheninase (EC 3.2.1.73); beta-agarase (EC 3.2.1.81); kappa;-carrageenase (EC 3.2.1.83); xyloglucanase (EC 3.2.1.151);
g1995.t1	beta-1,3(4)-glucan	GH16	GH16	0	0	0	0	0	Y	0	0	0	Glycosyl hydrolases family 16	Concanavalin A-like lectin/glucanase domain superfamily	0	0	0	0		0
g1525.t1	beta-1,3(4)-glucan	GH16	GH16	GH16	3.2.1.6-3.2.1.73	3.2.1.6	0	0	Y	0	X	0	0	Concanavalin A-like lectin/glucanase domain superfamily	0	0	0	0		xyloglucan:xyloglucosyltransferase (EC 2.4.1.207); keratan-sulfate endo-1,4-beta-galactosidase (EC 3.2.1.103); endo-1,3-beta-glucanase (EC 3.2.1.39); endo-1,3(4)-beta-glucanase (EC 3.2.1.6); licheninase (EC 3.2.1.73); beta-agarase (EC 3.2.1.81); kappa;-carrageenase (EC 3.2.1.83); xyloglucanase (EC 3.2.1.151);
g6944.t1	beta-1,3-glucan	GH81	GH81	GH81	3.2.1.39	3.2.1.39	glucan endo-1,3-beta-D-glucosidase	0	0	0	X	0	Glycosyl hydrolase family 81	Endo-1,3(4)-beta-glucanase	0	0	0	0		endo-beta-1,3-glucanase (EC 3.2.1.39);
g1707.t1	beta-1,3-glucan	GH81	GH81	GH81	3.2.1.39	3.2.1.39	glucan endo-1,3-beta-D-glucosidase	0	Y	0	X	0	Glycosyl hydrolase family 81	Endo-1,3(4)-beta-glucanase	0.00180539	0	0	0.00077689		endo-beta-1,3-glucanase (EC 3.2.1.39);
g6554.t1	beta-1,3-glucan	GH64	GH64	GH64	3.2.1.39	3.2.1.39	glucan endo-1,3-beta-D-glucosidase	0	0	0	X	0	Beta-1,3-glucanase	Osmotin/thaumatin-like superfamily	0.225903	0	0	0.0146167		beta-1,3-glucanase (EC 3.2.1.39).;
g9033.t1	beta-1,3-glucan	GH55	GH55	GH28	3.2.1.58	3.2.1.58	glucan 1,3-beta-glucosidase	0	Y	0	X	0	Pectate lyase superfamily protein	Pectate lyase superfamily protein	0.0172735	0.204353	0.0298169	0.332242		polygalacturonase (EC 3.2.1.15); exo-polygalacturonase (EC 3.2.1.67); exo-polygalacturonosidase (EC 3.2.1.82); rhamnogalacturonase (EC 3.2.1.-); endo-xylogalacturonan hydrolase (EC 3.2.1.-); rhamnogalacturonan alpha-L-rhamnopyranohydrolase (EC 3.2.1.40); "exo-beta-1,3-glucanase (EC 3.2.1.58); endo-beta-1,3-glucanase (EC 3.2.1.39).";
g878.t1	beta-1,3-glucan	GH55	GH55	GH55	3.2.1.58	3.2.1.58	glucan 1,3-beta-glucosidase	0	Y	0	X	0	Pectate lyase superfamily protein	Pectin lyase fold	0.0117815	0	0	0.0252389		exo-beta-1,3-glucanase (EC 3.2.1.58); endo-beta-1,3-glucanase (EC 3.2.1.39).;
g36.t1	beta-1,3-glucan	GH55	GH55	GH55	3.2.1.58	3.2.1.58	glucan 1,3-beta-glucosidase	0	Y	0	X	0	Pectate lyase superfamily protein	Pectin lyase fold	2.13225	1.61395	1.32935	0.156843		exo-beta-1,3-glucanase (EC 3.2.1.58); endo-beta-1,3-glucanase (EC 3.2.1.39).;
g6547.t1	beta-1,3-glucan	GH5_9	GH5	GH5	3.2.1.58	3.2.1.58	glucan 1,3-beta-glucosidase	0	Y	0	X	0	Cellulase (glycosyl hydrolase family 5)	Glycoside hydrolase, family 5	0.178367	0.0291193	0.0135013	0.0128195		chitosanase (EC 3.2.1.132); beta-mannosidase (EC 3.2.1.25); Cellulase (EC 3.2.1.4); glucan 1,3-beta-glucosidase (EC 3.2.1.58); licheninase (EC 3.2.1.73); glucan endo-1,6-beta-glucosidase (EC 3.2.1.75); mannan endo-beta-1,4-mannosidase (EC 3.2.1.78); endo-beta-1,4-xylanase (EC 3.2.1.8); cellulose beta-1,4-cellobiosidase (EC 3.2.1.91); beta-1,3-mannanase (EC 3.2.1.-); xyloglucan-specific endo-beta-…
g6052.t1	beta-1,3-glucan	GH5_9	GH5	GH5	3.2.1.58	3.2.1.58	glucan 1,3-beta-glucosidase	0	Y	1	X	0	Cellulase (glycosyl hydrolase family 5)	Glycoside hydrolase superfamily	0.000530906	0	0	0		chitosanase (EC 3.2.1.132); beta-mannosidase (EC 3.2.1.25); Cellulase (EC 3.2.1.4); glucan 1,3-beta-glucosidase (EC 3.2.1.58); licheninase (EC 3.2.1.73); glucan endo-1,6-beta-glucosidase (EC 3.2.1.75); mannan endo-beta-1,4-mannosidase (EC 3.2.1.78); endo-beta-1,4-xylanase (EC 3.2.1.8); cellulose beta-1,4-cellobiosidase (EC 3.2.1.91); beta-1,3-mannanase (EC 3.2.1.-); xyloglucan-specific endo-beta-…
g3602.t1	beta-1,3-glucan	GH5_9	GH5	GH5	3.2.1.58	3.2.1.58	glucan 1,3-beta-glucosidase	0	0	0	X	0	Cellulase (glycosyl hydrolase family 5)	Glycoside hydrolase superfamily	0	0	0	0		chitosanase (EC 3.2.1.132); beta-mannosidase (EC 3.2.1.25); Cellulase (EC 3.2.1.4); glucan 1,3-beta-glucosidase (EC 3.2.1.58); licheninase (EC 3.2.1.73); glucan endo-1,6-beta-glucosidase (EC 3.2.1.75); mannan endo-beta-1,4-mannosidase (EC 3.2.1.78); endo-beta-1,4-xylanase (EC 3.2.1.8); cellulose beta-1,4-cellobiosidase (EC 3.2.1.91); beta-1,3-mannanase (EC 3.2.1.-); xyloglucan-specific endo-beta-…
g258.t1	beta-1,3-glucan	GH5_9	GH5	GH5	3.2.1.58	3.2.1.58	glucan 1,3-beta-glucosidase	0	Y	0	0	0	Cellulase (glycosyl hydrolase family 5)	Glycoside hydrolase, family 5	0	0	0	0		chitosanase (EC 3.2.1.132); beta-mannosidase (EC 3.2.1.25); Cellulase (EC 3.2.1.4); glucan 1,3-beta-glucosidase (EC 3.2.1.58); licheninase (EC 3.2.1.73); glucan endo-1,6-beta-glucosidase (EC 3.2.1.75); mannan endo-beta-1,4-mannosidase (EC 3.2.1.78); endo-beta-1,4-xylanase (EC 3.2.1.8); cellulose beta-1,4-cellobiosidase (EC 3.2.1.91); beta-1,3-mannanase (EC 3.2.1.-); xyloglucan-specific endo-beta-…
g6801.t1	beta-1,3-glucan	GH17	GH17	GH17	0	0	0	0	Y	0	X	0	Glycosyl hydrolase catalytic core	Glycoside hydrolase superfamily	0.0415505	0.0516212	0.019234	0.045019		glucan endo-1,3-beta-glucosidase (EC 3.2.1.39); glucan 1,3-beta-glucosidase (EC 3.2.1.58); licheninase (EC 3.2.1.73); beta-1,3-glucanosyltransglycosylase (EC 2.4.1.-).;
g6179.t1	beta-1,3-glucan	GH17	GH17	GH17	0	3.2.1.x	0	0	Y	1	X	0	Glycosyl hydrolases family 17	Glycoside hydrolase superfamily	0	0	0	0		glucan endo-1,3-beta-glucosidase (EC 3.2.1.39); glucan 1,3-beta-glucosidase (EC 3.2.1.58); licheninase (EC 3.2.1.73); beta-1,3-glucanosyltransglycosylase (EC 2.4.1.-).;
g2064.t1	beta-1,3-glucan	GH17	GH17	GH17	0	0	0	0	Y	0	X	0	Glycosyl hydrolases family 17	Glycoside hydrolase family 17	7.85237	1.79684	2.21217	2.32783		glucan endo-1,3-beta-glucosidase (EC 3.2.1.39); glucan 1,3-beta-glucosidase (EC 3.2.1.58); licheninase (EC 3.2.1.73); beta-1,3-glucanosyltransglycosylase (EC 2.4.1.-).;
g9183.t1	beta-1,3-glucan	GH16	GH16	GH16	2.4.1.*-3.2.1.*	2.4.1.x	Cell wall modifying enzyme	0	0	0	X	0	Glycosyl hydrolases family 16	Glycoside hydrolase, family 16, CRH1, predicted	0.00120077	0	0	0.0379776		xyloglucan:xyloglucosyltransferase (EC 2.4.1.207); keratan-sulfate endo-1,4-beta-galactosidase (EC 3.2.1.103); endo-1,3-beta-glucanase (EC 3.2.1.39); endo-1,3(4)-beta-glucanase (EC 3.2.1.6); licheninase (EC 3.2.1.73); beta-agarase (EC 3.2.1.81); kappa;-carrageenase (EC 3.2.1.83); xyloglucanase (EC 3.2.1.151);
g7329.t1	beta-1,3-glucan	GH16	GH16	0	0	0	0	0	Y	0	X	0	Glycosyl hydrolases family 16	Concanavalin A-like lectin/glucanase domain superfamily	0.00207564	0	0	0		0
g552.t1	beta-1,3-glucan	GH16	GH16	GH16	3.2.1.39	3.2.1.39	glucan endo-1,3-beta-D-glucosidase	0	Y	1	0	0	Glycosyl hydrolases family 16	Glycoside hydrolase family 16	0	0	0	0		xyloglucan:xyloglucosyltransferase (EC 2.4.1.207); keratan-sulfate endo-1,4-beta-galactosidase (EC 3.2.1.103); endo-1,3-beta-glucanase (EC 3.2.1.39); endo-1,3(4)-beta-glucanase (EC 3.2.1.6); licheninase (EC 3.2.1.73); beta-agarase (EC 3.2.1.81); kappa;-carrageenase (EC 3.2.1.83); xyloglucanase (EC 3.2.1.151);
g3342.t1	beta-1,3-glucan	GH16	GH16	GH16	2.4.1.*-3.2.1.*	2.4.1.x	Cell wall modifying enzyme	0	Y	0	X	0	Glycosyl hydrolases family 16	Glycoside hydrolase family 16	0	0	0	0		xyloglucan:xyloglucosyltransferase (EC 2.4.1.207); keratan-sulfate endo-1,4-beta-galactosidase (EC 3.2.1.103); endo-1,3-beta-glucanase (EC 3.2.1.39); endo-1,3(4)-beta-glucanase (EC 3.2.1.6); licheninase (EC 3.2.1.73); beta-agarase (EC 3.2.1.81); kappa;-carrageenase (EC 3.2.1.83); xyloglucanase (EC 3.2.1.151);
g269.t1	beta-1,3-glucan	GH16	GH16	GH16	3.2.1.39	3.2.1.39	glucan endo-1,3-beta-D-glucosidase	0	0	1	X	0	Glycosyl hydrolases family 16	Concanavalin A-like lectin/glucanase domain superfamily	0	0	0	0		xyloglucan:xyloglucosyltransferase (EC 2.4.1.207); keratan-sulfate endo-1,4-beta-galactosidase (EC 3.2.1.103); endo-1,3-beta-glucanase (EC 3.2.1.39); endo-1,3(4)-beta-glucanase (EC 3.2.1.6); licheninase (EC 3.2.1.73); beta-agarase (EC 3.2.1.81); kappa;-carrageenase (EC 3.2.1.83); xyloglucanase (EC 3.2.1.151);
g4400.t1	beta-1,3-glucan	GH132	GH132	GH132	3.2.1.*	3.2.1.x	exo-β-1,3-glucanase	0	Y	0	X	0	Beta-glucosidase (SUN family)	SUN family	0	0	0	0		Activity on beta-1,3-glucan (curdlan) shown for the Aspergillus fumigatus Sun4 protein; activity on laminarioligosaccharides shown for Aspergillus fumigatus Sun4 protein and Candida albicans Sun41 protein; transglycosylation activity reported in PMID 23508952.;
g6459.t1	beta-1,3-glucan	GH131	GH131	GH131	3.2.1.*	3.2.1.x	exo-β-1,3/1,6-glucanase	0	0	0	X	0	Domain of unknown function (DUF4813)	0	0.0429487	0	0	0.0222462		broad specificity exo-beta-1,3/1,6-glucanase with endo-beta-1,4-glucanase activity (EC 3.2.1.-);;
g6014.t1	beta-1,3-glucan	GH131	GH131	GH131	3.2.1.*	0	exo-β-1,3/1,6-glucanase	0	Y	0	X	0	0	0	0.054173	0.259508	0.0359537	0.0265626		broad specificity exo-beta-1,3/1,6-glucanase with endo-beta-1,4-glucanase activity (EC 3.2.1.-);;
g2562.t1	beta-1,3-glucan	GH131	GH131	GH131	3.2.1.*	3.2.1.x	exo-β-1,3/1,6-glucanase	0	0	0	X	0	Polysaccharide lyase	0	0	0	0	0		broad specificity exo-beta-1,3/1,6-glucanase with endo-beta-1,4-glucanase activity (EC 3.2.1.-);;
g6685.t1	beta-1,3-glucan	GH128	GH128	GH128	0	3.2.1.39	0	0	Y	0	X	0	Glycosyl hydrolase catalytic core	Uncharacterised protein family, glycosyl hydrolase catalytic domain	0	0	0	0		beta-1,3-glucanase (EC 3.2.1.39);
g4495.t1	beta-1,3-glucan	GH128	GH128	GH128	0	0	0	0	Y	0	X	0	Glycosyl hydrolase catalytic core	Glycoside hydrolase superfamily	0.000538108	0	0	0.0751363		beta-1,3-glucanase (EC 3.2.1.39);
g1708.t1	beta-1,3-glucan	GH128	GH128	GH128	0	0	0	0	Y	0	X	0	Glycosyl hydrolase catalytic core	Uncharacterised protein family, glycosyl hydrolase catalytic domain	0	0	0	0		beta-1,3-glucanase (EC 3.2.1.39);
g5522.t1	beta-1,3-glucan	0	GH152	0	3.2.1.39	0	glucan endo-1,3-beta-D-glucosidase	0	Y	0	X	0	Thaumatin family	Thaumatin family	0	0	0	0		0
g8630.t1	beta-1,3-glucan-cellwall	GH72	GH72	GH72	2.4.1.*	2.4.1.x	0	CBM43	Y	1	X	0	Glucanosyltransferase	Glycoside hydrolase superfamily	0.00497279	0.0457005	0.00717355	0.173162		beta-1,3-glucanosyltransglycosylase (EC 2.4.1.-);
g8518.t1	beta-1,3-glucan-cellwall	GH72	GH72	GH72	2.4.1.*	2.4.1.x	0	0	Y	1	X	0	Glucanosyltransferase	Glucanosyltransferase	0	0	0	0		beta-1,3-glucanosyltransglycosylase (EC 2.4.1.-);
g599.t1	beta-1,3-glucan-cellwall	GH72	GH72	GH72	2.4.1.*	2.4.1.x	0	0	Y	0	X	0	Glucanosyltransferase	Glycoside hydrolase superfamily	0	0	0	0		beta-1,3-glucanosyltransglycosylase (EC 2.4.1.-);
g5853.t1	beta-1,3-glucan-cellwall	GH72	GH72	GH72	2.4.1.*	0	0	0	0	0	X	0	Glucanosyltransferase	Glycoside hydrolase superfamily	0.0166133	0.0159287	0.0181448	0.0528531		beta-1,3-glucanosyltransglycosylase (EC 2.4.1.-);
g2646.t1	beta-1,3-glucan-cellwall	GH72	GH72	GH72	2.4.1.*	2.4.1.x	0	CBM43	0	1	X	0	Glucanosyltransferase	Glycoside hydrolase superfamily	0.000954134	0	0	0.017919		beta-1,3-glucanosyltransglycosylase (EC 2.4.1.-);
g1447.t1	beta-1,3-glucan-cellwall	GH72	GH72	GH72	2.4.1.*	2.4.1.x	0	0	Y	1	X	0	Glucanosyltransferase	Glycoside hydrolase superfamily	0.0881877	0.0647122	0.0287535	0.570978		beta-1,3-glucanosyltransglycosylase (EC 2.4.1.-);
g6392.t1	beta-1,3-glucan-cellwall	GH16	GH16	0	0	0	0	0	0	0	X	0	Beta-glucan synthesis-associated protein (SKN1)	Glycoside hydrolase family 16	0	0	0	0		0
g6391.t1	beta-1,3-glucan-cellwall	GH16	GH16	GH16	0	2.4.1.207	0	0	0	1	X	0	Beta-glucan synthesis-associated protein (SKN1)	Concanavalin A-like lectin/glucanase domain superfamily	0	0	0	0		xyloglucan:xyloglucosyltransferase (EC 2.4.1.207); keratan-sulfate endo-1,4-beta-galactosidase (EC 3.2.1.103); endo-1,3-beta-glucanase (EC 3.2.1.39); endo-1,3(4)-beta-glucanase (EC 3.2.1.6); licheninase (EC 3.2.1.73); beta-agarase (EC 3.2.1.81); kappa;-carrageenase (EC 3.2.1.83); xyloglucanase (EC 3.2.1.151);
g5369.t1	beta-1,3-glucan-cellwall	GH16	GH16	0	0	0	0	0	Y	0	X	0	Glycosyl hydrolases family 16	Concanavalin A-like lectin/glucanase domain superfamily	0	0	0	0		0
g1396.t1	beta-1,3-glucan-cellwall	GH16	GH16	GH16	0	2.4.1.207	0	0	Y	1	X	0	Beta-glucan synthesis-associated protein (SKN1)	Beta-glucan synthesis-associated, SKN1	0	0	0	0		xyloglucan:xyloglucosyltransferase (EC 2.4.1.207); keratan-sulfate endo-1,4-beta-galactosidase (EC 3.2.1.103); endo-1,3-beta-glucanase (EC 3.2.1.39); endo-1,3(4)-beta-glucanase (EC 3.2.1.6); licheninase (EC 3.2.1.73); beta-agarase (EC 3.2.1.81); kappa;-carrageenase (EC 3.2.1.83); xyloglucanase (EC 3.2.1.151);
g7611.t1	beta-1,3-mannan	GH5_31	0	0	0	0	0	0	0	0	X	0	0	Glycoside hydrolase superfamily	0	0	0	0		0
g7336.t1	beta-1,4-mannan	GH5_7	GH5	GH5	3.2.1.78	3.2.1.78	mannan endo-1,4-beta-mannosidase	0	0	0	X	0	Cellulase (glycosyl hydrolase family 5)	Glycoside hydrolase, family 5	0	0	0	0		chitosanase (EC 3.2.1.132); beta-mannosidase (EC 3.2.1.25); Cellulase (EC 3.2.1.4); glucan 1,3-beta-glucosidase (EC 3.2.1.58); licheninase (EC 3.2.1.73); glucan endo-1,6-beta-glucosidase (EC 3.2.1.75); mannan endo-beta-1,4-mannosidase (EC 3.2.1.78); endo-beta-1,4-xylanase (EC 3.2.1.8); cellulose beta-1,4-cellobiosidase (EC 3.2.1.91); beta-1,3-mannanase (EC 3.2.1.-); xyloglucan-specific endo-beta-…
g4552.t1	beta-1,4-mannan	GH5_7	GH5	GH5	3.2.1.78	3.2.1.78	mannan endo-1,4-beta-mannosidase	0	Y	0	X	0	Cellulase (glycosyl hydrolase family 5)	Glycoside hydrolase, family 5	0.000629049	0	0	0		chitosanase (EC 3.2.1.132); beta-mannosidase (EC 3.2.1.25); Cellulase (EC 3.2.1.4); glucan 1,3-beta-glucosidase (EC 3.2.1.58); licheninase (EC 3.2.1.73); glucan endo-1,6-beta-glucosidase (EC 3.2.1.75); mannan endo-beta-1,4-mannosidase (EC 3.2.1.78); endo-beta-1,4-xylanase (EC 3.2.1.8); cellulose beta-1,4-cellobiosidase (EC 3.2.1.91); beta-1,3-mannanase (EC 3.2.1.-); xyloglucan-specific endo-beta-…
g4005.t1	beta-1,4-mannan	GH5_7	GH5	GH5	3.2.1.78	3.2.1.78	mannan endo-1,4-beta-mannosidase	0	0	0	X	0	Cellulase (glycosyl hydrolase family 5)	Glycoside hydrolase superfamily	0	0	0	0		chitosanase (EC 3.2.1.132); beta-mannosidase (EC 3.2.1.25); Cellulase (EC 3.2.1.4); glucan 1,3-beta-glucosidase (EC 3.2.1.58); licheninase (EC 3.2.1.73); glucan endo-1,6-beta-glucosidase (EC 3.2.1.75); mannan endo-beta-1,4-mannosidase (EC 3.2.1.78); endo-beta-1,4-xylanase (EC 3.2.1.8); cellulose beta-1,4-cellobiosidase (EC 3.2.1.91); beta-1,3-mannanase (EC 3.2.1.-); xyloglucan-specific endo-beta-…
g5521.t1	beta-1,4-mannan	GH2	GH2	GH2	3.2.1.25	3.2.1.25	beta-mannosidase	0	0	0	X	0	Glycosyl hydrolases family 2	Galactose-binding-like domain superfamily	0.00631919	0	0	0.000501771		beta-galactosidase (EC 3.2.1.23) ; beta-mannosidase (EC 3.2.1.25); beta-glucuronidase (EC 3.2.1.31); mannosylglycoprotein endo-beta-mannosidase (EC 3.2.1.152); exo-beta-glucosaminidase (EC 3.2.1.165);
g7882.t1	beta-galactan	GH5_16	GH5	0	0	0	0	0	Y	0	X	0	Cellulase (glycosyl hydrolase family 5)	Glycoside hydrolase superfamily	0	0	0	0		0
g1557.t1	beta-galactan	GH5_16	GH5	GH5	3.2.1.164	3.2.1.164	galactan endo-1,6-beta-galactosidase	0	0	0	0	0	Cellulase (glycosyl hydrolase family 5)	Glycoside hydrolase superfamily	0	0	0	0		chitosanase (EC 3.2.1.132); beta-mannosidase (EC 3.2.1.25); Cellulase (EC 3.2.1.4); glucan 1,3-beta-glucosidase (EC 3.2.1.58); licheninase (EC 3.2.1.73); glucan endo-1,6-beta-glucosidase (EC 3.2.1.75); mannan endo-beta-1,4-mannosidase (EC 3.2.1.78); endo-beta-1,4-xylanase (EC 3.2.1.8); cellulose beta-1,4-cellobiosidase (EC 3.2.1.91); beta-1,3-mannanase (EC 3.2.1.-); xyloglucan-specific endo-beta-…
g5863.t1	beta-galactan	GH35	GH35	GH35	0	0	0	0	0	0	X	0	Beta-galactosidase	Glycoside hydrolase superfamily	0	0	0	0		beta-galactosidase (EC 3.2.1.23); exo-beta-glucosaminidase (EC 3.2.1.165);
g911.t1	beta-galactan	GH2	GH2	GH2	3.2.1.23	3.2.1.23	beta-galactosidase	0	Y	0	X	0	Glycosyl hydrolases family 2, TIM barrel domain	Immunoglobulin-like fold	0	0	0	0		beta-galactosidase (EC 3.2.1.23) ; beta-mannosidase (EC 3.2.1.25); beta-glucuronidase (EC 3.2.1.31); mannosylglycoprotein endo-beta-mannosidase (EC 3.2.1.152); exo-beta-glucosaminidase (EC 3.2.1.165);
g6744.t1	beta-galactan	GH2	GH2	GH2	3.2.1.23	3.2.1.23	beta-galactosidase	0	0	0	X	0	Glycosyl hydrolases family 2, TIM barrel domain	Beta-galactosidase, domain 4	0	0	0	0		beta-galactosidase (EC 3.2.1.23) ; beta-mannosidase (EC 3.2.1.25); beta-glucuronidase (EC 3.2.1.31); mannosylglycoprotein endo-beta-mannosidase (EC 3.2.1.152); exo-beta-glucosaminidase (EC 3.2.1.165);
g2112.t1	beta-galactan	GH2	GH2	GH2	3.2.1.23	3.2.1.23	beta-galactosidase	0	0	0	X	0	Glycosyl hydrolases family 2, sugar binding domain	Beta-Galactosidase/glucuronidase domain superfamily	0	0	0	0		beta-galactosidase (EC 3.2.1.23) ; beta-mannosidase (EC 3.2.1.25); beta-glucuronidase (EC 3.2.1.31); mannosylglycoprotein endo-beta-mannosidase (EC 3.2.1.152); exo-beta-glucosaminidase (EC 3.2.1.165);
g9107.t1	beta-galactan (1,3 linkage)	GH43_24	GH43	GH43	3.2.1.145	3.2.1.145	galactan 1,3-beta-galactosidase	CBM35	Y	0	X	0	Glycosyl hydrolases family 43	Glycosyl hydrolase, five-bladed beta-propellor domain superfamily	0	0	0	0		beta-xylosidase (EC 3.2.1.37); beta-1,3-xylosidase (EC 3.2.1.-); alpha-L-arabinofuranosidase (EC 3.2.1.55); arabinanase (EC 3.2.1.99); xylanase (EC 3.2.1.8); galactan 1,3-beta-galactosidase (EC 3.2.1.145); Modules of approx. 130 residues. A module that is conserved in three Cellvibrio xylan-degrading enzymes binds to xylan and the interaction is calcium dependent, while a module from a Cellvibrio…
g1482.t1	beta-galactan (1,3 linkage)	GH35	GH35	GH35	0	3.2.1.x	0	0	0	0	X	0	Glycosyl hydrolases family 35	Glycoside hydrolase 35, catalytic domain	0	0	0	0		beta-galactosidase (EC 3.2.1.23); exo-beta-glucosaminidase (EC 3.2.1.165);
g5074.t1	beta-glucan	GH3	GH3	0	0	0	0	0	Y	0	X	0	Glycosyl hydrolase family 3 N terminal domain	Glycoside hydrolase superfamily	0	0	0	0		0
g8785.t1	beta-glucan	GH3	GH3	GH3	3.2.1.21	3.2.1.21	beta-glucosidase	0	Y	0	X	0	Glycosyl hydrolase family 3 N terminal domain	Glycoside hydrolase, family 3, N-terminal	0	0	0	0		beta-glucosidase (EC 3.2.1.21); xylan 1,4-beta-xylosidase (EC 3.2.1.37); beta-N-acetylhexosaminidase (EC 3.2.1.52); glucan 1,3-beta-glucosidase (EC 3.2.1.58); glucan 1,4-beta-glucosidase (EC 3.2.1.74); exo-1,3-1,4-glucanase (EC 3.2.1.-); alphalpha-L-arabinofuranosidase (EC 3.2.1.55).;
g8055.t1	beta-glucan	GH3	GH3	GH3	3.2.1.21	3.2.1.21	beta-glucosidase	0	Y	0	X	0	Glycosyl hydrolase family 3 C-terminal domain	Immunoglobulin-like fold	0.701031	1.09067	4.47214	0.698309		beta-glucosidase (EC 3.2.1.21); xylan 1,4-beta-xylosidase (EC 3.2.1.37); beta-N-acetylhexosaminidase (EC 3.2.1.52); glucan 1,3-beta-glucosidase (EC 3.2.1.58); glucan 1,4-beta-glucosidase (EC 3.2.1.74); exo-1,3-1,4-glucanase (EC 3.2.1.-); alphalpha-L-arabinofuranosidase (EC 3.2.1.55).;
g6492.t1	beta-glucan	GH3	GH3	GH3	3.2.1.21	3.2.1.21	beta-glucosidase	0	Y	0	X	0	Glycosyl hydrolase family 3 C-terminal domain	Glycoside hydrolase, family 3, N-terminal	0.771224	1.50963	1.90722	0.315585		beta-glucosidase (EC 3.2.1.21); xylan 1,4-beta-xylosidase (EC 3.2.1.37); beta-N-acetylhexosaminidase (EC 3.2.1.52); glucan 1,3-beta-glucosidase (EC 3.2.1.58); glucan 1,4-beta-glucosidase (EC 3.2.1.74); exo-1,3-1,4-glucanase (EC 3.2.1.-); alphalpha-L-arabinofuranosidase (EC 3.2.1.55).;
g5123.t1	beta-glucan	GH3	GH3	GH3	3.2.1.21	3.2.1.21	beta-glucosidase	0	0	0	X	0	Glycosyl hydrolase family 3 C-terminal domain	Glycoside hydrolase family 3 C-terminal domain superfamily	0	0	0	0		beta-glucosidase (EC 3.2.1.21); xylan 1,4-beta-xylosidase (EC 3.2.1.37); beta-N-acetylhexosaminidase (EC 3.2.1.52); glucan 1,3-beta-glucosidase (EC 3.2.1.58); glucan 1,4-beta-glucosidase (EC 3.2.1.74); exo-1,3-1,4-glucanase (EC 3.2.1.-); alphalpha-L-arabinofuranosidase (EC 3.2.1.55).;
g3991.t1	beta-glucan	GH3	GH3	GH3	3.2.1.21	3.2.1.21	beta-glucosidase	0	Y	1	X	0	Glycosyl hydrolase family 3 C-terminal domain	Fibronectin type III-like domain	0	0	0	0		beta-glucosidase (EC 3.2.1.21); xylan 1,4-beta-xylosidase (EC 3.2.1.37); beta-N-acetylhexosaminidase (EC 3.2.1.52); glucan 1,3-beta-glucosidase (EC 3.2.1.58); glucan 1,4-beta-glucosidase (EC 3.2.1.74); exo-1,3-1,4-glucanase (EC 3.2.1.-); alphalpha-L-arabinofuranosidase (EC 3.2.1.55).;
g3789.t1	beta-glucan	GH3	GH3	GH3	3.2.1.21	3.2.1.21	beta-glucosidase	0	0	0	X	0	Glycosyl hydrolase family 3 N terminal domain	Glycoside hydrolase family 3 C-terminal domain superfamily	0	0	0	0		beta-glucosidase (EC 3.2.1.21); xylan 1,4-beta-xylosidase (EC 3.2.1.37); beta-N-acetylhexosaminidase (EC 3.2.1.52); glucan 1,3-beta-glucosidase (EC 3.2.1.58); glucan 1,4-beta-glucosidase (EC 3.2.1.74); exo-1,3-1,4-glucanase (EC 3.2.1.-); alphalpha-L-arabinofuranosidase (EC 3.2.1.55).;
g312.t1	beta-glucan	GH3	GH3	GH3	3.2.1.21	3.2.1.21	beta-glucosidase	0	0	0	X	0	Glycosyl hydrolase family 3 C-terminal domain	Glycoside hydrolase family 3 C-terminal domain	0	0	0	0		beta-glucosidase (EC 3.2.1.21); xylan 1,4-beta-xylosidase (EC 3.2.1.37); beta-N-acetylhexosaminidase (EC 3.2.1.52); glucan 1,3-beta-glucosidase (EC 3.2.1.58); glucan 1,4-beta-glucosidase (EC 3.2.1.74); exo-1,3-1,4-glucanase (EC 3.2.1.-); alphalpha-L-arabinofuranosidase (EC 3.2.1.55).;
g1628.t1	beta-glucan	GH3	GH3	GH3	3.2.1.21	3.2.1.21	beta-glucosidase	0	Y	0	0	0	Glycosyl hydrolase family 3 C-terminal domain	Fibronectin type III-like domain	0.00107791	0.0306376	0.0295006	0.0193145		beta-glucosidase (EC 3.2.1.21); xylan 1,4-beta-xylosidase (EC 3.2.1.37); beta-N-acetylhexosaminidase (EC 3.2.1.52); glucan 1,3-beta-glucosidase (EC 3.2.1.58); glucan 1,4-beta-glucosidase (EC 3.2.1.74); exo-1,3-1,4-glucanase (EC 3.2.1.-); alphalpha-L-arabinofuranosidase (EC 3.2.1.55).;
g1085.t1	beta-glucan	GH3	GH3	GH3	3.2.1.21	3.2.1.21	beta-glucosidase	0	0	0	0	0	Glycosyl hydrolase family 3 N terminal domain	Glycoside hydrolase, family 3, N-terminal domain superfamily	0	0	0	0		beta-glucosidase (EC 3.2.1.21); xylan 1,4-beta-xylosidase (EC 3.2.1.37); beta-N-acetylhexosaminidase (EC 3.2.1.52); glucan 1,3-beta-glucosidase (EC 3.2.1.58); glucan 1,4-beta-glucosidase (EC 3.2.1.74); exo-1,3-1,4-glucanase (EC 3.2.1.-); alphalpha-L-arabinofuranosidase (EC 3.2.1.55).;
g8546.t1	beta-glucan	GH1	GH1	0	3.2.1.21	0	beta-glucosidase	0	Y	0	0	0	Glycosyl hydrolase family 1	Glycoside hydrolase superfamily	0	0	0	0		0
g5441.t1	beta-glucan	GH1	GH1	GH1	3.2.1.21&3.2.1.23	3.2.1.21	0	0	Y	0	X	0	Glycosyl hydrolase family 1	Glycoside hydrolase family 1	0	0.0192425	0	0		beta-glucosidase (EC 3.2.1.21); beta-galactosidase (EC 3.2.1.23); beta-mannosidase (EC 3.2.1.25); beta-glucuronidase (EC 3.2.1.31); beta-D-fucosidase (EC 3.2.1.38); phlorizin hydrolase (EC 3.2.1.62); exo-beta-1,4-glucanase (EC 3.2.1.74); 6-phospho-beta-galactosidase (EC 3.2.1.85); 6-phospho-beta-glucosidase (EC 3.2.1.86); strictosidine beta-glucosidase (EC 3.2.1.105); lactase (EC 3.2.1.108); amyg…
g4301.t1	beta-glucan	GH1	GH1	GH1	3.2.1.21	3.2.1.21	beta-glucosidase	0	0	0	X	0	Glycosyl hydrolase family 1	Glycoside hydrolase family 1	0.000139033	0.0017643	0	0.000565184		beta-glucosidase (EC 3.2.1.21); beta-galactosidase (EC 3.2.1.23); beta-mannosidase (EC 3.2.1.25); beta-glucuronidase (EC 3.2.1.31); beta-D-fucosidase (EC 3.2.1.38); phlorizin hydrolase (EC 3.2.1.62); exo-beta-1,4-glucanase (EC 3.2.1.74); 6-phospho-beta-galactosidase (EC 3.2.1.85); 6-phospho-beta-glucosidase (EC 3.2.1.86); strictosidine beta-glucosidase (EC 3.2.1.105); lactase (EC 3.2.1.108); amyg…
g7237.t1	beta-glucan-cellwall	GH16	GH16	GH16	2.4.1.*-3.2.1.*	0	Cell wall modifying enzyme	0	0	1	X	0	Glycosyl hydrolases family 16	Concanavalin A-like lectin/glucanase domain superfamily	0	0	0	0	Blast confirmed	xyloglucan:xyloglucosyltransferase (EC 2.4.1.207); keratan-sulfate endo-1,4-beta-galactosidase (EC 3.2.1.103); endo-1,3-beta-glucanase (EC 3.2.1.39); endo-1,3(4)-beta-glucanase (EC 3.2.1.6); licheninase (EC 3.2.1.73); beta-agarase (EC 3.2.1.81); kappa;-carrageenase (EC 3.2.1.83); xyloglucanase (EC 3.2.1.151);
g7032.t1	beta-glucan-cellwall	GH16	GH16	GH16	2.4.1.*-3.2.1.*	0	Cell wall modifying enzyme	0	Y	0	X	0	Glycosyl hydrolases family 16	Glycoside hydrolase, family 16, CRH1, predicted	0.130268	0.0230627	0	0.0126443		xyloglucan:xyloglucosyltransferase (EC 2.4.1.207); keratan-sulfate endo-1,4-beta-galactosidase (EC 3.2.1.103); endo-1,3-beta-glucanase (EC 3.2.1.39); endo-1,3(4)-beta-glucanase (EC 3.2.1.6); licheninase (EC 3.2.1.73); beta-agarase (EC 3.2.1.81); kappa;-carrageenase (EC 3.2.1.83); xyloglucanase (EC 3.2.1.151);
g6095.t1	beta-glucan-cellwall	GH16	GH16	GH16	2.4.1.*-3.2.1.*	0	0	0	0	0	X	0	Glycosyl hydrolases family 16	Glycoside hydrolase family 16	0	0	0	0		xyloglucan:xyloglucosyltransferase (EC 2.4.1.207); keratan-sulfate endo-1,4-beta-galactosidase (EC 3.2.1.103); endo-1,3-beta-glucanase (EC 3.2.1.39); endo-1,3(4)-beta-glucanase (EC 3.2.1.6); licheninase (EC 3.2.1.73); beta-agarase (EC 3.2.1.81); kappa;-carrageenase (EC 3.2.1.83); xyloglucanase (EC 3.2.1.151);
g8974.t1	Cellulose	AA9	0	0	0	0	0	0	Y	0	X	0	Glycosyl hydrolase family 61	Glycoside hydrolase, family 61	0	0	0	0		0
g8609.t1	Cellulose	AA9	AA9	AA9	1.*.*.*	1.x.x.x	lytic polysaccharide monooxygenase	0	Y	0	X	0	Glycosyl hydrolase family 61	Glycoside hydrolase, family 61	0	1.07067	0.00579121	0.00608468		AA9 (formerly GH61) proteins are copper-dependent lytic polysaccharide monooxygenases (LPMOs); cleavage of cellulose chains with oxidation of various carbons (C-1, C-4 and C-6) has been reported several times in the literature;;
g8598.t1	Cellulose	AA9	AA9	AA9	1.*.*.*	1.x.x.x	lytic polysaccharide monooxygenase	0	Y	0	X	0	Glycosyl hydrolase family 61	Glycoside hydrolase, family 61	0	0	0	0		AA9 (formerly GH61) proteins are copper-dependent lytic polysaccharide monooxygenases (LPMOs); cleavage of cellulose chains with oxidation of various carbons (C-1, C-4 and C-6) has been reported several times in the literature;;
g832.t1	Cellulose	AA9	AA9	AA9	1.*.*.*	0	lytic polysaccharide monooxygenase	0	Y	0	X	0	Glycosyl hydrolase family 61	Glycoside hydrolase, family 61	0	0	0	0		AA9 (formerly GH61) proteins are copper-dependent lytic polysaccharide monooxygenases (LPMOs); cleavage of cellulose chains with oxidation of various carbons (C-1, C-4 and C-6) has been reported several times in the literature;;
g8266.t1	Cellulose	AA9	0	0	0	0	0	0	Y	0	X	0	Glycosyl hydrolase family 61	Glycoside hydrolase, family 61	0	0	0	0		0
g8082.t1	Cellulose	AA9	AA9	AA9	1.*.*.*	1.x.x.x	lytic polysaccharide monooxygenase	0	Y	0	X	0	Glycosyl hydrolase family 61	Glycoside hydrolase, family 61	0	0.0283372	0	0		AA9 (formerly GH61) proteins are copper-dependent lytic polysaccharide monooxygenases (LPMOs); cleavage of cellulose chains with oxidation of various carbons (C-1, C-4 and C-6) has been reported several times in the literature;;
g7578.t1	Cellulose	AA9	0	0	0	0	0	0	Y	0	X	0	Glycosyl hydrolase family 61	Glycoside hydrolase, family 61	0	0	0	0		0
g7501.t1	Cellulose	AA9	AA9	AA9	1.*.*.*	0	lytic polysaccharide monooxygenase	0	Y	0	X	0	Glycosyl hydrolase family 61	Glycoside hydrolase, family 61	0	0	0	0		AA9 (formerly GH61) proteins are copper-dependent lytic polysaccharide monooxygenases (LPMOs); cleavage of cellulose chains with oxidation of various carbons (C-1, C-4 and C-6) has been reported several times in the literature;;
g7210.t1	Cellulose	AA9	AA9	AA9	1.*.*.*	1.x.x.x	lytic polysaccharide monooxygenase	0	Y	0	X	0	Glycosyl hydrolase family 61	Glycoside hydrolase, family 61	0	0	0	0		AA9 (formerly GH61) proteins are copper-dependent lytic polysaccharide monooxygenases (LPMOs); cleavage of cellulose chains with oxidation of various carbons (C-1, C-4 and C-6) has been reported several times in the literature;;
g6439.t1	Cellulose	AA9	AA9	AA9	1.*.*.*	1.x.x.x	lytic polysaccharide monooxygenase	0	Y	0	X	0	Glycosyl hydrolase family 61	Glycoside hydrolase, family 61	0	0	0	0		AA9 (formerly GH61) proteins are copper-dependent lytic polysaccharide monooxygenases (LPMOs); cleavage of cellulose chains with oxidation of various carbons (C-1, C-4 and C-6) has been reported several times in the literature;;
g572.t1	Cellulose	AA9	AA9	AA9	1.*.*.*	1.x.x.x	lytic polysaccharide monooxygenase	0	Y	0	X	0	Glycosyl hydrolase family 61	Glycoside hydrolase, family 61	0	0.283501	0	0		AA9 (formerly GH61) proteins are copper-dependent lytic polysaccharide monooxygenases (LPMOs); cleavage of cellulose chains with oxidation of various carbons (C-1, C-4 and C-6) has been reported several times in the literature;;
g5584.t1	Cellulose	AA9	AA9	AA9	1.*.*.*	0	lytic polysaccharide monooxygenase	0	Y	0	X	0	Glycosyl hydrolase family 61	Glycoside hydrolase, family 61	0	0	0	0		AA9 (formerly GH61) proteins are copper-dependent lytic polysaccharide monooxygenases (LPMOs); cleavage of cellulose chains with oxidation of various carbons (C-1, C-4 and C-6) has been reported several times in the literature;;
g5543.t1	Cellulose	AA9	AA9	AA9	1.*.*.*	1.x.x.x	lytic polysaccharide monooxygenase	CBM1	Y	0	X	0	Glycosyl hydrolase family 61	Cellulose-binding domain, fungal	0.108353	0	0	0.0141149		AA9 (formerly GH61) proteins are copper-dependent lytic polysaccharide monooxygenases (LPMOs); cleavage of cellulose chains with oxidation of various carbons (C-1, C-4 and C-6) has been reported several times in the literature;; Modules of approx. 40 residues found almost exclusively in fungi. The cellulose-binding function has been demonstrated in many cases, and appears to be mediated by three …
g5325.t1	Cellulose	AA9	AA9	AA9	1.*.*.*	0	lytic polysaccharide monooxygenase	0	Y	0	X	0	Glycosyl hydrolase family 61	Glycoside hydrolase, family 61	0	0	0	0		AA9 (formerly GH61) proteins are copper-dependent lytic polysaccharide monooxygenases (LPMOs); cleavage of cellulose chains with oxidation of various carbons (C-1, C-4 and C-6) has been reported several times in the literature;;
g4850.t1	Cellulose	AA9	AA9	AA9	1.*.*.*	1.x.x.x	lytic polysaccharide monooxygenase	0	Y	0	X	0	Glycosyl hydrolase family 61	Glycoside hydrolase, family 61	0	2.63486	1.38837	0.145813		AA9 (formerly GH61) proteins are copper-dependent lytic polysaccharide monooxygenases (LPMOs); cleavage of cellulose chains with oxidation of various carbons (C-1, C-4 and C-6) has been reported several times in the literature;;
g4787.t1	Cellulose	AA9	AA9	AA9	1.*.*.*	1.x.x.x	lytic polysaccharide monooxygenase	0	Y	0	X	0	Glycosyl hydrolase family 61	Glycoside hydrolase, family 61	0	0	0	0		AA9 (formerly GH61) proteins are copper-dependent lytic polysaccharide monooxygenases (LPMOs); cleavage of cellulose chains with oxidation of various carbons (C-1, C-4 and C-6) has been reported several times in the literature;;
g4009.t1	Cellulose	AA9	0	0	0	0	0	0	0	0	X	0	Glycosyl hydrolase family 61	Glycoside hydrolase, family 61	0	0	0	0		0
g3866.t1	Cellulose	AA9	AA9	AA9	1.*.*.*	1.x.x.x	lytic polysaccharide monooxygenase	CBM1	Y	0	X	0	Glycosyl hydrolase family 61	Cellulose-binding domain, fungal	0.009892	0.256958	0.00913873	0.143186		AA9 (formerly GH61) proteins are copper-dependent lytic polysaccharide monooxygenases (LPMOs); cleavage of cellulose chains with oxidation of various carbons (C-1, C-4 and C-6) has been reported several times in the literature;; Modules of approx. 40 residues found almost exclusively in fungi. The cellulose-binding function has been demonstrated in many cases, and appears to be mediated by three …
g2754.t1	Cellulose	AA9	AA9	AA9	1.*.*.*	1.x.x.x	lytic polysaccharide monooxygenase	0	Y	0	X	0	Glycosyl hydrolase family 61	Glycoside hydrolase, family 61	0	0	0	0		AA9 (formerly GH61) proteins are copper-dependent lytic polysaccharide monooxygenases (LPMOs); cleavage of cellulose chains with oxidation of various carbons (C-1, C-4 and C-6) has been reported several times in the literature;;
g2428.t1	Cellulose	AA9	AA9	AA9	1.*.*.*	0	lytic polysaccharide monooxygenase	0	Y	0	X	0	Glycosyl hydrolase family 61	Glycoside hydrolase, family 61	0	0.213894	0	0.0350565		AA9 (formerly GH61) proteins are copper-dependent lytic polysaccharide monooxygenases (LPMOs); cleavage of cellulose chains with oxidation of various carbons (C-1, C-4 and C-6) has been reported several times in the literature;;
g1792.t1	Cellulose	AA9	AA9	AA9	1.*.*.*	0	lytic polysaccharide monooxygenase	0	Y	0	X	0	Glycosyl hydrolase family 61	Glycoside hydrolase, family 61	0	0	0	0		AA9 (formerly GH61) proteins are copper-dependent lytic polysaccharide monooxygenases (LPMOs); cleavage of cellulose chains with oxidation of various carbons (C-1, C-4 and C-6) has been reported several times in the literature;;
g1696.t1	Cellulose	AA9	AA9	AA9	1.*.*.*	1.x.x.x	lytic polysaccharide monooxygenase	CBM1	Y	0	X	0	Glycosyl hydrolase family 61	Cellulose-binding domain, fungal	0.113535	0.141626	0.204012	0.1457		AA9 (formerly GH61) proteins are copper-dependent lytic polysaccharide monooxygenases (LPMOs); cleavage of cellulose chains with oxidation of various carbons (C-1, C-4 and C-6) has been reported several times in the literature;;
g1668.t1	Cellulose	AA9	AA9	AA9	1.*.*.*	1.x.x.x	lytic polysaccharide monooxygenase	0	0	0	X	0	Glycosyl hydrolase family 61	Glycoside hydrolase, family 61	0	0.095859	0	0		AA9 (formerly GH61) proteins are copper-dependent lytic polysaccharide monooxygenases (LPMOs); cleavage of cellulose chains with oxidation of various carbons (C-1, C-4 and C-6) has been reported several times in the literature;;
g1163.t1	Cellulose	AA9	AA9	AA9	1.*.*.*	0	lytic polysaccharide monooxygenase	0	Y	0	X	0	Glycosyl hydrolase family 61	Glycoside hydrolase, family 61	0.156715	0.120593	0.0799238	0.271693		AA9 (formerly GH61) proteins are copper-dependent lytic polysaccharide monooxygenases (LPMOs); cleavage of cellulose chains with oxidation of various carbons (C-1, C-4 and C-6) has been reported several times in the literature;;
g1151.t1	Cellulose	AA9	AA9	AA9	1.*.*.*	0	lytic polysaccharide monooxygenase	0	Y	0	X	0	Glycosyl hydrolase family 61	Glycoside hydrolase, family 61	0	0	0	0		AA9 (formerly GH61) proteins are copper-dependent lytic polysaccharide monooxygenases (LPMOs); cleavage of cellulose chains with oxidation of various carbons (C-1, C-4 and C-6) has been reported several times in the literature;;
g8539.t1	Cellulose	AA3_1	AA3	AA3	0	1.1.99.18	0	0	Y	0	X	0	GMC oxidoreductase	Glucose-methanol-choline oxidoreductase, N-terminal	0	0	0	0		cellobiose dehydrogenase (EC 1.1.99.18); glucose 1-oxidase (EC 1.1.3.4); aryl alcohol oxidase (EC 1.1.3.7); alcohol oxidase (EC 1.1.3.13); pyranose oxidase (EC 1.1.3.10); Iron reductase domain;
g4522.t1	Cellulose	AA3	AA3	AA3	0	1.1.99.18	0	0	0	0	X	0	GMC oxidoreductase	Glucose-methanol-choline oxidoreductase, N-terminal	0.00302207	0	0	0.00128778		cellobiose dehydrogenase (EC 1.1.99.18); glucose 1-oxidase (EC 1.1.3.4); aryl alcohol oxidase (EC 1.1.3.7); alcohol oxidase (EC 1.1.3.13); pyranose oxidase (EC 1.1.3.10);
g793.t1	Cellulose	GH7	GH7	GH7	3.2.1.176	3.2.1.176	cellulose 1,4-beta-cellobiosidase (reducing end)	0	Y	0	X	0	Glycosyl hydrolase family 7	Glycoside hydrolase, family 7	0.000671367	9.44276	2.7942	0.0823336		endo-beta-1,4-glucanase (EC 3.2.1.4); [reducing end-acting] cellobiohydrolase (EC 3.2.1.-); chitosanase (EC 3.2.1.132); endo-beta-1,3-1,4-glucanase (EC 3.2.1.73);
g4260.t1	Cellulose	GH7	GH7	GH7	3.2.1.176	3.2.1.176	cellulose 1,4-beta-cellobiosidase (reducing end)	0	Y	0	X	0	Glycosyl hydrolase family 7	Concanavalin A-like lectin/glucanase domain superfamily	1.87495	25.1516	21.2839	8.65787		endo-beta-1,4-glucanase (EC 3.2.1.4); [reducing end-acting] cellobiohydrolase (EC 3.2.1.-); chitosanase (EC 3.2.1.132); endo-beta-1,3-1,4-glucanase (EC 3.2.1.73);
g1672.t1	Cellulose	GH7	GH7	GH7	3.2.1.176	3.2.1.4	cellulose 1,4-beta-cellobiosidase (reducing end)	0	Y	0	X	0	Glycosyl hydrolase family 7	Glycoside hydrolase family 7, catalytic domain superfamily	0.000762189	1.31058	0.0103725	0.140156		endo-beta-1,4-glucanase (EC 3.2.1.4); [reducing end-acting] cellobiohydrolase (EC 3.2.1.-); chitosanase (EC 3.2.1.132); endo-beta-1,3-1,4-glucanase (EC 3.2.1.73);
g7769.t1	Cellulose	GH6	GH6	GH6	3.2.1.91	3.2.1.4	cellulose 1,4-beta-cellobiosidase (non-reducing end)	0	Y	0	X	0	Glycosyl hydrolases family 6	1, 4-beta cellobiohydrolase superfamily	0	0.0510722	0	0		endoglucanase (EC 3.2.1.4); cellobiohydrolase (EC 3.2.1.91);
g468.t1	Cellulose	GH6	GH6	GH6	3.2.1.91	3.2.1.91	cellulose 1,4-beta-cellobiosidase (non-reducing end)	0	Y	0	X	0	Glycosyl hydrolases family 6	1, 4-beta cellobiohydrolase superfamily	0.00380624	4.40904	0.146967	0.219473		endoglucanase (EC 3.2.1.4); cellobiohydrolase (EC 3.2.1.91);
g5427.t1	Cellulose	GH5_5	GH5	GH5	3.2.1.4	3.2.1.4	cellulase	0	0	1	X	0	Cellulase (glycosyl hydrolase family 5)	Glycoside hydrolase superfamily	0.00126682	0.107932	0.00449933	0.00276564		chitosanase (EC 3.2.1.132); beta-mannosidase (EC 3.2.1.25); Cellulase (EC 3.2.1.4); glucan 1,3-beta-glucosidase (EC 3.2.1.58); licheninase (EC 3.2.1.73); glucan endo-1,6-beta-glucosidase (EC 3.2.1.75); mannan endo-beta-1,4-mannosidase (EC 3.2.1.78); endo-beta-1,4-xylanase (EC 3.2.1.8); cellulose beta-1,4-cellobiosidase (EC 3.2.1.91); beta-1,3-mannanase (EC 3.2.1.-); xyloglucan-specific endo-beta-…
g904.t1	Cellulose	GH5_4	GH5	GH5	3.2.1.4	3.2.1.4	cellulase	CBM46	Y	0	X	0	Cellulase (glycosyl hydrolase family 5)	Glycoside hydrolase superfamily	0	0	0	0		chitosanase (EC 3.2.1.132); beta-mannosidase (EC 3.2.1.25); Cellulase (EC 3.2.1.4); glucan 1,3-beta-glucosidase (EC 3.2.1.58); licheninase (EC 3.2.1.73); glucan endo-1,6-beta-glucosidase (EC 3.2.1.75); mannan endo-beta-1,4-mannosidase (EC 3.2.1.78); endo-beta-1,4-xylanase (EC 3.2.1.8); cellulose beta-1,4-cellobiosidase (EC 3.2.1.91); beta-1,3-mannanase (EC 3.2.1.-); xyloglucan-specific endo-beta-…
g6514.t1	Cellulose	GH45	GH45	GH45	3.2.1.4	3.2.1.4	cellulase	0	Y	0	X	0	Glycosyl hydrolase family 45	Glycoside hydrolase, family 45	0	0	0	0		endoglucanase (EC 3.2.1.4);
g2845.t1	Cellulose	GH45	GH45	GH45	3.2.1.4	3.2.1.4	cellulase	0	Y	0	X	0	Glycosyl hydrolase family 45	RlpA-like domain superfamily	0	0.0839693	0	0		endoglucanase (EC 3.2.1.4);
g8243.t1	Cellulose	GH12	GH12	GH12	3.2.1.4	3.2.1.4	cellulase	0	0	0	X	0	Glycosyl hydrolase family 12	Glycoside hydrolase family 11/12	0	0	0	0		endoglucanase (EC 3.2.1.4); xyloglucan hydrolase (EC 3.2.1.151); beta-1,3-1,4-glucanase (EC 3.2.1.73); xyloglucan endotransglycosylase (EC 2.4.1.207);
g8553.t1	Cellulose	0	0	CBM63	0	0	0	CBM63	Y	0	X	0	Lytic transglycolase	RlpA-like domain superfamily	0.0472361	0.0868762	0.063075	0.0150054		The CBM63 module of Bacillus subtilis expansin EXLX1 has been shown to bind cellulose.;
g5093.t1	Cell-wall	GH17	GH17	GH17	0	0	0	0	Y	0	X	0	Glycosyl hydrolases family 17	Glycoside hydrolase superfamily	0	0	0	0		glucan endo-1,3-beta-glucosidase (EC 3.2.1.39); glucan 1,3-beta-glucosidase (EC 3.2.1.58); licheninase (EC 3.2.1.73); beta-1,3-glucanosyltransglycosylase (EC 2.4.1.-).;
g3200.t1	Cell-wall	GH17	GH17	0	0	0	0	0	Y	0	X	0	Glycosyl hydrolases family 17	Glycoside hydrolase superfamily	0	0	0	0.00508172		0
g6724.t1	Chitin	AA11	0	AA11	0	0	0	0	Y	0	X	0	BNR/Asp-box repeat	0	0	0	0	0		AA11 proteins are copper-dependent lytic polysaccharide monooxygenases (LPMOs); cleavage of chitin chains with oxidation of C-1 has been demonstrated for a AA11 LPMO from Aspergillus oryzae;;
g3711.t1	Chitin	AA11	AA11	AA11	1.*.*.*	1.x.x.x	lytic polysaccharide monooxygenase	CBM19	Y	0	X	0	Glycosyl hydrolase family 61	0	0	0	0	0		AA11 proteins are copper-dependent lytic polysaccharide monooxygenases (LPMOs); cleavage of chitin chains with oxidation of C-1 has been demonstrated for a AA11 LPMO from Aspergillus oryzae;;
g2539.t1	Chitin	AA11	AA11	AA11	1.*.*.*	1.x.x.x	lytic polysaccharide monooxygenase	CBM19	Y	0	X	0	Carbohydrate binding domain (family 19)	0	0	0	0	0		AA11 proteins are copper-dependent lytic polysaccharide monooxygenases (LPMOs); cleavage of chitin chains with oxidation of C-1 has been demonstrated for a AA11 LPMO from Aspergillus oryzae;;
g2262.t1	Chitin	AA11	AA11	AA11	1.*.*.*	1.x.x.x	lytic polysaccharide monooxygenase	0	Y	0	X	0	Glycosyl hydrolase family 61	0	0	0	0	0		AA11 proteins are copper-dependent lytic polysaccharide monooxygenases (LPMOs); cleavage of chitin chains with oxidation of C-1 has been demonstrated for a AA11 LPMO from Aspergillus oryzae;;
g8278.t1	Chitin	GT2	GT2	GT2	2.4.1.16	2.4.1.16	chitin synthase	0	0	7	X	0	Chitin synthase	Nucleotide-diphospho-sugar transferases	0	0	0	0		cellulose synthase (EC 2.4.1.12); chitin synthase (EC 2.4.1.16); dolichyl-phosphate beta-D-mannosyltransferase (EC 2.4.1.83); dolichyl-phosphate beta-glucosyltransferase (EC 2.4.1.117); N-acetylglucosaminyltransferase (EC 2.4.1.-); N-acetylgalactosaminyltransferase (EC 2.4.1.-); hyaluronan synthase (EC 2.4.1.212); chitin oligosaccharide synthase (EC 2.4.1.-); beta-1,3-glucan synthase (EC 2.4.1.34…
g4838.t1	Chitin	GT2	GT2	GT2	2.4.1.16	2.4.1.16	chitin synthase	0	0	7	X	0	Chitin synthase	Chitin synthase N-terminal	0	0	0	0		cellulose synthase (EC 2.4.1.12); chitin synthase (EC 2.4.1.16); dolichyl-phosphate beta-D-mannosyltransferase (EC 2.4.1.83); dolichyl-phosphate beta-glucosyltransferase (EC 2.4.1.117); N-acetylglucosaminyltransferase (EC 2.4.1.-); N-acetylgalactosaminyltransferase (EC 2.4.1.-); hyaluronan synthase (EC 2.4.1.212); chitin oligosaccharide synthase (EC 2.4.1.-); beta-1,3-glucan synthase (EC 2.4.1.34…
g4107.t1	Chitin	GT2	GT2	GT2	2.4.1.16	2.4.1.16	chitin synthase	0	0	7	X	0	Chitin synthase	Nucleotide-diphospho-sugar transferases	0	0	0	0		cellulose synthase (EC 2.4.1.12); chitin synthase (EC 2.4.1.16); dolichyl-phosphate beta-D-mannosyltransferase (EC 2.4.1.83); dolichyl-phosphate beta-glucosyltransferase (EC 2.4.1.117); N-acetylglucosaminyltransferase (EC 2.4.1.-); N-acetylgalactosaminyltransferase (EC 2.4.1.-); hyaluronan synthase (EC 2.4.1.212); chitin oligosaccharide synthase (EC 2.4.1.-); beta-1,3-glucan synthase (EC 2.4.1.34…
g1405.t1	Chitin	GT2	GT2	GT2	2.4.1.16	2.4.1.16	chitin synthase	0	0	6	X	0	Chitin synthase	Cytochrome b5-like heme/steroid binding domain superfamily	0	0	0	0		cellulose synthase (EC 2.4.1.12); chitin synthase (EC 2.4.1.16); dolichyl-phosphate beta-D-mannosyltransferase (EC 2.4.1.83); dolichyl-phosphate beta-glucosyltransferase (EC 2.4.1.117); N-acetylglucosaminyltransferase (EC 2.4.1.-); N-acetylgalactosaminyltransferase (EC 2.4.1.-); hyaluronan synthase (EC 2.4.1.212); chitin oligosaccharide synthase (EC 2.4.1.-); beta-1,3-glucan synthase (EC 2.4.1.34…
g1404.t1	Chitin	GT2	GT2	GT2	2.4.1.16	2.4.1.16	chitin synthase	0	0	6	X	0	Chitin synthase	Nucleotide-diphospho-sugar transferases	0	0	0	0		cellulose synthase (EC 2.4.1.12); chitin synthase (EC 2.4.1.16); dolichyl-phosphate beta-D-mannosyltransferase (EC 2.4.1.83); dolichyl-phosphate beta-glucosyltransferase (EC 2.4.1.117); N-acetylglucosaminyltransferase (EC 2.4.1.-); N-acetylgalactosaminyltransferase (EC 2.4.1.-); hyaluronan synthase (EC 2.4.1.212); chitin oligosaccharide synthase (EC 2.4.1.-); beta-1,3-glucan synthase (EC 2.4.1.34…
g1400.t1	Chitin	GT2	GT2	0	2.4.1.16	0	chitin synthase	0	0	6	X	0	Chitin synthase	Nucleotide-diphospho-sugar transferases	0	0	0	0		0
g6645.t1	Chitin	GH20	GH20	GH20	3.2.1.52	3.2.1.52	beta-N-acetylhexosaminidase	0	Y	0	X	0	Glycosyl hydrolase family 20, catalytic domain	Beta-hexosaminidase-like, domain 2	0.336038	0.521946	0.278148	0.275744		beta-hexosaminidase (EC 3.2.1.52); lacto-N-biosidase (EC 3.2.1.140); beta-1,6-N-acetylglucosaminidase) (EC 3.2.1.-); beta-6-SO3-N-acetylglucosaminidase (EC 3.2.1.-);
g1455.t1	Chitin	GH20	GH20	GH20	3.2.1.52	3.2.1.52	beta-N-acetylhexosaminidase	0	0	0	X	0	Glycosyl hydrolase family 20, catalytic domain	Beta-hexosaminidase	0.000391307	0	0	0		beta-hexosaminidase (EC 3.2.1.52); lacto-N-biosidase (EC 3.2.1.140); beta-1,6-N-acetylglucosaminidase) (EC 3.2.1.-); beta-6-SO3-N-acetylglucosaminidase (EC 3.2.1.-);
g9184.t1	Chitin	GH18	GH18	GH18	3.2.1.*	3.2.1.x	0	0	0	0	X	0	Glycosyl hydrolases family 18	Chitinase II	0	0	0	0		chitinase (EC 3.2.1.14); endo-beta-N-acetylglucosaminidase (EC 3.2.1.96); xylanase inhibitor; concanavalin B; narbonin;
g8986.t1	Chitin	GH18	GH18	GH18	3.2.1.14	3.2.1.14	chitinase	CBM24	Y	0	0	0	Glycosyl hydrolases family 18	Chitinase insertion domain superfamily	0	0	0	0		chitinase (EC 3.2.1.14); endo-beta-N-acetylglucosaminidase (EC 3.2.1.96); xylanase inhibitor; concanavalin B; narbonin; Modules of approx. 40 residues. The chitin-binding function has been demonstrated in many cases. These modules are found attached to a number of chitinase catalytic domains, but also in non-catalytic proteins either in isolation or as multiple repeats.;
g8900.t1	Chitin	GH18	GH18	GH18	3.2.1.14	3.2.1.14	chitinase	CBM18	Y	0	0	0	Glycosyl hydrolases family 18	Endochitinase-like superfamily	0	0	0	0		chitinase (EC 3.2.1.14); endo-beta-N-acetylglucosaminidase (EC 3.2.1.96); xylanase inhibitor; concanavalin B; narbonin; Modules of approx. 40 residues. The chitin-binding function has been demonstrated in many cases. These modules are found attached to a number of chitinase catalytic domains, but also in non-catalytic proteins either in isolation or as multiple repeats.; Modules of approx. 50 res…
g7693.t1	Chitin	GH18	GH18	GH18	3.2.1.14	3.2.1.14	chitinase	0	0	0	X	0	Glycosyl hydrolases family 18	Chitinase II	0.0354337	0.0050773	0.0132567	0.0067858		chitinase (EC 3.2.1.14); endo-beta-N-acetylglucosaminidase (EC 3.2.1.96); xylanase inhibitor; concanavalin B; narbonin;
g7687.t1	Chitin	GH18	GH18	GH18	3.2.1.14	3.2.1.14	chitinase	CBM18	Y	0	0	0	Glycosyl hydrolases family 18	Chitin-binding, type 1, conserved site	0	0	0	0		chitinase (EC 3.2.1.14); endo-beta-N-acetylglucosaminidase (EC 3.2.1.96); xylanase inhibitor; concanavalin B; narbonin; Modules of approx. 40 residues. The chitin-binding function has been demonstrated in many cases. These modules are found attached to a number of chitinase catalytic domains, but also in non-catalytic proteins either in isolation or as multiple repeats.;
g5306.t1	Chitin	GH18	GH18	0	0	0	0	0	0	0	X	0	Glycosyl hydrolases family 18	Glycoside hydrolase family 18, catalytic domain	0	0	0	0		0
g4354.t1	Chitin	GH18	GH18	GH18	3.2.1.14	3.2.1.14	chitinase	0	0	1	X	0	Glycosyl hydrolases family 18	Glycoside hydrolase family 18, catalytic domain	0.0180764	0	0	0.00150662		chitinase (EC 3.2.1.14); endo-beta-N-acetylglucosaminidase (EC 3.2.1.96); xylanase inhibitor; concanavalin B; narbonin;
g4274.t1	Chitin	GH18	GH18	GH18	3.2.1.14	3.2.1.14	chitinase	0	Y	0	0	0	Glycosyl hydrolases family 18	Chitinase insertion domain superfamily	0	0	0	0		chitinase (EC 3.2.1.14); endo-beta-N-acetylglucosaminidase (EC 3.2.1.96); xylanase inhibitor; concanavalin B; narbonin; Modules of approx. 100 residues and which are found in a large number of bacterial enzymes. The cellulose-binding function has been demonstrated in many cases. Several of these modules have been shown to also bind chitin or xylan.;
g1345.t1	Chitin	GH18	GH18	GH18	0	0	0	0	Y	0	X	0	Glycosyl hydrolases family 18	Chitinase II	0	0	0	0		chitinase (EC 3.2.1.14); endo-beta-N-acetylglucosaminidase (EC 3.2.1.96); xylanase inhibitor; concanavalin B; narbonin;
g9239.t1	Chitin	GH17	GH17	GH17	2.4.1.*	2.4.1.x	0	0	0	0	X	0	Glycosyl hydrolases family 17	Glycoside hydrolase superfamily	0.0956461	0.0210093	0	0.058126		glucan endo-1,3-beta-glucosidase (EC 3.2.1.39); glucan 1,3-beta-glucosidase (EC 3.2.1.58); licheninase (EC 3.2.1.73); beta-1,3-glucanosyltransglycosylase (EC 2.4.1.-).;
g6240.t1	Chitin	CE9	CE9	0	0	0	0	0	0	0	X	0	Amidohydrolase family	Metal-dependent hydrolase, composite domain superfamily	0	0	0	0		0
g5075.t1	Chitin	CE9	CE9	CE9	3.5.1.25	0	N-acetylglucosamine-6-phosphate deacetylase	0	Y	0	X	M38	Amidohydrolase family	N-acetylglucosamine-6-phosphate deacetylase	0	0	0	0		N-acetylglucosamine 6-phosphate deacetylase (EC 3.5.1.25); N-acetylgalactosamine-6-phosphate deacetylase (EC 3.5.1.80).;
g8803.t1	Chitin	CE4	CE4	CE4	0	0	0	CBM18	0	0	X	0	Chitin recognition protein	Chitin-binding, type 1	0.0111636	0.0956185	0.0200801	0.0245396		acetyl xylan esterase (EC 3.1.1.72); chitin deacetylase (EC 3.5.1.41); chitooligosaccharide deacetylase (EC 3.5.1.-); peptidoglycan GlcNAc deacetylase (EC 3.5.1.-); peptidoglycan N-acetylmuramic acid deacetylase (EC 3.5.1.-).; Modules of approx. 40 residues. The chitin-binding function has been demonstrated in many cases. These modules are found attached to a number of chitinase catalytic domains…
g8016.t1	Chitin	CE4	CE4	CE4	0	0	0	0	Y	0	X	0	Polysaccharide deacetylase	Glycoside hydrolase/deacetylase, beta/alpha-barrel	0.0215157	0.00546045	0.0132628	0.00422543		acetyl xylan esterase (EC 3.1.1.72); chitin deacetylase (EC 3.5.1.41); chitooligosaccharide deacetylase (EC 3.5.1.-); peptidoglycan GlcNAc deacetylase (EC 3.5.1.-); peptidoglycan N-acetylmuramic acid deacetylase (EC 3.5.1.-).;
g7464.t1	Chitin	CE4	0	0	0	0	0	0	0	0	X	0	Polysaccharide deacetylase	Glycoside hydrolase/deacetylase, beta/alpha-barrel	0	0	0	0		0
g7309.t1	Chitin	CE4	CE4	CE4	0	0	0	0	Y	0	X	0	Rad52/22 family double-strand break repair protein	DNA repair protein Rad52/59/22	0	0	0	0		acetyl xylan esterase (EC 3.1.1.72); chitin deacetylase (EC 3.5.1.41); chitooligosaccharide deacetylase (EC 3.5.1.-); peptidoglycan GlcNAc deacetylase (EC 3.5.1.-); peptidoglycan N-acetylmuramic acid deacetylase (EC 3.5.1.-).;
g6531.t1	Chitin	CE4	0	0	0	0	0	0	0	0	X	0	Polysaccharide deacetylase	NodB homology domain	0.000900445	0	0	0		0
g6011.t1	Chitin	CE4	CE4	0	0	0	0	0	0	0	X	0	Polysaccharide deacetylase	NodB homology domain	0.530785	0.899519	0.478414	0.275523		0
g4891.t1	Chitin	CE4	CE4	CE4	0	0	0	CBM18	Y	0	X	0	Polysaccharide deacetylase	NodB homology domain	0.00721931	0	0	0.00146349		acetyl xylan esterase (EC 3.1.1.72); chitin deacetylase (EC 3.5.1.41); chitooligosaccharide deacetylase (EC 3.5.1.-); peptidoglycan GlcNAc deacetylase (EC 3.5.1.-); peptidoglycan N-acetylmuramic acid deacetylase (EC 3.5.1.-).; Modules of approx. 40 residues. The chitin-binding function has been demonstrated in many cases. These modules are found attached to a number of chitinase catalytic domains…
g4155.t1	Chitin	CE4	CE4	CE4	0	0	0	CBM18	Y	0	X	0	Polysaccharide deacetylase	Chitin-binding, type 1	0.479273	0.012424	0	0.0195915		acetyl xylan esterase (EC 3.1.1.72); chitin deacetylase (EC 3.5.1.41); chitooligosaccharide deacetylase (EC 3.5.1.-); peptidoglycan GlcNAc deacetylase (EC 3.5.1.-); peptidoglycan N-acetylmuramic acid deacetylase (EC 3.5.1.-).; Modules of approx. 40 residues. The chitin-binding function has been demonstrated in many cases. These modules are found attached to a number of chitinase catalytic domains…
g3668.t1	Chitin	CE4	CE4	CE4	0	3.5.1.41	0	0	Y	0	0	0	Polysaccharide deacetylase	NodB homology domain	0	0	0	0		acetyl xylan esterase (EC 3.1.1.72); chitin deacetylase (EC 3.5.1.41); chitooligosaccharide deacetylase (EC 3.5.1.-); peptidoglycan GlcNAc deacetylase (EC 3.5.1.-); peptidoglycan N-acetylmuramic acid deacetylase (EC 3.5.1.-).;
g3104.t1	Chitin	CE4	CE4	CE4	0	0	0	CBM18	Y	0	X	0	Polysaccharide deacetylase	Endochitinase-like superfamily	0.632608	0.369025	0.0945834	0.319071		acetyl xylan esterase (EC 3.1.1.72); chitin deacetylase (EC 3.5.1.41); chitooligosaccharide deacetylase (EC 3.5.1.-); peptidoglycan GlcNAc deacetylase (EC 3.5.1.-); peptidoglycan N-acetylmuramic acid deacetylase (EC 3.5.1.-).; Modules of approx. 40 residues. The chitin-binding function has been demonstrated in many cases. These modules are found attached to a number of chitinase catalytic domains…
g2036.t1	Chitin	0	0	CBM18	0	0	0	CBM18	Y	0	X	0	Chitin recognition protein	Chitin-binding, type 1	0	0	0	0		Modules of approx. 40 residues. The chitin-binding function has been demonstrated in many cases. These modules are found attached to a number of chitinase catalytic domains, but also in non-catalytic proteins either in isolation or as multiple repeats.;
g8133.t1	Chondroitin sulfate	PL8	0	0	0	0	0	0	Y	0	X	0	Polysaccharide lyase family 8, super-sandwich domain	Chondroitin AC/alginate lyase	0.000955971	4.07172	7.07647	11.2975		0
g9106.t1	Cutin	CE5	CE5	CE5	3.1.1.74	3.1.1.74	cutinase	0	0	0	0	0	Cutinase	Alpha/Beta hydrolase fold	0	0	0	0		acetyl xylan esterase (EC 3.1.1.72); cutinase (EC 3.1.1.74);
g9022.t1	Cutin	CE5	CE5	CE5	3.1.1.74	3.1.1.74	cutinase	0	Y	0	X	0	Cutinase	Cutinase/acetylxylan esterase	0	0	0	0		acetyl xylan esterase (EC 3.1.1.72); cutinase (EC 3.1.1.74);
g6301.t1	Cutin	CE5	CE5	CE5	3.1.1.74	3.1.1.74	cutinase	0	0	0	X	0	Cutinase	Cutinase/acetylxylan esterase	0	0	0	0		acetyl xylan esterase (EC 3.1.1.72); cutinase (EC 3.1.1.74);
g4798.t1	Cutin	CE5	CE5	CE5	3.1.1.74	3.1.1.74	cutinase	0	Y	0	X	0	Cutinase	Alpha/Beta hydrolase fold	0.00861193	0.0382645	0	0.0188211		acetyl xylan esterase (EC 3.1.1.72); cutinase (EC 3.1.1.74);
g4361.t1	Cutin	CE5	CE5	CE5	3.1.1.74	3.1.1.74	cutinase	0	Y	0	X	0	Cutinase	Alpha/Beta hydrolase fold	0	0	0	0.0145352		acetyl xylan esterase (EC 3.1.1.72); cutinase (EC 3.1.1.74);
g7039.t1	Error	0	GH9	0	3.2.1.4	0	cellulase	0	0	2	X	I87	0	0	0	0	0	0		0
g1566.t1	Error	0	GH9	0	3.2.1.4	0	cellulase	0	0	0	X	0	Meiotic cell cortex C-terminal pleckstrin homology	Pleckstrin homology domain	0	0	0	0		0
g1041.t1	Fucose	GH95	GH95	GH95	3.2.1.63	3.2.1.63	1,2-alpha-L-fucosidase	0	0	0	X	0	Glycosyl hydrolase family 65, N-terminal domain	Glycosyl hydrolase family 95, N-terminal domain	0	0	0	0		alpha-1,2-L-fucosidase (EC 3.2.1.63); alpha-L-fucosidase (EC 3.2.1.51);
g1040.t1	Fucose	GH95	GH95	GH95	3.2.1.63	3.2.1.63	1,2-alpha-L-fucosidase	0	0	0	X	0	0	Glycosyl hydrolase, all-beta	0	0	0	0		alpha-1,2-L-fucosidase (EC 3.2.1.63); alpha-L-fucosidase (EC 3.2.1.51);
g7462.t1	Galactosaminogalactan	GH135	GH135	GH135	3.2.1.*	3.2.1.x	α-1,4-galactosaminogalactan hydrolase	0	Y	0	X	0	Spherulation-specific family 4	Spherulation-specific family 4	0	0	0	0	Blast confirmed	a-1,4-galactosaminogalactan hydrolase (EC 3.2.1.-);
g2345.t1	galactosaminoglycan	GH114	GH114	GH114	3.2.1.109	0	endogalactosaminidase	0	Y	0	X	0	Glycoside-hydrolase family GH114	Glycoside hydrolase superfamily	0	0	0	0		endo-alpha-1,4-polygalactosaminidase (EC 3.2.1.109);
g8779.t1	Galactose	AA5_2	AA5	AA5	1.1.3.9	1.1.3.9	galactose oxidase	0	Y	0	X	0	Domain of unknown function (DUF1929)	Galactose oxidase, central domain superfamily	0	0	0	0		Oxidase with oxygen as acceptor (EC 1.1.3.-); galactose oxidase (EC 1.1.3.9); glyoxal oxidase (EC 1.2.3.15); alcohol oxidase (EC 1.1.3.13);
g6522.t1	Galactose	AA5_2	AA5	AA5	1.1.3.9	1.1.3.9	galactose oxidase	0	Y	0	X	0	Domain of unknown function (DUF1929)	Coagulation factor 5/8 C-terminal domain	0.0021256	0	0	0		Oxidase with oxygen as acceptor (EC 1.1.3.-); galactose oxidase (EC 1.1.3.9); glyoxal oxidase (EC 1.2.3.15); alcohol oxidase (EC 1.1.3.13);
g4724.t1	Galactose	AA5_2	AA5	AA5	1.1.3.9	1.1.3.9	galactose oxidase	0	Y	0	X	0	Domain of unknown function (DUF1929)	Kelch repeat type 1	0	0	0	0		Oxidase with oxygen as acceptor (EC 1.1.3.-); galactose oxidase (EC 1.1.3.9); glyoxal oxidase (EC 1.2.3.15); alcohol oxidase (EC 1.1.3.13);
g5408.t1	Glucuronic acid	GH79	GH79	GH79	3.2.1.31	3.2.1.31	β-glucuronidase	0	Y	1	X	0	Glycosyl hydrolase family 79 C-terminal beta domain	Glycoside hydrolase superfamily	0.00283586	0.0116245	0	0.0281642		beta-glucuronidase (EC 3.2.1.31); beta-4-O-methyl-glucuronidase (EC 3.2.1.-); heparanase (EC 3.2.1.-); baicalin beta-glucuronidase (EC 3.2.1.167);
g6487.t1	glycolipids	GH5_12	GH5	GH5	3.2.1.45	3.2.1.45	glucosylceramidase	0	0	0	X	0	Cellulase (glycosyl hydrolase family 5)	Glycoside hydrolase, family 5, conserved site	0	0	0	0		chitosanase (EC 3.2.1.132); beta-mannosidase (EC 3.2.1.25); Cellulase (EC 3.2.1.4); glucan 1,3-beta-glucosidase (EC 3.2.1.58); licheninase (EC 3.2.1.73); glucan endo-1,6-beta-glucosidase (EC 3.2.1.75); mannan endo-beta-1,4-mannosidase (EC 3.2.1.78); endo-beta-1,4-xylanase (EC 3.2.1.8); cellulose beta-1,4-cellobiosidase (EC 3.2.1.91); beta-1,3-mannanase (EC 3.2.1.-); xyloglucan-specific endo-beta-…
g8129.t1	Glycolipids	GH30_7	GH30	GH30	3.2.1.*	3.2.1.x	0	0	0	0	X	0	Glycosyl hydrolase family 30 TIM-barrel domain	Glycoside hydrolase superfamily	0	0	0	0		glucosylceramidase (EC 3.2.1.45); beta-1,6-glucanase (EC 3.2.1.75); beta-xylosidase (EC 3.2.1.37); beta-fucosidase (EC 3.2.1.38); beta-glucosidase (3.2.1.21); endo-beta-1,6-galactanase (EC:3.2.1.164);
g4852.t1	glycoproteins	GH85	GH85	0	3.2.1.96	0	mannosyl-glycoprotein endo-beta-N-acetylglucosaminidase	0	0	0	X	0	Glycosyl hydrolase family 85	Glycoside hydrolase, family 85	0	0	0	0		0
g6565.t1	Glycoproteins	GH63	GH63	GH63	3.2.1.106	3.2.1.106	mannosyl-oligosaccharide glucosidase	0	0	0	X	0	Glycosyl hydrolase family 63 C-terminal domain	Glycosyl hydrolase family 63, N-terminal	0	0	0	0		processing alpha-glucosidase (EC 3.2.1.106); alpha-1,3-glucosidase (EC 3.2.1.84); alpha-glucosidase (EC 3.2.1.20);
g6511.t1	Glycoproteins	GH63	0	GH0	0	0	0	0	0	0	X	0	Glycosyl hydrolase family 63 C-terminal domain	Six-hairpin glycosidase-like superfamily	0	0	0	0		0
g1774.t1	Glycoproteins	GH63	GH63	GH63	3.2.1.106	3.2.1.106	mannosyl-oligosaccharide glucosidase	0	Y	1	X	0	Glycosyl hydrolase family 63 C-terminal domain	Glycosyl hydrolase family 63, N-terminal	0	0	0	0		processing alpha-glucosidase (EC 3.2.1.106); alpha-1,3-glucosidase (EC 3.2.1.84); alpha-glucosidase (EC 3.2.1.20);
g686.t1	glycoproteins	GH18	GH18	GH18	3.2.1.96	3.2.1.96	mannosyl-glycoprotein endo-beta-N-acetylglucosaminidase	0	0	0	X	0	Glycosyl hydrolases family 18	Glycoside hydrolase family 18, catalytic domain	0	0	0	0		chitinase (EC 3.2.1.14); endo-beta-N-acetylglucosaminidase (EC 3.2.1.96); xylanase inhibitor; concanavalin B; narbonin;
g9186.t1	Hydrogen peroxide	0	0	0	0	0	0	0	0	0	X	0	Catalase	Catalase core domain	0	0	0	0		0
g6142.t1	Hydrogen peroxide	0	0	0	0	0	0	0	Y	0	X	0	Catalase	Catalase core domain	0.0519405	0.0416134	0.0547329	0.0258839		0
g4064.t1	Hydrogen peroxide	0	0	0	0	0	0	0	0	0	X	0	Catalase	Catalase superfamily	0	0	0	0		0
g276.t1	Hydrogen peroxide	0	0	0	0	0	0	0	0	0	X	0	Catalase	Catalase core domain superfamily	0.0342146	0.000429398	0	0.00474346		0
g1212.t1	Hydrogen peroxide	0	0	0	0	0	0	0	0	0	X	0	Catalase	Catalase immune-responsive domain	0.000433604	0	0	0		0
g8940.t1	Lipids	0	0	0	0	0	0	0	0	1	X	0	Lipase (class 3)	Alpha/Beta hydrolase fold	0	0	0	0	Blast confirmed	0
g7220.t1	Lipids	0	0	0	0	0	0	0	Y	0	X	0	Lipase (class 3)	Alpha/Beta hydrolase fold	0	0	0	0	Blast confirmed	0
g8299.t1	Lipids	0	0	0	0	0	0	0	Y	0	X	0	Lipase (class 3)	Mono-/di-acylglycerol lipase, N-terminal	0	0	0	0		0
g6621.t1	Lipids	0	0	0	0	0	0	0	Y	0	X	0	Lipase (class 3)	Alpha/Beta hydrolase fold	0.00126192	1.06791	0.397748	2.38647		0
g6193.t1	Lipids	0	0	0	0	0	0	0	0	0	X	0	Lipase (class 3)	Alpha/Beta hydrolase fold	0	0	0	0		0
g1881.t1	Lipids	0	0	0	0	0	0	0	Y	0	X	S33	Lipase (class 3)	Alpha/Beta hydrolase fold	0	0	0	0		0
g8563.t1	Pectin	PL4_5	0	0	0	0	0	0	0	0	X	0	Polysaccharide lyase family 4, domain III	Rhamnogalacturonan lyase, domain III	0	0	0	0		0
g8562.t1	Pectin	PL4_5	0	0	0	0	0	0	Y	0	X	0	0	Galactose mutarotase-like domain superfamily	0	0	0	0		0
g3814.t1	Pectin	PL4_3	PL4	PL4	4.2.2.23	4.2.2.x	rhamnogalacturonan endolyase	0	0	0	X	0	Polysaccharide lyase family 4, domain II	Galactose-binding-like domain superfamily	0	0	0	0		rhamnogalacturonan lyase (EC 4.2.2.-).;
g8745.t1	Pectin	PL4_1	PL4	PL4	4.2.2.23	0	rhamnogalacturonan endolyase	0	Y	0	0	0	Rhamnogalacturonan lyase B, N-terminal	Rhamnogalacturonan lyase, domain II	0	0	0	0		rhamnogalacturonan lyase (EC 4.2.2.-).;
g3483.t1	Pectin	PL4_1	PL4	PL4	4.2.2.23	4.2.2.x	rhamnogalacturonan endolyase	0	0	0	0	0	Rhamnogalacturonan lyase B, N-terminal	Galactose-binding-like domain superfamily	0	0	0	0		rhamnogalacturonan lyase (EC 4.2.2.-).;
g9027.t1	Pectin	PL3_2	PL3	PL3	4.2.2.2	4.2.2.2	pectate lyase	0	Y	0	X	0	Pectate lyase	Pectin lyase fold	0	0	0	0		pectate lyase (EC 4.2.2.2).;
g7945.t1	Pectin	PL3_2	PL3	PL3	4.2.2.2	4.2.2.2	pectate lyase	0	0	0	X	0	Pectate lyase	Pectin lyase fold/virulence factor	0	0	0	0		pectate lyase (EC 4.2.2.2).;
g4337.t1	Pectin	PL3_2	PL3	PL3	4.2.2.2	4.2.2.2	pectate lyase	0	Y	0	X	0	Pectate lyase	Pectin lyase fold	0	0.0673407	0.0108471	0		pectate lyase (EC 4.2.2.2).;
g4188.t1	Pectin	PL3_2	PL3	PL3	4.2.2.2	4.2.2.2	pectate lyase	CBM1	Y	0	X	0	Pectate lyase	Pectin lyase fold	0	0	0	0		pectate lyase (EC 4.2.2.2).; Modules of approx. 40 residues found almost exclusively in fungi. The cellulose-binding function has been demonstrated in many cases, and appears to be mediated by three aromatic residues separated by about 10.4 angstrom and which form a flat surface. The only non-fungal occurence of CBM1 is in an algal non-hydrolytic polysaccharide-binding protein which is composed o…
g2553.t1	Pectin	PL3_2	PL3	PL3	4.2.2.2	4.2.2.2	pectate lyase	0	Y	0	X	0	Pectate lyase	Pectin lyase fold/virulence factor	0	0	0	0		pectate lyase (EC 4.2.2.2).;
g2952.t1	Pectin	PL26	PL26	PL26	4.2.2.24	0	rhamnogalacturonan exolyase	0	Y	0	X	0	Hantavirus nucleocapsid protein	0	0	0	0	0		rhamnogalacturonan exolyase (EC 4.2.2.24).;
g8343.t1	Pectin	PL1_9	PL1	PL1	4.2.2.2	4.2.2.2	pectate lyase	0	Y	0	0	0	Pectate lyase	Pectin lyase fold	0	0	0	0		pectate lyase (EC 4.2.2.2); exo-pectate lyase (EC 4.2.2.9); pectin lyase (EC 4.2.2.10).;
g5689.t1	Pectin	PL1_7	PL1	PL1	4.2.2.2	4.2.2.2	pectate lyase	0	Y	0	X	0	Pectate lyase	Pectin lyase fold/virulence factor	0	0	0	0		pectate lyase (EC 4.2.2.2); exo-pectate lyase (EC 4.2.2.9); pectin lyase (EC 4.2.2.10).;
g4771.t1	Pectin	PL1_7	PL1	PL1	4.2.2.2	4.2.2.2	pectate lyase	0	0	0	X	0	Pectate lyase	Pectin lyase fold	0	0	0	0		pectate lyase (EC 4.2.2.2); exo-pectate lyase (EC 4.2.2.9); pectin lyase (EC 4.2.2.10).;
g5758.t1	Pectin	PL1_4	0	0	0	0	0	CBM1	0	0	0	0	Fungal cellulose binding domain	Pectin lyase fold	0	0	0	0		0
g5058.t1	Pectin	PL1_4	PL1	PL1	4.2.2.10	4.2.2.10	pectin lyase	0	Y	0	0	0	Pectate lyase	Pectin lyase fold	0	0	0	0		pectate lyase (EC 4.2.2.2); exo-pectate lyase (EC 4.2.2.9); pectin lyase (EC 4.2.2.10).;
g3664.t1	Pectin	PL1_4	PL1	PL1	4.2.2.10	4.2.2.10	pectin lyase	0	Y	0	0	0	Pectate lyase	Pectin lyase fold/virulence factor	0	0	0	0		pectate lyase (EC 4.2.2.2); exo-pectate lyase (EC 4.2.2.9); pectin lyase (EC 4.2.2.10).;
g8731.t1	Pectin	PL1_10	PL1	PL1	0	0	0	0	Y	0	X	0	Pectate lyase	Pectin lyase fold/virulence factor	0	0.0655347	0	0.0466217		pectate lyase (EC 4.2.2.2); exo-pectate lyase (EC 4.2.2.9); pectin lyase (EC 4.2.2.10).;
g7264.t1	Pectin	GH78	GH78	GH78	3.2.1.40	3.2.1.40	alpha-L-rhamnosidase	0	Y	0	X	0	Bacterial alpha-L-rhamnosidase 6 hairpin glycosidase domain	Six-hairpin glycosidase superfamily	0	0	0	0		alpha-L-rhamnosidase (EC 3.2.1.40);
g2695.t1	Pectin	GH78	GH78	GH78	0	0	0	CBM67	0	0	0	0	Bacterial alpha-L-rhamnosidase 6 hairpin glycosidase domain	Six-hairpin glycosidase superfamily	0	0	0	0		alpha-L-rhamnosidase (EC 3.2.1.40);
g9028.t1	Pectin	GH28	GH28	GH28	3.2.1.67	3.2.1.67	galacturan 1,4-alpha-galacturonidase	0	Y	0	X	0	Glycosyl hydrolases family 28	Pectin lyase fold	0	0	0	0		polygalacturonase (EC 3.2.1.15); exo-polygalacturonase (EC 3.2.1.67); exo-polygalacturonosidase (EC 3.2.1.82); rhamnogalacturonase (EC 3.2.1.-); endo-xylogalacturonan hydrolase (EC 3.2.1.-); rhamnogalacturonan alpha-L-rhamnopyranohydrolase (EC 3.2.1.40);
g7909.t1	Pectin	GH28	GH28	GH28	3.2.1.15	3.2.1.15	polygalacturonase	0	Y	0	0	0	Glycosyl hydrolases family 28	Pectin lyase fold/virulence factor	0	0	0	0		polygalacturonase (EC 3.2.1.15); exo-polygalacturonase (EC 3.2.1.67); exo-polygalacturonosidase (EC 3.2.1.82); rhamnogalacturonase (EC 3.2.1.-); endo-xylogalacturonan hydrolase (EC 3.2.1.-); rhamnogalacturonan alpha-L-rhamnopyranohydrolase (EC 3.2.1.40);
g703.t1	Pectin	GH28	GH28	GH28	3.2.1.40	3.2.1.174	alpha-L-rhamnosidase	0	0	0	X	0	Glycosyl hydrolases family 28	Pectin lyase fold	0	0	0	0		polygalacturonase (EC 3.2.1.15); exo-polygalacturonase (EC 3.2.1.67); exo-polygalacturonosidase (EC 3.2.1.82); rhamnogalacturonase (EC 3.2.1.-); endo-xylogalacturonan hydrolase (EC 3.2.1.-); rhamnogalacturonan alpha-L-rhamnopyranohydrolase (EC 3.2.1.40);
g4804.t1	Pectin	GH28	GH28	GH28	3.2.1.15	3.2.1.15	polygalacturonase	0	0	0	X	0	Glycosyl hydrolases family 28	Pectin lyase fold	0	0	0	0		polygalacturonase (EC 3.2.1.15); exo-polygalacturonase (EC 3.2.1.67); exo-polygalacturonosidase (EC 3.2.1.82); rhamnogalacturonase (EC 3.2.1.-); endo-xylogalacturonan hydrolase (EC 3.2.1.-); rhamnogalacturonan alpha-L-rhamnopyranohydrolase (EC 3.2.1.40);
g1622.t1	Pectin	GH28	GH28	GH28	3.2.1.15	3.2.1.15	polygalacturonase	0	0	0	0	0	Glycosyl hydrolases family 28	Glycoside hydrolase, family 28	0	0	0	0		polygalacturonase (EC 3.2.1.15); exo-polygalacturonase (EC 3.2.1.67); exo-polygalacturonosidase (EC 3.2.1.82); rhamnogalacturonase (EC 3.2.1.-); endo-xylogalacturonan hydrolase (EC 3.2.1.-); rhamnogalacturonan alpha-L-rhamnopyranohydrolase (EC 3.2.1.40);
g1356.t1	Pectin	GH28	GH28	GH28	3.2.1.171	3.2.1.171	rhamnogalacturonan hydrolase	0	0	0	0	0	Glycosyl hydrolases family 28	Pectin lyase fold	0	0	0	0		polygalacturonase (EC 3.2.1.15); exo-polygalacturonase (EC 3.2.1.67); exo-polygalacturonosidase (EC 3.2.1.82); rhamnogalacturonase (EC 3.2.1.-); endo-xylogalacturonan hydrolase (EC 3.2.1.-); rhamnogalacturonan alpha-L-rhamnopyranohydrolase (EC 3.2.1.40);
g5632.t1	Pectin	GH145	GH145	GH145	3.2.1.*	0	L-Rhα-α-1,4-GlcA α-L-rhamnohydrolase	0	Y	0	X	0	BNR repeat-containing family member	Sialidase superfamily	0	0	0	0.000638699		L-Rha-a-1,4-GlcA-specific a-L-rhamnosidase (EC 3.2.1.-);
g8499.t1	Pectin	GH105	GH105	GH105	0	0	0	0	Y	0	X	0	Glycosyl Hydrolase Family 88	Six-hairpin glycosidase-like superfamily	0	0	0	0		unsaturated rhamnogalacturonyl hydrolase (EC 3.2.1.-);
g5144.t1	Pectin	GH105	GH105	GH105	0	0	0	0	Y	0	X	0	Glycosyl Hydrolase Family 88	Six-hairpin glycosidase superfamily	0	0	0	0		unsaturated rhamnogalacturonyl hydrolase (EC 3.2.1.-);
g8852.t1	Pectin	CE8	CE8	CE8	3.1.1.11	3.1.1.11	pectinesterase	0	0	0	X	0	Pectinesterase	Pectinesterase, catalytic	0	0	0	0		pectin methylesterase (EC 3.1.1.11).;
g4797.t1	Pectin	CE8	CE8	CE8	3.1.1.11	3.1.1.11	pectinesterase	0	Y	0	X	0	Pectinesterase	Pectin lyase fold	0	0	0	0		pectin methylesterase (EC 3.1.1.11).;
g4347.t1	Pectin	CE8	0	0	0	0	0	0	0	0	X	0	Pectinesterase	Pectinesterase, catalytic	0	0	0	0		0
g3512.t1	Pectin	CE8	CE8	CE8	3.1.1.11	3.1.1.11	pectinesterase	0	Y	0	0	0	Pectinesterase	Pectin lyase fold	0	0	0	0		pectin methylesterase (EC 3.1.1.11).;
g9124.t1	Pectin	CE12	CE12	CE12	0	0	0	0	Y	0	X	0	GDSL-like Lipase/Acylhydrolase family	Rhamnogalacturonan acetylesterase RhgT-like	0	0	0	0		pectin acetylesterase (EC 3.1.1.-); rhamnogalacturonan acetylesterase (EC 3.1.1.-); acetyl xylan esterase (EC 3.1.1.72);
g4377.t1	Pectin	CE12	CE12	CE12	3.1.1.*	3.1.1.x	0	0	0	0	0	0	GDSL-like Lipase/Acylhydrolase family	Rhamnogalacturonan acetylesterase RhgT-like	0	0	0	0		pectin acetylesterase (EC 3.1.1.-); rhamnogalacturonan acetylesterase (EC 3.1.1.-); acetyl xylan esterase (EC 3.1.1.72);
g161.t1	Pectin	CE12	CE12	CE12	0	0	0	0	0	0	X	0	GDSL-like Lipase/Acylhydrolase family	SGNH hydrolase-type esterase domain	0	0	0	0		pectin acetylesterase (EC 3.1.1.-); rhamnogalacturonan acetylesterase (EC 3.1.1.-); acetyl xylan esterase (EC 3.1.1.72); "acetyl xylan esterase (EC 3.1.1.72); chitin deacetylase (EC 3.5.1.41); chitooligosaccharide deacetylase (EC 3.5.1.-); peptidoglycan GlcNAc deacetylase (EC 3.5.1.-); peptidoglycan N-acetylmuramic acid deacetylase (EC 3.5.1.-).";
g8839.t1	Peptides	CE10	0	0	0	0	0	0	Y	0	X	S09A	Prolyl oligopeptidase family	Peptidase S9, prolyl oligopeptidase, catalytic domain	0.476189	0.606791	0.593107	0.0844431		0
g1137.t1	Peptides	0	0	0	0	0	0	0	Y	0	X	M28A	Peptidase family M28	PA domain	0.0878183	0.133563	0	0.149634	Blast confirmed	0
g8671.t1	Peptides	0	0	0	0	0	0	0	Y	0	X	S01E	Alpha-lytic protease prodomain	Streptogrisin prodomain	1.11821	0.192983	0.0806666	0.10333		0
g8368.t1	Peptides	0	0	0	0	0	0	0	0	0	X	S09A	Dipeptidyl peptidase IV (DPP IV) N-terminal region	Dipeptidylpeptidase IV, N-terminal domain	0.00777612	0.0297864	0.013055	0.00496104		0
g8271.t1	Peptides	0	0	0	0	0	0	0	Y	0	X	M14A	Zinc carboxypeptidase	Peptidase M14, carboxypeptidase A	0.448821	0.244032	0.235957	0.0440853		0
g8186.t1	Peptides	0	0	0	0	0	0	0	Y	0	X	0	Immune inhibitor A peptidase M6	Peptidase M6-like, domain	0.0207111	0.0545076	0.038407	0.00888752		0
g7472.t1	Peptides	0	0	0	0	0	0	0	Y	0	X	M28A	Peptidase family M28	PA domain	0.566026	0.179466	0.273515	0.0658215		0
g7374.t1	Peptides	0	0	0	0	0	0	0	Y	0	X	S53	Pro-kumamolisin, activation domain	Peptidase S8/S53 domain superfamily	0.00621206	0.0387227	0.0151373	0.0811429		0
g7224.t1	Peptides	0	0	0	0	0	0	0	Y	0	X	M28B	Transferrin receptor-like dimerisation domain	Peptidase M28	0.28169	0.1243	0	0.0390123		0
g707.t1	Peptides	0	0	0	0	0	0	0	Y	0	X	S10	Serine carboxypeptidase	Peptidase S10, serine carboxypeptidase	0	0	0	0.0195993		0
g5999.t1	Peptides	0	0	0	0	0	0	0	0	0	X	S10	Serine carboxypeptidase	Alpha/Beta hydrolase fold	0.429041	0.208482	0.0177278	0.0923238		0
g5998.t1	Peptides	0	0	0	0	0	0	0	Y	0	X	S53	Pro-kumamolisin, activation domain	Peptidase S8/S53 domain superfamily	0.123052	0.456346	0.0152996	0.234095		0
g5688.t1	Peptides	0	0	0	0	0	0	0	Y	0	X	S01A	Trypsin	Peptidase S1A, chymotrypsin family	0.247074	0	0	0.0341133		0
g4900.t1	Peptides	0	0	0	0	0	0	0	Y	0	X	M6	Trypsin	Serine proteases, trypsin domain	0.708978	0.236332	0.87145	0.0550973		0
g4431.t1	Peptides	0	0	0	0	0	0	0	0	0	X	M28A	Peptidase family M28	Peptidase M28	0.0667722	0.0183932	0	0.00933661		0
g4197.t1	Peptides	0	0	0	0	0	0	0	Y	0	X	M14A	Zinc carboxypeptidase	Peptidase M14, carboxypeptidase A	0.00338672	0.0296813	0.0511173	0.00127917		0
g3750.t1	Peptides	0	0	0	0	0	0	0	Y	0	X	A01A	Eukaryotic aspartyl protease	Aspartic peptidase domain superfamily	0.440299	0.0843076	0	0.057246		0
g3622.t1	Peptides	0	0	0	0	0	0	0	Y	0	X	M14A	Zinc carboxypeptidase	Peptidase M14, carboxypeptidase A	0.00016711	0.382333	0.212225	0.00126072		0
g2503.t1	Peptides	0	0	0	0	0	0	0	Y	0	X	S08A	Subtilase family	Peptidase S8/S53 domain	0.206968	0.0921872	0.0411105	0.0279324		0
g1656.t1	Peptides	0	0	0	0	0	0	0	Y	0	0	S08A	Subtilase family	Peptidase S8, subtilisin, Asp-active site	0.178043	0.252973	0.886643	0.0627727		0
g1489.t1	Peptides	0	0	0	0	0	0	0	0	0	X	M14A	Zinc carboxypeptidase	Peptidase M14, carboxypeptidase A	0.51213	0	0	0.0437822		0
g1039.t1	Peptides	0	0	0	0	0	0	0	Y	0	X	S10	Serine carboxypeptidase	Propeptide, carboxypeptidase Y	0.0335173	0.0493632	0.014462	0.0551362		0
g9014.t1	Sulfate	0	0	0	0	0	0	0	0	0	0	0	Alkyl sulfatase dimerisation	Ribonuclease Z/Hydroxyacylglutathione hydrolase-like	0	0	0	0		0
g8134.t1	Sulfate	0	0	0	0	0	0	0	Y	0	X	0	Sulfatase	Alkaline-phosphatase-like, core domain superfamily	0	0	0	0		0
g7726.t1	Sulfate	0	0	0	0	0	0	0	0	0	X	0	Sulfatase	Choline-sulfatase	0	0	0	0		0
g8652.t1	Trehalose	GT20	GT20	GT20	2.4.1.15	2.4.1.15	alpha,alpha-trehalose-phosphate synthase (UDP-forming)	0	0	0	X	0	Glycosyltransferase family 20	Alpha,alpha-trehalose-phosphate synthase	0	0	0	0		alpha,alpha-trehalose-phosphate synthase [UDP-forming] (EC 2.4.1.15);
g6436.t1	Trehalose	GT20	GT20	GT20	3.1.3.12	3.1.3.12	trehalose-phosphatase	0	0	0	X	0	Glycosyltransferase family 20	Glycosyl transferase, family 20	0	0	0	0		alpha,alpha-trehalose-phosphate synthase [UDP-forming] (EC 2.4.1.15);
g5111.t1	Trehalose	GT20	GT20	GT20	2.4.1.15	2.4.1.15	alpha,alpha-trehalose-phosphate synthase (UDP-forming)	0	0	0	X	0	Glycosyltransferase family 20	Glycosyl transferase, family 20	0	0	0	0		alpha,alpha-trehalose-phosphate synthase [UDP-forming] (EC 2.4.1.15);
g3419.t1	Trehalose	GH65	GH65	GH65	3.2.1.28	3.2.1.28	alpha,alpha-trehalase	CBM32	Y	0	X	0	Glycosyl hydrolase family 65, N-terminal domain	Galactose mutarotase-like domain superfamily	0	0	0	0		alpha,alpha-trehalase (EC 3.2.1.28); maltose phosphorylase (EC 2.4.1.8); trehalose phosphorylase (EC 2.4.1.64); kojibiose phosphorylase (EC 2.4.1.230); trehalose-6-phosphate phosphorylase (EC 2.4.1.-);;
g7034.t1	Trehalose	GH37	GH37	GH37	3.2.1.28	3.2.1.28	alpha,alpha-trehalase	0	0	0	X	0	Trehalase	Glycoside hydrolase, family 37, conserved site	0	0	0	0		alpha,alpha-trehalase (EC 3.2.1.28).;
g6302.t1	Trehalose	GH37	GH37	GH37	3.2.1.28	3.2.1.28	alpha,alpha-trehalase	0	Y	0	X	0	Trehalase	Glycoside hydrolase, family 37, conserved site	0	0	0	0		alpha,alpha-trehalase (EC 3.2.1.28).;
g4440.t1	Xylan	GH67	GH67	GH67	3.2.1.139	3.2.1.131	alpha-glucuronidase	0	Y	0	X	0	Glycosyl hydrolase family 67 middle domain	Glycosyl hydrolase family 67, C-terminal	0	0	0	0		alpha-glucuronidase (EC 3.2.1.139); xylan alpha-1,2-glucuronidase (EC 3.2.1.131);
g6843.t1	Xylan	GH62	GH62	GH62	3.2.1.55	3.2.1.55	non-reducing end alpha-L-arabinofuranosidase	0	Y	0	X	0	Glycosyl hydrolase family 62	Glycosyl hydrolase, five-bladed beta-propellor domain superfamily	0	0	0	0		alpha-L-arabinofuranosidase (EC 3.2.1.55);
g4226.t1	Xylan	GH62	GH62	GH62	3.2.1.55	3.2.1.55	non-reducing end alpha-L-arabinofuranosidase	0	Y	0	X	0	Glycosyl hydrolase family 62	Glycosyl hydrolase, five-bladed beta-propellor domain superfamily	0	0	0	0		alpha-L-arabinofuranosidase (EC 3.2.1.55);
g8430.t1	Xylan	GH51	GH51	GH51	3.2.1.55	3.2.1.55	non-reducing end alpha-L-arabinofuranosidase	0	0	0	X	0	Alpha-L-arabinofuranosidase C-terminal domain	Alpha-L-arabinofuranosidase, C-terminal	0	0	0	0		alpha-L-arabinofuranosidase (EC 3.2.1.55); endoglucanase (EC 3.2.1.4);
g2215.t1	Xylan	GH51	GH51	GH51	3.2.1.55	3.2.1.55	non-reducing end alpha-L-arabinofuranosidase	0	Y	0	X	0	Alpha-L-arabinofuranosidase C-terminal domain	Alpha-L-arabinofuranosidase, C-terminal	0	0	0	0		alpha-L-arabinofuranosidase (EC 3.2.1.55); endoglucanase (EC 3.2.1.4);
g3746.t1	Xylan	GH43_26	GH43	0	0	0	0	0	Y	0	X	0	Glycosyl hydrolases family 43	Glycosyl hydrolase, five-bladed beta-propellor domain superfamily	0	0	0	0		0
g2932.t1	Xylan	GH43_26	GH43	GH43	0	0	0	0	0	0	X	0	Glycosyl hydrolases family 43	Glycosyl hydrolase, five-bladed beta-propellor domain superfamily	0	0	0	0		beta-xylosidase (EC 3.2.1.37); beta-1,3-xylosidase (EC 3.2.1.-); alpha-L-arabinofuranosidase (EC 3.2.1.55); arabinanase (EC 3.2.1.99); xylanase (EC 3.2.1.8); galactan 1,3-beta-galactosidase (EC 3.2.1.145);
g5620.t1	Xylan	GH43_21	GH43	0	3.2.1.55	0	non-reducing end alpha-L-arabinofuranosidase	0	Y	0	X	0	Glycosyl hydrolases family 32 N-terminal domain	Glycosyl hydrolase, five-bladed beta-propellor domain superfamily	0.00152773	0	0	0		0
g4515.t1	Xylan	GH43_14	GH43	GH43	3.2.1.37	0	xylan 1,4-beta-xylosidase	0	0	0	X	0	Glycosyl hydrolases family 43	Glycoside hydrolase, family 43	0	0	0	0		beta-xylosidase (EC 3.2.1.37); beta-1,3-xylosidase (EC 3.2.1.-); alpha-L-arabinofuranosidase (EC 3.2.1.55); arabinanase (EC 3.2.1.99); xylanase (EC 3.2.1.8); galactan 1,3-beta-galactosidase (EC 3.2.1.145);
g3708.t1	Xylan	GH43_11	GH43	GH43	3.2.1.37	3.2.1.37	xylan 1,4-beta-xylosidase	0	0	0	X	0	Glycosyl hydrolases family 43	Concanavalin A-like lectin/glucanase domain superfamily	0	0	0	0		beta-xylosidase (EC 3.2.1.37); beta-1,3-xylosidase (EC 3.2.1.-); alpha-L-arabinofuranosidase (EC 3.2.1.55); arabinanase (EC 3.2.1.99); xylanase (EC 3.2.1.8); galactan 1,3-beta-galactosidase (EC 3.2.1.145);
g8103.t1	Xylan	GH43_1	GH43	GH43	3.2.1.37	3.2.1.37	xylan 1,4-beta-xylosidase	0	0	0	X	0	Glycosyl hydrolases family 43	Glycosyl hydrolase, five-bladed beta-propellor domain superfamily	0	0	0	0		beta-xylosidase (EC 3.2.1.37); beta-1,3-xylosidase (EC 3.2.1.-); alpha-L-arabinofuranosidase (EC 3.2.1.55); arabinanase (EC 3.2.1.99); xylanase (EC 3.2.1.8); galactan 1,3-beta-galactosidase (EC 3.2.1.145);
g2178.t1	Xylan	GH43	GH43	GH43	0	0	0	0	Y	0	X	0	Glycosyl hydrolases family 43	Glycosyl hydrolase, five-bladed beta-propellor domain superfamily	0	0	0	0		beta-xylosidase (EC 3.2.1.37); beta-1,3-xylosidase (EC 3.2.1.-); alpha-L-arabinofuranosidase (EC 3.2.1.55); arabinanase (EC 3.2.1.99); xylanase (EC 3.2.1.8); galactan 1,3-beta-galactosidase (EC 3.2.1.145);
g8995.t1	Xylan	GH3	GH3	GH3	3.2.1.37	3.2.1.37	xylan 1,4-beta-xylosidase	0	Y	0	X	0	Glycosyl hydrolase family 3 C-terminal domain	Glycoside hydrolase family 3 C-terminal domain superfamily	0	0	0	0		beta-glucosidase (EC 3.2.1.21); xylan 1,4-beta-xylosidase (EC 3.2.1.37); beta-N-acetylhexosaminidase (EC 3.2.1.52); glucan 1,3-beta-glucosidase (EC 3.2.1.58); glucan 1,4-beta-glucosidase (EC 3.2.1.74); exo-1,3-1,4-glucanase (EC 3.2.1.-); alphalpha-L-arabinofuranosidase (EC 3.2.1.55).;
g53.t1	Xylan	GH115	GH115	GH115	3.2.1.131	3.2.1.131	xylan alpha-1,2-glucuronosidase	0	Y	0	X	0	Glycosyl hydrolase family 115	Beta-hexosaminidase-like, domain 2	0	0	0	0		xylan alpha-1,2-glucuronidase (3.2.1.131); alpha-(4-O-methyl)-glucuronidase (3.2.1.-);
g5189.t1	Xylan	GH11	GH11	CE4	3.2.1.8	3.2.1.x	endo-1,4-beta-xylanase	0	Y	0	0	0	Glycosyl hydrolases family 11	Glycoside hydrolase family 11	0	0	0	0		acetyl xylan esterase (EC 3.1.1.72); chitin deacetylase (EC 3.5.1.41); chitooligosaccharide deacetylase (EC 3.5.1.-); peptidoglycan GlcNAc deacetylase (EC 3.5.1.-); peptidoglycan N-acetylmuramic acid deacetylase (EC 3.5.1.-).; "endo-1,4-beta-xylanase (EC 3.2.1.8); endo-1,3-beta-xylanase (EC 3.2.1.32)"; xylanase (EC 3.2.1.8);
g4279.t1	Xylan	GH11	GH11	CE4	3.2.1.8	3.2.1.x	endo-1,4-beta-xylanase	0	Y	0	0	0	Glycosyl hydrolases family 11	Glycosyl hydrolases family 11 (GH11) domain	0.004272	0	0	0.00997674		acetyl xylan esterase (EC 3.1.1.72); chitin deacetylase (EC 3.5.1.41); chitooligosaccharide deacetylase (EC 3.5.1.-); peptidoglycan GlcNAc deacetylase (EC 3.5.1.-); peptidoglycan N-acetylmuramic acid deacetylase (EC 3.5.1.-).; "endo-1,4-beta-xylanase (EC 3.2.1.8); endo-1,3-beta-xylanase (EC 3.2.1.32)"; xylanase (EC 3.2.1.8);
g1160.t1	Xylan	GH11	GH11	GH11	3.2.1.8	3.2.1.8	endo-1,4-beta-xylanase	0	0	0	0	0	Glycosyl hydrolases family 11	Concanavalin A-like lectin/glucanase domain superfamily	0	0	0	0		xylanase (EC 3.2.1.8);
g7653.t1	Xylan	GH10	GH10	GH10	3.2.1.8	3.2.1.8	endo-1,4-beta-xylanase	CBM1	Y	0	X	0	Glycosyl hydrolase family 10	Cellulose-binding domain, fungal	0	0	0	0		endo-1,4-beta-xylanase (EC 3.2.1.8); endo-1,3-beta-xylanase (EC 3.2.1.32); Modules of approx. 40 residues found almost exclusively in fungi. The cellulose-binding function has been demonstrated in many cases, and appears to be mediated by three aromatic residues separated by about 10.4 angstrom and which form a flat surface. The only non-fungal occurence of CBM1 is in an algal non-hydrolytic poly…
g5756.t1	Xylan	GH10	GH10	GH10	3.2.1.8	3.2.1.8	endo-1,4-beta-xylanase	0	Y	0	X	0	Glycosyl hydrolase family 10	Glycoside hydrolase family 10 domain	0	0	0	0		endo-1,4-beta-xylanase (EC 3.2.1.8); endo-1,3-beta-xylanase (EC 3.2.1.32); A xylan binding function has been demonstrated in several cases and affinity with mixed beta-1,3/beta-1,4-glucans in one. In several cases a thermostabilizing effect has also been seen.; Modules of approx. 150 residues found in bacterial enzymes. Binding of these modules has been demonstrated with xylan, beta-1,3-glucan, b…
g1796.t1	Xylan	GH10	GH10	GH10	3.2.1.8	3.2.1.8	endo-1,4-beta-xylanase	0	Y	0	X	0	Glycosyl hydrolase family 10	Glycoside hydrolase family 10 domain	0	0	0	0		endo-1,4-beta-xylanase (EC 3.2.1.8); endo-1,3-beta-xylanase (EC 3.2.1.32);
g1082.t1	Xylan	CE5	CE5	CE5	3.1.1.72	3.1.1.72	acetylxylan esterase	0	Y	0	0	0	Cutinase	Alpha/Beta hydrolase fold	0	0	0	0		acetyl xylan esterase (EC 3.1.1.72); cutinase (EC 3.1.1.74);
g7095.t1	Xylan	CE3	CE3	CE3	0	0	0	0	0	0	X	0	GDSL-like Lipase/Acylhydrolase family	NAD(P)-binding domain superfamily	0	0	0	0		acetyl xylan esterase (EC 3.1.1.72).;
g8865.t1	Xylan	CE2	CE2	CE2	3.1.1.72	0	acetylxylan esterase	0	Y	0	X	0	GDSL-like Lipase/Acylhydrolase family	CtCE2-like domain	0	0	0	0		acetyl xylan esterase (EC 3.1.1.72).;
g5651.t1	Xylan	CE1	CE1	CE1	3.1.1.72	3.1.1.72	acetylxylan esterase	0	Y	0	X	0	Esterase PHB depolymerase	Esterase, PHB depolymerase	0.0366618	0	0	0		acetyl xylan esterase (EC 3.1.1.72); cinnamoyl esterase (EC 3.1.1.-); feruloyl esterase (EC 3.1.1.73); carboxylesterase (EC 3.1.1.1); S-formylglutathione hydrolase (EC 3.1.2.12);
g5385.t1	Xyloglucan	GH12	GH12	GH12	3.2.1.151	3.2.1.151	xyloglucan-specific endo-beta-1,4-glucanase	0	Y	0	X	0	Glycosyl hydrolase family 12	Glycoside hydrolase family 11/12	0	0	0	0		endoglucanase (EC 3.2.1.4); xyloglucan hydrolase (EC 3.2.1.151); beta-1,3-1,4-glucanase (EC 3.2.1.73); xyloglucan endotransglycosylase (EC 2.4.1.207);
g4008.t1		AA8	AA3	AA3	1.1.99.18	1.1.99.18	cellobiose dehydrogenase (acceptor)	0	Y	0	X	0	Cytochrome domain of cellobiose dehydrogenase	Cellulose-binding domain, fungal	0.000239028	0.158309	0	0.000909839		cellobiose dehydrogenase (EC 1.1.99.18); glucose 1-oxidase (EC 1.1.3.4); aryl alcohol oxidase (EC 1.1.3.7); alcohol oxidase (EC 1.1.3.13); pyranose oxidase (EC 1.1.3.10); Iron reductase domain;
g6252.t1		AA7	0	0	0	0	0	0	Y	0	X	0	FAD binding domain	FAD-binding, type 2-like superfamily	0.856662	1.31385	1.06031	0.905021		0
g8696.t1		AA7	AA7	AA7	1.1.3.*	1.1.3.x	gluco/chito oligosaccharide oxidase	0	0	0	X	0	FAD binding domain	FAD-binding, type 2-like superfamily	0.000220947	0	0	0.00157646		glucooligosaccharide oxidase (EC 1.1.3.-); chitooligosaccharide oxidase (EC 1.1.3.-);
g7278.t1		AA7	AA7	AA7	1.1.3.*	1.1.3.x	gluco/chito oligosaccharide oxidase	0	Y	0	X	0	FAD binding domain	FAD linked oxidase, N-terminal	0.175668	0.00633947	0.00439472	0.0512232		glucooligosaccharide oxidase (EC 1.1.3.-); chitooligosaccharide oxidase (EC 1.1.3.-);
g6708.t1		AA7	0	0	0	0	0	0	Y	0	X	0	FAD binding domain	FAD linked oxidase, N-terminal	0	0	0	0		0
g634.t1		AA7	0	0	0	0	0	0	Y	0	X	0	FAD binding domain	FAD linked oxidase, N-terminal	0	0	0	0		0
g6170.t1		AA7	0	AA7	0	1.1.3.x	0	0	Y	0	X	0	FAD binding domain	FAD-binding, type 2	0	0	0	0		glucooligosaccharide oxidase (EC 1.1.3.-); chitooligosaccharide oxidase (EC 1.1.3.-);
g5624.t1		AA7	0	AA7	0	0	0	0	Y	0	X	0	FAD binding domain	FAD linked oxidase, N-terminal	0.000431815	0.0567727	0.0278696	0.00691899		glucooligosaccharide oxidase (EC 1.1.3.-); chitooligosaccharide oxidase (EC 1.1.3.-);
g5187.t1		AA7	0	0	0	0	0	0	Y	0	X	0	D-arabinono-1,4-lactone oxidase	FAD linked oxidase, N-terminal	0	0	0	0		0
g4931.t1		AA7	AA7	0	1.1.3.*	0	gluco/chito oligosaccharide oxidase	0	Y	0	X	0	FAD binding domain	FAD-binding, type 2	0	0	0	0		0
g3832.t1		AA7	0	0	0	0	0	0	Y	0	X	0	FAD binding domain	FAD-binding, type 2	0	0	0	0		0
g3607.t1		AA7	0	0	0	0	0	0	Y	0	X	0	FAD binding domain	FAD linked oxidase, N-terminal	0.0145137	0.00362603	0	0.0241138		0
g3432.t1		AA7	0	AA7	0	0	0	0	Y	0	0	0	FAD binding domain	FAD-binding, type 2	0.0710369	0	0	0.004473		glucooligosaccharide oxidase (EC 1.1.3.-); chitooligosaccharide oxidase (EC 1.1.3.-);
g3246.t1		AA7	0	0	0	0	0	0	Y	1	X	0	FAD linked oxidases, C-terminal domain	FAD-binding, type 2-like superfamily	0	0	0	0		0
g3029.t1		AA7	0	0	0	0	0	0	Y	0	X	0	FAD binding domain	FAD-binding, type 2-like superfamily	0.00862938	0	0.0465427	0.0239264		0
g2687.t1		AA7	0	0	0	0	0	0	Y	0	X	0	FAD binding domain	FAD linked oxidase, N-terminal	0.0072777	0	0	0.00215513		0
g2224.t1		AA7	AA7	AA7	1.1.3.*	0	gluco/chito oligosaccharide oxidase	0	Y	0	X	0	FAD binding domain	FAD-binding, type 2	0	0	0	0		glucooligosaccharide oxidase (EC 1.1.3.-); chitooligosaccharide oxidase (EC 1.1.3.-);
g2143.t1		AA7	0	AA7	0	0	0	0	Y	0	0	0	FAD binding domain	FAD linked oxidase, N-terminal	0	0	0	0		glucooligosaccharide oxidase (EC 1.1.3.-); chitooligosaccharide oxidase (EC 1.1.3.-);
g2057.t1		AA7	AA7	AA7	1.1.3.*	1.1.3.x	gluco/chito oligosaccharide oxidase	0	0	0	X	0	FAD binding domain	FAD linked oxidase, N-terminal	1.37955	1.65688	7.78482	1.57367		glucooligosaccharide oxidase (EC 1.1.3.-); chitooligosaccharide oxidase (EC 1.1.3.-);
g180.t1		AA7	AA7	AA7	1.1.3.*	1.1.3.x	gluco/chito oligosaccharide oxidase	0	Y	0	X	0	FAD binding domain	FAD-binding, type 2-like superfamily	0	0	0	0		glucooligosaccharide oxidase (EC 1.1.3.-); chitooligosaccharide oxidase (EC 1.1.3.-);
g1436.t1		AA7	AA7	AA7	1.1.3.*	0	gluco/chito oligosaccharide oxidase	0	Y	0	0	0	FAD binding domain	FAD-binding, type 2-like superfamily	0	0	0	0		glucooligosaccharide oxidase (EC 1.1.3.-); chitooligosaccharide oxidase (EC 1.1.3.-);
g3212.t1		AA6	AA6	AA6	1.6.5.6	1.6.5.6	p-benzoquinone reductase (NADPH)	0	0	0	X	0	NADPH-dependent FMN reductase	Flavoprotein-like superfamily	0	0	0	0		1,4-benzoquinone reductase (EC. 1.6.5.6);
g4833.t1		AA5_1	AA5	AA5	0	0	0	0	Y	0	X	0	Glyoxal oxidase N-terminus	Chitin-binding, type 1	0.664987	0.0437715	0.0106585	0.153203		Oxidase with oxygen as acceptor (EC 1.1.3.-); galactose oxidase (EC 1.1.3.9); glyoxal oxidase (EC 1.2.3.15); alcohol oxidase (EC 1.1.3.13); Modules of approx. 40 residues. The chitin-binding function has been demonstrated in many cases. These modules are found attached to a number of chitinase catalytic domains, but also in non-catalytic proteins either in isolation or as multiple repeats.;
g3441.t1		AA5	AA5	AA5	0	0	0	0	Y	0	X	0	WSC domain	Galactose oxidase/kelch, beta-propeller	0.000921577	0	0	0.000613506		Oxidase with oxygen as acceptor (EC 1.1.3.-); galactose oxidase (EC 1.1.3.9); glyoxal oxidase (EC 1.2.3.15); alcohol oxidase (EC 1.1.3.13);
g6745.t1		AA4	AA4	AA4	1.1.3.38	1.1.3.38	vanillyl-alcohol oxidase	0	0	0	X	0	FAD binding domain	Cytokinin dehydrogenase, C-terminal domain superfamily	0	0	0	0		vanillyl-alcohol oxidase (EC 1.1.3.38);
g1786.t1		AA4	0	0	0	0	0	0	0	0	X	0	FAD linked oxidases, C-terminal domain	Vanillyl-alcohol oxidase, C-terminal subdomain 2	0	0	0	0		0
g7468.t1		AA3_3	AA3	AA3	1.1.3.13	1.1.3.13	alcohol oxidase	0	0	0	X	0	GMC oxidoreductase	FAD/NAD(P)-binding domain superfamily	0	0	0	0		cellobiose dehydrogenase (EC 1.1.99.18); glucose 1-oxidase (EC 1.1.3.4); aryl alcohol oxidase (EC 1.1.3.7); alcohol oxidase (EC 1.1.3.13); pyranose oxidase (EC 1.1.3.10);
g4796.t1		AA3_3	AA3	AA3	1.1.3.13	0	alcohol oxidase	0	0	0	X	0	GMC oxidoreductase	Glucose-methanol-choline oxidoreductase	0	0	0	0		cellobiose dehydrogenase (EC 1.1.99.18); glucose 1-oxidase (EC 1.1.3.4); aryl alcohol oxidase (EC 1.1.3.7); alcohol oxidase (EC 1.1.3.13); pyranose oxidase (EC 1.1.3.10);
g8658.t1		AA3_2	AA3	AA3	0	0	0	0	Y	0	0	0	GMC oxidoreductase	Glucose-methanol-choline oxidoreductase, C-terminal	0	0	0	0		cellobiose dehydrogenase (EC 1.1.99.18); glucose 1-oxidase (EC 1.1.3.4); aryl alcohol oxidase (EC 1.1.3.7); alcohol oxidase (EC 1.1.3.13); pyranose oxidase (EC 1.1.3.10);
g6692.t1		AA3_2	AA3	AA3	0	0	0	0	Y	0	X	0	GMC oxidoreductase	Glucose-methanol-choline oxidoreductase, C-terminal	0.00173871	0	0	0		cellobiose dehydrogenase (EC 1.1.99.18); glucose 1-oxidase (EC 1.1.3.4); aryl alcohol oxidase (EC 1.1.3.7); alcohol oxidase (EC 1.1.3.13); pyranose oxidase (EC 1.1.3.10);
g4937.t1		AA3_2	AA3	0	0	0	0	0	0	0	X	0	GMC oxidoreductase	FAD/NAD(P)-binding domain superfamily	0	0	0	0		0
g3144.t1		AA3_2	AA3	AA3	0	0	0	0	Y	1	X	0	GMC oxidoreductase	FAD/NAD(P)-binding domain superfamily	0	0	0	0		cellobiose dehydrogenase (EC 1.1.99.18); glucose 1-oxidase (EC 1.1.3.4); aryl alcohol oxidase (EC 1.1.3.7); alcohol oxidase (EC 1.1.3.13); pyranose oxidase (EC 1.1.3.10);
g129.t1		AA3_2	AA3	AA3	0	0	0	0	0	0	X	0	GMC oxidoreductase	Glucose-methanol-choline oxidoreductase, N-terminal	0	0	0	0		cellobiose dehydrogenase (EC 1.1.99.18); glucose 1-oxidase (EC 1.1.3.4); aryl alcohol oxidase (EC 1.1.3.7); alcohol oxidase (EC 1.1.3.13); pyranose oxidase (EC 1.1.3.10);
g6307.t1		AA3_1	AA8	AA3	1.1.99.18	0	cellobiose dehydrogenase (acceptor)	0	Y	0	X	0	Cytochrome domain of cellobiose dehydrogenase	Glucose-methanol-choline oxidoreductase, N-terminal	0	0	0	0		cellobiose dehydrogenase (EC 1.1.99.18); glucose 1-oxidase (EC 1.1.3.4); aryl alcohol oxidase (EC 1.1.3.7); alcohol oxidase (EC 1.1.3.13); pyranose oxidase (EC 1.1.3.10); Iron reductase domain;
g3453.t1		AA3	AA3	AA3	0	0	0	0	Y	0	X	0	GMC oxidoreductase	Glucose-methanol-choline oxidoreductase	0.744018	2.36508	11.486	0.42054		cellobiose dehydrogenase (EC 1.1.99.18); glucose 1-oxidase (EC 1.1.3.4); aryl alcohol oxidase (EC 1.1.3.7); alcohol oxidase (EC 1.1.3.13); pyranose oxidase (EC 1.1.3.10);
g1049.t1		AA3	AA3	0	0	0	0	0	0	0	X	0	GMC oxidoreductase	Glucose-methanol-choline oxidoreductase, N-terminal	0	0	0	0		0
g7654.t1		AA2	AA2	AA2	0	0	0	0	0	0	X	0	Peroxidase	Haem peroxidase	0	0	0	0		manganese peroxidase (EC 1.11.1.13); versatile peroxidase (EC 1.11.1.16); lignin peroxidase (EC 1.11.1.14); peroxidase (EC 1.11.1.-);
g6196.t1		AA2	0	AA2	0	1.11.1.13	0	0	0	0	X	0	Peroxidase	Catalase-peroxidase haem	0.00721894	0.00100881	0	0.0195068		manganese peroxidase (EC 1.11.1.13); versatile peroxidase (EC 1.11.1.16); lignin peroxidase (EC 1.11.1.14); peroxidase (EC 1.11.1.-);
g2680.t1		AA2	AA2	0	0	0	0	0	Y	0	X	0	Peroxidase	Haem peroxidase, plant/fungal/bacterial	0	0	0	0		0
g1932.t1		AA2	0	0	0	0	0	0	0	0	X	0	Peroxidase	Haem peroxidase, plant/fungal/bacterial	0.00154405	0	0	0.000515928		0
g3110.t1		AA12	AA12	AA12	0	1.x.x.x	sugar dehydrogenase	0	Y	0	X	0	SMP-30/Gluconolaconase/LRE-like region	Six-bladed beta-propeller, TolB-like	0	0	0	0		The pyrroloquinoline quinone-dependent oxidoreductase activity was demonstrated for the CC1G_09525 protein of Coprinopsis cinerea.;
g8076.t1		AA1_3	AA1	AA1	1.10.3.2	1.10.3.2	laccase	0	Y	0	X	0	Multicopper oxidase	Cupredoxin	0.009088	0.0265678	0.0223253	0.234877		Laccase / p-diphenol:oxygen oxidoreductase / ferroxidase (EC 1.10.3.2); ; ferroxidase (EC 1.10.3.-); Laccase-like multicopper oxidase (EC 1.10.3.-);
g6023.t1		AA1_3	AA1	AA1	1.10.3.2	1.10.3.2	laccase	0	Y	0	X	0	Multicopper oxidase	Cupredoxin	0	0	0	0		Laccase / p-diphenol:oxygen oxidoreductase / ferroxidase (EC 1.10.3.2); ; ferroxidase (EC 1.10.3.-); Laccase-like multicopper oxidase (EC 1.10.3.-);
g2548.t1		AA1_3	AA1	AA1	1.10.3.2	1.10.3.2	laccase	0	Y	0	X	0	Multicopper oxidase	Cupredoxin	0	0	0	0.0229882		Laccase / p-diphenol:oxygen oxidoreductase / ferroxidase (EC 1.10.3.2); ; ferroxidase (EC 1.10.3.-); Laccase-like multicopper oxidase (EC 1.10.3.-);
g1698.t1		AA1_3	AA1	AA1	1.10.3.2	1.10.3.2	laccase	0	0	0	0	0	Multicopper oxidase	Cupredoxin	0	0	0	0		Laccase / p-diphenol:oxygen oxidoreductase / ferroxidase (EC 1.10.3.2); ; ferroxidase (EC 1.10.3.-); Laccase-like multicopper oxidase (EC 1.10.3.-);
g1.t1		AA1_3	AA1	AA1	1.10.3.2	1.10.3.2	laccase	0	0	0	0	0	Multicopper oxidase	Multicopper oxidase, type 3	0	0	0	0		Laccase / p-diphenol:oxygen oxidoreductase / ferroxidase (EC 1.10.3.2); ; ferroxidase (EC 1.10.3.-); Laccase-like multicopper oxidase (EC 1.10.3.-);
g695.t1		AA1_2	AA1	AA1	1.10.3.2	1.10.3.2	laccase	0	Y	0	0	0	Multicopper oxidase	Multicopper oxidase, copper-binding site	0.00808983	0	0	0.0017486		Laccase / p-diphenol:oxygen oxidoreductase / ferroxidase (EC 1.10.3.2); ; ferroxidase (EC 1.10.3.-); Laccase-like multicopper oxidase (EC 1.10.3.-);
g1144.t1		AA1_2	AA1	AA1	1.10.3.2	0	laccase	0	Y	1	X	0	Multicopper oxidase	Cupredoxin	0	0	0	0		Laccase / p-diphenol:oxygen oxidoreductase / ferroxidase (EC 1.10.3.2); ; ferroxidase (EC 1.10.3.-); Laccase-like multicopper oxidase (EC 1.10.3.-);
g5967.t1		GT90	0	0	0	0	0	0	0	0	X	0	Glycosyl transferase family 90	Lipopolysaccharide-modifying protein	0	0	0	0		0
g3687.t1		GT90	GT90	GT90	2.4.1.*&2.4.2.*	0	0	0	Y	10	X	0	Glycosyl transferase family 90	Lipopolysaccharide-modifying protein	0	0	0	0		UDP-Xyl: (mannosyl) glucuronoxylomannan/galactoxylomannan beta-1,2-xylosyltransferase (EC 2.4.2.-);
g2335.t1		GT90	GT90	GT90	2.4.1.*&2.4.2.*	0	0	0	0	7	X	0	Glycosyl transferase family 90	Lipopolysaccharide-modifying protein	0	0	0	0		UDP-Xyl: (mannosyl) glucuronoxylomannan/galactoxylomannan beta-1,2-xylosyltransferase (EC 2.4.2.-);
g8873.t1		GT8	GT8	GT8	0	0	0	0	0	0	X	0	Glycosyl transferase family 8	Nucleotide-diphospho-sugar transferases	0	0	0	0		lipopolysaccharide alpha-1,3-galactosyltransferase (EC 2.4.1.44); UDP-Glc: (glucosyl)lipopolysaccharide alpha-1,2-glucosyltransferase (EC 2.4.1.-); lipopolysaccharide glucosyltransferase 1 (EC 2.4.1.58); glycogenin glucosyltransferase (EC 2.4.1.186); inositol 1-alpha-galactosyltransferase (galactinol synthase) (EC 2.4.1.123); homogalacturonan alpha-1,4-galacturonosyltransferase (EC 2.4.1.43); UDP…
g6646.t1		GT8	GT8	GT8	0	0	0	0	0	2	X	0	Glycosyl transferase family 8	Nucleotide-diphospho-sugar transferases	0	0	0	0		lipopolysaccharide alpha-1,3-galactosyltransferase (EC 2.4.1.44); UDP-Glc: (glucosyl)lipopolysaccharide alpha-1,2-glucosyltransferase (EC 2.4.1.-); lipopolysaccharide glucosyltransferase 1 (EC 2.4.1.58); glycogenin glucosyltransferase (EC 2.4.1.186); inositol 1-alpha-galactosyltransferase (galactinol synthase) (EC 2.4.1.123); homogalacturonan alpha-1,4-galacturonosyltransferase (EC 2.4.1.43); UDP…
g4595.t1		GT8	GT8	GT8	0	0	0	0	Y	0	X	0	Glycosyl transferase family 8	Nucleotide-diphospho-sugar transferases	0	0	0	0		lipopolysaccharide alpha-1,3-galactosyltransferase (EC 2.4.1.44); UDP-Glc: (glucosyl)lipopolysaccharide alpha-1,2-glucosyltransferase (EC 2.4.1.-); lipopolysaccharide glucosyltransferase 1 (EC 2.4.1.58); glycogenin glucosyltransferase (EC 2.4.1.186); inositol 1-alpha-galactosyltransferase (galactinol synthase) (EC 2.4.1.123); homogalacturonan alpha-1,4-galacturonosyltransferase (EC 2.4.1.43); UDP…
g4575.t1		GT8	GT8	0	0	0	0	0	Y	0	X	0	Glycosyl transferase family 8	Nucleotide-diphospho-sugar transferases	0	0	0	0		0
g2956.t1		GT8	GT8	GT8	2.4.1.186	2.4.1.186	glycogenin glucosyltransferase	0	0	0	X	M20F	Peptidase family M20/M25/M40	Nucleotide-diphospho-sugar transferases	0.000277524	0	0	0		lipopolysaccharide alpha-1,3-galactosyltransferase (EC 2.4.1.44); UDP-Glc: (glucosyl)lipopolysaccharide alpha-1,2-glucosyltransferase (EC 2.4.1.-); lipopolysaccharide glucosyltransferase 1 (EC 2.4.1.58); glycogenin glucosyltransferase (EC 2.4.1.186); inositol 1-alpha-galactosyltransferase (galactinol synthase) (EC 2.4.1.123); homogalacturonan alpha-1,4-galacturonosyltransferase (EC 2.4.1.43); UDP…
g1978.t1		GT8	0	GT71	0	0	0	0	0	0	X	0	Mannosyltransferase putative	Nucleotide-diphospho-sugar transferases	0	0	0	0		alpha-mannosyltransferase (EC 2.4.1.-);
g4131.t1		GT71	GT71	GT71	2.4.1.*	0	0	0	Y	1	X	0	Mannosyltransferase putative	Alpha-mannosyltransferase	0	0	0	0		alpha-mannosyltransferase (EC 2.4.1.-);
g5247.t1		GT69	GT69	GT69	2.4.1.*	0	0	0	Y	1	X	0	Cryptococcal mannosyltransferase 1	Mannosyltransferase 1, CMT1	0	0	0	0		GDP-Man: alpha-1,3-mannosyltransferase (EC 2.4.1.-);
g4352.t1		GT69	GT69	GT69	2.4.1.*	2.4.1.x	0	0	Y	0	X	0	Cryptococcal mannosyltransferase 1	Mannosyltransferase 1, CMT1	0	0	0	0		GDP-Man: alpha-1,3-mannosyltransferase (EC 2.4.1.-);
g3965.t1		GT69	GT69	GT69	2.4.1.*	0	0	0	Y	0	X	0	Cryptococcal mannosyltransferase 1	Mannosyltransferase 1, CMT1	0	0	0	0		GDP-Man: alpha-1,3-mannosyltransferase (EC 2.4.1.-);
g3586.t1		GT66	GT66	GT66	2.4.99.18	2.4.99.18	dolichyl-diphosphooligosaccharide-protein glycotransferase	0	0	14	X	0	Oligosaccharyl transferase STT3 subunit	Oligosaccharyl transferase, STT3 subunit	0	0	0	0		Dol-PP-alpha-oligosaccharide: protein beta-oligosaccharyltransferase (EC 2.4.1.119);
g6571.t1		GT62	GT62	GT62	2.4.1.*	2.4.1.x	0	0	0	0	X	0	Anp1	Nucleotide-diphospho-sugar transferases	0	0	0	0		alpha-1,2-mannosyltransferase (EC 2.4.1.-); alpha-1,6-mannosyltransferase (EC 2.4.1.-);
g597.t1		GT62	GT62	GT62	2.4.1.*	0	0	0	Y	1	X	0	Anp1	Nucleotide-diphospho-sugar transferases	0	0	0	0		alpha-1,2-mannosyltransferase (EC 2.4.1.-); alpha-1,6-mannosyltransferase (EC 2.4.1.-);
g4404.t1		GT62	GT62	GT62	2.4.1.*	2.4.1.x	0	0	Y	1	X	0	Anp1	Nucleotide-diphospho-sugar transferases	0	0	0	0		alpha-1,2-mannosyltransferase (EC 2.4.1.-); alpha-1,6-mannosyltransferase (EC 2.4.1.-);
g3270.t1		GT59	GT59	GT59	2.4.1.256	2.4.1.256	dolichyl-P-Glc:Glc2Man9GlcNAc2-PP-dolichol alpha-1,2-glucosyltransferase	0	Y	13	X	0	DIE2/ALG10 family	Alpha-2-glucosyltransferase Alg10	0	0	0	0		Dol-P-Glc: Glc2Man9GlcNAc2-PP-Dol alpha-1,2-glucosyltransferase (EC 2.4.1.-);
g8507.t1		GT58	GT58	GT58	2.4.1.258	2.4.1.258	dolichyl-P-Man:Man5GlcNAc2-PP-dolichol alpha-1,3-mannosyltransferase	0	Y	8	X	0	ALG3 protein	Glycosyltransferase, ALG3	0	0	0	0		Dol-P-Man: dolichol pyrophosphate-mannose alpha-1,3-mannosyltransferase (EC 2.4.1.130); Dol-P-Man: dolichol pyrophosphate-Man5GlcNAc2 alpha-1,2-mannosyltransferase (EC 2.4.1.130);
g958.t1		GT57	GT57	GT57	2.4.1.*	2.4.1.x	0	0	0	12	X	0	ALG6, ALG8 glycosyltransferase family	Glycosyl transferase, ALG6/ALG8	0	0	0	0		Dol-P-Glc: alpha-1,3-glucosyltransferase (EC 2.4.1.-);
g4253.t1		GT57	GT57	GT57	2.4.1.*	2.4.1.x	0	0	0	10	X	0	ALG6, ALG8 glycosyltransferase family	Glycosyl transferase, ALG6/ALG8	0	0	0	0		Dol-P-Glc: alpha-1,3-glucosyltransferase (EC 2.4.1.-);
g8216.t1		GT54	0	0	0	0	0	0	Y	2	X	0	N-Acetylglucosaminyltransferase-IV (GnT-IV) conserved region	0	0	0	0	0		0
g2297.t1		GT50	GT50	GT50	2.4.1.*	2.4.1.x	0	0	0	10	X	0	Mannosyltransferase (PIG-M)	Mannosyltransferase, DXD	0	0	0	0		Dol-P-Man alpha-1,4-mannosyltransferase (EC 2.4.1.-);
g2647.t1		GT48	GT48	GT48	2.4.1.34	2.4.1.34	1,3-beta-glucan synthase	0	0	16	X	0	1,3-beta-glucan synthase component	1,3-beta-glucan synthase subunit FKS1-like, domain-1	0	0	0	0		1,3-beta-glucan synthase (EC 2.4.1.34);
g816.t1		GT4	GT4	0	2.4.1.231	0	alpha,alpha-trehalose phosphorylase (configuration-retaining)	0	0	0	X	0	Glycosyl transferases group 1	Glycosyl transferase, family 1	0	0	0	0		0
g2492.t1		GT4	GT4	GT4	2.4.1.132&2.4.1.257	2.4.1.257	0	0	0	1	X	0	Glycosyl transferases group 1	Glycosyl transferase, family 1	0	0	0	0		sucrose synthase (EC 2.4.1.13); sucrose-phosphate synthase (EC 2.4.1.14); alpha-glucosyltransferase (EC 2.4.1.52); lipopolysaccharide N-acetylglucosaminyltransferase (EC 2.4.1.56); GDP-Man alpha-mannosyltransferase (EC 2.4.1.-); 1,2-diacylglycerol 3-glucosyltransferase (EC 2.4.1.157); diglucosyl diacylglycerol synthase (EC 2.4.1.208); digalactosyldiacylglycerol synthase (EC 2.4.1.141); trehalose …
g2347.t1		GT4	GT4	0	0	0	0	0	0	14	X	0	Glycosyl transferases group 1	0	0	0	0	0		0
g2166.t1		GT4	GT4	GT4	0	2.4.1.198	0	0	0	1	X	0	PIGA (GPI anchor biosynthesis)	PIGA, GPI anchor biosynthesis	0	0	0	0		sucrose synthase (EC 2.4.1.13); sucrose-phosphate synthase (EC 2.4.1.14); alpha-glucosyltransferase (EC 2.4.1.52); lipopolysaccharide N-acetylglucosaminyltransferase (EC 2.4.1.56); GDP-Man alpha-mannosyltransferase (EC 2.4.1.-); 1,2-diacylglycerol 3-glucosyltransferase (EC 2.4.1.157); diglucosyl diacylglycerol synthase (EC 2.4.1.208); digalactosyldiacylglycerol synthase (EC 2.4.1.141); trehalose …
g1914.t1		GT4	GT4	GT4	2.4.1.131	2.4.1.131	GDP-Man:Man3GlcNAc2-PP-dolichol alpha-1,2-mannosyltransferase	0	Y	0	X	0	ALG11 mannosyltransferase N-terminus	ALG11 mannosyltransferase, N-terminal	0	0	0	0		sucrose synthase (EC 2.4.1.13); sucrose-phosphate synthase (EC 2.4.1.14); alpha-glucosyltransferase (EC 2.4.1.52); lipopolysaccharide N-acetylglucosaminyltransferase (EC 2.4.1.56); GDP-Man alpha-mannosyltransferase (EC 2.4.1.-); 1,2-diacylglycerol 3-glucosyltransferase (EC 2.4.1.157); diglucosyl diacylglycerol synthase (EC 2.4.1.208); digalactosyldiacylglycerol synthase (EC 2.4.1.141); trehalose …
g8357.t1		GT39	GT39	GT39	2.4.1.109	2.4.1.109	dolichyl-phosphate-mannose-protein mannosyltransferase	0	0	11	X	0	Dolichyl-phosphate-mannose-protein mannosyltransferase	MIR motif	0	0	0	0		Dol-P-Man: protein alpha-mannosyltransferase (EC 2.4.1.109);
g5562.t1		GT39	GT39	GT39	2.4.1.109	2.4.1.109	dolichyl-phosphate-mannose-protein mannosyltransferase	0	0	10	X	0	C-terminal four TMM region of protein-O-mannosyltransferase	MIR motif	0	0	0	0		Dol-P-Man: protein alpha-mannosyltransferase (EC 2.4.1.109);
g2913.t1		GT39	GT39	GT39	2.4.1.109	2.4.1.109	dolichyl-phosphate-mannose-protein mannosyltransferase	0	0	11	X	0	Dolichyl-phosphate-mannose-protein mannosyltransferase	MIR motif	0	0	0	0		Dol-P-Man: protein alpha-mannosyltransferase (EC 2.4.1.109);
g5894.t1		GT35	GT35	GT35	2.4.1.1	2.4.1.1	glycogen phosphorylase	0	0	4	X	0	Carbohydrate phosphorylase	Yip1 domain	0	0	0	0.00821902		glycogen or starch phosphorylase (EC 2.4.1.1).;
g7908.t1		GT34	0	0	0	0	0	0	0	1	X	0	Nucleotide-diphospho-sugar transferase	Nucleotide-diphospho-sugar transferase	0	0	0	0		0
g6184.t1		GT34	0	0	0	0	0	0	0	1	X	0	galactosyl transferase GMA12/MNN10 family	Glycosyltransferase 34	0	0	0	0		0
g5856.t1		GT34	0	0	0	0	0	0	0	1	X	0	galactosyl transferase GMA12/MNN10 family	Glycosyltransferase 34	0	0	0	0		0
g4779.t1		GT34	GT34	GT34	0	0	0	0	0	0	X	0	galactosyl transferase GMA12/MNN10 family	Glycosyltransferase 34	0	0	0	0		UDP-Gal: galactomannan alpha-1,6-galactosyltransferase (EC 2.4.1.-); UDP-Xyl: xyloglucan alpha-1,6-xylosyltransferase (EC 2.4.2.39); alpha-1,2-galactosyltransferase (EC 2.4.1.-);
g4556.t1		GT34	0	0	0	0	0	0	0	1	X	0	galactosyl transferase GMA12/MNN10 family	Glycosyltransferase 34	0	0	0	0		0
g3208.t1		GT34	GT34	0	2.4.1.*	0	0	0	Y	0	X	0	galactosyl transferase GMA12/MNN10 family	Nucleotide-diphospho-sugar transferases	0	0	0	0		0
g2447.t1		GT34	GT34	0	2.4.2.39	0	xyloglucan 6-xylosyltransferase	0	Y	0	X	0	galactosyl transferase GMA12/MNN10 family	Nucleotide-diphospho-sugar transferases	0	0	0	0		0
g1076.t1		GT34	GT34	GT34	0	0	0	0	0	1	X	0	galactosyl transferase GMA12/MNN10 family	Glycosyltransferase 34	0	0	0	0		UDP-Gal: galactomannan alpha-1,6-galactosyltransferase (EC 2.4.1.-); UDP-Xyl: xyloglucan alpha-1,6-xylosyltransferase (EC 2.4.2.39); alpha-1,2-galactosyltransferase (EC 2.4.1.-);
g1097.t1		GT33	GT33	GT33	2.4.1.142	2.4.1.142	chitobiosyldiphosphodolichol beta-mannosyltransferase	0	0	1	X	0	Glycosyl transferases group 1	0	0	0	0	0		GDP-Man: chitobiosyldiphosphodolichol beta-mannosyltransferase (EC 2.4.1.142).;
g7162.t1		GT32	0	0	0	0	0	0	Y	0	X	0	Glycosyltransferase sugar-binding region containing DXD motif	Nucleotide-diphospho-sugar transferases	0	0	0	0		0
g3774.t1		GT32	GT32	GT32	2.4.1.*	2.4.1.257	0	0	Y	0	X	0	Glycosyltransferase sugar-binding region containing DXD motif	Glycosyltransferase, DXD sugar-binding motif	0	0	0	0		alpha-1,6-mannosyltransferase (EC 2.4.1.-); alpha-1,4-N-acetylglucosaminyltransferase (EC 2.4.1.-); alpha-1,4-N-acetylgalactosaminyltransferase (EC 2.4.1.-);;
g2532.t1		GT32	GT32	GT32	2.4.1.*	2.4.1.x	0	0	0	3	X	0	Glycosyltransferase sugar-binding region containing DXD motif	Nucleotide-diphospho-sugar transferases	0	0	0	0		alpha-1,6-mannosyltransferase (EC 2.4.1.-); alpha-1,4-N-acetylglucosaminyltransferase (EC 2.4.1.-); alpha-1,4-N-acetylgalactosaminyltransferase (EC 2.4.1.-);;
g1976.t1		GT32	GT32	GT32	2.4.1.*	2.4.1.257	0	0	0	1	X	0	Glycosyltransferase sugar-binding region containing DXD motif	Glycosyltransferase, DXD sugar-binding motif	0	0	0	0		alpha-1,6-mannosyltransferase (EC 2.4.1.-); alpha-1,4-N-acetylglucosaminyltransferase (EC 2.4.1.-); alpha-1,4-N-acetylgalactosaminyltransferase (EC 2.4.1.-);;
g6013.t1		GT31	0	0	0	0	0	0	Y	0	X	0	Fringe-like	Fringe-like	0	0	0	0		0
g5721.t1		GT31	GT31	GT31	0	0	0	0	Y	0	X	0	Fringe-like	Fringe-like	0	0	0	0		N-acetyllactosaminide beta-1,3-N-acetylglucosaminyltransferase (EC 2.4.1.149); Glycoprotein-N-acetylgalactosamine 3-beta-galactosyltransferase (EC 2.4.1.122); fucose-specific beta-1,3-N-acetylglucosaminyltransferase (EC 2.4.1.-); globotriosylceramide beta-1,3-GalNAc transferase (EC 2.4.1.79); chondroitin synthase (beta-1,3-GlcUA and beta-1,4-GalNAc transferase (EC 2.4.1.175); chondroitin beta-1,3…
g2844.t1		GT31	GT31	GT31	0	0	0	0	Y	0	X	0	Fringe-like	Fringe-like	0	0	0	0		N-acetyllactosaminide beta-1,3-N-acetylglucosaminyltransferase (EC 2.4.1.149); Glycoprotein-N-acetylgalactosamine 3-beta-galactosyltransferase (EC 2.4.1.122); fucose-specific beta-1,3-N-acetylglucosaminyltransferase (EC 2.4.1.-); globotriosylceramide beta-1,3-GalNAc transferase (EC 2.4.1.79); chondroitin synthase (beta-1,3-GlcUA and beta-1,4-GalNAc transferase (EC 2.4.1.175); chondroitin beta-1,3…
g2496.t1		GT31	0	0	0	0	0	0	0	1	X	0	PAN domain	0	0	0	0	0		0
g4135.t1		GT3	GT3	GT3	2.4.1.11	2.4.1.11	glycogen(starch) synthase	0	0	0	X	0	Glycogen synthase	Glycogen synthase	0	0	0	0		glycogen synthase (EC 2.4.1.11).;
g1435.t1		GT25	GT25	GT25	0	0	0	0	Y	0	X	0	0	0	0	0	0	0		lipopolysaccharide beta-1,4-galactosyltransferase (EC 2.4.1.-); beta-1,3-glucosyltransferase (EC 2.4.1.-); beta-1,2-glucosyltransferase (EC 2.4.1.-); beta-1,2-galactosyltransferase (EC 2.4.1.-);
g7487.t1		GT24	GT24	GT24	2.4.1.*	2.4.1.x	0	0	0	0	X	0	UDP-glucose:Glycoprotein Glucosyltransferase	Nucleotide-diphospho-sugar transferases	0	0	0	0		UDP-Glc: glycoprotein alpha-glucosyltransferase (EC 2.4.1.-).;
g940.t1		GT22	GT22	GT22	0	2.4.1.260	0	0	0	10	X	0	Alg9-like mannosyltransferase family	SUI1 domain	0	0	0	0		Dol-P-Man alpha-mannosyltransferase (EC 2.4.1.-);
g7246.t1		GT22	GT22	GT22	2.4.1.*	2.4.1.x	0	0	0	8	X	0	Alg9-like mannosyltransferase family	GPI mannosyltransferase	0	0	0	0		Dol-P-Man alpha-mannosyltransferase (EC 2.4.1.-);
g4309.t1		GT22	GT22	GT22	2.4.1.*	2.4.1.x	0	0	0	9	X	0	Alg9-like mannosyltransferase family	GPI mannosyltransferase	0	0	0	0		Dol-P-Man alpha-mannosyltransferase (EC 2.4.1.-);
g1875.t1		GT22	GT22	GT22	2.4.1.259&2.4.1.261	0	0	0	0	10	X	0	Alg9-like mannosyltransferase family	GPI mannosyltransferase	0	0	0	0		Dol-P-Man alpha-mannosyltransferase (EC 2.4.1.-);
g8158.t1		GT21	GT21	GT21	2.4.1.80	2.4.1.80	ceramide glucosyltransferase	0	0	3	X	0	Glycosyl transferase family 21	Nucleotide-diphospho-sugar transferases	0	0	0	0		UDP-Glc: ceramide beta-glucosyltransferase (EC 2.4.1.80).;
g7255.t1		GT2	GT2	GT2	2.4.1.83	2.4.1.83	dolichyl-phosphate beta-D-mannosyltransferase	0	0	0	X	0	Glycosyl transferase family 2	Nucleotide-diphospho-sugar transferases	0	0	0	0		cellulose synthase (EC 2.4.1.12); chitin synthase (EC 2.4.1.16); dolichyl-phosphate beta-D-mannosyltransferase (EC 2.4.1.83); dolichyl-phosphate beta-glucosyltransferase (EC 2.4.1.117); N-acetylglucosaminyltransferase (EC 2.4.1.-); N-acetylgalactosaminyltransferase (EC 2.4.1.-); hyaluronan synthase (EC 2.4.1.212); chitin oligosaccharide synthase (EC 2.4.1.-); beta-1,3-glucan synthase (EC 2.4.1.34…
g6716.t1		GT2	GT2	0	0	0	0	0	0	1	X	0	Glycosyltransferase like family 2	Nucleotide-diphospho-sugar transferases	0	0	0	0		0
g6243.t1		GT2	0	GT0	0	0	0	0	0	7	X	0	Glycosyl transferase family group 2	Glycosyltransferase 2-like	0	0	0	0		0
g3861.t1		GT2	GT2	GT2	0	2.4.1.x	0	0	0	5	X	0	Glycosyl transferase family group 2	Glycosyltransferase 2-like	0	0	0	0		cellulose synthase (EC 2.4.1.12); chitin synthase (EC 2.4.1.16); dolichyl-phosphate beta-D-mannosyltransferase (EC 2.4.1.83); dolichyl-phosphate beta-glucosyltransferase (EC 2.4.1.117); N-acetylglucosaminyltransferase (EC 2.4.1.-); N-acetylgalactosaminyltransferase (EC 2.4.1.-); hyaluronan synthase (EC 2.4.1.212); chitin oligosaccharide synthase (EC 2.4.1.-); beta-1,3-glucan synthase (EC 2.4.1.34…
g3063.t1		GT2	0	0	0	0	0	0	0	6	0	0	Glycosyltransferase like family 2	Nucleotide-diphospho-sugar transferases	0	0	0	0		0
g1980.t1		GT2	GT2	GT2	2.4.1.117	2.4.1.117	dolichyl-phosphate beta-glucosyltransferase	0	0	2	X	0	Glycosyl transferase family 2	Nucleotide-diphospho-sugar transferases	0	0	0	0		cellulose synthase (EC 2.4.1.12); chitin synthase (EC 2.4.1.16); dolichyl-phosphate beta-D-mannosyltransferase (EC 2.4.1.83); dolichyl-phosphate beta-glucosyltransferase (EC 2.4.1.117); N-acetylglucosaminyltransferase (EC 2.4.1.-); N-acetylgalactosaminyltransferase (EC 2.4.1.-); hyaluronan synthase (EC 2.4.1.212); chitin oligosaccharide synthase (EC 2.4.1.-); beta-1,3-glucan synthase (EC 2.4.1.34…
g4409.t1		GT15	GT15	GT15	2.4.1.131	2.4.1.131	GDP-Man:Man3GlcNAc2-PP-dolichol alpha-1,2-mannosyltransferase	0	0	1	X	0	Glycolipid 2-alpha-mannosyltransferase	Nucleotide-diphospho-sugar transferases	0	0	0	0		glycolipid 2-alpha-mannosyltransferase (EC 2.4.1.131); GDP-Man: alpha-1,2-mannosyltransferase (EC 2.4.1.-).;
g3813.t1		GT15	GT15	GT15	2.4.1.131	2.4.1.131	GDP-Man:Man3GlcNAc2-PP-dolichol alpha-1,2-mannosyltransferase	0	0	3	X	0	Glycolipid 2-alpha-mannosyltransferase	Serine/threonine-protein kinase, active site	0	0	0	0		glycolipid 2-alpha-mannosyltransferase (EC 2.4.1.131); GDP-Man: alpha-1,2-mannosyltransferase (EC 2.4.1.-).;
g102.t1		GT15	GT15	GT15	2.4.1.131	2.4.1.131	GDP-Man:Man3GlcNAc2-PP-dolichol alpha-1,2-mannosyltransferase	0	0	1	X	0	Glycolipid 2-alpha-mannosyltransferase	Glycosyl transferase, family 15	0	0	0	0		glycolipid 2-alpha-mannosyltransferase (EC 2.4.1.131); GDP-Man: alpha-1,2-mannosyltransferase (EC 2.4.1.-).;
g8344.t1		GT1	GT1	GT1	2.4.1.173	2.4.1.173	sterol 3beta-glucosyltransferase	0	0	0	0	0	Glycosyltransferase family 28 N-terminal domain	UDP-glucuronosyl/UDP-glucosyltransferase	0	0	0	0		UDP-glucuronosyltransferase (EC 2.4.1.17); 2-hydroxyacylsphingosine 1-beta-galactosyltransferase (EC 2.4.1.45); N-acylsphingosine galactosyltransferase (EC 2.4.1.47); flavonol 3-O-glucosyltransferase (EC 2.4.1.91); indole-3-acetate beta-glucosyltransferase (EC 2.4.1.121); sterol glucosyltransferase (EC 2.4.1.173); ecdysteroid UDP-glucosyltransferase (EC 2.4.1.-); zeaxanthin glucosyltransferase (E…
g8316.t1		GT1	GT1	0	0	0	0	0	0	0	X	0	Glycosyltransferase family 28 C-terminal domain	Glycosyl transferase, family 28, C-terminal	0	0	0	0		0
g3751.t1		GT1	GT1	GT1	2.4.1.173	2.4.1.173	sterol 3beta-glucosyltransferase	0	0	0	X	0	GRAM domain	PH-like domain superfamily	0	0	0	0		UDP-glucuronosyltransferase (EC 2.4.1.17); 2-hydroxyacylsphingosine 1-beta-galactosyltransferase (EC 2.4.1.45); N-acylsphingosine galactosyltransferase (EC 2.4.1.47); flavonol 3-O-glucosyltransferase (EC 2.4.1.91); indole-3-acetate beta-glucosyltransferase (EC 2.4.1.121); sterol glucosyltransferase (EC 2.4.1.173); ecdysteroid UDP-glucosyltransferase (EC 2.4.1.-); zeaxanthin glucosyltransferase (E…
g2336.t1		GT1	GT1	GH3	2.4.1.173	2.4.1.173	sterol 3beta-glucosyltransferase	0	0	0	X	0	Glycosyltransferase family 28 N-terminal domain	Glycosyltransferase family 28, N-terminal domain	0	0	0	0		beta-glucosidase (EC 3.2.1.21); xylan 1,4-beta-xylosidase (EC 3.2.1.37); beta-N-acetylhexosaminidase (EC 3.2.1.52); glucan 1,3-beta-glucosidase (EC 3.2.1.58); glucan 1,4-beta-glucosidase (EC 3.2.1.74); exo-1,3-1,4-glucanase (EC 3.2.1.-); alphalpha-L-arabinofuranosidase (EC 3.2.1.55).; "UDP-glucuronosyltransferase (EC 2.4.1.17); 2-hydroxyacylsphingosine 1-beta-galactosyltransferase (EC 2.4.1.45); …
g1689.t1		GT1	GT1	GT1	2.4.1.173	2.4.1.173	sterol 3beta-glucosyltransferase	0	0	0	X	0	Glycosyltransferase family 28 N-terminal domain	UDP-glucuronosyl/UDP-glucosyltransferase	0	0	0	0		UDP-glucuronosyltransferase (EC 2.4.1.17); 2-hydroxyacylsphingosine 1-beta-galactosyltransferase (EC 2.4.1.45); N-acylsphingosine galactosyltransferase (EC 2.4.1.47); flavonol 3-O-glucosyltransferase (EC 2.4.1.91); indole-3-acetate beta-glucosyltransferase (EC 2.4.1.121); sterol glucosyltransferase (EC 2.4.1.173); ecdysteroid UDP-glucosyltransferase (EC 2.4.1.-); zeaxanthin glucosyltransferase (E…
g4707.t1		GH94	GH94	GH94	2.4.1.321	2.4.1.321	cellobionic acid phosphorylase	0	0	0	X	0	Glycosyl hydrolase 36 superfamily, catalytic domain	Cellobionic acid phosphorylase, N-terminal	0	0	0	0		cellobiose phosphorylase (EC 2.4.1.20); cellodextrin phosphorylase (EC 2.4.1.49); chitobiose phosphorylase (EC 2.4.1.-); cyclic beta-1,2-glucan synthase (EC 2.4.1.-);
g6806.t1		GH92	GH92	GH92	0	0	0	0	0	0	X	0	Glycosyl hydrolase family 92	Glycosyl hydrolase family 92	0	0	0	0		mannosyl-oligosaccharide alpha-1,2-mannosidase (EC 3.2.1.113); mannosyl-oligosaccharide alpha-1,3-mannosidase (EC 3.2.1.-);;
g2918.t1		GH74	0	0	0	0	0	0	Y	1	X	0	Sortilin, neurotensin receptor 3,	WD40/YVTN repeat-like-containing domain superfamily	0.000420623	0	0	0		0
g8586.t1		GH74	0	0	0	0	0	0	Y	0	X	0	Sortilin, neurotensin receptor 3,	WD40/YVTN repeat-like-containing domain superfamily	0	0	0	0		0
g5884.t1		GH32	GH32	0	3.2.1.26	0	beta-fructofuranosidase	0	0	0	X	0	Glycosyl hydrolases family 32 C terminal	Glycosyl hydrolase, five-bladed beta-propellor domain superfamily	0	0	0	0		0
g3311.t1		GH32	GH32	GH32	3.2.1.26	3.2.1.26	beta-fructofuranosidase	0	Y	0	X	0	Glycosyl hydrolases family 32 N-terminal domain	Glycosyl hydrolase family 32, N-terminal	0	0	0	0		invertase (EC 3.2.1.26); endo-inulinase (EC 3.2.1.7); beta-2,6-fructan 6-levanbiohydrolase (EC 3.2.1.64); endo-levanase (EC 3.2.1.65); exo-inulinase (EC 3.2.1.80); fructan beta-(2,1)-fructosidase/1-exohydrolase (EC 3.2.1.153); fructan beta-(2,6)-fructosidase/6-exohydrolase (EC 3.2.1.154); sucrose:sucrose 1-fructosyltransferase (EC 2.4.1.99); fructan:fructan 1-fructosyltransferase (EC 2.4.1.100); …
g3572.t1		GH31	GH31	GH31	0	0	0	0	Y	0	X	0	Glycosyl hydrolases family 31	Glycoside hydrolase family 31	0.00744975	0.00158777	0	0.00209642		alpha-glucosidase (EC 3.2.1.20); alpha-1,3-glucosidase (EC 3.2.1.84); sucrase-isomaltase (EC 3.2.1.48) (EC 3.2.1.10); alpha-xylosidase (EC 3.2.1.-); alpha-glucan lyase (EC 4.2.2.13); isomaltosyltransferase (EC 2.4.1.-).;
g5633.t1		GH30_5	GH32	GH30	3.2.1.26	3.2.1.80	beta-fructofuranosidase	0	Y	0	0	0	Glycosyl hydrolases family 32 N-terminal domain	Glycosyl hydrolase family 32, N-terminal	0	0	0	0		glucosylceramidase (EC 3.2.1.45); beta-1,6-glucanase (EC 3.2.1.75); beta-xylosidase (EC 3.2.1.37); beta-fucosidase (EC 3.2.1.38); beta-glucosidase (3.2.1.21); endo-beta-1,6-galactanase (EC:3.2.1.164); "invertase (EC 3.2.1.26); endo-inulinase (EC 3.2.1.7); beta-2,6-fructan 6-levanbiohydrolase (EC 3.2.1.64); endo-levanase (EC 3.2.1.65); exo-inulinase (EC 3.2.1.80); fructan beta-(2,1)-fructosidase/1…
g5850.t1		GH2	GH2	GH2	0	0	0	0	Y	0	X	0	Glycosyl hydrolases family 2, TIM barrel domain	Glycoside hydrolase superfamily	0.0120869	0.00433278	0	0		beta-galactosidase (EC 3.2.1.23) ; beta-mannosidase (EC 3.2.1.25); beta-glucuronidase (EC 3.2.1.31); mannosylglycoprotein endo-beta-mannosidase (EC 3.2.1.152); exo-beta-glucosaminidase (EC 3.2.1.165);
g3860.t1		GH16	0	0	0	0	0	0	Y	11	X	0	Glycosyl hydrolases family 16	Glycoside hydrolase family 16	0	0	0	0	Blast confirmed	0
g8023.t1		GH128	GH128	GH128	0	0	0	0	Y	0	0	0	Glycosyl hydrolase catalytic core	Uncharacterised protein family, glycosyl hydrolase catalytic domain	0	0	0	0		beta-1,3-glucanase (EC 3.2.1.39);
g7969.t1		GH128	0	0	0	0	0	0	Y	0	X	0	Glycosyl hydrolase catalytic core	Glycoside hydrolase superfamily	0	0	0	0		0
g731.t1		GH109	0	0	0	0	0	0	0	0	X	0	Oxidoreductase family, NAD-binding Rossmann fold	Oxidoreductase, N-terminal	0	0	0	0		0
g6396.t1		GH109	0	0	0	0	0	0	0	0	X	0	Oxidoreductase family, C-terminal alpha/beta domain	NAD(P)-binding domain superfamily	0	0	0	0		0
g5855.t1		GH109	0	0	0	0	0	0	Y	0	X	0	Oxidoreductase family, NAD-binding Rossmann fold	Oxidoreductase, N-terminal	0	0	0	0		0
g565.t1		GH109	0	0	0	0	0	0	0	0	X	0	Oxidoreductase family, NAD-binding Rossmann fold	Oxidoreductase, C-terminal	0	0	0	0		0
g4571.t1		GH109	0	0	0	0	0	0	Y	0	X	0	Oxidoreductase family, NAD-binding Rossmann fold	NAD(P)-binding domain superfamily	0	0	0	0		0
g3865.t1		GH109	0	0	0	0	0	0	Y	0	X	0	Oxidoreductase family, NAD-binding Rossmann fold	NAD(P)-binding domain superfamily	0	0	0	0		0
g3397.t1		GH109	0	0	0	0	0	0	0	0	X	0	Oxidoreductase family, NAD-binding Rossmann fold	NAD(P)-binding domain superfamily	0	0	0	0		0
g1854.t1		GH109	0	0	0	0	0	0	0	1	X	0	Oxidoreductase family, NAD-binding Rossmann fold	Oxidoreductase, N-terminal	0	0	0	0		0
g1061.t1		GH109	0	0	0	0	0	0	0	0	X	0	Oxidoreductase family, NAD-binding Rossmann fold	NAD(P)-binding domain superfamily	0	0	0	0		0
g5896.t1		GH105	0	GH0	0	0	0	0	Y	0	X	0	Glycosyl Hydrolase Family 88	Glycosyl hydrolase, family 88	0	0	0	0		0
g7327.t1		CE5	CE5	0	0	0	0	0	Y	1	X	0	Cutinase	Cutinase/acetylxylan esterase	0	0	0	0		0
g6819.t1		CE5	CE5	0	0	0	0	0	Y	1	X	0	Cutinase	Cutinase/acetylxylan esterase	0	0	0	0		0
g8192.t1		CE4	0	0	0	0	0	0	0	0	X	0	Enoyl-(Acyl carrier protein) reductase	NodB homology domain	0.000647669	0	0	0		0
g4439.t1		CE3	0	0	0	0	0	0	Y	0	0	0	GDSL-like Lipase/Acylhydrolase family	SGNH hydrolase-type esterase domain	0	0	0	0		0
g824.t1		CE15	CE15	CE15	3.1.1.*	3.1.1.x	0	0	0	0	X	0	YcjX-like family, DUF463	Alpha/Beta hydrolase fold	0	0	0	0		4-O-methyl-glucuronoyl methylesterase (EC 3.1.1.-);
g569.t1		CE14	0	0	0	0	0	0	Y	0	X	0	GlcNAc-PI de-N-acetylase	Putative deacetylase LmbE-like domain superfamily	0	0	0	0		0
g602.t1		CE12	0	0	0	0	0	0	Y	0	X	0	GDSL-like Lipase/Acylhydrolase family	SGNH hydrolase-type esterase domain	0	0	0	0		0
g8964.t1		CE10	0	0	0	0	0	0	Y	0	0	S09X	Carboxylesterase family	Alpha/Beta hydrolase fold	0	0	0	0		0
g8963.t1		CE10	0	0	0	0	0	0	0	1	X	S09X	Carboxylesterase family	Lipase, GDXG, putative histidine active site	0.027724	0.00300489	0.00321933	0.00329898		0
g8684.t1		CE10	0	0	0	0	0	0	0	0	X	0	Carboxylesterase family	Alpha/Beta hydrolase fold	0	0	0	0		0
g859.t1		CE10	0	0	0	0	0	0	0	0	X	0	alpha/beta hydrolase fold	Alpha/Beta hydrolase fold	0	0	0	0		0
g843.t1		CE10	0	0	0	0	0	0	0	0	X	S09C	Carboxylesterase family	Alpha/Beta hydrolase fold	0	0	0	0		0
g8253.t1		CE10	0	0	0	0	0	0	0	0	X	S09C	alpha/beta hydrolase fold	Alpha/Beta hydrolase fold	0	0	0	0		0
g8066.t1		CE10	0	0	0	0	0	0	Y	0	X	S09X	Carboxylesterase family	Carboxylesterase, type B	0.000471851	0.00506836	0	0.0024366		0
g7992.t1		CE10	0	0	0	0	0	0	0	0	X	0	alpha/beta hydrolase fold	Alpha/Beta hydrolase fold	0	0	0	0		0
g797.t1		CE10	0	0	0	0	0	0	Y	0	X	S09B	Carboxylesterase family	Carboxylesterase type B, conserved site	0.0296916	0.0139383	0	0.00617475		0
g7887.t1		CE10	0	0	0	0	0	0	0	0	X	0	alpha/beta hydrolase fold	Alpha/Beta hydrolase fold	0	0	0	0		0
g741.t1		CE10	0	0	0	0	0	0	0	0	X	0	alpha/beta hydrolase fold	Alpha/beta hydrolase fold-3	0	0	0	0		0
g7161.t1		CE10	0	0	0	0	0	0	0	0	X	0	alpha/beta hydrolase fold	Alpha/Beta hydrolase fold	0	0	0	0		0
g7114.t1		CE10	0	0	0	0	0	0	0	0	X	S09B	Prolyl oligopeptidase family	Alpha/Beta hydrolase fold	0.00595108	0.0104522	0.0218256	0.00118408		0
g7018.t1		CE10	0	0	0	0	0	0	Y	0	X	S09X	Carboxylesterase family	Carboxylesterase, type B	0	0	0	0		0
g6966.t1		CE10	0	0	0	0	0	0	0	0	X	0	Carboxylesterase family	Carboxylesterase, type B	0	0	0	0		0
g6878.t1		CE10	0	0	0	0	0	0	Y	0	X	S09C	Carboxylesterase family	Alpha/Beta hydrolase fold	0.000844459	0.243293	0.0245026	0.0356063		0
g6794.t1		CE10	0	0	0	0	0	0	Y	0	0	S09X	Carboxylesterase family	Carboxylesterase, type B	0	0	0	0		0
g675.t1		CE10	0	0	0	0	0	0	0	0	X	0	alpha/beta hydrolase fold	Alpha/Beta hydrolase fold	0	0	0	0		0
g6356.t1		CE10	0	0	0	0	0	0	Y	0	X	S09C	Carboxylesterase family	Carboxylesterase, type B	0	0	0	0		0
g5837.t1		CE10	0	0	0	0	0	0	0	1	X	S09C	Serine aminopeptidase, S33	Alpha/Beta hydrolase fold	0	0	0	0		0
g5755.t1		CE10	0	0	0	0	0	0	0	0	X	S09X	alpha/beta hydrolase fold	Alpha/Beta hydrolase fold	0	0	0	0		0
g5740.t1		CE10	0	0	0	0	0	0	Y	0	X	S09C	Carboxylesterase family	Alpha/Beta hydrolase fold	0	0	0	0		0
g5433.t1		CE10	0	0	0	0	0	0	0	0	X	0	alpha/beta hydrolase fold	Lipase, GDXG, putative serine active site	0	0	0	0		0
g5139.t1		CE10	0	0	0	0	0	0	Y	0	X	0	Carboxylesterase family	GNAT domain	0	0	0	0		0
g4580.t1		CE10	0	0	0	0	0	0	0	0	X	S09X	alpha/beta hydrolase fold	Alpha/beta hydrolase fold-3	0	0	0	0		0
g4141.t1		CE10	0	0	0	0	0	0	0	0	X	S09X	Carboxylesterase family	Alpha/Beta hydrolase fold	0	0	0	0		0
g3672.t1		CE10	0	0	0	0	0	0	Y	0	X	0	alpha/beta hydrolase fold	Kynurenine formamidase, vertebrates/fungi-type	0	0	0	0		0
g3361.t1		CE10	0	0	0	0	0	0	0	1	X	S09A	Dipeptidyl peptidase IV (DPP IV) N-terminal region	RNA polymerase Rpb7, N-terminal	0	0	0	0		0
g218.t1		CE10	0	0	0	0	0	0	0	1	X	S09C	alpha/beta hydrolase fold	Alpha/beta hydrolase fold-3	0	0	0	0		0
g2044.t1		CE10	0	0	0	0		0	0	3	X	S09X	alpha/beta hydrolase fold	Lipase, GDXG, putative serine active site	0	0	0	0		0
g1985.t1		CE10	0	0	0	0	0	0	0	1	X	0	alpha/beta hydrolase fold	Steryl acetyl hydrolase 1-like	0	0	0	0		0
g1751.t1		CE10	0	0	0	0	0	0	0	1	X	S09X	alpha/beta hydrolase fold	Alpha/Beta hydrolase fold	0	0	0	0		0
g1659.t1		CE10	0	0	0	0	0	0	0	1	X	0	Carboxylesterase family	Carboxylesterase type B, active site	0	0	0	0		0
g1518.t1		CE10	0	0	0	0	0	0	0	0	X	S09A	Prolyl oligopeptidase family	Peptidase S9, prolyl oligopeptidase, catalytic domain	0.120142	0	0	0.0113833		0
g1338.t1		CE10	0	0	0	0	0	0	0	0	X	0	Carboxylesterase family	Carboxylesterase, type B	0	0	0	0		0
g844.t1		CE1	0	0	0	0	0	0	Y	0	X	0	Putative esterase	Alpha/Beta hydrolase fold	0	0	0	0		0
g784.t1		CE1	0	0	0	0	0	0	Y	0	X	0	Phospholipase/Carboxylesterase	Alpha/Beta hydrolase fold	0	0	0	0		0
g7776.t1		CE1	0	0	0	0	0	0	Y	0	X	S33	Alpha/beta hydrolase family	Epoxide hydrolase-like	0	0	0	0		0
g6274.t1		CE1	0	0	0	0	0	0	Y	0	X	0	Dienelactone hydrolase family	Alpha/Beta hydrolase fold	0.019833	0	0	0.00508456		0
g6267.t1		CE1	0	0	0	0	0	0	Y	0	X	0	Prolyl oligopeptidase family	Alpha/Beta hydrolase fold	0.000631513	0	0	0		0
g6108.t1		CE1	0	0	0	0	0	0	0	0	X	S33	alpha/beta hydrolase fold	Alpha/Beta hydrolase fold	0	0	0	0		0
g5049.t1		CE1	0	CE1	0	0	0	0	Y	0	X	S09B	Putative esterase	Armadillo-like helical	0.000584636	0.000994626	0.00428611	0		acetyl xylan esterase (EC 3.1.1.72); cinnamoyl esterase (EC 3.1.1.-); feruloyl esterase (EC 3.1.1.73); carboxylesterase (EC 3.1.1.1); S-formylglutathione hydrolase (EC 3.1.2.12);
g4340.t1		CE1	0	0	0	0	0	0	0	0	X	0	Alpha/beta hydrolase of unknown function (DUF1100)	Alpha/Beta hydrolase fold	0	0	0	0		0
g3883.t1		CE1	0	0	0	0	0	0	0	0	X	0	alpha/beta hydrolase fold	Alpha/Beta hydrolase fold	0	0	0	0		0
g3492.t1		CE1	0	0	0	0	0	0	0	0	X	0	Cation efflux family	Alpha/Beta hydrolase fold	0	0	0	0		0
g2037.t1		CE1	0	0	0	0	0	0	0	0	X	S09X	Phospholipase/Carboxylesterase	Alpha/Beta hydrolase fold	0	0	0	0		0
g1781.t1		CE1	0	0	0	0	0	0	Y	0	X	0	Tannase and feruloyl esterase	Tannase/feruloyl esterase	0	0.0365808	0	0.00886094		0
g140.t1		CE1	0	0	0	0	0	0	0	0	X	0	alpha/beta hydrolase fold	Alpha/Beta hydrolase fold	0.000695624	0	0	0		0
g1297.t1		CE1	0	0	0	0	0	0	0	0	X	0	Esterase PHB depolymerase	Alpha/Beta hydrolase fold	0	0	0	0		0
g1267.t1		CE1	0	0	0	0	0	0	0	0	X	0	Alpha/beta hydrolase family	Alpha/Beta hydrolase fold	0	0	0	0		0
g999.t1		0	0	0	0	0	0	0	0	0	X	0	0	0	0	0	0	0		0
g998.t1		0	0	0	0	0	0	0	0	0	X	0	Mre11 DNA-binding presumed domain	DNA double-strand break repair protein Mre11	0	0	0	0		0
g997.t1		0	0	0	0	0	0	0	0	0	X	0	Transcription initiation factor TFIID 23-30kDa subunit	Transcription initiation factor TFIID, 23-30kDa subunit	0	0	0	0		0
g996.t1		0	0	0	0	0	0	0	0	0	X	0	La domain	La-type HTH domain	0	0	0	0		0
g995.t1		0	0	0	0	0	0	0	0	0	X	0	0	0	0	0	0	0		0
g994.t1		0	0	0	0	0	0	0	0	12	X	0	Major Facilitator Superfamily	Major facilitator superfamily	0	0	0	0		0
g993.t1		0	0	0	0	0	0	0	0	0	X	0	Ataxin-2 C-terminal region	0	0	0	0	0		0
g992.t1		0	0	0	0	0	0	0	0	4	X	0	IncA protein	0	0	0	0	0		0
g991.t1		0	0	0	0	0	0	0	0	0	X	0	C2H2-type zinc finger	Zinc finger C2H2 superfamily	0	0	0	0		0
g990.t1		0	0	0	0	0	0	0	0	0	X	0	Aldo/keto reductase family	NADP-dependent oxidoreductase domain superfamily	0	0	0	0		0
g99.t1		0	0	0	0	0	0	0	Y	0	X	A01A	Eukaryotic aspartyl protease	Peptidase family A1 domain	0	0	0	0		0
g989.t1		0	0	0	0	0	0	0	0	6	X	0	Ceramidase	Ceramidase	0	0	0	0		0
g988.t1		0	0	0	0	0	0	0	0	4	0	0	Sugar (and other) transporter	Sugar transporter, conserved site	0	0	0	0		0
g987.t1		0	0	0	0	0	0	0	0	6	0	0	Sugar (and other) transporter	Major facilitator superfamily domain	0	0	0	0		0
g986.t1		0	0	0	0	0	0	0	0	0	X	0	Origin recognition complex subunit 6 (ORC6)	Origin recognition complex, subunit 6	0	0	0	0		0
g985.t1		0	0	0	0	0	0	0	0	4	X	0	0	0	0	0	0	0		0
g984.t1		0	0	0	0	0	0	0	0	0	X	0	Nucleolar protein,Nop52	Nucleolar, Nop52	0	0	0	0		0
g983.t1		0	0	0	0	0	0	0	0	0	X	0	DNA polymerase phi	0	0	0	0	0		0
g982.t1		0	0	0	0	0	0	0	0	0	X	0	HEC/Ndc80p family	Kinetochore protein Ndc80	0	0	0	0		0
g981.t1		0	0	0	0	0	0	0	0	0	X	0	FAR1 DNA-binding domain	FAR1 DNA binding domain	0	0	0	0		0
g980.t1		0	0	0	0	0	0	0	0	1	X	0	Cytochrome P450	Cytochrome P450	0	0	0	0		0
g98.t1		0	0	0	0	0	0	0	Y	0	X	0	AP-3 complex subunit delta-1	0	0	0	0	0		0
g979.t1		0	0	0	0	0	0	0	0	0	X	0	Methyltransferase domain	S-adenosyl-L-methionine-dependent methyltransferase	0	0	0	0		0
g978.t1		0	0	0	0	0	0	0	0	1	X	0	Reticulon	0	0	0	0	0		0
g977.t1		0	0	0	0	0	0	0	0	0	X	0	Presenilin	0	0	0	0	0		0
g976.t1		0	0	0	0	0	0	0	0	2	X	0	Protein of unknown function (DUF3292)	Protein of unknown function DUF3292	0	0	0	0		0
g975.t1		0	0	0	0	0	0	0	0	0	X	0	Histidine phosphatase superfamily (branch 2)	Histidine phosphatase superfamily	0	0	0	0		0
g974.t1		0	0	0	0	0	0	0	0	0	X	0	Utp21 specific WD40 associated putative domain	WD40-repeat-containing domain	0	0	0	0		0
g973.t1		0	0	0	0	0	0	0	0	0	X	0	0	0	0	0	0	0.00770653		0
g972.t1		0	0	0	0	0	0	0	0	0	X	0	bZIP transcription factor	Basic-leucine zipper domain	0	0	0	0		0
g971.t1		0	0	0	0	0	0	0	0	0	X	0	Chromatin remodelling complex Rsc7/Swp82 subunit	Chromatin-remodelling complex, RSC SWI/SNF subunit Rsc7/Swp82	0	0	0	0		0
g970.t1		0	0	0	0	0	0	0	0	0	X	0	0	0	0	0	0	0		0
g97.t1		0	0	0	0	0	0	0	0	0	X	0	Protein of unknown function (DUF775)	Domain of unknown function DUF775	0	0	0	0		0
g969.t1		0	0	0	0	0	0	0	0	0	X	0	FAD dependent oxidoreductase	FAD/NAD(P)-binding domain superfamily	0	0	0	0		0
g968.t1		0	0	0	0	0	0	0	0	1	X	0	ATP-dependent protease La (LON) substrate-binding domain	Lon, substrate-binding domain	0	0	0	0		0
g967.t1		0	0	0	0	0	0	0	0	0	X	0	Rapamycin-insensitive companion of mTOR, N-term	Rapamycin-insensitive companion of mTOR, middle domain	0	0	0	0		0
g966.t1		0	0	0	0	0	0	0	0	0	X	0	Uricase	Uricase	0.00174936	0	0	0.000552997		0
g965.t1		0	0	0	0	0	0	0	0	0	X	0	Tetratricopeptide repeat	Tetratricopeptide repeat	0	0	0	0		0
g964.t1		0	0	0	0	0	0	0	0	0	X	0	Heavy-metal-associated domain	Superoxide dismutase-like, copper/zinc binding domain superfamily	0	0	0	0		0
g963.t1		0	0	0	0	0	0	0	0	0	X	0	Ribosomal protein L13	Ribosomal protein L13	0	0	0	0		0
g962.t1		0	0	0	0	0	0	0	0	0	X	0	Uncharacterized alpha/beta hydrolase domain (DUF2235)	Domain of unknown function DUF2235	0	0	0	0		0
g961.t1		0	0	0	0	0	0	0	0	0	0	0	0	0	0	0	0	0		0
g960.t1		0	0	0	0	0	0	0	0	0	0	0	Phage lysozyme	0	0	0	0	0		0
g96.t1		0	0	0	0	0	0	0	0	0	X	0	HD domain	HD domain	0	0	0	0		0
g959.t1		0	0	0	0	0	0	0	0	0	X	0	Leucine Rich repeat	Leucine-rich repeat	0	0	0	0		0
g957.t1		0	0	0	0	0	0	0	0	0	X	0	RNA recognition motif. (a.k.a. RRM, RBD, or RNP domain)	RNA recognition motif domain	0	0	0	0		0
g956.t1		0	0	0	0	0	0	0	0	12	X	0	Major Facilitator Superfamily	Major facilitator superfamily domain	0	0	0	0		0
g955.t1		0	0	0	0	0	0	0	0	0	0	0	0	0	0	0	0	0		0
g954.t1		0	0	0	0	0	0	0	0	0	X	0	Zinc-finger double domain	Zinc finger C2H2-type	0	0	0	0		0
g953.t1		0	0	0	0	0	0	0	0	0	X	0	HECT-like Ubiquitin-conjugating enzyme (E2)-binding	Ubiquitin-conjugating enzyme E2-binding protein	0	0	0	0		0
g952.t1		0	0	0	0	0	0	0	0	1	X	0	3-beta hydroxysteroid dehydrogenase/isomerase family	NAD(P)-binding domain superfamily	0	0	0	0		0
g951.t1		0	0	0	0	0	0	0	0	0	X	0	Ubiquitin-conjugating enzyme	Ubiquitin-conjugating enzyme/RWD-like	0	0	0	0		0
g950.t1		0	0	0	0	0	0	0	0	0	X	0	Sybindin-like family	Trafficking protein particle complex subunit	0	0	0	0		0
g95.t1		0	0	0	0	0	0	0	Y	0	X	0	Asparaginase, N-terminal	Asparaginase/glutaminase-like	0	0	0	0		0
g949.t1		0	0	0	0	0	0	0	0	0	X	0	von Willebrand factor type A domain	von Willebrand factor A-like domain superfamily	0	0	0	0		0
g948.t1		0	0	0	0	0	0	0	0	0	X	0	Nbl1 / Borealin N terminal	Borealin, N-terminal	0	0	0	0		0
g947.t1		0	0	0	0	0	0	0	Y	0	X	0	DHHA2 domain	DDH domain	0	0	0	0		0
g946.t1		0	0	0	0	0	0	0	0	4	X	0	Protein of unknown function (DUF2985)	Protein of unknown function DUF2985	0	0	0	0		0
g945.t1		0	0	0	0	0	0	0	0	0	X	0	Helix-loop-helix DNA-binding domain	Helix-loop-helix DNA-binding domain superfamily	0	0	0	0		0
g944.t1		0	0	0	0	0	0	0	0	0	X	0	0	0	0	0	0	0		0
g943.t1		0	0	0	0	0	0	0	0	0	X	0	RNA polymerase-binding protein	NTF2-like domain superfamily	0	0	0	0		0
g942.t1		0	0	0	0	0	0	0	0	0	X	0	Protein kinase domain	Serine/threonine-protein kinase, active site	0	0	0	0		0
g941.t1		0	0	0	0	0	0	0	Y	0	X	0	Sec63 Brl domain	Helicase, C-terminal	0	0	0	0		0
g94.t1		0	0	0	0	0	0	0	0	0	X	0	Oxysterol-binding protein	Oxysterol-binding protein	0	0	0	0		0
g939.t1		0	0	0	0	0	0	0	0	4	X	0	DHHC palmitoyltransferase	Palmitoyltransferase PFA4	0	0	0	0		0
g938.t1		0	0	0	0	0	0	0	0	0	X	0	Nicotinate phosphoribosyltransferase (NAPRTase) family	Nicotinate phosphoribosyltransferase family	0	0	0	0		0
g937.t1		0	0	0	0	0	0	0	Y	0	X	0	Cytochrome b5-like Heme/Steroid binding domain	Cytochrome b5, heme-binding site	0	0	0	0		0
g936.t1		0	0	0	0	0	0	0	0	12	X	0	Sugar (and other) transporter	MFS transporter superfamily	0	0	0	0		0
g935.t1		0	0	0	0	0	0	0	Y	0	X	0	Proteasome/cyclosome repeat	Armadillo-type fold	0	0	0	0		0
g934.t1		0	0	0	0	0	0	0	0	0	X	0	mRNA capping enzyme, beta chain	CYTH-like domain superfamily	0	0	0	0		0
g933.t1		0	0	0	0	0	0	0	0	0	X	0	Pyruvate kinase, barrel domain	Pyruvate kinase	0	0	0	0		0
g932.t1		0	0	0	0	0	0	0	0	1	X	0	Fungal protein of unknown function (DUF1748)	Protein of unknown function DUF1748, fungi	0	0	0	0		0
g931.t1		0	0	0	0	0	0	0	0	0	X	0	Second BRCT domain on Nijmegen syndrome breakage protein	SMAD/FHA domain superfamily	0	0	0	0		0
g930.t1		0	0	0	0	0	0	0	0	12	X	0	Major Facilitator Superfamily	Major facilitator superfamily	0	0	0	0		0
g93.t1		0	0	0	0	0	0	0	0	6	X	0	Cytochrome oxidase c assembly	0	0	0	0	0		0
g929.t1		0	0	0	0	0	0	0	0	2	X	0	0	0	0	0	0	0		0
g9281.t1		0	0	0	0	0	0	0	0	0	X	0	UNC-6/NTR/C345C module	Ribonuclease H-like superfamily	0	0	0	0		0
g9280.t1		0	0	0	0	0	0	0	0	0	X	0	Zinc knuckle	Zinc finger, CCHC-type	0	0	0	0		0
g928.t1		0	0	0	0	0	0	0	0	0	X	0	Domain of unknown function (DUF3336)	Patatin-like phospholipase domain	0	0	0	0		0
g9279.t1		0	0	0	0	0	0	0	0	0	X	0	AAA-ATPase Vps4-associated protein 1	0	0	0	0	0		0
g9278.t1		0	0	0	0	0	0	0	0	0	0	0	Nrap protein PAP/OAS1-like domain 5	0	0	0	0	0		0
g9277.t1		0	0	0	0	0	0	0	0	0	X	0	Totivirus coat protein	0	0	0	0	0		0
g9276.t1		0	0	0	0	0	0	0	0	0	0	0	Integrase core domain	Integrase, catalytic core	0	0	0	0		0
g9275.t1		0	0	0	0	0	0	0	0	0	X	0	0	Ribonuclease H-like superfamily	0	0	0	0		0
g9274.t1		0	0	0	0	0	0	0	0	0	X	0	0	Ribonuclease H-like superfamily	0	0	0	0		0
g9273.t1		0	0	0	0	0	0	0	0	0	X	0	0	0	0	0	0	0		0
g9272.t1		0	0	0	0	0	0	0	0	0	X	0	0	0	0	0	0	0		0
g9271.t1		0	0	0	0	0	0	0	0	0	X	0	Jag N-terminus	Ribonuclease H-like superfamily	0	0	0	0		0
g9270.t1		0	0	0	0	0	0	0	0	0	X	0	0	0	0	0	0	0		0
g927.t1		0	0	0	0	0	0	0	0	1	X	0	AT hook motif	0	0	0	0	0		0
g9269.t1		0	0	0	0	0	0	0	0	0	X	0	MIZ/SP-RING zinc finger	Rubredoxin, iron-binding site	0	0	0	0		0
g9268.t1		0	0	0	0	0	0	0	0	0	X	0	Myb-like DNA-binding domain	0	0	0	0	0		0
g9267.t1		0	0	0	0	0	0	0	0	0	0	0	Domain of unknown function (DUF4413)	0	0	0	0	0		0
g9266.t1		0	0	0	0	0	0	0	0	0	X	0	DDE superfamily endonuclease	DDE superfamily endonuclease domain	0	0	0	0		0
g9265.t1		0	0	0	0	0	0	0	0	0	X	0	DDE superfamily endonuclease	DDE superfamily endonuclease domain	0	0	0	0		0
g9264.t1		0	0	0	0	0	0	0	0	0	X	0	DDE superfamily endonuclease	DDE superfamily endonuclease domain	0	0	0	0		0
g9263.t1		0	0	0	0	0	0	0	0	0	0	0	Beta-ketoacyl synthase, N-terminal domain	Thiolase-like	0	0	0	0		0
g9262.t1		0	0	0	0	0	0	0	0	0	X	0	Chromo (CHRromatin Organisation MOdifier) domain	Chromo/chromo shadow domain	0	0	0	0		0
g9261.t1		0	0	0	0	0	0	0	0	0	X	0	Reverse transcriptase (RNA-dependent DNA polymerase)	Aspartic peptidase domain superfamily	0	0	0	0		0
g9260.t1		0	0	0	0	0	0	0	0	0	X	0	Retrotransposon gag protein	4Fe-4S ferredoxin-type, iron-sulphur binding domain	0	0	0	0		0
g926.t1		0	0	0	0	0	0	0	0	1	X	0	Docking domain of Afi1 for Arf3 in vesicle trafficking	Tripartite DENN domain	0	0	0	0		0
g9259.t1		0	0	0	0	0	0	0	0	0	X	0	0	0	0	0	0	0		0
g9258.t1		0	0	0	0	0	0	0	0	0	X	0	WH2 motif	WH2 domain	0	0	0	0		0
g9257.t1		0	0	0	0	0	0	0	0	0	X	0	0	0	0	0	0	0		0
g9256.t1		0	0	0	0	0	0	0	0	0	X	0	Domain of unknown function (DUF4413)	Ribonuclease H-like superfamily	0	0	0	0		0
g9255.t1		0	0	0	0	0	0	0	0	0	X	0	0	0	0	0	0	0		0
g9254.t1		0	0	0	0	0	0	0	0	0	X	0	DDE superfamily endonuclease	DDE superfamily endonuclease domain	0	0	0	0		0
g9253.t1		0	0	0	0	0	0	0	0	0	X	0	hAT family C-terminal dimerisation region	Ribonuclease H-like superfamily	0	0	0	0		0
g9252.t1		0	0	0	0	0	0	0	0	0	X	0	Mitochondrial biogenesis AIM24	Mitochondrial biogenesis protein AIM24	0	0	0	0		0
g9251.t1		0	0	0	0	0	0	0	0	0	0	0	Ubiquitin-conjugating enzyme	Ubiquitin-conjugating enzyme/RWD-like	0	0	0	0		0
g9250.t1		0	0	0	0	0	0	0	0	0	0	0	DDE superfamily endonuclease	HTH CenpB-type DNA-binding domain	0	0	0	0		0
g925.t1		0	0	0	0	0	0	0	0	0	X	0	EF-hand domain	EF-hand domain	0	0	0	0		0
g9249.t1		0	0	0	0	0	0	0	0	0	X	0	0	0	0	0	0	0		0
g9248.t1		0	0	0	0	0	0	0	0	0	X	0	Glycine zipper	0	0	0	0	0		0
g9247.t1		0	0	0	0	0	0	0	0	0	0	0	non-haem dioxygenase in morphine synthesis N-terminal	0	0	0	0	0		0
g9246.t1		0	0	0	0	0	0	0	0	0	X	0	Heterokaryon incompatibility protein (HET)	Heterokaryon incompatibility	0	0	0	0		0
g9245.t1		0	0	0	0	0	0	0	0	0	X	0	MULE transposase domain	MULE transposase domain	0	0	0	0		0
g9244.t1		0	0	0	0	0	0	0	0	0	X	0	Thioredoxin	Thioredoxin domain	0	0	0	0		0
g9243.t1		0	0	0	0	0	0	0	0	0	X	0	0	0	0	0	0	0		0
g9242.t1		0	0	0	0	0	0	0	0	0	X	0	Methyltransferase domain	S-adenosyl-L-methionine-dependent methyltransferase	0	0	0	0		0
g9241.t1		0	0	0	0	0	0	0	0	0	X	0	0	0	0	0	0	0		0
g9240.t1		0	0	0	0	0	0	0	0	0	X	0	Tc5 transposase DNA-binding domain	HTH CenpB-type DNA-binding domain	0	0	0	0		0
g924.t1		0	0	0	0	0	0	0	0	0	X	0	SMP-30/Gluconolaconase/LRE-like region	Senescence marker protein-30 (SMP-30)	0	0	0	0		0
g9238.t1		0	0	0	0	0	0	0	0	0	X	0	0	Ribonuclease H-like superfamily	0	0	0	0		0
g9237.t1		0	0	0	0	0	0	0	0	0	X	0	DDE superfamily endonuclease	DDE superfamily endonuclease domain	0	0	0	0		0
g9236.t1		0	0	0	0	0	0	0	0	0	X	0	0	0	0	0	0	0		0
g9235.t1		0	0	0	0	0	0	0	0	1	0	0	0	0	0	0	0	0		0
g9234.t1		0	0	0	0	0	0	0	0	0	X	0	Integrase core domain	Integrase, catalytic core	0	0	0	0		0
g9233.t1		0	0	0	0	0	0	0	0	0	X	0	Tc5 transposase DNA-binding domain	HTH CenpB-type DNA-binding domain	0	0	0	0		0
g9232.t1		0	0	0	0	0	0	0	0	0	0	0	0	Ribonuclease H-like superfamily	0	0	0	0		0
g9231.t1		0	0	0	0	0	0	0	0	0	X	0	0	0	0	0	0	0		0
g9230.t1		0	0	0	0	0	0	0	0	0	X	0	Gene regulated by oestrogen in breast cancer	0	0	0	0	0		0
g923.t1		0	0	0	0	0	0	0	Y	0	X	0	Cystine-knot domain	0	0	0	0	0		0
g9229.t1		0	0	0	0	0	0	0	0	0	X	0	MULE transposase domain	MULE transposase domain	0	0	0	0		0
g9228.t1		0	0	0	0	0	0	0	0	0	X	0	0	0	0	0	0	0		0
g9227.t1		0	0	0	0	0	0	0	0	0	X	0	DDE superfamily endonuclease	DDE superfamily endonuclease domain	0	0	0	0		0
g9226.t1		0	0	0	0	0	0	0	0	0	X	0	ABC transporter	0	0	0	0	0		0
g9225.t1		0	0	0	0	0	0	0	0	0	X	0	0	Ribonuclease H-like superfamily	0	0	0	0		0
g9224.t1		0	0	0	0	0	0	0	0	0	X	0	Histone-like transcription factor (CBF/NF-Y) and archaeal histone	Histone-fold	0	0	0	0		0
g9223.t1		0	0	0	0	0	0	0	0	0	X	0	hAT family C-terminal dimerisation region	HAT, C-terminal dimerisation domain	0	0	0	0		0
g9222.t1		0	0	0	0	0	0	0	0	0	X	0	Integrase core domain	Integrase, catalytic core	0	0	0	0		0
g9221.t1		0	0	0	0	0	0	0	0	0	X	0	hAT family C-terminal dimerisation region	Ribonuclease H-like superfamily	0	0	0	0		0
g9220.t1		0	0	0	0	0	0	0	0	0	X	0	Bone marrow stromal antigen 2	0	0	0	0	0		0
g922.t1		0	0	0	0	0	0	0	0	0	X	0	AMP-binding enzyme	AMP-binding enzyme, C-terminal domain	0	0	0	0		0
g9219.t1		0	0	0	0	0	0	0	0	0	X	0	DDE superfamily endonuclease	0	0	0	0	0		0
g9218.t1		0	0	0	0	0	0	0	0	0	0	0	0	Ribonuclease H-like superfamily	0	0	0	0		0
g9217.t1		0	0	0	0	0	0	0	0	0	X	0	0	0	0	0	0	0		0
g9216.t1		0	0	0	0	0	0	0	0	0	X	0	Integrase core domain	Integrase, catalytic core	0	0	0	0		0
g9215.t1		0	0	0	0	0	0	0	0	0	0	0	DDE superfamily endonuclease	DDE superfamily endonuclease domain	0	0	0	0		0
g9214.t1		0	0	0	0	0	0	0	0	0	X	0	0	Ribonuclease H-like superfamily	0	0	0	0		0
g9213.t1		0	0	0	0	0	0	0	0	0	X	0	Integrase core domain	Integrase, catalytic core	0	0	0	0		0
g9212.t1		0	0	0	0	0	0	0	0	0	X	0	Protein of unknown function (DUF1115)	Domain of unknown function DUF1115	0	0	0	0		0
g9211.t1		0	0	0	0	0	0	0	0	0	X	0	Aldo/keto reductase family	NADP-dependent oxidoreductase domain	0.000804576	0	0	0		0
g9210.t1		0	0	0	0	0	0	0	0	0	X	0	short chain dehydrogenase	Short-chain dehydrogenase/reductase SDR	0.000869901	0	0	0		0
g921.t1		0	0	0	0	0	0	0	0	6	X	0	GPR1/FUN34/yaaH family	Acetate transporter GPR1/FUN34/SatP family	0	0	0	0		0
g9209.t1		0	0	0	0	0	0	0	0	0	X	0	gag-polypeptide of LTR copia-type	0	0	0	0	0		0
g9208.t1		0	0	0	0	0	0	0	0	0	0	0	HMGL-like	Alpha-isopropylmalate/homocitrate synthase, conserved site	0	0	0	0		0
g9207.t1		0	0	0	0	0	0	0	Y	1	X	0	Alphavirus glycoprotein J	0	0	0	0	0		0
g9206.t1		0	0	0	0	0	0	0	0	0	X	0	Baculoviridae late expression factor 5 C-terminal domain	0	0	0	0	0		0
g9205.t1		0	0	0	0	0	0	0	0	0	0	0	Orsellinic acid/F9775 biosynthesis cluster protein D	Protein of unknown function DUF3505	0	0	0	0		0
g9204.t1		0	0	0	0	0	0	0	0	0	X	0	AAA domain	0	0	0	0	0		0
g9203.t1		0	0	0	0	0	0	0	0	0	X	0	gag-polypeptide of LTR copia-type	Zinc finger, CCHC-type superfamily	0	0	0	0		0
g9202.t1		0	0	0	0	0	0	0	0	0	X	0	Zinc-binding dehydrogenase	GroES-like superfamily	0	0	0	0		0
g9201.t1		0	0	0	0	0	0	0	0	0	0	0	0	0	0	0	0	0		0
g9200.t1		0	0	0	0	0	0	0	0	0	X	0	Glycosyl hydrolases family 16	0	0	0	0	0		0
g920.t1		0	0	0	0	0	0	0	0	0	X	0	ATPase family associated with various cellular activities (AAA)	ATPase, AAA-type, core	0	0	0	0		0
g92.t1		0	0	0	0	0	0	0	0	0	X	0	Inositol polyphosphate kinase	Inositol polyphosphate kinase superfamily	0	0	0	0		0
g9199.t1		0	0	0	0	0	0	0	0	0	X	0	hAT family C-terminal dimerisation region	HAT, C-terminal dimerisation domain	0	0	0	0		0
g9198.t1		0	0	0	0	0	0	0	0	0	X	0	hAT family C-terminal dimerisation region	HAT, C-terminal dimerisation domain	0	0	0	0		0
g9197.t1		0	0	0	0	0	0	0	0	0	X	0	Aldose 1-epimerase	Aldose 1-/Glucose-6-phosphate 1-epimerase	0	0	0	0		0
g9196.t1		0	0	0	0	0	0	0	0	0	X	0	Reverse transcriptase (RNA-dependent DNA polymerase)	Reverse transcriptase, RNA-dependent DNA polymerase	0	0	0	0		0
g9195.t1		0	0	0	0	0	0	0	0	0	X	0	GAG-pre-integrase domain	0	0	0	0	0		0
g9194.t1		0	0	0	0	0	0	0	0	0	0	0	Integrase core domain	Ribonuclease H-like superfamily	0	0	0	0		0
g9193.t1		0	0	0	0	0	0	0	0	0	0	0	3'-5' exonuclease	Ribonuclease H-like superfamily	0	0	0	0		0
g9192.t1		0	0	0	0	0	0	0	0	2	X	0	Major intrinsic protein	Major intrinsic protein	0	0	0	0		0
g9191.t1		0	0	0	0	0	0	0	0	0	X	0	His(2)-Cys(2) zinc finger	0	0	0	0	0		0
g9190.t1		0	0	0	0	0	0	0	0	0	X	0	DDE superfamily endonuclease	DDE superfamily endonuclease domain	0	0	0	0		0
g919.t1		0	0	0	0	0	0	0	0	0	X	0	0	0	0	0	0	0		0
g9189.t1		0	0	0	0	0	0	0	0	0	X	0	DDE superfamily endonuclease	DDE superfamily endonuclease domain	0	0	0	0		0
g9188.t1		0	0	0	0	0	0	0	0	0	X	0	0	0	0	0	0	0		0
g9187.t1		0	0	0	0	0	0	0	0	0	X	0	Radical SAM superfamily	Pyruvate-formate lyase-activating enzyme, predicted	0	0	0	0		0
g9185.t1		0	0	0	0	0	0	0	0	0	X	0	gag-polypeptide of LTR copia-type	0	0	0	0	0		0
g9182.t1		0	0	0	0	0	0	0	0	0	X	0	0	0	0	0	0	0		0
g9181.t1		0	0	0	0	0	0	0	0	0	0	0	Capsular polysaccharide synthesis protein	0	0	0	0	0		0
g9180.t1		0	0	0	0	0	0	0	0	0	X	0	Interferon-induced 6-16 family	Interferon alpha-inducible protein IFI6/IFI27-like	0	0	0	0		0
g918.t1		0	0	0	0	0	0	0	Y	0	X	0	Arylesterase	Six-bladed beta-propeller, TolB-like	0	0	0	0		0
g9179.t1		0	0	0	0	0	0	0	0	0	0	0	Reverse transcriptase (RNA-dependent DNA polymerase)	Reverse transcriptase, RNA-dependent DNA polymerase	0	0	0	0		0
g9178.t1		0	0	0	0	0	0	0	Y	1	X	0	Protein of unknown function (DUF3955)	0	0	0	0	0		0
g9177.t1		0	0	0	0	0	0	0	0	0	X	0	0	0	0	0	0	0		0
g9176.t1		0	0	0	0	0	0	0	0	0	X	0	0	Ribonuclease H superfamily	0	0	0	0		0
g9175.t1		0	0	0	0	0	0	0	0	0	X	0	Integrase core domain	Integrase, catalytic core	0	0	0	0		0
g9174.t1		0	0	0	0	0	0	0	0	0	X	0	0	0	0	0	0	0		0
g9173.t1		0	0	0	0	0	0	0	0	0	X	0	Chromo (CHRromatin Organisation MOdifier) domain	Chromo-like domain superfamily	0	0	0	0		0
g9172.t1		0	0	0	0	0	0	0	0	0	0	0	O-methyltransferase	O-methyltransferase COMT-type	0	0	0	0		0
g9171.t1		0	0	0	0	0	0	0	0	0	X	0	LURP-one-related	LURP-one-related superfamily	0	0	0	0		0
g9170.t1		0	0	0	0	0	0	0	0	0	X	0	0	Mss4-like superfamily	0	0	0	0		0
g917.t1		0	0	0	0	0	0	0	0	1	X	0	0	0	0	0	0	0		0
g9169.t1		0	0	0	0	0	0	0	0	0	X	0	Tuftelin interacting protein N terminal	0	0	0	0	0		0
g9168.t1		0	0	0	0	0	0	0	0	0	X	0	hAT family C-terminal dimerisation region	HAT, C-terminal dimerisation domain	0	0	0	0		0
g9167.t1		0	0	0	0	0	0	0	0	0	X	0	0	0	0	0	0	0		0
g9166.t1		0	0	0	0	0	0	0	0	0	X	0	PHD-finger	Zinc finger, FYVE/PHD-type	0	0	0	0		0
g9165.t1		0	0	0	0	0	0	0	0	0	X	0	Pyrroline-5-carboxylate reductase dimerisation	Pyrroline-5-carboxylate reductase, dimerisation domain	0	0	0	0		0
g9164.t1		0	0	0	0	0	0	0	Y	0	X	0	SH3 domain (SH3b1 type)	NAD(P)-binding domain superfamily	0	0	0	0		0
g9163.t1		0	0	0	0	0	0	0	0	0	X	0	DDE superfamily endonuclease	Tc1-like transposase, DDE domain	0	0	0	0		0
g9162.t1		0	0	0	0	0	0	0	0	0	X	0	Reverse transcriptase (RNA-dependent DNA polymerase)	Ribonuclease H superfamily	0	0	0	0		0
g9161.t1		0	0	0	0	0	0	0	0	0	0	0	PAN domain	PAN/Apple domain	0	0	0	0		0
g9160.t1		0	0	0	0	0	0	0	0	0	X	0	0	0	0	0	0	0		0
g916.t1		0	0	0	0	0	0	0	0	0	X	0	Zinc finger, C3HC4 type (RING finger)	0	0	0	0	0		0
g9159.t1		0	0	0	0	0	0	0	0	0	0	0	short chain dehydrogenase	NAD(P)-binding domain superfamily	0	0	0	0		0
g9158.t1		0	0	0	0	0	0	0	0	3	X	0	Domain of unknown function (DUF202)	Domain of unknown function DUF202	0	0	0	0		0
g9157.t1		0	0	0	0	0	0	0	0	0	X	C14B	Caspase domain	0	0	0	0	0		0
g9155.t1		0	0	0	0	0	0	0	0	0	X	0	Reverse transcriptase (RNA-dependent DNA polymerase)	Ribonuclease H superfamily	0	0	0	0		0
g9154.t1		0	0	0	0	0	0	0	0	0	X	0	MepB protein	0	0	0	0	0		0
g9153.t1		0	0	0	0	0	0	0	0	0	X	0	0	0	0	0	0	0		0
g9152.t1		0	0	0	0	0	0	0	0	0	X	0	NACHT domain	NACHT nucleoside triphosphatase	0	0	0	0		0
g9151.t1		0	0	0	0	0	0	0	0	0	X	0	0	0	0	0	0	0		0
g9150.t1		0	0	0	0	0	0	0	0	0	0	0	0	0	0	0	0	0		0
g915.t1		0	0	0	0	0	0	0	0	1	X	0	Sir2 family	Sirtuin, catalytic core small domain superfamily	0	0	0	0		0
g9149.t1		0	0	0	0	0	0	0	0	0	X	0	Phorbol esters/diacylglycerol binding domain (C1 domain)	Ribonuclease H-like superfamily	0	0	0	0		0
g9148.t1		0	0	0	0	0	0	0	0	0	X	0	short chain dehydrogenase	NAD(P)-binding domain superfamily	0	0	0	0		0
g9147.t1		0	0	0	0	0	0	0	0	0	0	0	0	Glyoxalase/Bleomycin resistance protein/Dihydroxybiphenyl dioxygenase	0	0	0	0		0
g9146.t1		0	0	0	0	0	0	0	0	0	X	0	0	Ribonuclease H-like superfamily	0	0	0	0		0
g9145.t1		0	0	0	0	0	0	0	0	0	X	0	Protein SOGA	0	0	0	0	0		0
g9144.t1		0	0	0	0	0	0	0	0	0	X	0	hAT family C-terminal dimerisation region	Ribonuclease H-like superfamily	0	0	0	0		0
g9143.t1		0	0	0	0	0	0	0	0	8	X	0	Major Facilitator Superfamily	Major facilitator superfamily domain	0	0	0	0		0
g9142.t1		0	0	0	0	0	0	0	0	0	0	0	Peroxidase, family 2	Chloroperoxidase-like superfamily	0	0	0	0		0
g9141.t1		0	0	0	0	0	0	0	0	0	0	0	Tc5 transposase DNA-binding domain	HTH CenpB-type DNA-binding domain	0	0	0	0		0
g9140.t1		0	0	0	0	0	0	0	0	0	X	0	DDE superfamily endonuclease	DDE superfamily endonuclease domain	0	0	0	0		0
g914.t1		0	0	0	0	0	0	0	0	0	X	0	Myb-like DNA-binding domain	SANT/Myb domain	0	0	0	0		0
g9139.t1		0	0	0	0	0	0	0	0	0	X	0	PINc domain ribonuclease	0	0	0	0	0		0
g9138.t1		0	0	0	0	0	0	0	0	0	0	0	0	0	0	0	0	0		0
g9137.t1		0	0	0	0	0	0	0	0	0	0	0	RNase H	Ribonuclease H superfamily	0	0	0	0		0
g9136.t1		0	0	0	0	0	0	0	0	0	X	0	DDE superfamily endonuclease	DNA binding HTH domain, Psq-type	0	0	0	0		0
g9135.t1		0	0	0	0	0	0	0	0	0	X	0	gag-polypeptide of LTR copia-type	DDE superfamily endonuclease domain	0	0	0	0		0
g9134.t1		0	0	0	0	0	0	0	0	0	X	0	Reverse transcriptase (RNA-dependent DNA polymerase)	Ribonuclease H-like superfamily	0	0	0	0		0
g9133.t1		0	0	0	0	0	0	0	0	0	X	0	GAG-polyprotein viral zinc-finger	Zinc finger, CCHC-type	0	0	0	0		0
g9132.t1		0	0	0	0	0	0	0	0	0	X	0	AMP-binding enzyme	AMP-dependent synthetase/ligase	0	0	0	0		0
g9131.t1		0	0	0	0	0	0	0	0	4	X	0	Membrane-associating domain	Marvel domain	0	0	0	0		0
g9130.t1		0	0	0	0	0	0	0	0	0	X	0	Reverse transcriptase (RNA-dependent DNA polymerase)	Ribonuclease H domain	0	0	0	0		0
g913.t1		0	0	0	0	0	0	0	0	0	X	0	Enoyl-CoA hydratase/isomerase	Enoyl-CoA hydratase/isomerase	0.000845632	0	0	0		0
g9129.t1		0	0	0	0	0	0	0	0	7	X	0	0	0	0	0	0	0		0
g9128.t1		0	0	0	0	0	0	0	0	0	0	0	Transposase	Transposase, Tc1-like	0	0	0	0		0
g9127.t1		0	0	0	0	0	0	0	0	0	X	0	SDA1	0	0	0	0	0		0
g9126.t1		0	0	0	0	0	0	0	0	0	X	0	0	0	0	0	0	0.0131042		0
g9125.t1		0	0	0	0	0	0	0	0	0	X	0	Tc5 transposase DNA-binding domain	0	0	0	0	0		0
g9123.t1		0	0	0	0	0	0	0	0	0	X	0	Dynamin central region	GTPase effector domain	0	0	0	0		0
g9121.t1		0	0	0	0	0	0	0	0	0	X	0	0	0	0	0	0	0		0
g9120.t1		0	0	0	0	0	0	0	0	0	X	A11A	Integrase core domain	Integrase, catalytic core	0	0	0	0		0
g912.t1		0	0	0	0	0	0	0	0	1	X	0	ABC1 family	UbiB domain	0	0	0	0		0
g9119.t1		0	0	0	0	0	0	0	0	0	X	0	S-adenosylmethionine synthetase, C-terminal domain	S-adenosylmethionine synthetase superfamily	0.000238969	0	0	0.004431		0
g9118.t1		0	0	0	0	0	0	0	0	7	0	0	Major Facilitator Superfamily	Major facilitator superfamily	0	0	0	0		0
g9117.t1		0	0	0	0	0	0	0	0	0	X	0	WD domain, G-beta repeat	WD40-repeat-containing domain superfamily	0	0	0	0		0
g9116.t1		0	0	0	0	0	0	0	0	0	X	A11X	Eukaryotic translation initiation factor 3 subunit G	Ribonuclease H-like superfamily	0	0	0	0		0
g9115.t1		0	0	0	0	0	0	0	0	2	X	0	0	0	0	0	0	0		0
g9114.t1		0	0	0	0	0	0	0	Y	0	0	0	Reverse transcriptase (RNA-dependent DNA polymerase)	Reverse transcriptase domain	0	0	0	0		0
g9113.t1		0	0	0	0	0	0	0	0	0	0	0	DDE superfamily endonuclease	DDE superfamily endonuclease domain	0	0	0	0		0
g9112.t1		0	0	0	0	0	0	0	0	0	X	0	0	0	0	0	0	0		0
g9111.t1		0	0	0	0	0	0	0	0	0	X	0	Retrotransposon gag protein	Zinc finger, CCHC-type superfamily	0	0	0	0		0
g9110.t1		0	0	0	0	0	0	0	0	0	X	0	Coenzyme Q (ubiquinone) biosynthesis protein Coq4	Ubiquinone biosynthesis protein Coq4	0	0	0	0		0
g9109.t1		0	0	0	0	0	0	0	0	0	X	0	Enoyl-(Acyl carrier protein) reductase	NAD(P)-binding domain superfamily	0	0	0	0		0
g9108.t1		0	0	0	0	0	0	0	0	1	0	0	Protein tyrosine kinase	Serine-threonine/tyrosine-protein kinase, catalytic domain	0	0	0	0		0
g9105.t1		0	0	0	0	0	0	0	0	3	X	0	SH3 domain	SH3 domain	0	0	0	0		0
g9104.t1		0	0	0	0	0	0	0	Y	0	X	0	0	0	0	0	0	0		0
g9103.t1		0	0	0	0	0	0	0	0	0	X	0	hAT family C-terminal dimerisation region	Ribonuclease H-like superfamily	0	0	0	0		0
g9102.t1		0	0	0	0	0	0	0	0	0	X	0	0	0	0	0	0	0		0
g9101.t1		0	0	0	0	0	0	0	0	8	X	0	LCCL domain	LCCL domain	0	0	0	0		0
g9100.t1		0	0	0	0	0	0	0	0	0	X	0	Reverse transcriptase (RNA-dependent DNA polymerase)	Chromo/chromo shadow domain	0	0	0	0		0
g910.t1		0	0	0	0	0	0	0	Y	0	X	0	NAD-binding of NADP-dependent 3-hydroxyisobutyrate dehydrogenase	6-phosphogluconate dehydrogenase, domain 2	0	0	0	0		0
g91.t1		0	0	0	0	0	0	0	0	1	X	0	Alpha/beta hydrolase family	Alpha/Beta hydrolase fold	0	0	0	0		0
g9099.t1		0	0	0	0	0	0	0	0	0	X	0	0	0	0	0	0	0		0
g9098.t1		0	0	0	0	0	0	0	0	0	X	0	DDE superfamily endonuclease	DDE superfamily endonuclease domain	0	0	0	0		0
g9097.t1		0	0	0	0	0	0	0	0	0	0	0	Methyladenine glycosylase	0	0	0	0	0		0
g9096.t1		0	0	0	0	0	0	0	0	0	X	0	Dynein light intermediate chain (DLIC)	Dynein family light intermediate chain	0	0	0	0		0
g9095.t1		0	0	0	0	0	0	0	0	0	0	0	Endonuclease-reverse transcriptase	Endonuclease/exonuclease/phosphatase	0	0	0	0		0
g9094.t1		0	0	0	0	0	0	0	0	0	X	M67A	Maintenance of mitochondrial structure and function	Eukaryotic translation initiation factor 3 subunit F	0	0	0	0		0
g9093.t1		0	0	0	0	0	0	0	0	0	X	0	Transcription initiation factor IID, 18kD subunit	Transcription initiation factor IID, subunit 13	0	0	0	0		0
g9092.t1		0	0	0	0	0	0	0	Y	0	X	0	CHCH domain	0	0	0	0	0		0
g9091.t1		0	0	0	0	0	0	0	0	0	X	0	Ryanodine Receptor TM 4-6	0	0	0	0	0		0
g9090.t1		0	0	0	0	0	0	0	0	0	X	0	alpha/beta hydrolase fold	Alpha/Beta hydrolase fold	0	0	0	0		0
g909.t1		0	0	0	0	0	0	0	0	0	X	0	Eisosome component PIL1	AH/BAR domain superfamily	0	0	0	0.0106326		0
g9089.t1		0	0	0	0	0	0	0	0	12	X	0	Major Facilitator Superfamily	Major facilitator superfamily	0	0	0	0		0
g9088.t1		0	0	0	0	0	0	0	0	0	X	0	gag-polyprotein putative aspartyl protease	Aspartic peptidase domain superfamily	0	0	0	0		0
g9087.t1		0	0	0	0	0	0	0	0	0	X	0	Reverse transcriptase (RNA-dependent DNA polymerase)	Ribonuclease H-like superfamily	0	0	0	0		0
g9086.t1		0	0	0	0	0	0	0	0	0	X	0	0	0	0	0	0	0		0
g9085.t1		0	0	0	0	0	0	0	0	0	X	0	DDE superfamily endonuclease	DDE superfamily endonuclease domain	0	0	0	0		0
g9084.t1		0	0	0	0	0	0	0	0	0	X	0	0	0	0	0	0	0		0
g9083.t1		0	0	0	0	0	0	0	0	0	X	0	Uncharacterized protein conserved in bacteria (DUF2263)	Conserved hypothetical protein CHP02452	0	0	0	0		0
g9082.t1		0	0	0	0	0	0	0	0	0	X	0	Tim17/Tim22/Tim23/Pmp24 family	0	0	0	0	0		0
g9081.t1		0	0	0	0	0	0	0	0	0	X	0	Tubulin-specific chaperone C N-terminal domain	0	0	0	0	0		0
g9080.t1		0	0	0	0	0	0	0	0	0	X	0	0	0	0	0	0	0		0
g908.t1		0	0	0	0	0	0	0	0	1	X	0	Outer mitochondrial membrane transport complex protein	Glutathione S-transferase, C-terminal domain superfamily	0	0	0	0		0
g9079.t1		0	0	0	0	0	0	0	0	0	X	0	Acetyl-coenzyme A synthetase N-terminus	0	0	0	0	0		0
g9078.t1		0	0	0	0	0	0	0	0	0	X	0	Methyltransferase domain	Methyltransferase type 11	0	0	0	0		0
g9077.t1		0	0	0	0	0	0	0	0	0	X	0	Homeodomain-like domain	0	0	0	0	0		0
g9076.t1		0	0	0	0	0	0	0	0	0	X	0	0	0	0	0	0	0		0
g9075.t1		0	0	0	0	0	0	0	0	0	X	0	0	0	0	0	0	0		0
g9074.t1		0	0	0	0	0	0	0	0	0	X	0	Protein of unknown function (DUF1168)	0	0	0	0	0		0
g9073.t1		0	0	0	0	0	0	0	0	0	X	0	GLE1-like protein	GLE1-like superfamily	0	0	0	0		0
g9072.t1		0	0	0	0	0	0	0	0	0	X	0	Reverse transcriptase (RNA-dependent DNA polymerase)	Retrotransposon gag domain	0	0	0	0		0
g9071.t1		0	0	0	0	0	0	0	0	0	X	0	Zinc finger C-x8-C-x5-C-x3-H type (and similar)	RNA recognition motif domain	0	0	0	0		0
g9070.t1		0	0	0	0	0	0	0	0	0	0	0	DDE superfamily endonuclease	DDE superfamily endonuclease domain	0	0	0	0		0
g907.t1		0	0	0	0	0	0	0	0	0	X	0	0	0	0	0	0	0		0
g9069.t1		0	0	0	0	0	0	0	0	0	0	0	Rhodanese-like domain	Rhodanese-like domain superfamily	0	0	0	0		0
g9068.t1		0	0	0	0	0	0	0	0	0	X	0	Alcohol acetyltransferase	Alcohol acetyltransferase/N-acetyltransferase	0	0	0	0		0
g9067.t1		0	0	0	0	0	0	0	Y	0	X	0	Histidine phosphatase superfamily (branch 1)	Histidine phosphatase superfamily	0.00401998	0	0	0.00151481		0
g9066.t1		0	0	0	0	0	0	0	0	0	X	0	Sterol methyltransferase C-terminal	Methyltransferase type 11	0	0	0	0		0
g9065.t1		0	0	0	0	0	0	0	0	0	X	0	0	0	0.0060714	0	0	0		0
g9064.t1		0	0	0	0	0	0	0	0	0	X	0	Zinc knuckle	0	0	0	0	0		0
g9063.t1		0	0	0	0	0	0	0	0	0	X	0	Reverse transcriptase (RNA-dependent DNA polymerase)	Ribonuclease H domain	0	0	0	0		0
g9062.t1		0	0	0	0	0	0	0	0	0	X	0	C-terminal leucine zipper domain of cyclic nucleotide-gated channels	0	0	0	0	0		0
g9061.t1		0	0	0	0	0	0	0	Y	1	X	0	LPXTG cell wall anchor motif	0	0	0	0	0		0
g9060.t1		0	0	0	0	0	0	0	0	0	0	0	0	0	0	0	0	0		0
g906.t1		0	0	0	0	0	0	0	0	0	X	0	Heterokaryon incompatibility protein (HET)	Heterokaryon incompatibility	0	0	0	0		0
g9059.t1		0	0	0	0	0	0	0	0	0	X	0	Reverse transcriptase (RNA-dependent DNA polymerase)	Reverse transcriptase, RNA-dependent DNA polymerase	0	0	0	0		0
g9058.t1		0	0	0	0	0	0	0	0	0	X	0	Protein of unknown function (DUF3717)	Ribonuclease H-like superfamily	0	0	0	0		0
g9057.t1		0	0	0	0	0	0	0	0	0	X	0	Heterokaryon incompatibility protein (HET)	Heterokaryon incompatibility	0	0	0	0		0
g9056.t1		0	0	0	0	0	0	0	0	0	X	0	MYND finger	Zinc finger, MYND-type	0	0	0	0		0
g9055.t1		0	0	0	0	0	0	0	0	0	X	0	0	0	0	0	0	0		0
g9054.t1		0	0	0	0	0	0	0	0	0	X	0	Acyl-CoA dehydrogenase, C-terminal domain	Acyl-CoA dehydrogenase/oxidase C-terminal	0	0	0	0		0
g9053.t1		0	0	0	0	0	0	0	0	0	X	0	Las17-binding protein actin regulator	SH3 domain	0	0	0	0		0
g9052.t1		0	0	0	0	0	0	0	0	0	X	0	FAD binding domain	Succinate dehydrogenase, flavoprotein subunit	0	0	0	0		0
g9051.t1		0	0	0	0	0	0	0	0	0	X	0	Acetoacetate decarboxylase (ADC)	Acetoacetate decarboxylase	0	0	0	0		0
g9050.t1		0	0	0	0	0	0	0	Y	7	X	0	Acyltransferase family	Acyltransferase 3	0	0	0	0		0
g905.t1		0	0	0	0	0	0	0	0	0	X	0	Alpha/beta hydrolase family	Alpha/Beta hydrolase fold	0	0	0	0		0
g9049.t1		0	0	0	0	0	0	0	0	1	X	0	Flavin-binding monooxygenase-like	FAD/NAD(P)-binding domain superfamily	0	0	0	0		0
g9048.t1		0	0	0	0	0	0	0	0	0	X	0	hAT family C-terminal dimerisation region	HAT, C-terminal dimerisation domain	0	0	0	0		0
g9047.t1		0	0	0	0	0	0	0	0	0	X	0	DDE superfamily endonuclease	DDE superfamily endonuclease domain	0	0	0	0		0
g9046.t1		0	0	0	0	0	0	0	0	0	X	0	DDE superfamily endonuclease	HTH CenpB-type DNA-binding domain	0	0	0	0		0
g9045.t1		0	0	0	0	0	0	0	0	0	X	0	Tc5 transposase DNA-binding domain	HTH CenpB-type DNA-binding domain	0	0	0	0		0
g9044.t1		0	0	0	0	0	0	0	0	0	X	0	Protein kinase domain	Protein kinase domain	0	0	0	0		0
g9043.t1		0	0	0	0	0	0	0	Y	0	X	0	0	0	0	0	0	0		0
g9042.t1		0	0	0	0	0	0	0	Y	3	X	0	Phospholipase_D-nuclease N-terminal	Cardiolipin synthase N-terminal	0	0	0	0		0
g9041.t1		0	0	0	0	0	0	0	0	0	X	0	0	0	0	0	0	0		0
g9040.t1		0	0	0	0	0	0	0	0	0	X	0	Protein kinase domain	Protein kinase domain	0	0	0	0		0
g9039.t1		0	0	0	0	0	0	0	0	0	X	0	Alcohol dehydrogenase GroES-like domain	Polyketide synthase, enoylreductase domain	0	0	0	0		0
g9038.t1		0	0	0	0	0	0	0	0	0	X	0	Ankyrin repeats (many copies)	Ankyrin repeat-containing domain	0	0	0	0		0
g9037.t1		0	0	0	0	0	0	0	0	4	X	0	PAP2 superfamily	Phosphatidic acid phosphatase type 2/haloperoxidase superfamily	0	0	0	0		0
g9036.t1		0	0	0	0	0	0	0	0	0	X	0	0	0	0	0	0	0		0
g9035.t1		0	0	0	0	0	0	0	0	0	X	0	Dynamin family	Dynamin central domain	0	0	0	0		0
g9034.t1		0	0	0	0	0	0	0	0	0	X	0	WD domain, G-beta repeat	WD40-repeat-containing domain	0	0	0	0		0
g9032.t1		0	0	0	0	0	0	0	0	0	X	0	HNH endonuclease	HNH nuclease	0	0	0	0		0
g9031.t1		0	0	0	0	0	0	0	0	8	0	0	Major Facilitator Superfamily	Major facilitator superfamily	0	0	0	0		0
g9030.t1		0	0	0	0	0	0	0	0	0	X	0	0	0	0	0	0	0		0
g903.t1		0	0	0	0	0	0	0	0	0	X	0	0	RNA-binding domain superfamily	0	0	0	0		0
g9029.t1		0	0	0	0	0	0	0	0	0	X	0	Choline/ethanolamine kinase	Protein kinase-like domain superfamily	0	0	0	0		0
g9026.t1		0	0	0	0	0	0	0	0	6	X	0	Major intrinsic protein	Major intrinsic protein	0	0	0	0		0
g9025.t1		0	0	0	0	0	0	0	0	0	X	0	NADH:flavin oxidoreductase / NADH oxidase family	Aldolase-type TIM barrel	0	0	0	0		0
g9024.t1		0	0	0	0	0	0	0	0	0	X	0	Biogenesis of lysosome-related organelles complex-1 subunit 2	0	0	0	0	0		0
g9023.t1		0	0	0	0	0	0	0	0	0	X	0	Microtubule-binding protein MIP-T3	0	0	0	0	0		0
g9021.t1		0	0	0	0	0	0	0	0	0	X	0	Aldo/keto reductase family	NADP-dependent oxidoreductase domain	0	0	0	0		0
g9020.t1		0	0	0	0	0	0	0	0	0	X	A11X	Reverse transcriptase (RNA-dependent DNA polymerase)	Integrase, catalytic core	0	0	0	0		0
g902.t1		0	0	0	0	0	0	0	0	1	X	0	SecE/Sec61-gamma subunits of protein translocation complex	Protein translocase SEC61 complex, gamma subunit	0	0	0	0		0
g9019.t1		0	0	0	0	0	0	0	0	0	X	0	hAT family C-terminal dimerisation region	HAT, C-terminal dimerisation domain	0	0	0	0		0
g9018.t1		0	0	0	0	0	0	0	0	0	0	0	0	0	0	0	0	0		0
g9017.t1		0	0	0	0	0	0	0	0	0	0	0	0	0	0	0	0	0		0
g9016.t1		0	0	0	0	0	0	0	0	0	X	0	0	0	0	0	0	0		0
g9015.t1		0	0	0	0	0	0	0	0	0	X	0	PGAP1-like protein	Alpha/Beta hydrolase fold	0	0	0	0		0
g9013.t1		0	0	0	0	0	0	0	0	0	X	0	Dynamin central region	Dynamin superfamily	0	0	0	0		0
g9012.t1		0	0	0	0	0	0	0	0	0	X	0	Integrase core domain	Chromo domain	0	0	0	0		0
g9011.t1		0	0	0	0	0	0	0	0	0	0	0	hAT family C-terminal dimerisation region	HAT, C-terminal dimerisation domain	0	0	0	0		0
g9010.t1		0	0	0	0	0	0	0	0	0	X	0	0	0	0	0	0	0		0
g901.t1		0	0	0	0	0	0	0	0	0	X	0	WD domain, G-beta repeat	WD40 repeat	0	0	0	0		0
g9009.t1		0	0	0	0	0	0	0	0	0	0	0	0	0	0	0	0	0		0
g9008.t1		0	0	0	0	0	0	0	0	0	X	A11X	Reverse transcriptase (RNA-dependent DNA polymerase)	Ribonuclease H-like superfamily	0	0	0	0		0
g9007.t1		0	0	0	0	0	0	0	0	0	0	0	hAT family C-terminal dimerisation region	Ribonuclease H-like superfamily	0	0	0	0		0
g9006.t1		0	0	0	0	0	0	0	0	0	X	0	Heterokaryon incompatibility protein (HET)	Heterokaryon incompatibility	0	0	0	0		0
g9005.t1		0	0	0	0	0	0	0	Y	0	0	0	0	0	0	0	0	0		0
g9004.t1		0	0	0	0	0	0	0	0	0	X	0	Heterokaryon incompatibility protein (HET)	Heterokaryon incompatibility	0	0	0	0		0
g9003.t1		0	0	0	0	0	0	0	0	4	X	0	Got1/Sft2-like family	Vesicle transport protein, Got1/SFT2-like	0	0	0	0		0
g9002.t1		0	0	0	0	0	0	0	0	0	X	0	0	0	0	0	0	0		0
g9001.t1		0	0	0	0	0	0	0	0	0	X	0	hAT family C-terminal dimerisation region	Ribonuclease H-like superfamily	0	0	0	0		0
g9000.t1		0	0	0	0	0	0	0	0	0	0	0	non-haem dioxygenase in morphine synthesis N-terminal	Oxoglutarate/iron-dependent dioxygenase	0	0	0	0		0
g900.t1		0	0	0	0	0	0	0	0	0	X	0	Spindle and kinetochore-associated protein 2	0	0	0	0	0		0
g9.t1		0	0	0	0	0	0	0	0	0	X	0	0	Transcription Factor IIF, Rap30/Rap74, interaction	0	0	0	0		0
g8999.t1		0	0	0	0	0	0	0	0	0	X	0	AAA domain	P-loop containing nucleoside triphosphate hydrolase	0	0	0	0		0
g8998.t1		0	0	0	0	0	0	0	0	0	X	0	NB-ARC domain	NB-ARC	0	0	0	0		0
g8997.t1		0	0	0	0	0	0	0	0	0	X	0	0	0	0	0	0	0		0
g8996.t1		0	0	0	0	0	0	0	0	0	X	0	Acetyltransferase (GNAT) family	GNAT domain	0	0	0	0		0
g8994.t1		0	0	0	0	0	0	0	0	12	X	0	Major Facilitator Superfamily	Major facilitator, sugar transporter-like	0	0	0	0		0
g8993.t1		0	0	0	0	0	0	0	0	0	X	0	Hemimethylated DNA-binding protein YccV like	0	0	0	0	0		0
g8992.t1		0	0	0	0	0	0	0	0	0	X	0	Adenosylmethionine decarboxylase	S-adenosylmethionine decarboxylase	0	0	0	0		0
g8991.t1		0	0	0	0	0	0	0	0	2	X	0	ATPase family associated with various cellular activities (AAA)	ATPase, AAA-type, core	0	0	0	0		0
g8990.t1		0	0	0	0	0	0	0	0	0	X	0	short chain dehydrogenase	NAD(P)-binding domain superfamily	0	0	0	0		0
g899.t1		0	0	0	0	0	0	0	0	0	X	0	Ribosomal protein S5, N-terminal domain	Ribosomal protein S5, C-terminal	0	0.0104321	0	0.0101373		0
g8989.t1		0	0	0	0	0	0	0	0	0	0	0	0	0	0	0	0	0		0
g8988.t1		0	0	0	0	0	0	0	0	0	X	0	hAT family C-terminal dimerisation region	HAT, C-terminal dimerisation domain	0	0	0	0		0
g8987.t1		0	0	0	0	0	0	0	0	0	X	0	0	Thiolase-like	0	0	0	0		0
g8985.t1		0	0	0	0	0	lytic cellulose/chitin monooxygenase	0	0	0	X	0	Variant SH3 domain	SH3 domain	0	0	0	0		0
g8984.t1		0	0	0	0	0	0	0	0	0	X	0	Transcription factor S-II (TFIIS)	DNA-directed RNA polymerase subunit/transcription factor S	0	0	0	0		0
g8983.t1		0	0	0	0	0	0	0	0	0	X	0	Ankyrin repeat	Ankyrin repeat-containing domain superfamily	0	0	0	0		0
g8982.t1		0	0	0	0	0	0	0	0	0	X	0	Splicing factor 3B subunit 10 (SF3b10)	Splicing factor 3B subunit 5/RDS3 complex subunit 10	0	0	0	0		0
g8981.t1		0	0	0	0	0	0	0	0	0	X	0	Cob(I)alamin adenosyltransferase N terminal	0	0	0	0	0		0
g8980.t1		0	0	0	0	0	0	0	0	5	X	0	Amino acid permease	Amino acid/polyamine transporter I	0	0	0	0		0
g898.t1		0	0	0	0	0	0	0	0	0	0	0	0	0	0	0	0	0		0
g8979.t1		0	0	0	0	0	0	0	0	0	X	0	DDE superfamily endonuclease	HTH CenpB-type DNA-binding domain	0	0	0	0		0
g8978.t1		0	0	0	0	0	0	0	0	0	0	0	0	FAD/NAD(P)-binding domain superfamily	0	0	0	0		0
g8977.t1		0	0	0	0	0	0	0	Y	0	X	0	0	0	0	0	0	0		0
g8976.t1		0	0	0	0	0	0	0	0	0	X	0	hAT family C-terminal dimerisation region	HAT, C-terminal dimerisation domain	0	0	0	0		0
g8975.t1		0	0	0	0	0	0	0	0	0	0	0	NACHT domain	Ankyrin repeat-containing domain	0	0	0	0		0
g8973.t1		0	0	0	0	0	0	0	0	0	X	0	GAG-pre-integrase domain	Ribonuclease H-like superfamily	0	0	0	0		0
g8972.t1		0	0	0	0	0	0	0	0	0	X	0	IBR domain, a half RING-finger domain	IBR domain	0	0	0	0		0
g8971.t1		0	0	0	0	0	0	0	0	0	X	0	0	0	0	0	0	0		0
g8970.t1		0	0	0	0	0	0	0	0	0	X	0	tRNA synthetases class I (W and Y)	Tryptophan-tRNA ligase	0	0	0	0		0
g897.t1		0	0	0	0	0	0	0	0	0	0	0	0	0	0	0	0	0		0
g8969.t1		0	0	0	0	0	0	0	0	0	X	0	PRELI-like family	PRELI/MSF1 domain	0	0	0	0		0
g8968.t1		0	0	0	0	0	0	0	0	0	X	0	Reverse transcriptase (RNA-dependent DNA polymerase)	Integrase, catalytic core	0	0	0	0		0
g8967.t1		0	0	0	0	0	0	0	Y	0	X	0	0	0	0	0	0	0		0
g8966.t1		0	0	0	0	0	0	0	0	0	X	0	SnoaL-like domain	NTF2-like domain superfamily	0.00747019	0	0	0		0
g8965.t1		0	0	0	0	0	0	0	0	0	X	0	0	0	0	0	0	0		0
g8962.t1		0	0	0	0	0	0	0	0	0	X	0	M-phase phosphoprotein 6	Zinc finger, CCHC-type	0	0	0	0		0
g8961.t1		0	0	0	0	0	0	0	0	0	X	0	EthD domain	EthD domain	0	0	0	0		0
g8960.t1		0	0	0	0	0	0	0	0	0	X	0	0	0	0	0	0	0		0
g896.t1		0	0	0	0	0	0	0	0	0	X	0	Aldehyde dehydrogenase family	Aldehyde dehydrogenase, glutamic acid active site	0.00180797	0	0	0.000432122		0
g8959.t1		0	0	0	0	0	0	0	0	0	X	0	0	0	0	0	0	0		0
g8958.t1		0	0	0	0	0	0	0	0	0	X	0	0	0	0	0	0	0		0
g8957.t1		0	0	0	0	0	0	0	0	12	X	0	Sugar (and other) transporter	MFS transporter superfamily	0	0	0	0		0
g8956.t1		0	0	0	0	0	0	0	0	0	X	0	0	Ribonuclease H-like superfamily	0	0	0	0		0
g8955.t1		0	0	0	0	0	0	0	0	10	X	0	Major Facilitator Superfamily	Major facilitator superfamily domain	0	0	0	0		0
g8954.t1		0	0	0	0	0	0	0	0	0	X	0	Immunity protein 64	0	0	0	0	0		0
g8953.t1		0	0	0	0	0	0	0	0	4	X	0	Membrane-associating domain	0	0	0	0	0		0
g8952.t1		0	0	0	0	0	0	0	0	0	0	0	fungal STAND N-terminal Goodbye domain	P-loop containing nucleoside triphosphate hydrolase	0	0	0	0		0
g8951.t1		0	0	0	0	0	0	0	0	0	X	0	AMP-binding enzyme	AMP-binding enzyme, C-terminal domain	0	0	0	0		0
g8950.t1		0	0	0	0	0	0	0	Y	0	X	0	FAD binding domain	FAD/NAD(P)-binding domain superfamily	0	0	0	0		0
g895.t1		0	0	0	0	0	0	0	0	0	X	M41	ATPase family associated with various cellular activities (AAA)	ATPase, AAA-type, conserved site	0	0	0	0		0
g8949.t1		0	0	0	0	0	0	0	0	0	X	0	0	0	0	0	0	0		0
g8948.t1		0	0	0	0	0	0	0	0	0	X	0	Zinc-finger double-stranded RNA-binding	Zinc finger C2H2-type	0	0	0	0		0
g8947.t1		0	0	0	0	0	0	0	0	0	X	0	0	0	0	0	0	0		0
g8946.t1		0	0	0	0	0	0	0	0	1	0	0	0	0	0	0	0	0		0
g8945.t1		0	0	0	0	0	0	0	0	0	0	0	0	0	0	0	0	0		0
g8944.t1		0	0	0	0	0	0	0	Y	0	X	0	Haem-degrading	GlcG-like domain superfamily	1.27912	0.359999	0.529706	0.574943		0
g8943.t1		0	0	0	0	0	0	0	0	1	X	0	ABC transporter transmembrane region 2	ABC transporter type 1, transmembrane domain	0	0	0	0		0
g8942.t1		0	0	0	0	0	0	0	0	0	X	0	WD domain, G-beta repeat	WD40-repeat-containing domain superfamily	0	0	0	0		0
g8941.t1		0	0	0	0	0	0	0	0	2	X	0	Vitamin B6 photo-protection and homoeostasis	Root UVB sensitive family	0	0	0	0		0
g894.t1		0	0	0	0	0	0	0	0	0	X	0	Helix-loop-helix DNA-binding domain	Myc-type, basic helix-loop-helix (bHLH) domain	0	0	0	0		0
g8939.t1		0	0	0	0	0	0	0	0	0	X	C19	Ubiquitin carboxyl-terminal hydrolase	Peptidase C19, ubiquitin carboxyl-terminal hydrolase	0	0	0	0		0
g8938.t1		0	0	0	0	0	0	0	Y	0	X	0	Rhoptry-associated protein 1 (RAP-1)	Osmotin/thaumatin-like superfamily	0	0	0	0		0
g8937.t1		0	0	0	0	0	0	0	0	0	X	0	DDE superfamily endonuclease	Tc1-like transposase, DDE domain	0	0	0	0		0
g8936.t1		0	0	0	0	0	0	0	0	0	X	0	Fungal specific transcription factor domain	Fungal transcription factor	0	0	0	0		0
g8935.t1		0	0	0	0	0	0	0	0	0	0	0	Zinc knuckle	Zinc finger, CCHC-type superfamily	0	0	0	0		0
g8934.t1		0	0	0	0	0	0	0	0	5	0	0	Protein of unknown function (DUF973)	0	0	0	0	0		0
g8933.t1		0	0	0	0	0	0	0	0	12	X	0	Major Facilitator Superfamily	Major facilitator superfamily domain	0	0	0	0		0
g8932.t1		0	0	0	0	0	0	0	0	0	X	0	Tc5 transposase DNA-binding domain	HTH CenpB-type DNA-binding domain	0	0	0	0		0
g8931.t1		0	0	0	0	0	0	0	0	0	X	0	C2H2-type zinc finger	0	0	0	0	0		0
g8930.t1		0	0	0	0	0	0	0	0	0	X	0	0	0	0	0	0	0		0
g893.t1		0	0	0	0	0	0	0	0	0	X	0	GGL domain	G-protein gamma-like domain	0	0	0	0		0
g8929.t1		0	0	0	0	0	0	0	0	0	X	0	DDE superfamily endonuclease	DDE superfamily endonuclease domain	0	0	0	0		0
g8928.t1		0	0	0	0	0	0	0	0	8	X	0	UL45 protein, carbohydrate-binding C-type lectin-like	0	0	0	0	0		0
g8927.t1		0	0	0	0	0	0	0	0	0	X	0	Calcineurin-like phosphoesterase	Calcineurin-like phosphoesterase domain, ApaH type	0	0	0	0		0
g8926.t1		0	0	0	0	0	0	0	Y	0	X	0	Necrosis inducing protein (NPP1)	Necrosis inducing protein	0	0	0	0		0
g8925.t1		0	0	0	0	0	0	0	0	0	X	0	0	0	0	0	0	0		0
g8924.t1		0	0	0	0	0	0	0	0	0	X	0	Protein of unknown function (DUF629)	0	0	0	0	0		0
g8923.t1		0	0	0	0	0	0	0	0	2	X	0	Protein of unknown function (DUF1242)	Protein kish	0	0	0	0		0
g8922.t1		0	0	0	0	0	0	0	0	0	X	0	Reverse transcriptase (RNA-dependent DNA polymerase)	Integrase, catalytic core	0	0	0	0		0
g8921.t1		0	0	0	0	0	0	0	0	0	X	0	Blt1 N-terminal domain	0	0	0	0	0		0
g8920.t1		0	0	0	0	0	0	0	0	0	X	A11X	Reverse transcriptase (RNA-dependent DNA polymerase)	Ribonuclease H-like superfamily	0	0	0	0		0
g892.t1		0	0	0	0	0	0	0	0	0	X	0	PX domain	PX domain superfamily	0.000134433	0	0	0.000845417		0
g8919.t1		0	0	0	0	0	0	0	0	0	X	0	Thiamine pyrophosphate enzyme, N-terminal TPP binding domain	Thiamine pyrophosphate enzyme, central domain	0	0	0	0		0
g8918.t1		0	0	0	0	0	0	0	0	0	X	0	Binding domain of Nse4/EID3 to Nse3-MAGE	Ubiquitin interacting motif	0	0	0	0		0
g8917.t1		0	0	0	0	0	0	0	0	0	X	0	Thioredoxin-like [2Fe-2S] ferredoxin	NADH-quinone oxidoreductase subunit E-like	0	0	0	0		0
g8916.t1		0	0	0	0	0	0	0	0	0	X	0	SET domain	SET domain	0	0	0	0		0
g8915.t1		0	0	0	0	0	0	0	0	0	X	0	hAT family C-terminal dimerisation region	Ribonuclease H-like superfamily	0	0	0	0		0
g8914.t1		0	0	0	0	0	0	0	Y	0	X	0	Lysine methyltransferase	S-adenosyl-L-methionine-dependent methyltransferase	0	0	0	0		0
g8913.t1		0	0	0	0	0	0	0	0	0	X	0	Rhodanese-like domain	Rhodanese-like domain superfamily	0	0	0	0		0
g8912.t1		0	0	0	0	0	0	0	0	9	X	0	Sodium Bile acid symporter family	Arsenical-resistance protein Acr3	0	0	0	0		0
g8911.t1		0	0	0	0	0	0	0	Y	0	X	M28A	Peptidase family M28	Peptidase M28	0.000397855	0	0	0		0
g8910.t1		0	0	0	0	0	0	0	0	1	X	0	DDE superfamily endonuclease	Homeobox-like domain superfamily	0	0	0	0		0
g891.t1		0	0	0	0	0	0	0	0	13	X	0	Sodium:solute symporter family	Sodium/solute symporter	0	0	0	0		0
g8909.t1		0	0	0	0	0	0	0	0	0	X	0	Enoyl-(Acyl carrier protein) reductase	NAD(P)-binding domain superfamily	0	0	0	0		0
g8908.t1		0	0	0	0	0	0	0	0	0	X	0	Bone sialoprotein II (BSP-II)	0	0	0	0	0		0
g8907.t1		0	0	0	0	0	0	0	0	12	X	0	Major Facilitator Superfamily	Major facilitator superfamily domain	0	0	0	0		0
g8906.t1		0	0	0	0	0	0	0	0	0	X	0	Aminotransferase class-III	Pyridoxal phosphate-dependent transferase	0	0	0	0		0
g8905.t1		0	0	0	0	0	0	0	0	0	0	0	Cytochrome P450	Cytochrome P450 superfamily	0	0	0	0		0
g8904.t1		0	0	0	0	0	0	0	0	0	X	0	Ras family	P-loop containing nucleoside triphosphate hydrolase	0	0	0	0		0
g8903.t1		0	0	0	0	0	0	0	0	0	0	0	Cytochrome P450	Cytochrome P450	0	0	0	0		0
g8902.t1		0	0	0	0	0	0	0	0	0	X	0	Alb1	Ribosome biogenesis protein Alb1	0	0	0	0		0
g8901.t1		0	0	0	0	0	0	0	0	0	X	0	Domain of unknown function (DUF4211)	Domain of unknown function DUF4211	0	0	0	0		0
g890.t1		0	0	0	0	0	0	0	0	0	X	0	Phosducin	Phosducin, thioredoxin-like domain	0	0	0	0		0
g89.t1		0	0	0	0	0	0	0	0	0	X	0	mRNA cleavage and polyadenylation factor CLP1 P-loop	P-loop containing nucleoside triphosphate hydrolase	0	0	0	0		0
g8899.t1		0	0	0	0	0	0	0	0	1	X	0	AAA ATPase domain	P-loop containing nucleoside triphosphate hydrolase	0	0	0	0		0
g8898.t1		0	0	0	0	0	0	0	Y	0	X	0	Histidine phosphatase superfamily (branch 2)	Histidine phosphatase superfamily, clade-2	0	0	0	0		0
g8897.t1		0	0	0	0	0	0	0	0	0	X	0	BUD22	Bud22 domain	0	0	0	0		0
g8896.t1		0	0	0	0	0	0	0	0	0	X	0	Neurotransmitter-gated ion-channel transmembrane region	0	0	0	0	0		0
g8895.t1		0	0	0	0	0	0	0	0	0	X	0	hAT family C-terminal dimerisation region	HAT, C-terminal dimerisation domain	0	0	0	0		0
g8894.t1		0	0	0	0	0	0	0	0	12	X	0	Major Facilitator Superfamily	MFS transporter superfamily	0	0	0	0		0
g8893.t1		0	0	0	0	0	0	0	0	0	X	0	Tropomyosin like	0	0	0	0	0		0
g8892.t1		0	0	0	0	0	0	0	0	0	X	0	Mitochondrial carrier protein	Mitochondrial substrate/solute carrier	0	0	0	0		0
g8891.t1		0	0	0	0	0	0	0	0	0	X	0	SET domain	SET domain	0	0	0	0		0
g8890.t1		0	0	0	0	0	0	0	0	0	X	0	0	0	0	0	0	0		0
g889.t1		0	0	0	0	0	0	0	0	0	X	0	bZIP transcription factor	Basic-leucine zipper domain	0	0	0	0		0
g8889.t1		0	0	0	0	0	0	0	0	0	X	0	Arabidopsis protein of unknown function	0	0	0	0	0		0
g8888.t1		0	0	0	0	0	0	0	0	0	X	0	Sigma-70, non-essential region	0	0	0	0	0		0
g8887.t1		0	0	0	0	0	0	0	0	0	X	0	PAN domain	PAN/Apple domain	0	0	0	0		0
g8886.t1		0	0	0	0	0	0	0	Y	0	X	0	Calcineurin-like phosphoesterase	Predicted phosphoesterase, C1039.02 type	0	0	0.00587151	0.012516		0
g8885.t1		0	0	0	0	0	0	0	0	0	X	0	Mnd1 family	0	0	0	0	0		0
g8884.t1		0	0	0	0	0	0	0	Y	0	X	0	0	0	0	0	0	0		0
g8883.t1		0	0	0	0	0	0	0	0	7	X	0	0	0	0	0	0	0		0
g8882.t1		0	0	0	0	0	0	0	0	0	X	0	ThiF family	Rhodanese-like domain	0	0	0	0		0
g8881.t1		0	0	0	0	0	0	0	0	0	X	0	Retrotransposon gag protein	Zinc finger, CCHC-type	0	0	0	0		0
g8880.t1		0	0	0	0	0	0	0	0	0	0	0	Reverse transcriptase (RNA-dependent DNA polymerase)	Aspartic peptidase domain superfamily	0	0	0	0		0
g888.t1		0	0	CBM50	0	0	0	0	0	10	X	0	Major Facilitator Superfamily	Major facilitator superfamily	0	0	0	0		Modules of approx. 50 residues found attached to various enzymes from families GH18, GH19, GH23, GH24, GH25 and GH73, i.e. enzymes cleaving either chitin or peptidoglycan. Binding to chitopentaose demonstrated in the case of Pteris ryukyuensis chitinase A [Ohnuma T et al. (2008) J. Biol. Chem. 283:5178-87 (PMID: 18083709)]. CBM50 modules are also found in a multitude of other enzymes targeting th…
g8879.t1		0	0	0	0	0	0	0	0	8	X	0	Major Facilitator Superfamily	Major facilitator superfamily domain	0	0	0	0		0
g8878.t1		0	0	0	0	0	0	0	0	0	X	0	0	0	0	0	0	0		0
g8877.t1		0	0	0	0	0	0	0	0	0	X	0	0	0	0	0	0	0		0
g8876.t1		0	0	0	0	0	0	0	0	0	X	0	AN1-like Zinc finger	AN1-like Zinc finger	0	0	0	0		0
g8875.t1		0	0	0	0	0	0	0	Y	0	X	0	0	0	0	0	0	0		0
g8874.t1		0	0	0	0	0	0	0	Y	1	X	0	0	Aspartic peptidase domain superfamily	0	0	0	0		0
g8872.t1		0	0	0	0	0	0	0	0	10	X	0	Amino acid permease	Amino acid/polyamine transporter I	0	0	0	0		0
g8871.t1		0	0	0	0	0	0	0	0	8	X	0	E1-E2 ATPase	P-type ATPase, A domain superfamily	0	0	0	0		0
g8870.t1		0	0	0	0	0	0	0	0	0	X	0	0	0	0	0	0	0		0
g887.t1		0	0	0	0	0	0	0	0	0	X	0	WD domain, G-beta repeat	WD40 repeat	0	0	0	0		0
g8869.t1		0	0	0	0	0	0	0	0	0	X	0	0	Chloramphenicol acetyltransferase-like domain superfamily	0	0	0	0		0
g8868.t1		0	0	0	0	0	0	0	0	3	0	0	0	0	0	0	0	0		0
g8866.t1		0	GT51	0	2.4.1.129	0	peptidoglycan glycosyltransferase	0	Y	0	X	0	Reverse transcriptase (RNA-dependent DNA polymerase)	Reverse transcriptase, RNA-dependent DNA polymerase	0	0	0	0		0
g8864.t1		0	0	0	0	0	0	0	0	0	X	0	DDE superfamily endonuclease	DNA binding HTH domain, Psq-type	0	0	0	0		0
g8863.t1		0	0	0	0	0	0	0	Y	0	X	0	Ketopantoate reductase PanE/ApbA	Ketopantoate reductase ApbA/PanE	0	0	0	0		0
g8862.t1		0	0	0	0	0	0	0	0	3	X	0	ATP synthase subunit C	V-ATPase proteolipid subunit C, eukaryotic	0	0	0	0		0
g8861.t1		0	0	0	0	0	0	0	0	0	X	0	Protein kinase domain	Protein kinase-like domain superfamily	0	0	0	0		0
g8860.t1		0	0	0	0	0	0	0	0	0	0	0	0	0	0	0	0	0		0
g886.t1		0	0	0	0	0	0	0	0	0	X	0	RWD domain	Ubiquitin-conjugating enzyme/RWD-like	0	0	0	0		0
g8859.t1		0	0	0	0	0	0	0	0	0	X	0	Reverse transcriptase (RNA-dependent DNA polymerase)	Ribonuclease H superfamily	0	0	0	0		0
g8858.t1		0	0	0	0	0	0	0	0	0	X	0	Retrotransposon gag protein	Zinc finger, CCHC-type	0	0	0	0		0
g8857.t1		0	0	0	0	0	0	0	0	0	X	0	DDE superfamily endonuclease	DDE superfamily endonuclease domain	0	0	0	0		0
g8856.t1		0	0	0	0	0	0	0	0	0	X	0	MCM2/3/5 family	DNA replication licensing factor Mcm3	0	0	0	0		0
g8855.t1		0	0	0	0	0	0	0	0	0	X	0	LOR/SDH bifunctional enzyme conserved region	0	0.0265887	0.0529428	0	0.0751156		0
g8854.t1		0	0	0	0	0	0	0	0	0	X	0	DDE superfamily endonuclease	DDE superfamily endonuclease domain	0	0	0	0		0
g8853.t1		0	0	0	0	0	0	0	0	0	X	0	Cytochrome P450	Cytochrome P450 superfamily	0	0	0	0		0
g8851.t1		0	0	0	0	0	0	0	0	0	X	0	Mitochondrial ribosomal protein subunit	Mitochondrial ribosomal protein MRP51, fungi	0	0	0	0		0
g8850.t1		0	0	0	0	0	0	0	0	0	X	0	Rtr1/RPAP2 family	Rtr1/RPAP2 domain superfamily	0	0	0	0		0
g885.t1		0	0	0	0	0	0	0	0	1	X	0	SCO1/SenC	Thioredoxin-like superfamily	0	0	0	0		0
g8849.t1		0	0	0	0	0	0	0	0	0	X	0	Spore wall protein	0	0	0	0	0		0
g8848.t1		0	0	0	0	0	0	0	0	0	X	0	Protein tyrosine kinase	Serine-threonine/tyrosine-protein kinase, catalytic domain	0	0	0	0		0
g8847.t1		0	0	0	0	0	0	0	Y	0	X	0	0	Twin-arginine translocation pathway, signal sequence	0	0	0	0		0
g8846.t1		0	0	0	0	0	0	0	Y	0	0	0	CASC3/Barentsz eIF4AIII binding	0	0	0	0	0		0
g8845.t1		0	0	0	0	0	0	0	0	0	0	0	0	0	0	0	0	0		0
g8844.t1		0	0	0	0	0	0	0	0	0	X	A11X	Reverse transcriptase (RNA-dependent DNA polymerase)	Ribonuclease H-like superfamily	0	0	0	0		0
g8843.t1		0	0	0	0	0	0	0	0	0	0	0	Ulp1 protease family, C-terminal catalytic domain	Papain-like cysteine peptidase superfamily	0	0	0	0		0
g8842.t1		0	0	0	0	0	0	0	0	3	X	0	0	0	0	0	0	0		0
g8841.t1		0	0	0	0	0	0	0	0	2	X	0	Domain of unknown function (DUF3899)	0	0	0	0	0		0
g8840.t1		0	0	0	0	0	0	0	0	1	X	0	Golgi-body localisation protein domain	0	0	0	0	0		0
g884.t1		0	0	0	0	0	0	0	0	0	X	0	Phophatidylserine decarboxylase	Phosphatidylserine decarboxylase-related	0	0	0	0		0
g8838.t1		0	0	0	0	0	0	0	0	0	X	0	Presenilin	0	0	0	0	0		0
g8837.t1		0	0	0	0	0	0	0	0	0	X	0	0	0	0	0	0	0		0
g8836.t1		0	0	0	0	0	0	0	0	0	X	0	O-methyltransferase	S-adenosyl-L-methionine-dependent methyltransferase	0	0	0	0		0
g8835.t1		0	0	0	0	0	0	0	0	6	X	0	0	0	0	0	0	0		0
g8834.t1		0	0	0	0	0	0	0	0	0	X	0	Fungal specific transcription factor domain	Zn(2)-C6 fungal-type DNA-binding domain superfamily	0	0	0	0		0
g8833.t1		0	0	0	0	0	0	0	0	0	X	0	Neurotransmitter-gated ion-channel transmembrane region	0	0	0	0	0		0
g8832.t1		0	0	0	0	0	0	0	0	0	X	0	Rhodanese-like domain	Rhodanese-like domain	0.000888442	0	0	0		0
g8831.t1		0	0	0	0	0	0	0	0	0	X	0	Dioxygenase	Intradiol ring-cleavage dioxygenase, C-terminal	0	0	0	0		0
g8830.t1		0	0	0	0	0	0	0	0	0	X	0	Piwi domain	Piwi domain	0	0	0	0		0
g883.t1		0	0	0	0	0	0	0	0	0	X	0	0	0	0	0	0	0		0
g8829.t1		0	0	0	0	0	0	0	0	0	X	0	Heterokaryon incompatibility protein (HET)	Heterokaryon incompatibility	0	0	0	0		0
g8828.t1		0	0	0	0	0	0	0	0	0	X	0	Shelterin complex subunit, TPP1/ACD	0	0	0	0	0		0
g8827.t1		0	0	0	0	0	0	0	0	0	X	0	F-box domain	F-box-like domain superfamily	0	0	0	0		0
g8826.t1		0	0	0	0	0	0	0	Y	0	0	0	0	0	0	0	0	0		0
g8825.t1		0	0	0	0	0	0	0	0	1	X	0	Mitochondrial inner membrane protein	Mitochondrial inner membrane protein Mitofilin	0	0	0	0		0
g8824.t1		0	0	0	0	0	0	0	0	2	X	0	Hypoxia induced protein conserved region	Hypoxia induced protein, domain	0	0	0	0		0
g8823.t1		0	0	0	0	0	0	0	0	3	X	0	Fungal domain of unknown function (DUF1746)	Domain of unknown function DUF1746	0	0	0	0		0
g8822.t1		0	0	0	0	0	0	0	0	0	X	0	Sas10/Utp3/C1D family	Sas10/Utp3/C1D	0	0	0	0		0
g8821.t1		0	0	0	0	0	0	0	0	0	X	0	Ketopantoate reductase PanE/ApbA C terminal	Ketopantoate reductase ApbA/PanE	0	0	0	0		0
g8820.t1		0	0	0	0	0	0	0	0	0	X	0	Spc97 / Spc98 family	Gamma-tubulin complex component protein	0	0	0	0		0
g882.t1		0	0	0	0	0	0	0	Y	0	X	0	Polyketide cyclase / dehydrase and lipid transport	START-like domain superfamily	0.00533526	0	0	0		0
g8819.t1		0	0	0	0	0	0	0	0	0	X	0	Integrase core domain	Ribonuclease H superfamily	0	0	0	0		0
g8818.t1		0	0	0	0	0	0	0	0	0	0	A11X	Reverse transcriptase (RNA-dependent DNA polymerase)	Ribonuclease H superfamily	0	0	0	0		0
g8817.t1		0	0	0	0	0	0	0	0	0	X	0	FAD binding domain	FAD/NAD(P)-binding domain superfamily	0	0	0	0		0
g8816.t1		0	0	0	0	0	0	0	0	0	0	0	Aspartyl protease	Aspartic peptidase domain superfamily	0	0	0	0		0
g8815.t1		0	0	0	0	0	0	0	Y	0	X	0	CFEM domain	Extracellular membrane protein, CFEM domain	0	0	0	0		0
g8814.t1		0	0	0	0	0	0	0	0	0	X	0	Protein of unknown function (DUF521)	Aconitase X swivel domain, putative	0	0	0	0		0
g8813.t1		0	0	0	0	0	0	0	0	0	X	0	Amidase	Amidase signature domain	0	0	0	0		0
g8812.t1		0	0	0	0	0	0	0	0	0	X	0	Porphyromonas-type peptidyl-arginine deiminase	Peptidyl-arginine deiminase, Porphyromonas-type	0	0	0	0		0
g8811.t1		0	0	0	0	0	0	0	0	0	X	0	Asparaginase	Nucleophile aminohydrolases, N-terminal	0	0	0	0		0
g8810.t1		0	0	0	0	0	0	0	0	0	X	0	3'-5' exonuclease	Ribonuclease H-like superfamily	0	0	0	0		0
g881.t1		0	0	0	0	0	0	0	0	0	X	0	Pleckstrin homology domain	Pleckstrin homology domain	0	0	0	0		0
g8809.t1		0	0	0	0	0	0	0	0	0	X	0	Putative NAD(P)-binding	Siroheme synthase, central domain	0	0	0	0		0
g8808.t1		0	0	0	0	0	0	0	0	0	X	0	Rabenosyn Rab binding domain	Zinc finger, FYVE-related	0	0	0	0		0
g8807.t1		0	0	0	0	0	0	0	0	7	X	0	RTA1 like protein	RTA-like protein	0	0	0	0		0
g8806.t1		0	0	0	0	0	0	0	0	0	X	0	SNF2 family N-terminal domain	Zinc finger, RING-type, conserved site	0	0	0	0		0
g8805.t1		0	0	0	0	0	0	0	0	3	X	0	0	0	0	0	0	0		0
g8804.t1		0	0	0	0	0	0	0	0	0	X	0	0	0	0	0	0	0		0
g8802.t1		0	0	0	0	0	0	0	0	0	X	0	0	0	0	0	0	0		0
g8801.t1		0	0	0	0	0	0	0	0	0	X	0	BTB/POZ domain	SKP1/BTB/POZ domain superfamily	0	0	0	0		0
g8800.t1		0	0	0	0	0	0	0	0	0	X	0	Methylenetetrahydrofolate reductase	Methylenetetrahydrofolate reductase	0	0	0	0		0
g880.t1		0	0	0	0	0	0	0	0	0	X	0	SAD/SRA domain	SRA-YDG superfamily	0	0	0	0		0
g88.t1		0	0	0	0	0	0	0	0	2	X	0	0	0	0	0	0	0		0
g8799.t1		0	0	0	0	0	0	0	0	0	X	0	Triosephosphate isomerase	Triosephosphate isomerase	0.0369314	0	0	0.00398763		0
g8798.t1		0	0	0	0	0	0	0	0	0	X	0	DDE superfamily endonuclease	DDE superfamily endonuclease domain	0	0	0	0		0
g8797.t1		0	0	0	0	0	0	0	0	0	X	0	Ankyrin repeats (3 copies)	NACHT nucleoside triphosphatase	0	0	0	0		0
g8796.t1		0	0	0	0	0	0	0	0	0	X	0	gag-polypeptide of LTR copia-type	0	0	0	0	0		0
g8795.t1		0	0	0	0	0	0	0	0	0	X	0	0	Ribonuclease H-like superfamily	0	0	0	0		0
g8794.t1		0	0	0	0	0	0	0	0	8	X	0	Voltage-dependent anion channel	Malic acid transport protein	0	0	0	0		0
g8793.t1		0	0	0	0	0	0	0	0	0	X	0	Protein HRI1	Protein Hri1	0	0	0	0		0
g8792.t1		0	0	0	0	0	0	0	0	0	X	0	CPL (NUC119) domain	Pumilio RNA-binding repeat	0	0	0	0		0
g8791.t1		0	0	0	0	0	0	0	0	0	X	0	WD domain, G-beta repeat	WD40 repeat, conserved site	0	0	0	0		0
g8790.t1		0	0	0	0	0	0	0	0	0	X	0	Spc97 / Spc98 family	Gamma-tubulin complex component protein	0	0	0	0		0
g879.t1		0	0	0	0	0	0	0	0	0	X	0	16S rRNA methyltransferase RsmB/F	SAM-dependent methyltransferase RsmB/NOP2-type	0	0	0	0		0
g8789.t1		0	0	0	0	0	0	0	Y	4	X	0	Bacillus thuringiensis toxin	0	0	0	0	0		0
g8788.t1		0	0	0	0	0	0	0	Y	0	0	0	0	0	0	0	0	0		0
g8787.t1		0	0	0	0	0	0	0	0	0	X	0	Homodimerisation domain of SGTA	Tetratricopeptide-like helical domain superfamily	0	0	0	0		0
g8786.t1		0	0	0	0	0	0	0	0	0	X	0	Inner membrane protein import complex subunit Tim54	Mitochondrial import inner membrane translocase subunit Tim54	0	0	0	0		0
g8784.t1		0	0	0	0	0	0	0	0	0	X	0	0	0	0	0	0	0		0
g8783.t1		0	0	0	0	0	0	0	0	0	X	A11X	Reverse transcriptase (RNA-dependent DNA polymerase)	Ribonuclease H-like superfamily	0	0	0	0		0
g8782.t1		0	0	0	0	0	0	0	0	0	X	0	Snf7	Snf7 family	0	0	0	0		0
g8781.t1		0	0	0	0	0	0	0	0	0	X	0	Histone-like transcription factor (CBF/NF-Y) and archaeal histone	Transcription factor CBF/NF-Y/archaeal histone domain	0	0	0	0		0
g8780.t1		0	0	0	0	0	0	0	0	0	X	0	0	0	0	0	0	0		0
g8778.t1		0	0	0	0	0	0	0	0	3	X	0	HPP family	HPP	0	0	0	0		0
g8777.t1		0	0	0	0	0	0	0	0	0	X	0	DDE superfamily endonuclease	DDE superfamily endonuclease domain	0	0	0	0		0
g8776.t1		0	0	0	0	0	0	0	0	0	0	0	SIS domain	Sugar isomerase (SIS)	0	0	0	0		0
g8775.t1		0	0	0	0	0	0	0	0	0	0	0	0	Nucleophile aminohydrolases, N-terminal	0	0	0	0		0
g8774.t1		0	0	0	0	0	0	0	0	0	0	0	0	Ribonuclease H-like superfamily	0	0	0	0		0
g8773.t1		0	0	0	0	0	0	0	0	0	X	0	WD domain, G-beta repeat	NACHT nucleoside triphosphatase	0	0	0	0		0
g8772.t1		0	0	CBM5	0	0	0	0	0	3	X	0	Domain of unknwon function (DUF3824)	Domain of unknown function DUF3824	0	0	0	0		Modules of approx. 60 residues found in bacterial enzymes. Chitin-binding described in several cases. Distantly related to the CBM12 family.;
g8771.t1		0	0	0	0	0	0	0	0	0	X	0	RNA polymerase I specific transcription initiation factor RRN3	0	0	0	0	0		0
g8770.t1		0	0	0	0	0	0	0	0	0	X	0	0	0	0	0	0	0		0
g877.t1		0	0	0	0	0	0	0	0	0	X	0	Aminotransferase class I and II	Pyridoxal phosphate-dependent transferase	0	0	0	0		0
g8769.t1		0	0	0	0	0	0	0	Y	0	X	0	PAN domain	0	0	0	0	0		0
g8768.t1		0	0	0	0	0	0	0	0	0	0	0	0	0	0	0	0	0		0
g8767.t1		0	0	0	0	0	0	0	0	1	X	0	CTLH/CRA C-terminal to LisH motif domain	CTLH/CRA C-terminal to LisH motif domain	0	0	0	0		0
g8766.t1		0	0	0	0	0	0	0	0	0	X	0	Putative peptidoglycan binding domain	0	0	0	0	0		0
g8765.t1		0	0	0	0	0	0	0	0	1	X	0	Family of unknown function (DUF5316)	0	0	0	0	0		0
g8764.t1		0	0	0	0	0	0	0	0	0	X	0	0	0	0	0	0	0		0
g8763.t1		0	0	0	0	0	0	0	0	0	X	0	DNA polymerase subunit Cdc27	DNA polymerase subunit Cdc27	0	0	0	0		0
g8762.t1		0	0	0	0	0	0	0	0	0	X	0	Pyridoxamine 5'-phosphate oxidase	FMN-binding split barrel	0	0	0	0		0
g8761.t1		0	0	0	0	0	0	0	0	0	X	0	Domain of unknown function (DUF4094)	0	0	0	0	0		0
g8760.t1		0	0	0	0	0	0	0	0	0	X	0	Winged helix-turn helix	Winged helix-turn helix domain	0	0	0	0		0
g876.t1		0	0	0	0	0	0	0	Y	0	X	0	0	0	0	0	0	0		0
g8759.t1		0	0	0	0	0	0	0	0	0	X	0	NB-ARC domain	P-loop containing nucleoside triphosphate hydrolase	0	0	0	0		0
g8758.t1		0	0	0	0	0	0	0	0	0	X	0	Tetratricopeptide repeat	Tetratricopeptide-like helical domain superfamily	0	0	0	0		0
g8757.t1		0	0	0	0	0	0	0	0	0	X	0	CDC45-like protein	0	0	0	0	0		0
g8756.t1		0	0	0	0	0	0	0	0	0	X	0	Pyridoxamine 5'-phosphate oxidase	Pyridoxamine 5'-phosphate oxidase-related	0	0	0	0		0
g8755.t1		0	0	0	0	0	0	0	0	0	X	0	DEAD/DEAH box helicase	Helicase, C-terminal	0	0	0	0		0
g8754.t1		0	0	0	0	0	0	0	0	14	X	0	ABC transporter	ABC transporter type 1, transmembrane domain superfamily	0	0	0	0		0
g8753.t1		0	0	0	0	0	0	0	Y	0	X	0	Cytochrome P450	Cytochrome P450 superfamily	0	0	0	0		0
g8752.t1		0	0	0	0	0	0	0	0	0	X	0	2OG-Fe(II) oxygenase superfamily	Oxoglutarate/iron-dependent dioxygenase	0	0	0	0		0
g8751.t1		0	0	0	0	0	0	0	0	0	X	0	Protein of unknown function (DUF768)	0	0	0	0	0		0
g8750.t1		0	0	0	0	0	0	0	0	1	X	0	NADH-ubiquinone oxidoreductase B12 subunit family	0	0	0	0	0		0
g875.t1		0	0	0	0	0	0	0	0	3	X	0	Tricarboxylate carrier	Tricarboxylate/iron carrier	0	0	0	0		0
g8749.t1		0	0	0	0	0	0	0	0	2	X	0	0	0	0	0	0	0		0
g8748.t1		0	0	0	0	0	0	0	0	0	X	0	SNF2 family N-terminal domain	Helicase superfamily 1/2, ATP-binding domain	0	0	0	0		0
g8747.t1		0	0	0	0	0	0	0	0	0	X	0	3' exoribonuclease family, domain 1	Exoribonuclease, phosphorolytic domain 1	0	0	0	0		0
g8746.t1		0	0	0	0	0	0	0	0	0	X	0	Ribonuclease-III-like	Ribonuclease III, endonuclease domain superfamily	0	0	0	0		0
g8744.t1		0	0	0	0	0	0	0	0	0	X	0	Transketolase, thiamine diphosphate binding domain	Transketolase C-terminal/Pyruvate-ferredoxin oxidoreductase domain II	0.00175724	0	0	0.0146373		0
g8743.t1		0	0	0	0	0	0	0	0	0	X	0	Glutathione S-transferase N-terminal domain	Thioredoxin-like fold	0	0	0	0		0
g8742.t1		0	0	0	0	0	0	0	0	0	0	0	BetR domain	0	0	0	0	0		0
g8741.t1		0	0	0	0	0	0	0	0	0	0	0	NADH:flavin oxidoreductase / NADH oxidase family	NADH:flavin oxidoreductase/NADH oxidase, N-terminal	0	0	0	0		0
g8740.t1		0	0	0	0	0	0	0	0	0	X	0	GatB/GatE catalytic domain	Aspartyl/glutamyl-tRNA(Asn/Gln) amidotransferase, B subunit	0	0	0	0		0
g874.t1		0	0	0	0	0	0	0	Y	0	X	0	Hsp70 protein	Heat shock protein 70 family	0	0	0	0		0
g8739.t1		0	0	0	0	0	0	0	0	14	0	0	Major Facilitator Superfamily	Major facilitator superfamily	0	0	0	0		0
g8738.t1		0	0	0	0	0	0	0	0	0	X	0	Putative mono-oxygenase ydhR	0	0	0	0	0		0
g8737.t1		0	0	0	0	0	0	0	0	0	X	0	Pyridine nucleotide-disulphide oxidoreductase	FAD/NAD(P)-binding domain superfamily	0	0	0	0		0
g8736.t1		0	0	0	0	0	0	0	0	0	X	0	Nucleolar RNA-binding protein, Nop10p family	H/ACA ribonucleoprotein complex, subunit Nop10 superfamily	0	0	0	0		0
g8735.t1		0	0	0	0	0	0	0	0	1	X	0	AMP-binding enzyme	AMP-dependent synthetase/ligase	0	0	0	0		0
g8734.t1		0	0	0	0	0	0	0	0	0	X	0	GDP dissociation inhibitor	FAD/NAD(P)-binding domain superfamily	0	0	0	0		0
g8733.t1		0	0	0	0	0	0	0	0	0	X	0	Aminotransferase class I and II	Pyridoxal phosphate-dependent transferase domain 1	0	0	0	0		0
g8732.t1		0	0	0	0	0	0	0	0	0	0	0	Spermatogenesis-associated protein 9	0	0	0	0	0		0
g8730.t1		0	0	0	0	0	0	0	0	0	X	0	Amidohydrolase family	Amidohydrolase 3	0.000863169	0	0	0.000419518		0
g873.t1		0	0	0	0	0	0	0	0	1	X	0	Man1-Src1p-C-terminal domain	0	0	0	0	0		0
g8729.t1		0	0	0	0	0	0	0	0	0	X	0	hAT family C-terminal dimerisation region	Ribonuclease H-like superfamily	0	0	0	0		0
g8728.t1		0	0	0	0	0	0	0	0	0	X	0	hAT family C-terminal dimerisation region	HAT, C-terminal dimerisation domain	0	0	0	0		0
g8727.t1		0	0	0	0	0	0	0	Y	0	0	0	0	0	0	0	0	0		0
g8726.t1		0	0	0	0	0	0	0	0	0	X	0	Ubiquitin carboxyl-terminal hydrolase	Ubiquitin specific protease domain	0	0	0	0		0
g8725.t1		0	0	0	0	0	0	0	0	2	X	0	Phosphate transport (Pho88)	SRP-independent targeting protein 3	0	0	0	0		0
g8724.t1		0	0	0	0	0	0	0	0	1	X	0	Cytochrome P450	Cytochrome P450	0	0	0	0		0
g8723.t1		0	0	0	0	0	0	0	0	1	X	0	Cytochrome P450	Cytochrome P450 superfamily	0	0	0	0		0
g8722.t1		0	0	0	0	0	0	0	0	4	X	0	Equine arterivirus Nsp2-type cysteine proteinase	0	0	0	0	0		0
g8721.t1		0	0	0	0	0	0	0	0	12	X	0	Sugar (and other) transporter	Sugar transporter, conserved site	0	0	0	0		0
g8720.t1		0	0	0	0	0	0	0	0	11	X	0	Sodium/hydrogen exchanger family	Cation/H+ exchanger	0	0	0	0		0
g872.t1		0	0	0	0	0	0	0	0	0	X	C12	Ubiquitin carboxyl-terminal hydrolase, family 1	Peptidase C12, ubiquitin carboxyl-terminal hydrolase	0	0	0	0		0
g8719.t1		0	0	0	0	0	0	0	0	0	X	0	0	0	0	0	0	0		0
g8718.t1		0	0	0	0	0	0	0	Y	0	X	0	0	0	0	0	0	0		0
g8717.t1		0	0	0	0	0	0	0	0	0	X	0	NiFe/NiFeSe hydrogenase small subunit C-terminal	0	0	0	0	0		0
g8716.t1		0	0	0	0	0	0	0	0	0	X	0	Reverse transcriptase (RNA-dependent DNA polymerase)	Reverse transcriptase domain	0	0	0	0		0
g8715.t1		0	0	0	0	0	0	0	0	0	X	C19	A repeated domain in UCH-protein	Papain-like cysteine peptidase superfamily	0	0	0	0		0
g8714.t1		0	0	0	0	0	0	0	0	0	X	0	RPAP1-like, C-terminal	RNA polymerase II-associated protein 1, C-terminal	0	0	0	0		0
g8713.t1		0	0	0	0	0	0	0	0	0	X	0	tRNAHis guanylyltransferase	tRNAHis guanylyltransferase catalytic domain	0	0	0	0		0
g8712.t1		0	0	0	0	0	0	0	0	0	X	0	Tick salivary peptide group 1	0	0	0	0	0		0
g8711.t1		0	0	0	0	0	0	0	0	2	X	0	Fungal specific transcription factor domain	Transcription factor domain, fungi	0	0	0	0		0
g8710.t1		0	0	0	0	0	0	0	0	1	X	0	Fungal specific transcription factor domain	Transcription factor domain, fungi	0	0	0	0		0
g871.t1		0	0	0	0	0	0	0	0	0	X	0	Fungal Zn(2)-Cys(6) binuclear cluster domain	Zn(2)-C6 fungal-type DNA-binding domain	0	0	0	0		0
g8709.t1		0	0	0	0	0	0	0	0	0	0	0	0	0	0	0	0	0		0
g8708.t1		0	0	0	0	0	0	0	0	13	X	0	ABC transporter transmembrane region	P-loop containing nucleoside triphosphate hydrolase	0	0	0	0		0
g8707.t1		0	0	0	0	0	0	0	0	0	X	0	short chain dehydrogenase	NAD(P)-binding domain superfamily	0	0	0	0		0
g8706.t1		0	0	0	0	0	0	0	0	0	X	0	Haloacid dehalogenase-like hydrolase	HAD superfamily	0	0	0	0		0
g8705.t1		0	0	0	0	0	0	0	0	0	X	0	0	0	0	0	0	0		0
g8704.t1		0	0	0	0	0	0	0	0	0	X	0	Bacteriophage related domain of unknown function	0	0	0	0	0		0
g8703.t1		0	0	0	0	0	0	0	0	0	X	0	Rad51	0	0	0	0	0		0
g8702.t1		0	0	0	0	0	0	0	0	0	X	0	Choline/Carnitine o-acyltransferase	Chloramphenicol acetyltransferase-like domain superfamily	0	0	0	0		0
g8701.t1		0	0	0	0	0	0	0	0	0	X	0	Rab-GTPase-TBC domain	Rab-GTPase-TBC domain	0	0	0	0		0
g8700.t1		0	0	0	0	0	0	0	Y	0	X	0	0	0	0	0	0	0		0
g870.t1		0	0	0	0	0	0	0	0	0	X	0	HEAT-like repeat	Armadillo-like helical	0	0	0	0		0
g87.t1		0	0	0	0	0	0	0	0	0	X	0	ENTH domain	ENTH/VHS	0	0	0	0		0
g8699.t1		0	0	0	0	0	0	0	0	1	X	0	Fungal specific transcription factor domain	Transcription factor domain, fungi	0	0	0	0		0
g8698.t1		0	0	0	0	0	0	0	0	6	X	0	Fatty acid desaturase	Fatty acid desaturase domain	0	0	0	0		0
g8697.t1		0	GH110	0	3.2.1.*&3.2.1.22	0	0	0	0	0	X	0	Formin Homology 2 Domain	Formin, GTPase-binding domain	0	0	0	0		0
g8695.t1		0	0	0	0	0	0	0	0	0	X	0	Oxysterol-binding protein	Amidase signature (AS) superfamily	0	0	0	0		0
g8694.t1		0	0	0	0	0	0	0	0	0	X	0	Fungal Zn(2)-Cys(6) binuclear cluster domain	Zn(2)-C6 fungal-type DNA-binding domain	0	0	0	0		0
g8693.t1		0	0	0	0	0	0	0	0	0	X	0	SRR1	Sensitivity To Red Light Reduced-like, SRR1	0	0	0	0		0
g8692.t1		0	0	0	0	0	0	0	0	12	X	0	Major Facilitator Superfamily	Major facilitator superfamily domain	0	0	0	0		0
g8691.t1		0	0	0	0	0	0	0	0	0	X	0	Golgi transport complex subunit 5	0	0	0	0	0		0
g8690.t1		0	0	0	0	0	0	0	0	0	X	I32	Inhibitor of Apoptosis domain	BIR repeat	0	0	0	0		0
g869.t1		0	0	0	0	0	0	0	0	1	X	0	SPRY domain	SPRY domain	0	0	0	0		0
g8689.t1		0	0	0	0	0	0	0	0	0	X	0	Mitochondrial matrix Mmp37	Phosphatidate cytidylyltransferase, mitochondrial	0	0	0	0		0
g8688.t1		0	0	0	0	0	0	0	0	0	X	0	linker histone H1 and H5 family	Linker histone H1/H5, domain H15	0	0	0	0.00916319		0
g8687.t1		0	0	0	0	0	0	0	Y	0	X	0	0	0	0	0	0	0		0
g8686.t1		0	0	0	0	0	0	0	Y	0	X	0	0	0	0	0	0	0		0
g8685.t1		0	0	0	0	0	0	0	Y	0	X	0	0	0	0.102108	0.10558	0.0319561	0.140282		0
g8683.t1		0	0	0	0	0	0	0	0	0	0	0	0	0	0	0	0	0		0
g8682.t1		0	0	0	0	0	0	0	0	0	X	0	0	0	0	0	0	0		0
g8681.t1		0	0	0	0	0	0	0	0	0	0	0	0	0	0	0	0	0		0
g8680.t1		0	0	0	0	0	0	0	0	0	X	0	0	0	0	0	0	0		0
g868.t1		0	0	0	0	0	0	0	0	12	X	0	Major Facilitator Superfamily	Major facilitator superfamily	0	0	0	0		0
g8679.t1		0	0	0	0	0	0	0	0	0	X	0	0	0	0	0	0	0		0
g8678.t1		0	0	0	0	0	0	0	0	6	X	0	Haemolysin-III related	AdipoR/Haemolysin-III-related	0	0	0	0		0
g8677.t1		0	0	0	0	0	0	0	0	0	X	0	DNA-directed RNA polymerase III subunit Rpc31	DNA-directed RNA polymerase III, subunit Rpc31	0	0	0	0		0
g8676.t1		0	0	0	0	0	0	0	0	0	X	0	0	0	0	0	0	0		0
g8675.t1		0	0	0	0	0	0	0	0	0	X	0	SH3 domain	SH3 domain	0	0	0	0		0
g8674.t1		0	0	0	0	0	0	0	0	0	X	0	Fes/CIP4, and EFC/F-BAR homology domain	FCH domain	0	0	0	0		0
g8673.t1		0	0	0	0	0	0	0	0	5	0	0	RTA1 like protein	RTA-like protein	0	0	0	0		0
g8672.t1		0	0	0	0	0	0	0	Y	0	X	0	Dispersed gene family protein 1 of Trypanosoma cruzi region 4	0	0	0	0	0		0
g8670.t1		0	0	0	0	0	0	0	0	0	X	0	NAD dependent epimerase/dehydratase family	NAD(P)-binding domain superfamily	0	0	0	0		0
g867.t1		0	0	0	0	0	0	0	0	1	X	0	UBX domain	UAS	0	0	0	0		0
g8669.t1		0	0	0	0	0	0	0	0	0	X	0	DDE superfamily endonuclease	DDE superfamily endonuclease domain	0	0	0	0		0
g8668.t1		0	0	0	0	0	0	0	Y	0	X	0	FAD binding domain	FAD-binding domain	0	0	0	0		0
g8667.t1		0	0	0	0	0	0	0	0	0	X	0	0	0	0	0	0	0		0
g8666.t1		0	0	0	0	0	0	0	0	0	X	0	Dppa2/4 conserved region	0	0	0	0	0		0
g8665.t1		0	0	0	0	0	0	0	0	0	X	0	Protein of unknown function (DUF890)	Ribosomal RNA large subunit methyltransferase F-like	0	0	0	0		0
g8664.t1		0	0	0	0	0	0	0	0	0	X	0	Telomere-associated protein TERB2	0	0	0	0	0		0
g8663.t1		0	0	0	0	0	0	0	0	0	X	0	Fungal Zn(2)-Cys(6) binuclear cluster domain	Zn(2)-C6 fungal-type DNA-binding domain	0	0	0	0		0
g8662.t1		0	0	0	0	0	0	0	0	0	X	0	short chain dehydrogenase	Short-chain dehydrogenase/reductase SDR	0	0	0	0		0
g8661.t1		0	0	0	0	0	0	0	0	0	X	0	Ubiquitin-2 like Rad60 SUMO-like	Ubiquitin-like domain superfamily	0	0	0	0		0
g8660.t1		0	0	0	0	0	0	0	0	0	X	0	LSM domain	Sm-like protein Lsm6/SmF	0	0	0	0		0
g866.t1		0	0	0	0	0	0	0	0	0	X	0	pfkB family carbohydrate kinase	Carbohydrate/puine kinase, PfkB, conserved site	0.000859142	0	0	0.00586614		0
g8659.t1		0	0	0	0	0	0	0	0	0	X	0	Protein of unknown function (DUF1466)	0	0	0	0	0		0
g8657.t1		0	0	0	0	0	0	0	0	0	X	0	short chain dehydrogenase	Short-chain dehydrogenase/reductase SDR	0	0	0	0		0
g8656.t1		0	0	0	0	0	0	0	0	0	0	0	Reverse transcriptase (RNA-dependent DNA polymerase)	Zinc finger, CCHC-type superfamily	0	0	0	0		0
g8655.t1		0	0	0	0	0	0	0	0	0	0	0	0	0	0	0	0	0		0
g8654.t1		0	0	0	0	0	0	0	0	0	X	S09X	Carboxylesterase family	Alpha/Beta hydrolase fold	0	0	0	0		0
g8653.t1		0	0	0	0	0	0	0	Y	0	X	M14A	Zinc carboxypeptidase	Peptidase M14, carboxypeptidase A	0.373946	0.0245617	0.0183256	0.0210706		0
g8651.t1		0	0	0	0	0	0	0	0	7	X	0	0	0	0	0	0	0		0
g8650.t1		0	0	0	0	0	0	0	Y	0	X	0	CTLH/CRA C-terminal to LisH motif domain	Concanavalin A-like lectin/glucanase domain superfamily	0	0	0	0		0
g865.t1		0	0	0	0	0	0	0	0	0	X	0	Protein kinase domain	PAN2-PAN3 deadenylation complex subunit PAN3	0	0	0	0		0
g8649.t1		0	0	0	0	0	0	0	0	0	X	0	INO80 complex subunit Ies4	INO80 complex, subunit Ies4	0	0	0	0		0
g8648.t1		0	0	0	0	0	0	0	0	0	0	0	0	0	0	0	0	0		0
g8647.t1		0	0	0	0	0	0	0	0	0	X	0	Eukaryotic rRNA processing protein EBP2	Eukaryotic rRNA processing	0	0	0	0		0
g8646.t1		0	0	0	0	0	0	0	0	0	X	0	Heat shock factor binding protein 1	Heat shock factor binding 1	0	0	0	0		0
g8645.t1		0	0	0	0	0	0	0	Y	0	X	0	Thioredoxin	Thioredoxin-like superfamily	0.00057145	0	0	0.00596249		0
g8644.t1		0	0	0	0	0	0	0	0	1	X	0	AMP-binding enzyme	Acetyl-coenzyme A synthetase, N-terminal domain	0	0	0	0		0
g8643.t1		0	0	0	0	0	0	0	0	0	X	0	WW domain	WW domain	0	0	0	0		0
g8642.t1		0	0	0	0	0	0	0	0	0	X	0	RhoGEF domain	AH/BAR domain superfamily	0	0	0	0		0
g8641.t1		0	0	0	0	0	0	0	0	0	X	0	0	0	0	0	0	0		0
g8640.t1		0	0	0	0	0	0	0	0	0	X	0	Domain of unknown function (DUF4711)	0	0	0	0	0		0
g864.t1		0	0	0	0	0	0	0	0	0	X	0	Est1 DNA/RNA binding domain	Tetratricopeptide-like helical domain superfamily	0	0	0	0		0
g8639.t1		0	0	0	0	0	0	0	0	0	X	0	Actin	Actin family	0	0	0	0		0
g8638.t1		0	0	0	0	0	0	0	0	5	X	0	Permease for cytosine/purines, uracil, thiamine, allantoin	Purine-cytosine permease	0	0	0	0		0
g8637.t1		0	0	0	0	0	0	0	0	0	X	0	TSC-22/dip/bun family	0	0	0	0	0		0
g8636.t1		0	0	0	0	0	0	0	0	0	X	0	hAT family C-terminal dimerisation region	Ribonuclease H-like superfamily	0	0	0	0		0
g8635.t1		0	0	0	0	0	0	0	0	0	X	0	0	0	0	0	0	0		0
g8634.t1		0	0	0	0	0	0	0	0	0	0	0	AAA domain	0	0	0	0	0		0
g8633.t1		0	0	0	0	0	0	0	0	0	X	0	Pyridoxamine 5'-phosphate oxidase	Pyridoxamine 5'-phosphate oxidase, putative	0	0	0	0		0
g8632.t1		0	0	0	0	0	0	0	Y	2	X	0	Putative vitamin uptake transporter	0	0	0	0	0		0
g8631.t1		0	0	0	0	0	0	0	0	0	X	0	Domain of unknown function (DUF1815)	WD40/YVTN repeat-like-containing domain superfamily	0	0	0	0		0
g863.t1		0	0	0	0	0	0	0	0	0	X	0	Zinc finger, C2H2 type	Zinc finger C2H2-type	0	0	0	0		0
g8629.t1		0	0	0	0	0	0	0	0	0	X	0	Acetyltransferase (GNAT) family	GNAT domain	0	0	0	0		0
g8628.t1		0	0	0	0	0	0	0	0	0	X	0	Protein of Unknown function (DUF1690)	Protein of unknown function DUF1690	0	0	0	0		0
g8627.t1		0	0	0	0	0	0	0	0	0	X	0	C-5 cytosine-specific DNA methylase	S-adenosyl-L-methionine-dependent methyltransferase	0	0	0	0		0
g8626.t1		0	0	0	0	0	0	0	0	0	X	0	G-protein pathway suppressor 2-interacting domain	0	0	0	0	0		0
g8625.t1		0	0	0	0	0	0	0	0	8	X	0	Inhibitor of apoptosis-promoting Bax1	Bax inhibitor 1-related	0	0	0	0		0
g8624.t1		0	0	0	0	0	0	0	Y	0	X	I51	Phosphatidylethanolamine-binding protein	PEBP-like superfamily	0.0154159	0.354514	0.711313	0.135494		0
g8623.t1		0	0	0	0	0	0	0	0	0	X	0	Elongation factor Tu GTP binding domain	Transcription factor, GTP-binding domain	0	0	0	0		0
g8622.t1		0	0	0	0	0	0	0	Y	0	X	0	0	0	0	0	0	0		0
g8621.t1		0	0	0	0	0	0	0	0	0	0	0	FAD binding domain	FAD-binding domain	0	0	0	0		0
g8620.t1		0	0	0	0	0	0	0	0	0	0	0	O-methyltransferase	S-adenosyl-L-methionine-dependent methyltransferase	0	0	0	0		0
g862.t1		0	0	0	0	0	0	0	0	0	X	0	Herpesvirus UL55 protein	0	0	0	0	0		0
g8619.t1		0	0	0	0	0	0	0	0	0	0	0	17 kDa common-antigen outer membrane protein	0	0	0	0	0		0
g8618.t1		0	0	0	0	0	0	0	0	1	X	0	Fungal specific transcription factor domain	Zn(2)-C6 fungal-type DNA-binding domain	0	0	0	0		0
g8617.t1		0	0	0	0	0	0	0	0	0	X	0	Aminotransferase class I and II	Pyridoxal phosphate-dependent transferase	0	0	0	0		0
g8616.t1		0	0	0	0	0	0	0	0	0	X	0	Biotin and Thiamin Synthesis associated domain	Biotin synthase/Biotin biosynthesis bifunctional protein BioAB	0	0	0	0		0
g8615.t1		0	0	0	0	0	0	0	0	0	X	0	Protein kinase domain	Serine/threonine-protein kinase, active site	0	0	0	0		0
g8614.t1		0	0	0	0	0	0	0	0	0	X	0	G-protein alpha subunit	P-loop containing nucleoside triphosphate hydrolase	0	0	0	0		0
g8613.t1		0	0	0	0	0	0	0	0	0	0	0	Enoyl-CoA hydratase/isomerase	ClpP/crotonase-like domain superfamily	0	0	0	0		0
g8612.t1		0	0	0	0	0	0	0	0	0	X	0	0	0	0	0	0	0		0
g8611.t1		0	0	0	0	0	0	0	0	0	X	0	Ribosomal silencing factor during starvation	0	0	0	0	0		0
g8610.t1		0	0	0	0	0	0	0	0	0	X	0	NMD3 family	NMD3	0	0	0	0		0
g8608.t1		0	0	0	0	0	0	0	0	0	X	0	Heterokaryon incompatibility protein (HET)	Heterokaryon incompatibility	0	0	0	0		0
g8607.t1		0	0	0	0	0	0	0	0	0	X	0	Anaphase-promoting complex subunit 4 WD40 domain	WD40/YVTN repeat-like-containing domain superfamily	0	0	0	0		0
g8606.t1		0	0	0	0	0	0	0	0	0	X	0	0	0	0	0	0	0		0
g8605.t1		0	0	0	0	0	0	0	0	0	X	0	Tc5 transposase DNA-binding domain	Zinc finger C2H2-type	0	0	0	0		0
g8604.t1		0	0	0	0	0	0	0	0	0	X	0	TruB family pseudouridylate synthase (N terminal domain)	Pseudouridine synthase, catalytic domain superfamily	0	0	0	0		0
g8603.t1		0	0	0	0	0	0	0	0	0	X	0	Sec7 domain	Sec7 domain	0	0	0	0		0
g8602.t1		0	0	0	0	0	0	0	0	0	X	0	NACHT domain	0	0	0	0	0		0
g8601.t1		0	0	0	0	0	0	0	Y	0	X	0	Prion-inhibition and propagation	Prion-inhibition and propagation, HeLo domain	0	0	0	0		0
g8600.t1		0	0	0	0	0	0	0	0	8	X	0	Sugar (and other) transporter	Major facilitator superfamily domain	0	0	0	0		0
g860.t1		0	0	0	0	0	0	0	0	0	0	0	Epoxide hydrolase N terminus	Alpha/Beta hydrolase fold	0	0	0	0		0
g86.t1		0	0	0	0	0	0	0	0	0	X	0	Cyclophilin type peptidyl-prolyl cis-trans isomerase/CLD	Cyclophilin-type peptidyl-prolyl cis-trans isomerase domain	0.122139	0.0603295	0.0121823	0.0247069		0
g8599.t1		0	0	0	0	0	0	0	0	0	X	0	PH domain	PH-like domain superfamily	0	0	0	0		0
g8597.t1		0	0	0	0	0	0	0	0	5	X	0	Fungal specific transcription factor domain	Transcription factor domain, fungi	0	0	0	0		0
g8596.t1		0	0	0	0	0	0	0	0	0	X	0	CoA-transferase family III	CoA-transferase family III domain superfamily	0	0	0	0		0
g8595.t1		0	0	0	0	0	0	0	0	0	X	0	RNB domain	PIN domain	0	0	0	0		0
g8594.t1		0	0	0	0	0	0	0	0	0	X	0	V-ATPase subunit H	Armadillo-like helical	0	0	0	0		0
g8593.t1		0	0	0	0	0	0	0	0	12	X	0	Major Facilitator Superfamily	Major facilitator superfamily domain	0	0	0	0		0
g8592.t1		0	0	0	0	0	0	0	0	0	X	0	Zinc-finger of nitric oxide synthase-interacting protein	Nitric oxide synthase-interacting protein	0	0	0	0		0
g8591.t1		0	0	0	0	0	0	0	0	1	X	0	Acyltransferase	Tafazzin	0	0	0	0		0
g8590.t1		0	0	0	0	0	0	0	Y	0	X	0	Carbon-nitrogen hydrolase	Uncharacterised protein family UPF0012, conserved site	0.00284865	0	0	0.000821019		0
g8589.t1		0	0	0	0	0	0	0	0	10	X	0	Major Facilitator Superfamily	MFS transporter superfamily	0	0	0	0		0
g8588.t1		0	0	0	0	0	0	0	0	0	X	0	DDE superfamily endonuclease	HTH CenpB-type DNA-binding domain	0	0	0	0		0
g8587.t1		0	0	0	0	0	0	0	Y	0	X	0	Common central domain of tyrosinase	Tyrosinase copper-binding domain	0	0	0	0		0
g8585.t1		0	0	0	0	0	0	0	0	9	X	0	Membrane transport protein	Membrane transport protein	0	0	0	0		0
g8584.t1		0	0	0	0	0	0	0	0	0	X	0	PPR repeat family	Pentatricopeptide repeat	0	0	0	0		0
g8583.t1		0	0	0	0	0	0	0	0	0	X	0	Mitochondrial ribosomal protein S25	Mitochondrial ribosomal protein S25	0	0	0	0		0
g8582.t1		0	0	0	0	0	0	0	0	0	X	0	0	0	0	0	0	0		0
g8581.t1		0	0	0	0	0	0	0	0	0	X	0	Protein kinase domain	Serine/threonine-protein kinase, active site	0	0	0	0		0
g8580.t1		0	0	0	0	0	0	0	0	0	X	0	Ciliary protein causing Leber congenital amaurosis disease	0	0	0	0	0		0
g858.t1		0	0	0	0	0	0	0	0	0	X	0	0	0	0	0	0	0		0
g8579.t1		0	0	0	0	0	0	0	0	0	X	0	Basic region leucine zipper	Basic-leucine zipper domain	0	0	0	0		0
g8578.t1		0	0	0	0	0	0	0	0	0	X	0	Ig-like domain from next to BRCA1 gene	Zinc finger, ZZ-type	0	0	0	0		0
g8577.t1		0	0	0	0	0	0	0	0	0	X	0	RNA recognition motif. (a.k.a. RRM, RBD, or RNP domain)	RNA recognition motif domain	0	0	0	0		0
g8576.t1		0	0	0	0	0	0	0	0	0	X	0	PHD-finger	Zinc finger, FYVE/PHD-type	0	0	0	0		0
g8575.t1		0	0	0	0	0	0	0	0	1	X	0	MAGE family	MAGE homology domain	0	0	0	0		0
g8574.t1		0	0	0	0	0	0	0	0	1	X	0	Chalcone isomerase like	Chalcone isomerase	0	0	0	0		0
g8573.t1		0	0	0	0	0	0	0	0	0	0	0	hAT family C-terminal dimerisation region	HAT, C-terminal dimerisation domain	0	0	0	0		0
g8572.t1		0	0	0	0	0	0	0	0	0	X	0	Enoyl-(Acyl carrier protein) reductase	NAD(P)-binding domain superfamily	0	0	0	0		0
g8571.t1		0	0	0	0	0	0	0	0	0	X	0	Phosphatidylserine decarboxylase	Phosphatidylserine decarboxylase	0	0	0	0		0
g8570.t1		0	0	0	0	0	0	0	Y	0	X	0	YHYH protein	YHYH domain	0.355255	0.108481	0.0974434	0.808058		0
g857.t1		0	0	0	0	0	0	0	0	0	X	0	Acyl-CoA dehydrogenase, C-terminal domain	Acyl-CoA dehydrogenase/oxidase C-terminal	0	0	0	0		0
g8569.t1		0	0	0	0	0	0	0	0	0	X	0	SET domain	Zinc finger, FYVE/PHD-type	0	0	0	0		0
g8568.t1		0	0	0	0	0	0	0	0	0	X	0	Acetyltransferase (GNAT) domain	Acyl-CoA N-acyltransferase	0	0	0	0		0
g8567.t1		0	0	0	0	0	0	0	0	0	X	0	0	Leucine-rich repeat domain superfamily	0	0	0	0		0
g8566.t1		0	0	0	0	0	0	0	0	0	X	0	Zinc-binding dehydrogenase	GroES-like superfamily	0	0	0	0		0
g8565.t1		0	0	0	0	0	0	0	0	1	X	0	0	0	0	0	0	0		0
g8564.t1		0	0	0	0	0	0	0	0	0	X	0	FKBP-type peptidyl-prolyl cis-trans isomerase	FKBP-type peptidyl-prolyl cis-trans isomerase domain	0	0	0	0		0
g8561.t1		0	0	0	0	0	0	0	0	15	X	0	Sodium:solute symporter family	Sodium/solute symporter	0	0	0	0		0
g8560.t1		0	0	0	0	0	0	0	0	0	X	0	Vacuolar import and degradation protein	0	0	0	0	0		0
g856.t1		0	0	0	0	0	0	0	0	2	X	0	PIG-P	PIG-P	0	0	0	0		0
g8559.t1		0	0	0	0	0	0	0	Y	0	X	0	0	0	0	0	0	0		0
g8558.t1		0	0	0	0	0	0	0	0	12	X	0	Major Facilitator Superfamily	Siderophore iron transporter 1/trichothecene efflux pump Tri12	0	0	0	0		0
g8557.t1		0	0	0	0	0	0	0	0	0	X	0	IBR domain, a half RING-finger domain	RWD domain	0	0	0	0		0
g8556.t1		0	0	0	0	0	0	0	0	0	X	0	SPX domain	0	0	0	0	0		0
g8555.t1		0	0	0	0	0	0	0	0	0	X	0	Ribosomal protein L23, N-terminal domain	Ribosomal protein L23/L15e core domain superfamily	0	0	0	0		0
g8554.t1		0	0	0	0	0	0	0	0	0	X	0	25S rRNA (adenine(2142)-N(1))-methyltransferase, Bmt2	S-adenosylmethionine-dependent methyltransferase Bmt2-like	0	0	0	0		0
g8552.t1		0	0	0	0	0	0	0	0	0	X	0	Cyclophilin type peptidyl-prolyl cis-trans isomerase/CLD	Cyclophilin-like domain superfamily	0.0242791	0	0	0.00301457		0
g8551.t1		0	0	0	0	0	0	0	0	0	X	0	Interferon-related developmental regulator (IFRD)	Interferon-related developmental regulator, N-terminal	0	0	0	0		0
g8550.t1		0	0	0	0	0	0	0	Y	0	X	0	0	0	0	0	0	0		0
g855.t1		0	0	0	0	0	0	0	Y	1	X	0	Histidine phosphatase superfamily (branch 2)	Histidine phosphatase superfamily, clade-2	0	0	0	0		0
g8549.t1		0	0	0	0	0	0	0	0	0	X	0	RAI1 like PD-(D/E)XK nuclease	RAI1-like	0	0	0	0		0
g8548.t1		0	0	0	0	0	0	0	0	0	X	0	0	0	0	0	0	0		0
g8547.t1		0	0	0	0	0	0	0	0	0	X	0	RNA recognition motif 2	Mei2/Mei2-like, C-terminal RNA recognition motif	0	0	0	0		0
g8545.t1		0	0	0	0	0	0	0	0	0	X	0	FMN-dependent dehydrogenase	FMN-dependent alpha-hydroxy acid dehydrogenase, active site	0	0	0	0		0
g8544.t1		0	0	0	0	0	0	0	0	0	X	0	Enoyl-(Acyl carrier protein) reductase	Short-chain dehydrogenase/reductase SDR	0	0	0	0		0
g8543.t1		0	0	0	0	0	0	0	0	0	X	0	0	0	0	0	0	0		0
g8542.t1		0	0	0	0	0	0	0	0	11	0	0	Transmembrane amino acid transporter protein	Amino acid transporter, transmembrane domain	0	0	0	0		0
g8541.t1		0	0	0	0	0	0	0	0	0	X	0	Histidine phosphatase superfamily (branch 1)	Histidine phosphatase superfamily	0	0	0	0		0
g8540.t1		0	0	0	0	0	0	0	0	11	X	0	Major Facilitator Superfamily	MFS transporter superfamily	0	0	0	0		0
g854.t1		0	0	0	0	0	0	0	0	0	X	0	Low temperature viability protein	Low temperature viability protein	0	0	0	0		0
g8538.t1		0	0	0	0	0	0	0	0	1	X	0	Calcineurin-like phosphoesterase	Metallo-dependent phosphatase-like	0	0	0	0		0
g8537.t1		0	0	0	0	0	0	0	0	0	X	0	Ras family	Small GTPase superfamily	0	0	0	0		0
g8536.t1		0	0	0	0	0	0	0	0	0	X	0	0	0	0	0	0	0		0
g8535.t1		0	0	0	0	0	0	0	0	0	X	0	Aminotransferase class-V	Pyridoxal phosphate-dependent transferase	0	0	0	0		0
g8534.t1		0	0	0	0	0	0	0	0	0	X	0	Aconitase family (aconitate hydratase)	Aconitase/3-isopropylmalate dehydratase large subunit, alpha/beta/alpha, subdomain 1/3	0	0	0	0		0
g8533.t1		0	0	0	0	0	0	0	0	0	X	0	Mitochondrial carrier protein	Mitochondrial substrate/solute carrier	0	0	0	0		0
g8532.t1		0	0	0	0	0	0	0	Y	10	X	0	Phosphate transporter family	Phosphate transporter	0	0	0	0		0
g8531.t1		0	0	0	0	0	0	0	0	7	X	0	Major Facilitator Superfamily	Major facilitator superfamily domain	0	0	0	0		0
g8530.t1		0	0	0	0	0	0	0	0	0	X	0	Glutamine amidotransferase class-I	Glutamine amidotransferase	0	0	0	0		0
g853.t1		0	0	0	0	0	0	0	0	0	X	0	50S ribosome-binding GTPase	Circularly permuted (CP)-type guanine nucleotide-binding (G) domain	0	0	0	0		0
g8529.t1		0	0	0	0	0	0	0	0	0	X	0	Beta-eliminating lyase	Pyridoxal phosphate-dependent transferase domain 1	0	0	0	0		0
g8528.t1		0	0	0	0	0	0	0	0	0	X	0	Serine hydrolase (FSH1)	Serine hydrolase FSH	0	0	0	0		0
g8527.t1		0	0	0	0	0	0	0	0	0	X	0	Regulator of G protein signaling domain	RGS domain superfamily	0	0	0	0		0
g8526.t1		0	0	0	0	0	0	0	0	0	X	0	Protein phosphatase 2C	PPM-type phosphatase domain	0	0	0	0		0
g8525.t1		0	0	0	0	0	0	0	0	0	X	0	FMN-dependent dehydrogenase	WD40 repeat, conserved site	0	0	0	0		0
g8524.t1		0	0	0	0	0	0	0	0	1	X	0	DnaJ domain	DnaJ domain	0	0	0	0		0
g8523.t1		0	0	0	0	0	0	0	0	0	X	0	0	0	0	0	0	0		0
g8522.t1		0	0	0	0	0	0	0	0	0	X	0	Enoyl-(Acyl carrier protein) reductase	Short-chain dehydrogenase/reductase SDR	0.00032239	0	0	0.0661935		0
g8521.t1		0	0	0	0	0	0	0	0	0	X	0	Metallo-beta-lactamase superfamily domain	Beta-Casp domain	0	0	0	0		0
g8520.t1		0	0	0	0	0	0	0	0	0	X	0	Acyclic terpene utilisation family protein AtuA	Acyclic terpene utilisation	0	0	0	0		0
g852.t1		0	0	0	0	0	lytic cellulose/chitin monooxygenase	0	Y	1	X	0	Sad1 / UNC-like C-terminal	Galactose-binding-like domain superfamily	0	0	0	0		0
g8519.t1		0	0	0	0	0	0	0	0	0	X	0	CoA-transferase family III	CoA-transferase family III domain superfamily	0	0	0	0		0
g8517.t1		0	0	0	0	0	0	0	0	0	X	0	SGS domain	Tetratricopeptide-like helical domain superfamily	0	0	0	0		0
g8516.t1		0	0	0	0	0	0	0	0	0	X	0	Protein of unknown function (DUF4243)	Questin oxidase-like	0	0	0	0		0
g8515.t1		0	0	0	0	0	0	0	0	5	X	0	CDP-alcohol phosphatidyltransferase	CDP-alcohol phosphatidyltransferase	0	0	0	0		0
g8514.t1		0	0	0	0	0	0	0	0	0	X	0	Putative peptidase family	Jacalin-like lectin domain	0	0	0	0		0
g8513.t1		0	0	0	0	0	0	0	0	0	X	0	Whi5 like	Transcription factor Nrm1/Whi5	0	0	0	0		0
g8512.t1		0	0	0	0	0	0	0	0	0	X	0	NmrA-like family	NmrA-like domain	0	0	0	0		0
g8511.t1		0	0	0	0	0	0	0	0	0	X	0	Heterokaryon incompatibility protein (HET)	Heterokaryon incompatibility	0	0	0	0		0
g8510.t1		0	0	0	0	0	0	0	0	0	X	0	Protoglobin	Globin/Protoglobin	0	0	0	0		0
g851.t1		0	0	0	0	0	0	0	0	0	X	0	Protein kinase domain	Serine/threonine-protein kinase, active site	0	0	0	0		0
g8509.t1		0	0	0	0	0	0	0	0	11	X	0	Cation transporting ATPase, C-terminus	HAD superfamily	0	0	0	0		0
g8508.t1		0	0	0	0	0	0	0	0	0	X	0	EthD domain	Dimeric alpha-beta barrel	1.77307	0.557848	1.49309	0.122735		0
g8506.t1		0	0	0	0	0	0	0	0	0	X	0	Translation initiation factor 1A / IF-1	Translation initiation factor 1A (eIF-1A)	0	0	0	0		0
g8505.t1		0	0	0	0	0	0	0	0	8	X	0	Major Facilitator Superfamily	MFS transporter superfamily	0	0	0	0		0
g8504.t1		0	0	0	0	0	0	0	0	0	X	0	SET domain	SET domain	0	0	0	0		0
g8503.t1		0	0	0	0	0	0	0	0	0	X	0	Adaptin N terminal region	TBP domain superfamily	0	0	0	0		0
g8502.t1		0	0	0	0	0	0	0	0	0	X	0	N-terminal domain of lipoyl synthase of Radical_SAM family	Lipoyl synthase	0	0	0	0		0
g8501.t1		0	0	0	0	0	0	0	0	0	X	0	Salt tolerance down-regulator	Stress response protein NST1	0	0	0	0		0
g8500.t1		0	0	0	0	0	0	0	0	0	X	0	Ras family	Small GTPase superfamily, Rho type	0	0	0	0		0
g850.t1		0	0	0	0	0	0	0	0	0	X	0	Protein kinase domain	Protein kinase domain	0	0	0	0		0
g85.t1		0	0	0	0	0	0	0	0	0	X	0	Cys/Met metabolism PLP-dependent enzyme	Cys/Met metabolism, pyridoxal phosphate-dependent enzyme	0	0	0	0		0
g8498.t1		0	0	0	0	0	0	0	0	0	X	0	DEAD/DEAH box helicase	Helicase, C-terminal	0	0	0	0		0
g8497.t1		0	0	0	0	0	0	0	0	0	X	0	DnaJ domain	Chaperone J-domain superfamily	0	0	0	0		0
g8496.t1		0	0	0	0	0	0	0	0	0	X	0	UNC-6/NTR/C345C module	Ribonuclease H-like superfamily	0	0	0	0		0
g8495.t1		0	0	0	0	0	0	0	0	0	X	0	Zinc finger, ZZ type	0	0	0	0	0		0
g8494.t1		0	0	0	0	0	0	0	0	0	X	0	AhpC/TSA family	Thioredoxin-like superfamily	0	0	0	0		0
g8493.t1		0	0	0	0	0	0	0	0	0	X	0	DDE superfamily endonuclease	HTH CenpB-type DNA-binding domain	0	0	0	0		0
g8492.t1		0	AA7	0	1.1.3.*	0	gluco/chito oligosaccharide oxidase	0	Y	0	X	0	DEAD/DEAH box helicase	Helicase, C-terminal	0	0	0	0		0
g8491.t1		0	0	0	0	0	0	0	Y	1	X	0	Cyclophilin type peptidyl-prolyl cis-trans isomerase/CLD	Cyclophilin-like domain superfamily	0.00470704	0	0	0.00209752		0
g8490.t1		0	0	0	0	0	0	0	0	0	X	0	MgsA AAA+ ATPase C terminal	AAA+ ATPase domain	0	0	0	0		0
g849.t1		0	0	0	0	0	0	0	0	0	X	0	Sybindin-like family	Trafficking protein particle complex subunit	0	0	0	0		0
g8489.t1		0	0	0	0	0	0	0	0	0	X	0	Putative diphthamide synthesis protein	Diphthamide synthesis DPH1/DPH2	0	0	0	0		0
g8488.t1		0	0	0	0	0	0	0	Y	0	X	0	Sulphur transport	0	0	0	0	0		0
g8487.t1		0	0	0	0	0	0	0	0	0	X	0	TSC-22/dip/bun family	0	0	0	0	0		0
g8486.t1		0	0	0	0	0	0	0	Y	7	X	0	Ferric reductase like transmembrane component	Ferredoxin-NADP reductase (FNR), nucleotide-binding domain	0	0	0	0		0
g8485.t1		0	0	0	0	0	0	0	0	0	X	0	NAD dependent epimerase/dehydratase family	NAD(P)-binding domain superfamily	0	0	0	0		0
g8484.t1		0	0	0	0	0	0	0	0	0	X	0	RasGEF domain	Ras guanine-nucleotide exchange factors catalytic domain	0	0	0	0		0
g8483.t1		0	0	0	0	0	0	0	0	14	0	0	Major Facilitator Superfamily	Major facilitator superfamily domain	0	0	0	0		0
g8482.t1		0	0	0	0	0	0	0	0	0	X	0	Fungal specific transcription factor domain	Transcription factor domain, fungi	0	0	0	0		0
g8481.t1		0	0	0	0	0	0	0	0	0	X	S33	alpha/beta hydrolase fold	Homoserine/serine acetyltransferase MetX-like	0	0	0	0		0
g8480.t1		0	0	0	0	0	0	0	0	0	X	0	Zinc-binding dehydrogenase	Polyketide synthase, enoylreductase domain	0	0	0	0		0
g848.t1		0	0	0	0	0	0	0	0	0	X	0	0	Choice-of-anchor B domain	0.00573415	0	0	0		0
g8479.t1		0	0	0	0	0	0	0	0	9	X	0	N-acetylglucosaminyl transferase component (Gpi1)	N-acetylglucosaminyl transferase component	0	0	0	0		0
g8478.t1		0	0	0	0	0	0	0	0	0	X	0	Nucleoporin FG repeat region	0	0	0	0	0		0
g8477.t1		0	0	0	0	0	0	0	0	0	0	0	AAA domain	P-loop containing nucleoside triphosphate hydrolase	0	0	0	0		0
g8476.t1		0	0	0	0	0	0	0	0	0	X	0	DnaJ domain	Zinc finger C2H2-type	0	0	0	0		0
g8475.t1		0	0	0	0	0	0	0	0	0	X	0	SPX domain	Zinc finger, RING-type	0	0	0	0		0
g8474.t1		0	0	0	0	0	0	0	0	0	X	0	0	0	0	0	0	0		0
g8473.t1		0	0	0	0	0	0	0	0	2	X	0	Protein of unknown function (DUF1077)	TMEM85/ER membrane protein complex subunit 4	0	0	0	0		0
g8472.t1		0	0	0	0	0	0	0	0	0	X	0	Adaptin N terminal region	Armadillo-like helical	0	0	0	0		0
g8471.t1		0	0	0	0	0	0	0	0	8	X	0	Fungal protein of unknown function (DUF1774)	Protein of unknown function DUF1774, fungi	0	0	0	0		0
g8470.t1		0	0	0	0	0	0	0	0	0	X	0	RNA recognition motif. (a.k.a. RRM, RBD, or RNP domain)	RNA-binding domain superfamily	0	0	0	0		0
g847.t1		0	0	0	0	0	0	0	0	0	X	0	Cyclin C-terminal domain	Cyclin, C-terminal domain 2	0	0	0	0		0
g8469.t1		0	0	0	0	0	0	0	0	0	X	0	Proteasome/cyclosome repeat	Armadillo-like helical	0	0	0	0		0
g8468.t1		0	0	0	0	0	0	0	0	0	X	0	RIO1 family	RIO2 kinase winged helix domain, N-terminal	0	0	0	0		0
g8467.t1		0	0	0	0	0	0	0	0	0	X	0	Zinc finger, C2H2 type	Zinc finger C2H2-type	0	0	0	0		0
g8466.t1		0	0	0	0	0	0	0	0	0	X	0	0	0	0	0	0	0		0
g8465.t1		0	0	0	0	0	0	0	0	0	0	0	Dynamin GTPase effector domain	GTPase effector domain	0	0	0	0		0
g8464.t1		0	0	0	0	0	0	0	0	1	0	0	Protein of unknown function (DUF3435)	Protein of unknown function DUF3435	0	0	0	0		0
g8463.t1		0	0	0	0	0	0	0	0	0	X	0	0	0	0	0	0	0		0
g8462.t1		0	0	0	0	0	0	0	0	0	X	0	Replication factor A protein 3	0	0	0	0	0		0
g8461.t1		0	0	0	0	0	0	0	0	0	X	0	Methyltransferase domain	S-adenosyl-L-methionine-dependent methyltransferase	0	0	0	0		0
g8460.t1		0	0	0	0	0	0	0	0	0	X	0	O-methyltransferase	Winged helix DNA-binding domain superfamily	0	0	0	0		0
g846.t1		0	0	0	0	0	0	0	0	0	X	0	ATPase family associated with various cellular activities (AAA)	AAA+ ATPase domain	0	0	0	0		0
g8459.t1		0	0	0	0	0	0	0	Y	0	X	0	Iron/manganese superoxide dismutases, C-terminal domain	Manganese/iron superoxide dismutase, C-terminal domain superfamily	0.807447	0	0	0.111319		0
g8458.t1		0	0	0	0	0	0	0	0	0	X	0	AhpC/TSA family	Thioredoxin domain	0	0.0177405	0	0.0196411		0
g8457.t1		0	0	0	0	0	0	0	0	0	X	0	Galactose oxidase, central domain	Kelch-type beta propeller	0	0	0	0		0
g8456.t1		0	0	0	0	0	0	0	0	0	X	0	ACT domain	CASTOR, ACT domain	0	0	0	0		0
g8455.t1		0	0	0	0	0	0	0	0	0	X	0	AAA domain	0	0	0	0	0		0
g8454.t1		0	0	0	0	0	0	0	0	0	X	0	Ribosomal L37ae protein family	Zinc-binding ribosomal protein	0	0	0	0		0
g8453.t1		0	0	0	0	0	0	0	Y	0	X	0	0	PEBP-like superfamily	0	0	0	0		0
g8452.t1		0	0	0	0	0	0	0	0	1	X	0	Methyltransferase domain	S-adenosyl-L-methionine-dependent methyltransferase	0	0	0	0		0
g8451.t1		0	0	0	0	0	0	0	0	0	X	0	short chain dehydrogenase	Short-chain dehydrogenase/reductase SDR	0	0	0	0		0
g8450.t1		0	0	0	0	0	0	0	0	1	X	0	Nitrogen permease regulator 2	Nitrogen permease regulator 2	0	0	0	0		0
g845.t1		0	0	0	0	0	0	0	0	0	X	0	Ubiquitin-conjugating enzyme	Ubiquitin-conjugating enzyme, C-terminal fungi	0	0	0	0		0
g8449.t1		0	0	0	0	0	0	0	0	0	X	0	4Fe-4S single cluster domain of Ferredoxin I	0	0	0	0	0		0
g8448.t1		0	0	0	0	0	0	0	0	0	X	0	DSBA-like thioredoxin domain	Thioredoxin-like superfamily	0	0	0	0		0
g8447.t1		0	0	0	0	0	0	0	0	6	X	0	Mechanosensitive ion channel	EF-Hand 1, calcium-binding site	0	0	0	0		0
g8446.t1		0	0	0	0	0	0	0	0	0	X	0	Heterokaryon incompatibility protein (HET)	Heterokaryon incompatibility	0	0	0	0		0
g8445.t1		0	0	0	0	0	0	0	0	0	X	0	Heterokaryon incompatibility protein (HET)	Heterokaryon incompatibility	0	0	0	0		0
g8444.t1		0	0	0	0	0	0	0	0	1	X	0	Splicing factor 3B subunit 1	Splicing factor 3B subunit 1	0	0	0	0		0
g8443.t1		0	0	0	0	0	0	0	0	0	X	0	0	0	0	0	0	0		0
g8442.t1		0	0	0	0	0	0	0	0	1	X	0	Subtelomeric Variable Open Reading frame	0	0	0	0	0		0
g8441.t1		0	0	0	0	0	0	0	0	0	X	0	G-protein alpha subunit	G protein alpha subunit, helical insertion	0	0	0	0		0
g8440.t1		0	0	0	0	0	0	0	0	8	X	0	Cytidylyltransferase family	Pentatricopeptide repeat	0	0	0	0		0
g8439.t1		0	0	0	0	0	0	0	0	0	X	0	0	0	0	0	0	0		0
g8438.t1		0	0	0	0	0	0	0	Y	0	X	0	Poxvirus A3L Protein	0	0	0	0	0		0
g8437.t1		0	0	0	0	0	0	0	0	0	X	0	0	0	0	0	0	0		0
g8436.t1		0	0	0	0	0	0	0	0	0	X	0	Ubiquitin-conjugating enzyme	Ubiquitin-conjugating enzyme/RWD-like	0	0	0	0		0
g8435.t1		0	0	0	0	0	0	0	0	0	X	0	Ketopantoate hydroxymethyltransferase	Ketopantoate hydroxymethyltransferase	0	0	0	0		0
g8434.t1		0	0	0	0	0	0	0	0	0	X	0	Phosphatidylinositol-4-phosphate 5-Kinase	Phosphatidylinositol-4-phosphate 5-kinase, core	0	0	0	0		0
g8433.t1		0	0	0	0	0	0	0	0	0	0	0	Dynamin family	Dynamin superfamily	0	0	0	0		0
g8432.t1		0	0	0	0	0	0	0	Y	2	X	0	Mannose-6-phosphate receptor	Mannose-6-phosphate receptor	0	0	0	0		0
g8431.t1		0	0	0	0	0	0	0	0	8	X	0	Ergosterol biosynthesis ERG4/ERG24 family	Ergosterol biosynthesis ERG4/ERG24	0	0	0	0		0
g8429.t1		0	0	0	0	0	0	0	0	0	0	0	CobW/HypB/UreG, nucleotide-binding domain	Cobalamin (vitamin B12) biosynthesis CobW-like, C-terminal	0	0	0	0		0
g8427.t1		0	0	0	0	0	0	0	Y	0	0	0	Herpesvirus latent membrane protein 1 (LMP1)	0	0	0	0	0		0
g8426.t1		0	0	0	0	0	0	0	0	0	0	0	0	0	0	0	0	0		0
g8425.t1		0	0	0	0	0	0	0	0	0	0	0	0	0	0	0	0	0		0
g8424.t1		0	0	0	0	0	0	0	0	0	0	0	0	0	0	0	0	0		0
g8423.t1		0	0	0	0	0	0	0	0	0	0	0	hAT family C-terminal dimerisation region	Ribonuclease H-like superfamily	0	0	0	0		0
g8422.t1		0	0	0	0	0	0	0	0	0	0	0	0	0	0	0	0	0		0
g8421.t1		0	0	0	0	0	0	0	0	0	0	0	0	0	0	0	0	0		0
g8420.t1		0	0	0	0	0	0	0	0	0	X	0	Anaphase-promoting complex subunit 11 RING-H2 finger	Zinc finger, RING/FYVE/PHD-type	0	0	0	0		0
g842.t1		0	0	0	0	0	0	0	0	0	0	0	Putative cyclase	0	0	0	0	0		0
g8419.t1		0	0	0	0	0	0	0	0	0	X	0	Rhodanese-like domain	Rhodanese-like domain	0	0	0	0		0
g8418.t1		0	0	0	0	0	0	0	0	0	X	0	RNA polymerase I specific transcription initiation factor	Rrn9 domain	0	0	0	0		0
g8417.t1		0	0	0	0	0	0	0	0	3	X	0	Protein of unknown function (DUF3176)	Pyridoxine 5'-phosphate oxidase, dimerisation, C-terminal	0	0	0	0		0
g8416.t1		0	0	0	0	0	0	0	0	0	X	0	Tetratricopeptide repeat	Tetratricopeptide-like helical domain superfamily	0	0	0	0		0
g8415.t1		0	0	0	0	0	0	0	0	0	X	0	Fungal specific transcription factor domain	Fungal transcription factor	0	0	0	0		0
g8414.t1		0	0	0	0	0	0	0	0	0	X	0	Nitrogen Permease regulator of amino acid transport activity 3	0	0	0	0	0		0
g8413.t1		0	0	0	0	0	0	0	0	0	X	0	Mono-functional DNA-alkylating methyl methanesulfonate N-term	Quinoprotein alcohol dehydrogenase-like superfamily	0	0	0	0		0
g8412.t1		0	0	0	0	0	0	0	0	0	X	0	Sin-like protein conserved region	DNA-directed RNA polymerase III subunit Rpc5	0	0	0	0		0
g8411.t1		0	0	0	0	0	0	0	0	10	X	0	Sugar (and other) transporter	Major facilitator superfamily domain	0	0	0	0		0
g8410.t1		0	0	0	0	0	0	0	0	0	X	0	Ribosomal protein S21e	Ribosomal protein S21e, conserved site	0	0	0	0		0
g841.t1		0	0	0	0	0	0	0	0	3	X	0	Promethin	0	0	0	0	0		0
g8409.t1		0	0	0	0	0	0	0	0	0	0	0	hAT family C-terminal dimerisation region	HAT, C-terminal dimerisation domain	0	0	0	0		0
g8408.t1		0	0	0	0	0	0	0	0	0	X	0	Hypothetical methyltransferase	S-adenosyl-L-methionine-dependent methyltransferase	0	0	0	0		0
g8407.t1		0	0	0	0	0	0	0	0	0	X	A28A	Aspartyl protease	Ubiquitin domain	0	0	0	0		0
g8406.t1		0	0	0	0	0	0	0	0	0	X	0	Acetyltransferase (GNAT) family	GNAT domain	0	0	0	0		0
g8405.t1		0	0	0	0	0	0	0	0	0	X	S33	Epoxide hydrolase N terminus	Epoxide hydrolase-like	0	0	0	0		0
g8404.t1		0	0	0	0	0	0	0	0	0	X	0	Aminotransferase class-III	Pyridoxal phosphate-dependent transferase	0	0	0	0		0
g8403.t1		0	0	0	0	0	0	0	0	1	X	0	0	0	0	0	0	0		0
g8402.t1		0	0	0	0	0	0	0	Y	1	X	0	Membrane magnesium transporter	Magnesium transporter	0	0	0	0		0
g8401.t1		0	0	0	0	0	0	0	0	2	X	0	CorA-like Mg2+ transporter protein	0	0	0	0	0		0
g8400.t1		0	0	0	0	0	0	0	0	0	X	0	tRNA synthetases class I (R)	Arginyl tRNA synthetase N-terminal domain superfamily	0	0	0	0		0
g840.t1		0	0	0	0	0	0	0	0	0	X	0	A49-like RNA polymerase I associated factor	RNA polymerase I associated factor, A49-like	0	0	0	0		0
g84.t1		0	0	0	0	0	0	0	Y	0	X	0	Proline dehydrogenase	Proline dehydrogenase domain	0	0	0	0		0
g8399.t1		0	0	0	0	0	0	0	0	0	X	0	Aberrant zinc-finger	Zinc finger C2H2-type	0	0	0	0		0
g8398.t1		0	0	GT0	0	0	0	0	0	1	X	0	Ring finger domain	Winged helix DNA-binding domain superfamily	0	0	0	0		0
g8397.t1		0	0	0	0	0	0	0	0	0	X	0	0	0	0	0	0	0		0
g8396.t1		0	0	0	0	0	0	0	0	2	X	0	Putative Actinobacterial Holin-X, holin superfamily III	0	0	0	0	0		0
g8395.t1		0	0	0	0	0	0	0	Y	1	X	0	0	0	0	0	0	0		0
g8394.t1		0	0	0	0	0	0	0	0	0	X	0	Reverse transcriptase (RNA-dependent DNA polymerase)	Aspartic peptidase domain superfamily	0	0	0	0		0
g8393.t1		0	0	0	0	0	0	0	0	0	X	0	FAM76 protein	0	0	0	0	0		0
g8392.t1		0	0	0	0	0	0	0	0	0	X	0	Outer membrane protein (OmpH-like)	0	0	0	0	0		0
g8391.t1		0	0	0	0	0	0	0	0	0	X	0	Coiled-coil domain-containing protein 55 (DUF2040)	Domain of unknown function DUF2040	0	0	0	0		0
g8390.t1		0	0	0	0	0	0	0	0	0	X	0	Mitotic checkpoint regulator, MAD2B-interacting	Proline-rich protein PRCC	0	0	0	0		0
g839.t1		0	0	0	0	0	0	0	0	0	X	0	Herpesvirus latent membrane protein 1 (LMP1)	0	0	0	0	0		0
g8389.t1		0	0	0	0	0	0	0	0	0	X	0	SAPK-interacting protein 1 (Sin1), middle CRIM domain	SAPK-interacting protein 1, Pleckstrin-homology domain	0	0	0	0		0
g8388.t1		0	0	0	0	0	0	0	0	0	X	0	Transport protein particle (TRAPP) component	NO signalling/Golgi transport ligand-binding domain superfamily	0	0	0	0		0
g8387.t1		0	0	0	0	0	0	0	0	0	X	0	Response regulator receiver domain	Signal transduction histidine kinase-related protein, C-terminal	0	0	0	0		0
g8386.t1		0	0	0	0	0	0	0	0	0	X	0	JNK-interacting protein leucine zipper II	0	0	0	0	0		0
g8385.t1		0	0	0	0	0	0	0	0	0	X	0	Fungal specific transcription factor domain	Transcription factor domain, fungi	0	0	0	0		0
g8384.t1		0	0	0	0	0	0	0	0	0	0	0	hAT family C-terminal dimerisation region	HAT, C-terminal dimerisation domain	0	0	0	0		0
g8383.t1		0	0	0	0	0	0	0	0	1	X	0	Cytochrome P450	Cytochrome P450	0	0	0	0		0
g8382.t1		0	0	0	0	0	0	0	Y	0	X	0	Enoyl-(Acyl carrier protein) reductase	NAD(P)-binding domain superfamily	0	0	0	0		0
g8381.t1		0	0	0	0	0	0	0	0	1	X	0	RNA polymerase III subunit Rpc25	0	0	0	0	0		0
g8380.t1		0	0	0	0	0	0	0	Y	0	X	0	0	0	0	0	0	0		0
g838.t1		0	0	0	0	0	0	0	0	3	X	M23B	Der1-like family	0	0	0	0	0		0
g8379.t1		0	0	0	0	0	0	0	0	9	X	0	Triose-phosphate Transporter family	Sugar phosphate transporter domain	0	0	0	0		0
g8378.t1		0	0	0	0	0	0	0	0	0	X	0	UDP-glucose/GDP-mannose dehydrogenase family, NAD binding domain	NAD(P)-binding domain superfamily	0	0	0	0		0
g8377.t1		0	0	0	0	0	0	0	0	3	X	0	Ctr copper transporter family	Ctr copper transporter	0	0	0	0		0
g8376.t1		0	0	0	0	0	0	0	0	6	X	0	Ferric reductase like transmembrane component	FAD-binding 8	0	0	0	0		0
g8375.t1		0	0	0	0	0	0	0	0	0	X	0	F-box domain	F-box domain	0	0	0	0		0
g8374.t1		0	0	0	0	0	0	0	0	0	X	0	eRF1 domain 3	50S ribosomal protein L30e-like	0	0	0	0		0
g8373.t1		0	0	0	0	0	0	0	0	11	X	0	Transmembrane amino acid transporter protein	Amino acid transporter, transmembrane domain	0	0	0	0		0
g8372.t1		0	0	0	0	0	0	0	0	0	X	0	0	0	0	0	0	0		0
g8371.t1		0	0	0	0	0	0	0	0	0	X	0	Spinocerebellar ataxia type 10 protein domain	High mobility group box domain superfamily	0	0	0	0		0
g8370.t1		0	0	0	0	0	0	0	0	0	X	0	Prefoldin subunit	Domain of unknown function DUF3835	0	0	0	0		0
g837.t1		0	0	0	0	0	0	0	0	0	X	0	0	0	0	0	0	0		0
g8369.t1		0	0	0	0	0	0	0	0	0	X	0	CDK-activating kinase assembly factor MAT1	Zinc finger, RING-type	0	0	0	0		0
g8367.t1		0	0	0	0	0	0	0	0	0	X	0	0	0	0	0	0	0		0
g8366.t1		0	0	0	0	0	0	0	0	0	X	0	Dor1-like family	0	0	0	0	0		0
g8365.t1		0	0	0	0	0	0	0	0	10	X	0	Sugar (and other) transporter	Major facilitator superfamily domain	0	0	0	0		0
g8364.t1		0	0	0	0	0	0	0	0	1	X	0	0	0	0	0	0	0		0
g8363.t1		0	0	0	0	0	0	0	0	0	X	0	AAA domain	P-loop containing nucleoside triphosphate hydrolase	0	0	0	0		0
g8362.t1		0	0	0	0	0	0	0	0	0	X	0	GATA zinc finger	Zinc finger, NHR/GATA-type	0	0	0	0		0
g8361.t1		0	0	0	0	0	0	0	0	0	X	0	Glutamine amidotransferase domain	Glutamine amidotransferase type 2 domain	0	0	0	0		0
g8360.t1		0	0	0	0	0	0	0	0	12	X	0	Amino acid permease	Amino acid permease/ SLC12A domain	0	0	0	0		0
g836.t1		0	0	0	0	0	0	0	0	0	X	0	Leucine Rich repeat	Pleckstrin homology domain	0	0	0	0		0
g8359.t1		0	0	0	0	0	0	0	0	0	X	0	Class II Aldolase and Adducin N-terminal domain	Class II aldolase/adducin N-terminal	0	0	0	0		0
g8358.t1		0	0	0	0	0	0	0	0	0	X	0	0	0	0	0	0	0		0
g8356.t1		0	0	0	0	0	0	0	0	0	X	0	Aminotransferase class-V	Kynureninase	0	0	0	0		0
g8355.t1		0	0	0	0	0	0	0	0	0	X	0	Indoleamine 2,3-dioxygenase	Indoleamine 2,3-dioxygenase	0	0	0	0		0
g8354.t1		0	0	0	0	0	0	0	0	0	X	0	Fungal Zn(2)-Cys(6) binuclear cluster domain	Transcription factor domain, fungi	0	0	0	0		0
g8353.t1		0	0	0	0	0	0	0	0	0	0	0	RNA recognition motif. (a.k.a. RRM, RBD, or RNP domain)	RNA recognition motif domain	0	0	0	0		0
g8352.t1		0	0	0	0	0	0	0	0	0	X	0	0	0	0	0	0	0		0
g8351.t1		0	0	0	0	0	0	0	0	2	X	M41	Peptidase family M41	ATPase, AAA-type, conserved site	0	0	0	0		0
g8350.t1		0	0	0	0	0	0	CBM50	0	1	X	0	Protein of unknown function (DUF4238)	LysM domain	0	0	0	0		0
g835.t1		0	0	0	0	0	0	0	0	0	X	0	Mitochondrial protein Pet127	Mitochondrial protein Pet127	0	0	0	0		0
g8349.t1		0	0	0	0	0	0	0	0	0	X	0	TORC1 subunit TCO89	TORC1 complex, subunit TCO89	0	0	0	0		0
g8348.t1		0	0	0	0	0	0	0	Y	0	X	0	Protein of unknown function C-terminus (DUF2448)	0	0	0	0	0		0
g8347.t1		0	0	0	0	0	0	0	0	0	X	0	DDE superfamily endonuclease	DNA binding HTH domain, Psq-type	0	0	0	0		0
g8346.t1		0	0	0	0	0	0	0	0	0	X	0	Fungal specific transcription factor domain	Transcription factor domain, fungi	0	0	0	0		0
g8345.t1		0	0	0	0	0	0	0	0	12	X	0	Major Facilitator Superfamily	MFS transporter superfamily	0	0	0	0		0
g8342.t1		0	0	0	0	0	0	0	Y	0	X	0	Methyltransferase domain	S-adenosyl-L-methionine-dependent methyltransferase	0	0	0	0		0
g8341.t1		0	0	0	0	0	0	0	0	1	X	0	Cytochrome P450	Cytochrome P450 superfamily	0	0	0	0		0
g8340.t1		0	0	0	0	0	0	0	0	2	X	0	0	0	0	0	0	0		0
g834.t1		0	0	0	0	0	0	0	0	0	X	0	UBA-like domain	Ubiquitin-associated domain	0	0	0	0		0
g8339.t1		0	0	0	0	0	0	0	0	0	X	0	0	0	0	0	0	0		0
g8338.t1		0	0	0	0	0	0	0	0	0	X	0	hAT family C-terminal dimerisation region	Ribonuclease H-like superfamily	0	0	0	0		0
g8337.t1		0	0	0	0	0	0	0	0	0	X	0	Fungal specific transcription factor domain	Fungal transcription factor	0	0	0	0		0
g8336.t1		0	0	0	0	0	0	0	0	8	X	0	Ergosterol biosynthesis ERG4/ERG24 family	Ergosterol biosynthesis ERG4/ERG24	0	0	0	0		0
g8335.t1		0	0	0	0	0	0	0	0	0	X	0	0	0	0	0	0	0		0
g8334.t1		0	0	0	0	0	0	0	0	0	X	0	Eukaryotic DNA topoisomerase I, DNA binding fragment	DNA topoisomerase I	0	0	0	0		0
g8333.t1		0	0	0	0	0	0	0	Y	0	X	0	ATP synthase	ATP synthase, F1 complex, gamma subunit	0	0	0	0		0
g8332.t1		0	0	0	0	0	0	0	Y	0	X	0	Domain of unknown function (DUF1330)	0	0	0	0	0		0
g8331.t1		0	0	0	0	0	0	0	0	0	X	0	NAD dependent epimerase/dehydratase family	NAD(P)-binding domain superfamily	0.00125903	0	0	0		0
g8330.t1		0	0	0	0	0	0	0	0	0	X	0	Sec1 family	Sec1-like protein	0	0	0	0		0
g833.t1		0	0	0	0	0	0	0	0	0	X	0	Enoyl-(Acyl carrier protein) reductase	Short-chain dehydrogenase/reductase SDR	0	0	0	0		0
g8329.t1		0	0	0	0	0	0	0	0	0	X	0	Fungal Zn(2)-Cys(6) binuclear cluster domain	Zn(2)-C6 fungal-type DNA-binding domain	0	0	0	0		0
g8328.t1		0	0	0	0	0	0	0	0	0	X	0	KR domain	NAD(P)-binding domain superfamily	0	0	0	0		0
g8327.t1		0	0	0	0	0	0	0	0	0	X	0	Acyl transferase domain	Polyketide synthase, acyl transferase domain	0	0	0	0		0
g8326.t1		0	0	0	0	0	0	0	0	0	X	0	SET domain	SET domain	0	0	0	0		0
g8325.t1		0	0	0	0	0	0	0	0	0	X	0	0	0	0	0	0	0		0
g8324.t1		0	0	0	0	0	0	0	0	0	X	0	Tetraacyldisaccharide-1-P 4'-kinase	0	0	0	0	0		0
g8323.t1		0	0	0	0	0	0	0	Y	3	X	0	SUR7/PalI family	Membrane protein SUR7/Rim9-like, fungi	0	0	0	0		0
g8322.t1		0	0	0	0	0	0	0	0	0	0	0	0	0	0	0	0	0		0
g8321.t1		0	0	0	0	0	0	0	0	0	X	0	CP2 transcription factor	CP2 transcription factor	0	0	0	0		0
g8320.t1		0	0	0	0	0	0	0	0	8	X	0	Hus1-like protein	Checkpoint protein Hus1/Mec3	0	0	0	0		0
g8319.t1		0	0	0	0	0	0	0	0	0	X	0	WH1 domain	WH2 domain	0	0	0	0		0
g8318.t1		0	0	0	0	0	0	0	0	0	X	0	MmgE/PrpD family	2-methylcitrate dehydratase PrpD	0.037677	0.000657822	0.00350297	0.00428084		0
g8317.t1		0	0	0	0	0	0	0	0	7	X	0	Ferric reductase like transmembrane component	0	0	0	0	0		0
g8315.t1		0	0	0	0	0	0	0	0	0	X	0	0	0	0	0	0	0		0
g8314.t1		0	0	0	0	0	0	0	0	0	X	0	Acyl transferase domain	Acyl transferase/acyl hydrolase/lysophospholipase	0	0	0	0		0
g8313.t1		0	0	0	0	0	0	0	0	0	X	0	Enoyl-(Acyl carrier protein) reductase	Short-chain dehydrogenase/reductase SDR	0	0	0	0		0
g8312.t1		0	0	0	0	0	0	0	0	3	X	0	Erg28 like protein	Erg28	0	0	0	0		0
g8311.t1		0	0	0	0	0	0	0	0	0	X	0	Ribosomal_S17 N-terminal	Ribosomal protein S17/S11	0	0.00727074	0.0171096	0.0100395		0
g8310.t1		0	0	0	0	0	0	0	0	1	X	0	short chain dehydrogenase	NAD(P)-binding domain superfamily	0	0	0	0		0
g831.t1		0	0	0	0	0	0	0	0	0	X	0	Protein of unknown function (DUF410)	Uncharacterised protein family UPF0363	0	0	0	0		0
g8309.t1		0	0	0	0	0	0	0	0	0	X	0	AMP-binding enzyme	AMP-binding, conserved site	0	0.00269593	0.00105603	0		0
g8308.t1		0	0	0	0	0	0	0	0	0	X	0	Lysine methyltransferase	Lysine methyltransferase	0	0	0	0		0
g8307.t1		0	0	0	0	0	0	0	0	0	X	0	Histidine phosphatase superfamily (branch 2)	Histidine phosphatase superfamily	0	0	0	0		0
g8306.t1		0	0	0	0	0	0	0	0	0	X	0	Septin	Septin-type guanine nucleotide-binding (G) domain	0	0	0	0		0
g8305.t1		0	0	0	0	0	0	0	0	0	X	0	short chain dehydrogenase	NAD(P)-binding domain superfamily	0	0	0	0		0
g8304.t1		0	0	0	0	0	0	0	0	0	X	0	Essential protein Yae1, N terminal	Essential protein Yae1, N-terminal	0	0	0	0		0
g8303.t1		0	0	0	0	0	0	0	Y	0	0	0	0	0	0	0	0	0		0
g8302.t1		0	0	0	0	0	0	0	0	12	X	0	Major Facilitator Superfamily	Major facilitator superfamily domain	0	0	0	0		0
g8301.t1		0	0	0	0	0	0	0	0	0	X	0	Origin recognition complex (ORC) subunit 4 C-terminus	P-loop containing nucleoside triphosphate hydrolase	0	0	0	0		0
g830.t1		0	0	0	0	0	0	0	0	0	X	0	Saccharopine dehydrogenase C-terminal domain	NAD(P)-binding domain superfamily	0	0	0	0		0
g83.t1		0	0	0	0	0	0	0	0	0	X	0	Cytochrome P450	Oxidoreductase FAD/NAD(P)-binding	0	0	0	0		0
g8298.t1		0	0	0	0	0	0	0	0	0	X	0	Tumour necrosis factor receptor superfamily member 19	0	0	0	0	0		0
g8297.t1		0	0	0	0	0	0	0	Y	1	X	0	0	0	0	0	0	0		0
g8296.t1		0	0	0	0	0	0	0	Y	0	X	0	Cytochrome P450	Cytochrome P450 superfamily	0	0	0	0		0
g8295.t1		0	0	0	0	0	0	0	0	0	X	0	Velvet factor	Velvet domain superfamily	0	0	0	0		0
g8294.t1		0	0	0	0	0	0	0	0	14	X	0	Sodium/calcium exchanger protein	Sodium/calcium exchanger membrane region	0	0	0	0		0
g8293.t1		0	0	0	0	0	0	0	0	0	X	0	Condensin complex subunit 2	Condensin complex subunit 2/barren	0	0	0	0		0
g8292.t1		0	0	0	0	0	0	0	0	1	X	0	Saccharopine dehydrogenase NADP binding domain	NAD(P)-binding domain superfamily	0	0	0	0		0
g8291.t1		0	0	0	0	0	0	0	0	0	X	0	Ring finger domain	Zinc finger, PHD-finger	0	0	0	0		0
g8290.t1		0	0	0	0	0	0	0	0	0	X	0	0	0	0	0	0	0		0
g829.t1		0	0	0	0	0	0	0	0	0	X	0	Exocyst complex subunit Sec15-like	Exocyst complex component EXOC6/Sec15	0	0	0	0		0
g8289.t1		0	0	0	0	0	0	0	0	0	X	0	DDE superfamily endonuclease	Homeobox-like domain superfamily	0	0	0	0		0
g8288.t1		0	0	0	0	0	0	0	0	12	X	0	Major Facilitator Superfamily	Major facilitator superfamily domain	0	0	0	0		0
g8287.t1		0	0	0	0	0	0	0	0	0	X	0	Enoyl-(Acyl carrier protein) reductase	Short-chain dehydrogenase/reductase, conserved site	0	0	0	0		0
g8286.t1		0	0	0	0	0	0	0	0	0	X	0	Heterokaryon incompatibility protein (HET)	Heterokaryon incompatibility	0	0	0	0		0
g8285.t1		0	0	0	0	0	0	0	0	0	X	0	0	0	0	0	0	0		0
g8284.t1		0	0	0	0	0	0	0	0	0	X	0	Isocitrate/isopropylmalate dehydrogenase	Isopropylmalate dehydrogenase-like domain	0	0	0	0		0
g8283.t1		0	0	0	0	0	0	0	0	0	X	0	Domain of unknown function (DUF3506)	F-box domain	0	0	0	0		0
g8282.t1		0	0	0	0	0	0	0	0	0	X	0	WD domain, G-beta repeat	WD40 repeat	0	0	0	0		0
g8281.t1		0	0	0	0	0	0	0	Y	0	X	0	Cytidylyltransferase-like	0	0	0	0	0		0
g8280.t1		0	0	0	0	0	0	0	0	0	X	0	0	0	0	0	0	0		0
g828.t1		0	0	0	0	0	0	0	0	0	X	0	0	0	0	0	0	0		0
g8279.t1		0	0	0	0	0	0	0	Y	0	X	0	Low molecular weight phosphotyrosine protein phosphatase	Phosphotyrosine protein phosphatase I superfamily	0	0	0	0		0
g8277.t1		0	0	0	0	0	0	0	0	0	0	0	Zinc knuckle	Zinc finger, CCHC-type	0	0	0	0		0
g8276.t1		0	0	CBM2	0	0	0	0	0	0	X	0	FAD binding domain	FAD/NAD(P)-binding domain superfamily	0	0	0	0		Modules of approx. 100 residues and which are found in a large number of bacterial enzymes. The cellulose-binding function has been demonstrated in many cases. Several of these modules have been shown to also bind chitin or xylan.;
g8275.t1		0	0	0	0	0	0	0	0	0	X	0	Leucine Rich repeat	Leucine-rich repeat domain superfamily	0	0	0	0		0
g8274.t1		0	0	0	0	0	0	0	0	0	X	0	Protein kinase domain	Protein kinase-like domain superfamily	0	0	0	0		0
g8273.t1		0	0	0	0	0	0	0	Y	0	X	0	FMN-dependent dehydrogenase	Alpha-hydroxy acid dehydrogenase, FMN-dependent	0	0	0	0		0
g8272.t1		0	0	0	0	0	0	0	0	0	0	0	RNA pol II promoter Fmp27 protein domain	FMP27, GFWDK domain	0	0	0	0		0
g8270.t1		0	0	0	0	0	0	0	0	0	X	0	RIO1 family	Serine/threonine-protein kinase Rio1	0	0	0	0		0
g827.t1		0	0	0	0	0	0	0	0	0	X	0	Domain of unknown function (DUF4602)	Protein of unknown function DUF4602	0	0	0	0		0
g8269.t1		0	0	0	0	0	0	0	0	0	X	0	NAD(P)H-binding	NAD(P)-binding domain superfamily	0	0	0	0		0
g8268.t1		0	0	0	0	0	0	0	0	1	X	0	YEATS family	YEATS	0	0	0	0		0
g8267.t1		0	0	0	0	0	0	0	0	0	X	0	Glutathione S-transferase, C-terminal domain	Glutathione S-transferase, N-terminal	0.00147257	0	0	0.00367543		0
g8265.t1		0	0	0	0	0	0	0	0	0	X	0	FANCI solenoid 4	0	0	0	0	0		0
g8264.t1		0	0	0	0	0	0	0	0	0	X	0	Fungal Zn(2)-Cys(6) binuclear cluster domain	Zn(2)-C6 fungal-type DNA-binding domain superfamily	0	0	0	0		0
g8263.t1		0	0	0	0	0	0	0	0	14	X	0	Major Facilitator Superfamily	MFS transporter superfamily	0	0	0	0		0
g8262.t1		0	0	0	0	0	0	0	Y	0	X	0	0	0	0	0	0	0		0
g8261.t1		0	0	0	0	0	0	0	0	1	X	0	Cytochrome P450	Cytochrome P450	0	0	0	0		0
g8260.t1		0	0	0	0	0	0	0	0	0	X	0	Ribosome biogenesis protein Nop16	Ribosome biogenesis protein Nop16	0	0	0	0		0
g826.t1		0	0	0	0	0	0	0	0	0	X	0	Histidine biosynthesis protein	Phosphoribosylformimino-5-aminoimidazole carboxamide ribotide isomerase, eukaryotic	0	0	0	0		0
g8259.t1		0	0	0	0	0	0	0	Y	6	X	0	ZIP Zinc transporter	Zinc/iron permease	0	0	0	0		0
g8258.t1		0	0	0	0	0	0	0	0	0	X	0	Aminotransferase class-III	P-loop containing nucleoside triphosphate hydrolase	0	0	0	0		0
g8257.t1		0	0	0	0	0	0	0	Y	6	X	0	0	0	0.0171822	0.00400751	0.0109207	0.00297925		0
g8256.t1		0	0	0	0	0	0	0	0	0	X	0	Baculoviridae late expression factor 5 C-terminal domain	Ribonuclease H-like superfamily	0	0	0	0		0
g8255.t1		0	0	0	0	0	0	0	0	0	0	0	Regulated-SNARE-like domain	0	0	0	0	0		0
g8254.t1		0	0	0	0	0	0	0	0	0	X	0	Domain of unknown function (DUF3425)	Protein of unknown function DUF3425	0	0	0	0		0
g8252.t1		0	0	0	0	0	0	0	0	0	X	0	hAT family C-terminal dimerisation region	Ribonuclease H-like superfamily	0	0	0	0		0
g8251.t1		0	0	0	0	0	0	0	0	0	X	0	Taurine catabolism dioxygenase TauD, TfdA family	TauD/TfdA-like domain	0	0	0	0		0
g8250.t1		0	0	0	0	0	0	0	0	10	X	0	Major Facilitator Superfamily	Major facilitator superfamily	0	0	0	0		0
g825.t1		0	0	0	0	0	0	0	0	0	X	0	SNF2 family N-terminal domain	SNF2-like, N-terminal domain superfamily	0	0	0	0		0
g8249.t1		0	0	0	0	0	0	0	0	0	X	0	Aldo/keto reductase family	NADP-dependent oxidoreductase domain superfamily	0	0	0	0		0
g8248.t1		0	0	0	0	0	0	0	0	1	X	0	MA3 domain	MIF4G-like domain superfamily	0	0	0	0		0
g8247.t1		0	0	0	0	0	0	0	0	2	X	0	Dolichol phosphate-mannose biosynthesis regulatory protein (DPM2)	Dolichol phosphate-mannose biosynthesis regulatory	0	0	0	0		0
g8246.t1		0	0	0	0	0	0	0	0	0	X	0	WD domain, G-beta repeat	WD40 repeat	0	0	0	0		0
g8245.t1		0	0	0	0	0	0	0	0	0	X	0	FHA domain	Forkhead-associated (FHA) domain	0	0	0	0		0
g8244.t1		0	0	0	0	0	0	0	0	0	X	0	Domain of unknown function (DUF4201)	0	0	0	0	0		0
g8242.t1		0	0	0	0	0	0	0	0	0	X	0	FMN-dependent dehydrogenase	Cytochrome b5-like heme/steroid binding domain	0	0	0	0		0
g8241.t1		0	0	0	0	0	0	0	0	0	X	0	Methyltransferase domain	S-adenosyl-L-methionine-dependent methyltransferase	0	0	0	0		0
g8240.t1		0	0	0	0	0	0	0	0	0	X	0	0	0	0	0	0	0		0
g8239.t1		0	0	0	0	0	0	0	0	0	X	0	Stress responsive A/B Barrel Domain	Stress responsive alpha-beta barrel	0.019324	0.0228663	0.0370919	0		0
g8238.t1		0	0	0	0	0	0	0	0	7	X	0	MH2 domain	0	0	0	0	0		0
g8237.t1		0	0	0	0	0	0	0	0	0	X	0	0	0	0	0	0	0		0
g8236.t1		0	0	0	0	0	0	0	0	0	X	0	0	0	0	0	0	0		0
g8235.t1		0	0	0	0	0	0	0	0	0	X	0	Lyase	Fumarase/histidase, N-terminal	0.00227846	0	0	0.000958386		0
g8234.t1		0	0	0	0	0	0	0	0	0	X	0	0	0	0	0	0	0		0
g8233.t1		0	0	0	0	0	0	0	0	12	X	0	Major Facilitator Superfamily	Major facilitator superfamily domain	0	0	0	0		0
g8232.t1		0	0	0	0	0	0	0	0	0	X	0	Ubiquitin elongating factor core	U box domain	0	0	0	0		0
g8231.t1		0	0	0	0	0	0	0	0	0	X	0	Ras family	Small GTPase superfamily	0	0	0	0.0128171		0
g8230.t1		0	0	0	0	0	0	0	0	1	X	A01A	Eukaryotic aspartyl protease	Aspartic peptidase, active site	0	0	0	0		0
g823.t1		0	0	0	0	0	0	0	0	0	X	0	Methyltransferase domain	Methyltransferase domain	0	0	0	0		0
g8229.t1		0	0	0	0	0	0	0	0	0	X	0	ANTH domain	0	0	0	0	0		0
g8228.t1		0	0	0	0	0	0	0	0	0	X	0	Enoyl-(Acyl carrier protein) reductase	Short-chain dehydrogenase/reductase SDR	0	0	0	0		0
g8227.t1		0	0	0	0	0	0	0	0	0	X	0	0	0	0	0	0	0		0
g8226.t1		0	0	0	0	0	0	0	0	0	0	0	Domain of unknown function (DUF1957)	0	0	0	0	0		0
g8225.t1		0	0	0	0	0	0	0	0	0	X	0	Unstructured region on cNMP-binding protein	F-box domain	0	0	0	0		0
g8224.t1		0	0	0	0	0	0	0	0	0	X	0	Glycine zipper 2TM domain	Glycine zipper 2TM domain	0	0	0	0		0
g8223.t1		0	0	0	0	0	0	0	0	0	X	0	Zinc finger, C3HC4 type (RING finger)	Zinc finger, RING-type	0	0	0	0		0
g8222.t1		0	0	0	0	0	0	0	0	0	X	0	lactate/malate dehydrogenase, NAD binding domain	Lactate/malate dehydrogenase, C-terminal	0	0	0	0		0
g8221.t1		0	0	0	0	0	0	0	0	0	X	0	Glutathione S-transferase, N-terminal domain	Thioredoxin-like superfamily	0	0	0	0		0
g8220.t1		0	0	0	0	0	0	0	0	0	X	0	0	WD40-repeat-containing domain superfamily	0	0	0	0		0
g822.t1		0	0	0	0	0	0	0	0	0	X	0	Nuclear pore component	0	0	0	0	0		0
g8219.t1		0	0	0	0	0	0	0	0	3	X	0	Anaphase-promoting complex subunit 1	Anaphase-promoting complex subunit 1	0	0	0	0		0
g8218.t1		0	0	CBM50	0	0	0	0	Y	0	X	0	Protein of unknown function (DUF3129)	Egh16-like virulence factor	0	0	0	0		Modules of approx. 50 residues found attached to various enzymes from families GH18, GH19, GH23, GH24, GH25 and GH73, i.e. enzymes cleaving either chitin or peptidoglycan. Binding to chitopentaose demonstrated in the case of Pteris ryukyuensis chitinase A [Ohnuma T et al. (2008) J. Biol. Chem. 283:5178-87 (PMID: 18083709)]. CBM50 modules are also found in a multitude of other enzymes targeting th…
g8217.t1		0	0	0	0	0	0	0	Y	0	X	0	Amidase	Amidase signature domain	0.000461494	0	0	0		0
g8215.t1		0	0	0	0	0	0	0	0	0	X	0	0	0	0	0	0	0		0
g8214.t1		0	0	0	0	0	0	0	Y	0	X	0	Cytochrome P450	Cytochrome P450 superfamily	0	0	0	0		0
g8213.t1		0	0	0	0	0	0	0	0	0	X	0	Patatin-like phospholipase	Acyl transferase/acyl hydrolase/lysophospholipase	0	0	0	0		0
g8212.t1		0	0	0	0	0	0	0	0	0	0	0	hAT family C-terminal dimerisation region	HAT, C-terminal dimerisation domain	0	0	0	0		0
g8211.t1		0	0	0	0	0	0	0	0	0	X	0	Nop14-like family	0	0	0	0	0		0
g8210.t1		0	0	0	0	0	0	0	0	0	X	0	RhoGAP domain	Pleckstrin homology domain	0	0	0	0		0
g821.t1		0	0	0	0	0	0	0	0	0	0	0	Elongator subunit Iki1	0	0	0	0	0		0
g8209.t1		0	0	0	0	0	0	0	Y	0	0	0	Pyridine nucleotide-disulphide oxidoreductase	FAD/NAD(P)-binding domain	0	0	0	0		0
g8208.t1		0	0	0	0	0	0	0	0	0	0	0	Methyltransferase domain	S-adenosyl-L-methionine-dependent methyltransferase	0	0	0	0		0
g8207.t1		0	0	0	0	0	0	0	0	0	0	0	Methyltransferase domain	S-adenosyl-L-methionine-dependent methyltransferase	0	0	0	0		0
g8206.t1		0	0	0	0	0	0	0	0	0	0	0	0	Gamma-glutamyl cyclotransferase-like	0	0	0	0		0
g8205.t1		0	0	0	0	0	0	0	0	0	0	0	Glutathione S-transferase, N-terminal domain	Thioredoxin-like superfamily	0	0	0	0		0
g8204.t1		0	0	0	0	0	0	0	0	0	X	0	0	0	0	0	0	0		0
g8203.t1		0	0	0	0	0	0	0	0	0	X	0	Transport protein particle (TRAPP) component	Bet3 family	0	0	0	0		0
g8202.t1		0	0	0	0	0	0	0	0	0	X	0	WD domain, G-beta repeat	WD40 repeat	0	0	0	0		0
g8201.t1		0	0	0	0	0	0	0	0	2	X	0	Protein of unknown function (DUF2721)	0	0	0	0	0		0
g8200.t1		0	0	0	0	0	0	0	0	0	X	0	DDE superfamily endonuclease	DDE superfamily endonuclease domain	0	0	0	0		0
g820.t1		0	0	0	0	0	0	0	0	0	0	0	Fungal specific transcription factor domain	Fungal transcription factor	0	0	0	0		0
g82.t1		0	0	0	0	0	0	0	Y	0	X	0	0	Pectin lyase fold/virulence factor	0.00163537	0	0.00384162	0		0
g8199.t1		0	0	0	0	0	0	0	0	1	X	0	0	0	0	0	0	0		0
g8198.t1		0	0	0	0	0	0	0	0	0	0	0	GAF domain	GAF-like domain superfamily	0	0	0	0		0
g8197.t1		0	0	0	0	0	0	0	0	12	0	0	Major Facilitator Superfamily	Major facilitator superfamily	0	0	0	0		0
g8196.t1		0	0	0	0	0	0	0	0	0	0	M38	Amidohydrolase family	Metal-dependent hydrolase, composite domain superfamily	0	0	0	0		0
g8195.t1		0	0	0	0	0	0	0	0	1	X	0	AAA domain	0	0	0	0	0		0
g8194.t1		0	0	0	0	0	0	0	0	1	X	0	NLI interacting factor-like phosphatase	FCP1 homology domain	0	0	0	0		0
g8193.t1		0	0	0	0	0	0	0	0	0	X	0	Initiation factor 2 subunit family	Initiation factor 2B-related	0	0	0	0		0
g8191.t1		0	0	0	0	0	0	0	0	0	X	0	Anti-sigma-D factor RsdA to sigma factor binding region	0	0	0	0	0		0
g8190.t1		0	0	0	0	0	0	0	Y	0	X	0	0	0	0	0	0	0		0
g819.t1		0	0	0	0	0	0	0	Y	0	X	0	S1/P1 Nuclease	Phospholipase C/P1 nuclease domain superfamily	0.00243246	0.0101017	0	0.013202		0
g8189.t1		0	0	0	0	0	0	0	0	0	X	0	Ring finger domain	Zinc finger, RING-type	0	0	0	0		0
g8188.t1		0	0	0	0	0	0	0	0	0	X	0	Hsp70 protein	Heat shock protein 70 family	0	0	0	0		0
g8187.t1		0	0	0	0	0	0	0	0	0	X	0	Kinetochore complex Sim4 subunit Fta1	Centromere subunit L	0	0	0	0		0
g8185.t1		0	0	0	0	0	0	0	0	14	X	0	ABC transporter transmembrane region	ABC transporter, conserved site	0	0	0	0		0
g8184.t1		0	0	0	0	0	0	0	0	0	X	0	Protein of unknown function (DUF2841)	Protein of unknown function DUF2841	0	0	0	0		0
g8183.t1		0	0	0	0	0	0	0	0	0	X	0	SAC3/GANP family	SAC3/GANP/THP3	0	0	0	0		0
g8182.t1		0	0	0	0	0	0	0	0	0	X	0	0	0	0	0	0	0		0
g8181.t1		0	0	0	0	0	0	0	0	0	0	0	Daxx N-terminal Rassf1C-interacting domain	0	0	0	0	0		0
g8180.t1		0	0	0	0	0	0	0	0	0	0	0	0	0	0	0	0	0		0
g818.t1		0	0	0	0	0	0	0	0	3	X	0	Der1-like family	0	0	0	0	0		0
g8179.t1		0	0	0	0	0	0	0	0	0	X	0	Rdx family	Selenoprotein, Rdx-type	0	0	0	0		0
g8178.t1		0	0	0	0	0	0	0	0	1	X	0	Squalene/phytoene synthase	Squalene synthase-like	0	0	0	0		0
g8177.t1		0	0	0	0	0	0	0	0	0	X	0	Eukaryotic initiation factor 4E	Translation Initiation factor eIF- 4e-like	0	0	0	0		0
g8176.t1		0	0	0	0	0	0	0	0	0	X	0	X-domain of DnaJ-containing	DnaJ domain	0	0	0	0		0
g8175.t1		0	0	0	0	0	0	0	Y	0	X	0	0	0	0	0	0	0		0
g8174.t1		0	0	0	0	0	0	0	Y	1	X	0	5'-nucleotidase, C-terminal domain	Metallo-dependent phosphatase-like	0	0	0	0		0
g8173.t1		0	0	0	0	0	0	0	0	0	X	0	hAT family C-terminal dimerisation region	HAT, C-terminal dimerisation domain	0	0	0	0		0
g8172.t1		0	0	0	0	0	0	0	0	0	X	C02A	Calpain family cysteine protease	Peptidase C2, calpain family	0	0	0	0		0
g8171.t1		0	0	0	0	0	0	0	0	0	X	0	RPAP1-like, N-terminal	RNA polymerase II-associated protein 1, N-terminal	0	0	0	0		0
g8170.t1		0	0	0	0	0	0	0	0	0	X	0	Glyoxalase/Bleomycin resistance protein/Dioxygenase superfamily	Vicinal oxygen chelate (VOC) domain	0	0	0	0		0
g817.t1		0	0	0	0	0	0	0	0	0	X	0	Core histone H2A/H2B/H3/H4	Histone-fold	0	0	0	0		0
g8169.t1		0	0	0	0	0	0	0	0	4	X	0	Protein of unknown function (DUF2985)	Protein of unknown function DUF2985	0	0	0	0		0
g8168.t1		0	0	0	0	0	0	0	0	0	X	M80	WLM domain	WLM domain	0	0	0	0		0
g8167.t1		0	0	0	0	0	0	0	0	0	X	0	Centrosomin N-terminal motif 1	Pericentrin/AKAP-450 centrosomal targeting domain	0	0	0	0		0
g8166.t1		0	0	0	0	0	0	0	0	0	X	0	SGT1 protein	Ecd family	0	0	0	0		0
g8165.t1		0	0	0	0	0	0	0	0	0	X	M01	Peptidase family M1 domain	ERAP1-like C-terminal domain	0.112998	0.00142405	0.00244587	0.0104746		0
g8164.t1		0	0	0	0	0	0	0	0	1	X	0	Cytochrome C1 family	Cytochrome c1, transmembrane anchor, C-terminal	0	0	0	0		0
g8163.t1		0	0	0	0	0	0	0	0	0	X	0	Nop14-like family	0	0	0	0	0		0
g8162.t1		0	0	0	0	0	0	0	0	0	X	0	Beta-ketoacyl synthase, N-terminal domain	Phosphopantetheine binding ACP domain	0	0	0	0		0
g8161.t1		0	0	0	0	0	0	0	0	11	X	0	Major Facilitator Superfamily	Major facilitator superfamily domain	0	0	0	0		0
g8160.t1		0	0	0	0	0	0	0	0	0	X	0	Cyclic nucleotide-binding domain	Cyclic nucleotide-binding, conserved site	0	0	0	0		0
g8159.t1		0	0	0	0	0	0	CBM48	0	0	X	0	Glycogen recognition site of AMP-activated protein kinase	Immunoglobulin E-set	0.000841371	0.00876981	0	0.0099463		0
g8157.t1		0	0	0	0	0	0	0	0	0	X	0	Histone acetylation protein	Histone acetyltransferase Rtt109/CBP	0	0	0	0		0
g8156.t1		0	0	0	0	0	0	0	Y	0	X	0	Ribonuclease-III-like	Ribonuclease III, endonuclease domain superfamily	0	0	0	0		0
g8155.t1		0	0	0	0	0	0	0	0	0	X	0	G-protein alpha subunit	P-loop containing nucleoside triphosphate hydrolase	0	0	0	0		0
g8154.t1		0	0	0	0	0	0	0	0	0	X	0	F-box-like	WD40-repeat-containing domain superfamily	0	0	0	0		0
g8153.t1		0	0	0	0	0	0	0	0	0	X	0	Phytanoyl-CoA dioxygenase (PhyH)	Phytanoyl-CoA dioxygenase	0	0	0	0		0
g8152.t1		0	0	0	0	0	0	0	0	0	X	0	Minimal binding motif of Hap4 for binding to Hap2/3/5	Basic-leucine zipper domain	0	0	0	0		0
g8151.t1		0	0	0	0	0	0	0	0	0	X	0	MCM2/3/5 family	Mini-chromosome maintenance protein	0	0	0	0		0
g8150.t1		0	0	0	0	0	0	0	0	0	X	0	0	Glycosyl hydrolase, all-beta	0	0	0	0		0
g815.t1		0	0	0	0	0	0	0	0	0	X	0	WD domain, G-beta repeat	WD40 repeat	0	0	0	0		0
g8149.t1		0	AA7	0	1.1.3.*	0	gluco/chito oligosaccharide oxidase	0	0	0	X	0	WW domain	WW domain	0	0	0	0		0
g8148.t1		0	0	0	0	0	0	0	0	0	X	0	F-box-like	0	0	0	0	0		0
g8147.t1		0	0	0	0	0	0	0	0	0	X	0	VEFS-Box of polycomb protein	Polycomb protein, VEFS-Box	0	0	0	0		0
g8146.t1		0	0	0	0	0	0	0	Y	7	X	0	Transient receptor potential (TRP) ion channel	ML-like domain	0	0	0	0		0
g8145.t1		0	0	0	0	0	0	0	0	1	X	0	Protein kinase domain	Serine/threonine-protein kinase, active site	0	0	0	0		0
g8144.t1		0	0	0	0	0	0	0	0	0	X	0	LSM domain	Small nuclear ribonucleoprotein E	0	0	0	0		0
g8143.t1		0	0	0	0	0	0	0	0	0	X	0	5-formyltetrahydrofolate cyclo-ligase family	5-formyltetrahydrofolate cyclo-ligase	0	0	0	0		0
g8142.t1		0	0	0	0	0	0	0	Y	1	X	0	Chaperone for protein-folding within the ER, fungal	Protein Rot1	0	0	0	0		0
g8141.t1		0	0	0	0	0	0	0	0	0	X	0	Fungal specific transcription factor domain	Zn(2)-C6 fungal-type DNA-binding domain	0	0	0	0		0
g8140.t1		0	0	0	0	0	0	0	0	0	X	0	0	0	0	0	0	0		0
g814.t1		0	0	0	0	0	0	0	0	13	X	0	Sodium/hydrogen exchanger family	Cation/H+ exchanger	0	0	0	0		0
g8139.t1		0	0	0	0	0	0	0	0	10	X	0	Sugar (and other) transporter	Sugar transporter, conserved site	0	0	0	0		0
g8137.t1		0	0	0	0	0	0	0	0	5	X	0	Protein of unknown function (DUF1691)	Domain of unknown function DUF1691	0	0	0	0		0
g8136.t1		0	0	0	0	0	0	0	0	0	X	0	Zinc-finger double-stranded RNA-binding	Zinc finger C2H2-type	0	0	0	0		0
g8135.t1		0	0	0	0	0	0	0	0	0	X	0	non-haem dioxygenase in morphine synthesis N-terminal	Non-haem dioxygenase N-terminal domain	0	0	0	0		0
g8131.t1		0	0	0	0	0	0	0	Y	0	X	0	Stage II sporulation protein R (spore_II_R)	0	0	0	0	0		0
g8130.t1		0	0	0	0	0	0	0	Y	0	X	0	0	AhpD-like	0	0	0	0		0
g813.t1		0	0	0	0	0	0	0	0	11	X	0	MFS/sugar transport protein	Major facilitator superfamily domain	0	0	0	0		0
g8128.t1		0	0	0	0	0	0	0	0	0	X	0	0	0	0	0	0	0		0
g8127.t1		0	0	0	0	0	0	0	0	0	X	0	Tetratricopeptide repeat	0	0	0	0	0		0
g8126.t1		0	0	0	0	0	0	0	0	0	X	0	SPT2 chromatin protein	Chromatin SPT2	0	0	0	0		0
g8125.t1		0	0	0	0	0	0	0	Y	0	X	0	60s Acidic ribosomal protein	Trypanosoma cruzi ribosomal protein P2-like	0.108091	0.0215529	0.0499675	0.096064		0
g8124.t1		0	0	0	0	0	0	0	0	0	X	0	Ribosomal protein S19	Ribosomal protein S19A/S15e	0	0	0	0		0
g8123.t1		0	0	0	0	0	0	0	0	1	X	0	Putative undecaprenyl diphosphate synthase	Decaprenyl diphosphate synthase-like	0	0	0	0		0
g8122.t1		0	0	0	0	0	0	0	0	0	X	0	Exocyst complex component Sec10	Exocyst complex component Sec10-like	0	0	0	0		0
g8121.t1		0	0	0	0	0	0	0	0	10	X	0	E1-E2 ATPase	HAD-like superfamily	0	0	0	0		0
g8120.t1		0	0	0	0	0	0	0	0	0	X	0	Core histone H2A/H2B/H3/H4	Histone-fold	0	0	0	0		0
g812.t1		0	0	0	0	0	0	0	0	0	X	0	Rit1 N-terminal domain	Rit1, DUSP-like domain	0	0	0	0		0
g8119.t1		0	0	0	0	0	0	0	0	0	X	0	Striatin family	WD40 repeat	0	0	0	0		0
g8118.t1		0	0	0	0	0	0	0	0	0	X	0	ARD/ARD' family	RmlC-like jelly roll fold	0.000801429	0	0	0		0
g8117.t1		0	0	0	0	0	0	0	0	0	X	0	short chain dehydrogenase	Short-chain dehydrogenase/reductase SDR	0	0	0	0		0
g8116.t1		0	0	0	0	0	0	0	Y	0	X	0	SacI homology domain	Inositol phosphatase	0	0	0	0		0
g8115.t1		0	0	0	0	0	0	0	0	12	X	0	Sugar (and other) transporter	Major facilitator superfamily domain	0	0	0	0		0
g8114.t1		0	0	0	0	0	0	0	0	0	0	0	0	0	0	0	0	0		0
g8113.t1		0	0	0	0	0	0	0	0	0	X	0	Phage tail assembly chaperone	Armadillo-type fold	0	0	0	0		0
g8112.t1		0	0	0	0	0	0	0	0	0	X	0	C2H2 type zinc-finger (1 copy)	0	0	0	0	0		0
g8111.t1		0	0	0	0	0	0	0	0	0	0	0	MULE transposase domain	MULE transposase domain	0	0	0	0		0
g8110.t1		0	0	0	0	0	0	0	0	0	X	0	hAT family C-terminal dimerisation region	Ribonuclease H-like superfamily	0	0	0	0		0
g811.t1		0	0	0	0	0	0	0	Y	0	X	0	ATP-NAD kinase	NAD kinase/diacylglycerol kinase-like domain superfamily	0	0	0	0		0
g8109.t1		0	0	0	0	0	0	0	0	0	X	0	Adenylosuccinate lyase C-terminal	0	0	0	0	0		0
g8108.t1		0	0	0	0	0	0	0	0	1	X	0	AMP-binding enzyme	Phosphopantetheine attachment site	0	0	0	0		0
g8107.t1		0	0	0	0	0	0	0	0	0	X	T05	ArgJ family	Arginine biosynthesis protein ArgJ	0	0	0	0		0
g8106.t1		0	0	0	0	0	0	0	0	0	X	0	Inhibitor of growth proteins N-terminal histone-binding	0	0	0	0	0		0
g8105.t1		0	0	0	0	0	0	0	0	0	0	0	PF16858	0	0	0	0	0		0
g8104.t1		0	0	0	0	0	0	0	0	1	X	0	MOSC domain	Molybdenum cofactor sulfurase, C-terminal	0	0	0	0		0
g8102.t1		0	0	0	0	0	0	0	0	0	X	0	TatD related DNase	TatD family	0	0	0	0		0
g8101.t1		0	0	0	0	0	0	0	0	0	X	0	Macro domain	Macro domain	0	0	0	0		0
g8100.t1		0	0	0	0	0	0	0	Y	0	X	0	Flavin containing amine oxidoreductase	Flavin amine oxidase	0.489392	0.0863383	0.195106	0.155045		0
g810.t1		0	0	0	0	0	0	0	0	5	X	0	Acyltransferase	Phospholipid/glycerol acyltransferase	0	0	0	0		0
g81.t1		0	0	0	0	0	0	0	0	0	X	0	Hydantoinase B/oxoprolinase	Hydantoinase A/oxoprolinase	0	0	0	0		0
g8099.t1		0	0	0	0	0	0	0	0	0	X	0	Heterokaryon incompatibility protein (HET)	Heterokaryon incompatibility	0	0	0	0		0
g8098.t1		0	0	0	0	0	0	0	0	0	X	0	Zinc finger, C3HC4 type (RING finger)	0	0	0	0	0		0
g8097.t1		0	0	0	0	0	0	0	0	0	X	0	Inosine-uridine preferring nucleoside hydrolase	Ribonucleoside hydrolase-like	0	0	0	0		0
g8096.t1		0	0	0	0	0	0	0	0	7	X	0	SURF4 family	Surfeit locus 4	0	0	0	0		0
g8095.t1		0	0	0	0	0	0	0	Y	0	X	0	0	0	0	0	0	0		0
g8094.t1		0	0	0	0	0	0	0	0	0	X	0	0	0	0	0	0	0		0
g8093.t1		0	0	0	0	0	0	0	0	0	X	0	Ribosomal protein L6e	Translation protein SH3-like domain superfamily	0	0	0	0		0
g8092.t1		0	0	0	0	0	0	0	0	2	X	0	short chain dehydrogenase	Short-chain dehydrogenase/reductase SDR	0	0	0	0		0
g8091.t1		0	0	0	0	0	0	0	Y	0	X	0	0	0	0	0	0	0		0
g8090.t1		0	0	0	0	0	0	0	0	4	X	0	DHHC palmitoyltransferase	Palmitoyltransferase, DHHC domain	0	0	0	0		0
g809.t1		0	0	0	0	0	0	0	0	1	0	0	Transmembrane alpha-helix domain	0	0	0	0	0		0
g8089.t1		0	0	0	0	0	0	0	0	0	X	0	Homeobox domain	Zinc finger C2H2-type	0	0	0	0		0
g8088.t1		0	0	0	0	0	0	0	0	0	X	0	WD domain, G-beta repeat	WD40 repeat	0	0	0	0		0
g8087.t1		0	0	0	0	0	0	0	0	0	X	0	Phosphopantetheine attachment site	Polyketide synthase, phosphopantetheine-binding domain	0	0	0	0		0
g8086.t1		0	0	0	0	0	0	0	0	0	X	0	Glutathione S-transferase, N-terminal domain	Glutathione S-transferase, C-terminal domain superfamily	0	0	0	0		0
g8085.t1		0	0	0	0	0	0	0	0	0	X	0	short chain dehydrogenase	Short-chain dehydrogenase/reductase SDR	0	0	0	0		0
g8084.t1		0	0	0	0	0	0	0	0	0	X	0	short chain dehydrogenase	NAD(P)-binding domain superfamily	0	0	0	0		0
g8083.t1		0	0	0	0	0	0	0	0	0	X	0	Glutathione S-transferase, N-terminal domain	Glutathione S-transferase, N-terminal	0	0	0	0		0
g8081.t1		0	0	0	0	0	0	0	0	8	X	0	UbiA prenyltransferase family	Protohaem IX farnesyltransferase	0	0	0	0		0
g8080.t1		0	0	0	0	0	0	0	Y	0	X	0	0	0	0	0	0	0		0
g808.t1		0	0	0	0	0	0	0	Y	0	X	0	0	0	0	0	0	0		0
g8079.t1		0	0	0	0	0	0	0	0	0	X	0	Nnf1	Nuclear MIS12/MIND complex subunit PMF1/Nnf1	0	0	0	0		0
g8078.t1		0	0	0	0	0	0	0	0	3	0	0	Predicted membrane protein (DUF2306)	0	0	0	0	0		0
g8077.t1		0	0	0	0	0	0	0	0	0	X	0	short chain dehydrogenase	NAD(P)-binding domain superfamily	0	0	0	0		0
g8075.t1		0	0	0	0	0	0	0	Y	0	X	0	0	0	0	0	0	0		0
g8074.t1		0	0	0	0	0	0	0	0	0	X	0	Aldo/keto reductase family	NADP-dependent oxidoreductase domain	0	0	0	0		0
g8073.t1		0	0	0	0	0	0	0	0	0	X	0	bZIP transcription factor	0	0	0	0	0		0
g8072.t1		0	0	0	0	0	0	0	0	0	X	0	SH3-binding, glutamic acid-rich protein	Thioredoxin-like superfamily	0	0	0	0		0
g8071.t1		0	0	0	0	0	0	0	0	0	X	0	Tc5 transposase DNA-binding domain	HTH CenpB-type DNA-binding domain	0	0	0	0		0
g8070.t1		0	0	0	0	0	0	0	0	0	X	0	C-terminal region of MMR_HSR1 domain	Beta-grasp domain superfamily	0	0	0	0		0
g807.t1		0	0	0	0	0	0	0	0	0	X	0	Radical_SAM C-terminal domain	Acyl-CoA N-acyltransferase	0	0	0	0		0
g8069.t1		0	0	0	0	0	0	0	0	0	X	0	Cysteine dioxygenase type I	RmlC-like jelly roll fold	0	0	0	0		0
g8068.t1		0	0	0	0	0	0	0	0	16	X	0	ABC transporter	ABC transporter type 1, transmembrane domain superfamily	0	0	0	0		0
g8067.t1		0	0	0	0	0	0	0	0	0	X	0	Synaptotagmin-like mitochondrial-lipid-binding domain	C2 domain	0.00202987	0	0	0.00159219		0
g8065.t1		0	0	0	0	0	0	0	Y	0	X	0	NAD dependent epimerase/dehydratase family	NAD(P)-binding domain superfamily	0	0	0	0		0
g8064.t1		0	0	0	0	0	0	0	0	0	X	0	Transport protein Avl9	Tripartite DENN domain	0	0	0	0		0
g8063.t1		0	0	0	0	0	0	0	0	1	X	0	Ring finger domain	Zinc finger, RING-type	0	0	0	0		0
g8062.t1		0	0	0	0	0	0	0	0	0	X	0	0	0	0	0	0	0		0
g8061.t1		0	0	0	0	0	0	0	0	10	X	0	E1-E2 ATPase	P-type ATPase, transmembrane domain superfamily	0	0	0	0		0
g8060.t1		0	0	0	0	0	0	0	Y	0	X	0	Ribosomal protein L22p/L17e	Ribosomal protein L22/L17	0	0	0	0		0
g806.t1		0	0	0	0	0	0	0	0	2	X	0	Protein of unknown function (DUF1282)	0	0	0	0	0		0
g8059.t1		0	0	0	0	0	0	0	0	0	X	0	RNA recognition motif. (a.k.a. RRM, RBD, or RNP domain)	RNA recognition motif domain	0	0	0	0		0
g8058.t1		0	0	0	0	0	0	0	0	0	X	0	0	Zinc finger C2H2-type	0	0	0	0		0
g8057.t1		0	0	0	0	0	0	0	0	0	0	0	Poly(A) polymerase central domain	Endonuclease/exonuclease/phosphatase superfamily	0	0	0	0		0
g8056.t1		0	0	0	0	0	0	0	0	0	X	0	Domain of unknown function (DUF4470)	Domain of unknown function DUF4470	0	0	0	0		0
g8054.t1		0	0	0	0	0	0	0	0	1	X	0	Forkhead domain	Winged helix-like DNA-binding domain superfamily	0	0	0	0		0
g8053.t1		0	0	0	0	0	0	0	Y	0	X	0	Trm112p-like protein	Trm112-like	0	0	0	0		0
g8052.t1		0	0	0	0	0	0	0	0	0	X	0	WD domain, G-beta repeat	WD40 repeat, conserved site	0	0	0	0		0
g8051.t1		0	0	0	0	0	0	0	0	0	X	M16A	Peptidase M16 inactive domain	Metalloenzyme, LuxS/M16 peptidase-like	0	0	0	0		0
g8050.t1		0	0	0	0	0	0	0	0	13	X	0	Sodium/hydrogen exchanger family	Sodium/solute symporter superfamily	0	0	0	0		0
g805.t1		0	0	0	0	0	0	0	0	0	X	0	SNF2 family N-terminal domain	SNF2-related, N-terminal domain	0	0	0	0		0
g8049.t1		0	0	0	0	0	0	0	Y	0	X	0	0	0	0.0210119	0.0301367	0	0.00929756		0
g8048.t1		0	0	0	0	0	0	0	0	1	X	0	Syntaxin	SNARE	0	0	0	0		0
g8047.t1		0	0	0	0	0	0	0	0	0	X	0	NAD dependent epimerase/dehydratase family	NAD(P)-binding domain superfamily	0	0	0	0		0
g8046.t1		0	0	0	0	0	0	0	0	0	X	0	Mitochondrial ATP synthase B chain precursor (ATP-synt_B)	ATP synthase, F0 complex, subunit B/MI25	0	0	0	0		0
g8045.t1		0	0	0	0	0	0	0	0	3	X	0	CBF/Mak21 family	CCAAT-binding factor	0	0	0	0		0
g8044.t1		0	0	0	0	0	0	0	Y	0	X	0	Yeast PIR protein repeat	Yeast PIR protein repeat	0	0	0	0		0
g8043.t1		0	0	0	0	0	0	0	0	0	X	0	DDE superfamily endonuclease	HTH CenpB-type DNA-binding domain	0	0	0	0		0
g8042.t1		0	0	0	0	0	0	0	Y	0	X	0	0	Cupredoxin	0.0107129	0	0	0.00405983		0
g8041.t1		0	0	0	0	0	0	0	0	0	X	0	Survival motor neuron protein (SMN)	0	0	0	0	0		0
g8040.t1		0	0	0	0	0	0	0	0	0	X	0	RNA recognition motif. (a.k.a. RRM, RBD, or RNP domain)	Nucleotide-binding alpha-beta plait domain superfamily	0	0	0	0		0
g804.t1		0	0	0	0	0	0	0	0	5	X	0	HPP family	HPP	0	0	0	0		0
g8039.t1		0	0	0	0	0	0	0	0	12	X	0	Major Facilitator Superfamily	Major facilitator superfamily	0	0	0	0		0
g8038.t1		0	0	0	0	0	0	0	0	0	0	0	N2227-like protein	N2227-like	0	0	0	0		0
g8037.t1		0	0	0	0	0	0	0	0	0	X	0	ABC transporter	ABC-transporter extension domain	0	0	0	0		0
g8036.t1		0	0	0	0	0	0	0	0	0	X	0	C2H2-type zinc finger	0	0	0	0	0		0
g8035.t1		0	0	0	0	0	0	0	0	0	X	0	Protein kinase domain	Forkhead-associated (FHA) domain	0	0	0	0		0
g8034.t1		0	0	0	0	0	0	0	0	6	X	0	Pheromone A receptor	GPCR fungal pheromone mating factor, STE3	0	0	0	0		0
g8033.t1		0	0	0	0	0	0	0	0	6	X	0	Maltoporin periplasmic N-terminal extension	0	0	0	0	0		0
g8032.t1		0	0	0	0	0	0	0	0	9	X	0	Magnesium transporter NIPA	Magnesium transporter NIPA	0	0	0	0		0
g8031.t1		0	0	0	0	0	0	0	0	0	X	0	MIF4G like	Armadillo-type fold	0	0	0	0		0
g8030.t1		0	0	0	0	0	0	0	0	0	X	0	Protein kinase domain	Glycogen synthase kinase 3, catalytic domain	0	0	0	0		0
g803.t1		0	0	0	0	0	0	0	0	0	X	0	ABC transporter	ABC-transporter extension domain	0	0	0	0		0
g8029.t1		0	0	0	0	0	0	0	0	0	X	0	DDE superfamily endonuclease	Tc1-like transposase, DDE domain	0	0	0	0		0
g8028.t1		0	0	0	0	0	0	0	0	7	X	0	7 transmembrane receptor (Secretin family)	GPCR, family 2-like	0	0	0	0		0
g8027.t1		0	0	0	0	0	0	0	0	0	X	0	0	0	0	0	0	0		0
g8026.t1		0	0	0	0	0	0	0	0	0	X	0	Transcription factor IIA, alpha/beta subunit	0	0	0	0	0		0
g8025.t1		0	0	0	0	0	0	0	0	10	X	0	Major Facilitator Superfamily	Major facilitator superfamily domain	0	0	0	0		0
g8024.t1		0	0	0	0	0	0	0	0	0	X	0	Mitochondrial ATP synthase B chain precursor (ATP-synt_B)	0	0	0	0	0		0
g8022.t1		0	0	0	0	0	0	0	0	0	X	0	0	0	0	0	0	0		0
g8021.t1		0	0	0	0	0	0	0	0	0	X	0	NGP1NT (NUC091) domain	GTP binding domain	0	0	0	0		0
g8020.t1		0	0	0	0	0	0	0	0	0	X	0	HMGL-like	Pyruvate carboxyltransferase	0	0	0	0		0
g802.t1		0	0	0	0	0	0	0	0	0	X	0	CTLH/CRA C-terminal to LisH motif domain	CRA domain	0	0	0	0		0
g8019.t1		0	0	0	0	0	0	0	0	0	X	0	Molybdopterin-binding domain of aldehyde dehydrogenase	2Fe-2S ferredoxin, iron-sulphur binding site	0.000980101	0	0	0		0
g8018.t1		0	0	0	0	0	0	0	0	0	X	0	KH domain	K Homology domain, type 1 superfamily	0	0	0	0		0
g8017.t1		0	0	0	0	0	0	0	0	0	X	0	0	0	0	0	0	0		0
g8015.t1		0	0	0	0	0	0	0	0	0	X	0	Fungal specific transcription factor domain	Zn(2)-C6 fungal-type DNA-binding domain	0	0	0	0		0
g8014.t1		0	0	0	0	0	0	0	0	11	X	0	Sodium/calcium exchanger protein	Sodium/calcium exchanger membrane region	0	0	0	0		0
g8013.t1		0	0	0	0	0	0	0	0	2	X	0	Translocation protein Sec62	Translocation protein Sec62, ascomycota	0	0	0	0		0
g8012.t1		0	GT41	GT41	0	2.4.1.255	0	0	0	0	X	0	Glycosyl transferase family 41	Tetratricopeptide repeat	0	0	0	0		UDP-GlcNAc: peptide beta-N-acetylglucosaminyltransferase (EC 2.4.1.94);
g8011.t1		0	0	0	0	0	0	0	0	0	X	M20D	Peptidase family M20/M25/M40	Peptidase M20, dimerisation domain	0	0	0	0		0
g8010.t1		0	0	0	0	0	0	0	0	0	X	0	Proteasome assembly chaperone 4	0	0	0	0	0		0
g801.t1		0	0	0	0	0	0	0	0	0	X	0	Domain of unknown function (DUF2431)	Domain of unknown function DUF2431	0	0	0	0		0
g8009.t1		0	0	0	0	0	0	0	0	0	X	0	Complex 1 protein (LYR family)	Complex 1 LYR protein	0	0	0	0		0
g8008.t1		0	0	0	0	0	0	0	0	0	X	0	Pre-mRNA splicing factor PRP21 like protein	SWAP/Surp	0	0	0	0		0
g8007.t1		0	0	0	0	0	0	0	0	1	X	0	Cytochrome oxidase complex assembly protein 1	Cytochrome oxidase assembly protein 1	0	0	0	0		0
g8006.t1		0	0	0	0	0	0	0	0	0	X	0	Mucin-like glycoprotein	0	0	0	0	0		0
g8005.t1		0	0	0	0	0	0	0	0	0	X	0	Enoyl-(Acyl carrier protein) reductase	Short-chain dehydrogenase/reductase SDR	0	0	0	0		0
g8004.t1		0	0	0	0	0	0	0	0	0	X	0	Domain of unknown function (DUF3439)	0	0	0	0	0		0
g8003.t1		0	0	0	0	0	0	0	Y	0	X	0	Fungal N-terminal domain of STAND proteins	Fungal N-terminal domain of STAND protein	0	0	0	0		0
g8002.t1		0	0	0	0	0	0	0	0	0	X	0	Amidase	Amidase signature (AS) superfamily	0	0	0	0		0
g8001.t1		0	0	0	0	0	0	0	0	4	X	0	O-phosphoseryl-tRNA(Sec) selenium transferase, SepSecS	0	0	0	0	0		0
g8000.t1		0	0	0	0	0	0	0	0	12	X	0	Major Facilitator Superfamily	Major facilitator superfamily	0	0	0	0		0
g800.t1		0	0	0	0	0	0	0	0	0	X	0	CoA binding domain	NAD(P)-binding domain superfamily	0	0	0	0		0
g80.t1		0	0	0	0	0	0	0	0	0	X	C56	ThiJ/PfpI family-like	ThiJ/PfpI family-like	0	0	0	0		0
g8.t1		0	0	0	0	0	0	0	Y	9	X	0	Major Facilitator Superfamily	MFS transporter superfamily	0	0	0	0		0
g7999.t1		0	0	0	0	0	0	0	0	0	X	0	0	0	0	0	0	0		0
g7998.t1		0	0	0	0	0	0	0	Y	0	X	M28A	Peptidase family M28	Peptidase M28	0	0	0	0		0
g7997.t1		0	0	0	0	0	0	0	0	2	X	0	DNA replication and checkpoint protein	0	0	0	0	0		0
g7996.t1		0	0	0	0	0	0	0	0	12	0	0	Sugar (and other) transporter	Major facilitator, sugar transporter-like	0	0	0	0		0
g7995.t1		0	0	0	0	0	0	0	0	14	0	0	Major Facilitator Superfamily	Major facilitator superfamily domain	0	0	0	0		0
g7994.t1		0	0	0	0	0	0	0	0	0	X	0	0	NTF2-like domain superfamily	0	0	0	0		0
g7993.t1		0	0	0	0	0	0	0	0	0	X	0	short chain dehydrogenase	Short-chain dehydrogenase/reductase SDR	0	0	0	0		0
g7991.t1		0	0	0	0	0	0	0	0	0	0	0	FAD binding domain	Phenol hydroxylase, C-terminal TRX-fold domain superfamily	0	0	0	0		0
g7990.t1		0	0	0	0	0	0	0	0	0	X	0	Alcohol dehydrogenase GroES-like domain	Alcohol dehydrogenase, C-terminal	0	0	0	0		0
g799.t1		0	0	0	0	0	0	0	0	0	X	0	ribosomal L5P family C-terminus	Ribosomal protein L5 domain superfamily	0	0	0	0		0
g7989.t1		0	0	0	0	0	0	0	0	0	X	0	AhpC/TSA antioxidant enzyme	Peroxiredoxin-like FAM213/AAED1	0	0	0	0		0
g7988.t1		0	0	0	0	0	0	0	0	0	X	0	0	0	0	0	0	0		0
g7987.t1		0	0	0	0	0	0	0	Y	1	X	0	Eukaryotic aspartyl protease	Aspartic peptidase domain superfamily	0	0	0	0		0
g7986.t1		0	0	0	0	0	0	0	0	0	X	0	Chromatin assembly factor 1 subunit A	Chromatin assembly factor 1 subunit A	0	0	0	0		0
g7985.t1		0	0	0	0	0	0	0	0	0	X	0	0	Spo11/DNA topoisomerase VI subunit A superfamily	0	0	0	0		0
g7984.t1		0	0	0	0	0	0	0	0	0	X	0	0	0	0	0	0	0		0
g7983.t1		0	0	0	0	0	0	0	0	0	X	0	Fructose-1-6-bisphosphatase, N-terminal domain	Sedoheptulose-1,7-bisphosphatase	0	0	0	0		0
g7982.t1		0	0	0	0	0	0	0	0	0	X	0	Carbon-nitrogen hydrolase	Carbon-nitrogen hydrolase superfamily	0	0	0	0		0
g7981.t1		0	0	0	0	0	0	0	0	12	X	0	Major Facilitator Superfamily	Major facilitator superfamily domain	0	0	0	0		0
g7980.t1		0	0	0	0	0	0	0	0	0	X	0	Transposase DDE domain	0	0	0	0	0		0
g798.t1		0	0	0	0	0	0	0	0	0	X	0	0	0	0	0	0	0		0
g7979.t1		0	0	0	0	0	0	0	0	0	X	0	Epoxide hydrolase N terminus	Epoxide hydrolase, N-terminal	0	0	0	0		0
g7978.t1		0	0	0	0	0	0	0	0	0	X	0	High-temperature-induced dauer-formation protein	Hid-1/Ecm30	0	0	0	0		0
g7977.t1		0	0	0	0	0	0	0	0	0	X	0	ERCC3/RAD25/XPB C-terminal helicase	Helicase, C-terminal	0	0	0	0		0
g7976.t1		0	0	0	0	0	0	0	0	0	X	0	Utp25, U3 small nucleolar RNA-associated SSU processome protein 25	Digestive organ expansion factor, predicted	0	0	0	0		0
g7975.t1		0	0	0	0	0	0	0	Y	0	0	0	0	0	0	0	0	0		0
g7974.t1		0	0	0	0	0	0	0	0	1	X	0	Protein of unknown function (DUF3405)	Protein of unknown function DUF3405	0	0	0	0		0
g7973.t1		0	0	0	0	0	0	0	0	0	X	0	Acyl-CoA dehydrogenase, C-terminal domain	Acyl-CoA dehydrogenase/oxidase, N-terminal	0	0	0	0		0
g7972.t1		0	0	0	0	0	0	0	0	4	X	0	Baculovirus polyhedron envelope protein, PEP, C terminus	0	0	0	0	0		0
g7971.t1		0	0	0	0	0	0	0	0	0	X	0	Nuclear pore complex assembly	ELYS-like domain	0	0	0	0		0
g7970.t1		0	0	0	0	0	0	0	0	0	X	0	Bacteriocin-protection, YdeI or OmpD-Associated	0	0	0	0	0		0
g7968.t1		0	0	0	0	0	0	0	0	0	X	0	SSXT protein (N-terminal region)	SS18 family	0	0	0	0		0
g7967.t1		0	0	0	0	0	0	0	0	0	X	0	FtsJ-like methyltransferase	Ribosomal RNA methyltransferase FtsJ domain	0	0	0	0		0
g7966.t1		0	0	0	0	0	0	0	0	0	X	0	Mitochondrial carrier protein	Mitochondrial carrier domain superfamily	0	0	0	0		0
g7965.t1		0	0	0	0	0	0	0	0	0	X	0	0	0	0	0	0	0		0
g7964.t1		0	0	0	0	0	0	0	0	0	X	0	Malate/L-lactate dehydrogenase	Malate/L-lactate dehydrogenase-like	0	0	0	0		0
g7963.t1		0	0	0	0	0	0	0	0	0	X	0	Acetyltransferase (GNAT) family	GNAT domain	0	0	0	0		0
g7962.t1		0	0	0	0	0	0	0	0	0	X	0	Complex 1 protein (LYR family)	Complex 1 LYR protein	0	0	0	0		0
g7961.t1		0	0	0	0	0	0	0	0	0	X	0	Ankyrin repeats (3 copies)	Transcription regulator HTH, APSES-type DNA-binding domain	0	0	0	0		0
g7960.t1		0	0	0	0	0	0	0	0	0	X	0	NIPSNAP	NIPSNAP	0	0	0	0		0
g796.t1		0	0	0	0	0	0	0	0	0	X	0	0	0	0	0	0	0		0
g7959.t1		0	0	0	0	0	0	0	0	0	X	0	RhoGAP domain	Rho GTPase-activating protein domain	0.00251188	0	0	0		0
g7958.t1		0	0	0	0	0	0	0	0	0	X	0	Pyridoxamine 5'-phosphate oxidase	0	0	0	0	0		0
g7957.t1		0	0	0	0	0	0	0	0	0	X	0	Mating-type protein MAT alpha 1 HMG-box	Mating-type protein MAT alpha 1, HMG-box	0	0	0	0		0
g7956.t1		0	0	0	0	0	0	0	0	0	X	0	Phosphatidylinositol 3- and 4-kinase	Armadillo-type fold	0	0	0	0		0
g7955.t1		0	0	0	0	0	0	0	0	10	X	0	EamA-like transporter family	EamA domain	0	0	0	0		0
g7954.t1		0	0	0	0	0	0	0	Y	0	X	0	Formyl transferase	Formyl transferase, N-terminal domain superfamily	0	0	0	0		0
g7953.t1		0	0	0	0	0	0	0	Y	0	X	0	Fungal domain of unknown function (DUF1712)	Protein of unknown function DUF1712, fungi	0	0	0	0		0
g7952.t1		0	0	0	0	0	0	0	0	0	0	0	0	0	0	0	0	0		0
g7951.t1		0	0	0	0	0	0	0	0	0	X	0	Histidine kinase-, DNA gyrase B-, and HSP90-like ATPase	PAS domain	0	0	0	0		0
g7950.t1		0	0	0	0	0	0	0	0	0	X	0	Helicase conserved C-terminal domain	DNA helicase, ATP-dependent, RecQ type	0	0	0	0		0
g795.t1		0	0	0	0	0	0	0	0	0	X	0	Nitronate monooxygenase	Aldolase-type TIM barrel	0	0	0	0		0
g7949.t1		0	0	0	0	0	0	0	0	0	X	0	Mitochondrial 18 KDa protein (MTP18)	Mitochondrial 18kDa protein	0	0	0	0		0
g7948.t1		0	0	0	0	0	0	0	0	0	X	0	NUDE protein, C-terminal conserved region	NUDE domain	0	0	0	0		0
g7947.t1		0	0	0	0	0	0	0	0	0	X	0	Mitochondrial carrier protein	Mitochondrial carrier domain superfamily	0	0	0	0		0
g7946.t1		0	0	0	0	0	0	0	Y	0	X	0	Transposase	0	0	0	0	0		0
g7944.t1		0	0	0	0	0	0	0	0	0	X	0	Alcohol dehydrogenase GroES-like domain	GroES-like superfamily	0	0	0	0		0
g7943.t1		0	0	0	0	0	0	0	0	0	X	0	Transcription factor IIA, alpha/beta subunit	0	0	0	0	0		0
g7942.t1		0	0	0	0	0	0	0	0	0	X	0	Fungal specific transcription factor domain	Zn(2)-C6 fungal-type DNA-binding domain	0	0	0	0		0
[truncated: 7,283 more rows]

## Sheet: MS
Majority protein IDs	G-iBAQ	G%	S-iBAQ	S%	A-iBAQ	A%	F-iBAQ	F%	T-test Significant A_G	T-test Significant F_G	T-test Significant S_G	T-test significant	Category	Type	T-test p-value A_G	T-test Difference A_G	T-test Test statistic A_G	T-test p-value F_G	T-test Difference F_G	T-test Test statistic F_G	T-test p-value S_G	T-test Difference S_G	T-test Test statistic S_G
g1039.t1	501060	0.0335173	42136880	0.0493632	3092193	0.014462	32929844	0.0551362	+	+	+	A_G;F_G;S_G	Protease	S10	0.0321587	2.39363	2.26261	3.38963e-06	6.33671	10.3051	1.58413e-06	6.73669	11.399
g1163.t1	2342776	0.156715	102939008	0.120593	17088912	0.0799238	162267072	0.271693	+	+	+	A_G;F_G;S_G	LPMO	AA9	0.00421587	2.67219	3.85288	3.88772e-08	6.25547	18.4186	2.33452e-05	5.25583	7.92591
g126.t1	72730.9	0.00486517	34512152	0.0404308	1152559	0.00539045	33145030	0.0554965	+	+	+	A_G;F_G;S_G	Other	Peptidase propeptide and YPEB domain	0.0125481	4.72603	3.15996	2.22355e-06	9.64715	10.8993	1.20767e-05	9.31513	8.68047
g1443.t1	962174	0.0643625	114979360	0.134698	847103	0.00396185	78575728	0.131564		+	+	F_G;S_G	Other	Domain of unknown function (DUF427)	0.66623	-0.213292	-0.455957	1.23913e-07	6.27258	15.8773	1.49682e-09	6.95119	27.8368
g1447.t1	1.31834e+06	0.0881877	55238940	0.0647122	6147938	0.0287535	341013472	0.570978	+	+	+	A_G;F_G;S_G	beta-1,3-glucanase	GH72	0.00291241	2.40296	4.17825	9.71732e-08	8.12369	16.3809	8.93803e-07	5.55164	12.2893
g5394.t1;g1460.t1;g7873.t1	86845360	5.80933	1092710016	1.2801	44001776	0.205794	946803072	1.58528		+	+	F_G;S_G	Other	Ubiquitin family	0.937511	-1.40704	-1.78229	5.44563e-05	3.34152	7.03376	2.01279e-06	3.73147	11.044
g156.t1	1.58024e+06	0.105707	1333667712	1.56239	4.16137e+06	0.0194625	12276045	0.0205545		+	+	F_G;S_G	Other	CS domain	0.114303	2.26681	1.3405	0.0012344	4.75489	4.34288	0.00104955	9.39281	4.46428
g1576.t1	85432.8	0.00571483	174959248	0.204964	105826992	0.494947	135623968	0.227083	+	+	+	A_G;F_G;S_G	Other	EF hand	1.15473e-06	10.3441	13.9428	4.83957e-08	10.8494	17.9105	4.41292e-08	11.2062	18.1229
g1582.t1	1.23998e+06	0.0829454	NaN	0	104075936	0.486757	22833328	0.0382311	+	+		A_G;F_G	Other	60s Acidic ribosomal protein	9.64859e-05	6.63289	7.10407	0.00102472	4.474	4.76421	1	NaN	0
g1628.t1	16114	0.00107791	26152538	0.0306376	6307664	0.0295006	11535509	0.0193145	+	+	+	A_G;F_G;S_G	beta-glucosidase	GH3	0.000112957	8.92795	9.43386	8.36298e-08	9.77486	16.6993	5.30482e-08	10.9043	17.7016
g1656.t1	2661616	0.178043	215940336	0.252973	189577504	0.886643	37490668	0.0627727	+	+	+	A_G;F_G;S_G	Protease	S08A	1.97055e-06	5.94605	12.8839	2.81238e-05	3.61699	7.72259	3.75381e-07	6.15746	13.7602
g1660.t1	2.23325e+06	0.149388	65126196	0.076295	11749818	0.0549532	32439460	0.0543152	+	+	+	A_G;F_G;S_G	alpha-,4-glucanase	GH31	0.0205202	2.13576	2.4992	1.25904e-05	4.00279	8.63111	1.60872e-06	5.03297	11.3759
g1672.t1	11394.2	0.000762189	1118724736	1.31058	2.2178e+06	0.0103725	83707232	0.140156	+	+	+	A_G;F_G;S_G	Cellulase	GH7	0.00610176	7.57008	5.43878	4.6871e-07	13.2282	20.2678	2.4023e-07	16.8391	22.685
g1696.t1	1.69727e+06	0.113535	120893016	0.141626	43620724	0.204012	87018416	0.1457	+	+	+	A_G;F_G;S_G	LPMO	AA9	1.29835e-05	4.72688	9.70994	3.13851e-07	5.77206	14.0832	7.36071e-08	6.28978	16.9748
g176.t1	NaN	0	53697240	0.0629061	774792	0.00362366	NaN	0					Other	Ribosomal proteins L26 eukaryotic, L24P archaeal	1	NaN	0	NaN	0	NaN	1	NaN	0
g2057.t1	20623284	1.37955	1414331008	1.65688	1664510720	7.78482	939866688	1.57367	+	+	+	A_G;F_G;S_G	Oxidase	AA7	0.000101913	5.71071	7.04198	1.31903e-08	5.50374	21.136	1.20305e-08	6.08045	21.3844
g2064.t1	117387424	7.85237	1533801984	1.79684	472995776	2.21217	1390285696	2.32783	+	+	+	A_G;F_G;S_G	beta-1,3-glucanase	GH17	0.0125449	1.73412	2.83874	6.64412e-07	3.62486	12.775	4.20815e-07	3.77188	13.5576
g2145.t1	451462	0.0301995	NaN	0	743152	0.00347568	805998	0.00134953					Protease	M03A	0.229517	0.857026	0.801856	0.136632	0.86694	1.17637	1	NaN	0
g2310.t1	631225	0.0422244	NaN	0	603878	0.0028243	1.19895e+06	0.00200746					Other	BPG-independent PGAM N-terminus (iPGM_N)	0.422655	0.158044	0.205468	0.241325	0.588121	0.741272	1	NaN	0
g2342.t1	14949.8	0.00100004	NaN	0	601477	0.00281307	12575062	0.0210551	+	+		A_G;F_G	Other	Ras family	0.00326917	5.69122	4.47675	5.2237e-07	10.1791	13.1818	1	NaN	0
g2366.t1	NaN	0	56451328	0.0661325	3046966	0.0142505	85223368	0.142694					Other	Ribosomal L28e protein family	1	NaN	0	1	NaN	0	1	NaN	0
g2503.t1	3.09402e+06	0.206968	78691888	0.0921872	8790038	0.0411105	16682494	0.0279324		+	+	F_G;S_G	Protease	S08A	0.0626055	1.2253	1.83961	0.00290847	2.13391	3.72649	2.61859e-06	4.53097	10.6653
g2518.t1	531328	0.035542	11187127	0.0131057	2.81486e+06	0.0131649	5505294	0.00921782	+	+	+	A_G;F_G;S_G	Other	Endonuclease/Exonuclease/phosphatase family	0.010836	2.36329	3.29173	5.74344e-05	3.37935	6.98038	2.62204e-06	4.48014	10.6635
g2601.t1	26532.7	0.00177484	NaN	0	168612	0.00078859	504709	0.000845061	+	+		A_G;F_G	Other	PLD-like domain	0.0129251	3.14563	3.13367	4.98383e-05	4.65681	7.12329	1	NaN	0
g2640.t1	190791	0.0127625	27016436	0.0316496	4362226	0.0204019	89778912	0.150322	+	+	+	A_G;F_G;S_G	Other	Common central domain of tyrosinase	0.000331399	4.81065	6.44086	2.76104e-07	9.06328	14.3188	1.47709e-05	6.98896	8.44396
g2671.t1	303585	0.0203076	79177736	0.0927563	6.61423e+06	0.0309343	20310702	0.0340073	+	+	+	A_G;F_G;S_G	Other	Cupin	0.00187916	4.62125	4.58308	4.74696e-06	6.50497	9.85099	5.0719e-07	8.50168	13.2325
g2733.t1	2945.61	0.00019704	19167812	0.022455	1.13705e+06	0.0053179	53160720	0.0890099	+	+	+	A_G;F_G;S_G	Other	Elongation factor Tu GTP binding domain	0.000270537	8.73652	10.0985	1.56298e-08	14.2998	26.0696	2.78376e-08	12.8501	23.9865
g2746.t1	56855	0.00380319	16443542	0.0192635	4.8931e+06	0.0228847	16464284	0.0275671	+	+	+	A_G;F_G;S_G	Other	Fasciclin domain	0.000720144	6.98427	6.3403	6.75097e-07	8.70764	12.7485	4.3516e-06	8.41146	9.96654
g2877.t1	204385	0.0136719	931067	0.00109074	1.8542e+06	0.00867198	NaN	0	+		+	A_G;S_G	Other	Amino-transferase class IV	0.005438	3.4617	3.94768	1	NaN	0	0.0124305	2.31345	2.97299
g3029.t1	129003	0.00862938	NaN	0	9951535	0.0465427	14289943	0.0239264	+	+		A_G;F_G	Oxidase	AA7	5.10524e-06	6.19524	11.1799	1.447e-08	6.93046	20.8888	1	NaN	0
g3102.t1	35221.8	0.00235608	77953056	0.0913216	3.30796e+06	0.0154711	85995544	0.143987	+	+	+	A_G;F_G;S_G	Other	RNA recognition motif. (a.k.a. RRM, RBD, or RNP domain)	0.0015573	6.73426	5.33	1.60068e-07	11.6466	15.3628	9.56602e-08	11.6187	16.4139
g3104.t1	9457042	0.632608	315003392	0.369025	20223354	0.0945834	190563664	0.319071		+	+	F_G;S_G	Chitin esterase	CE4	0.155303	0.809868	1.09293	8.16229e-06	4.387	9.15634	5.87761e-07	5.19673	12.9809
g322.t1	78002.3	0.00521779	7.30606e+06	0.00855901	717572	0.00335604	2.87075e+06	0.00480665	+	+	+	A_G;F_G;S_G	Other	FAD binding domain	0.013045	3.10513	3.12549	3.49717e-06	5.43129	10.2622	1.17228e-05	6.49936	8.71586
g3226.t1	3.06851e+06	0.205261	126706288	0.148436	36919908	0.172672	63029540	0.105534	+	+	+	A_G;F_G;S_G	Other	Cerato-platanin	0.0018919	3.39892	4.25199	4.65025e-06	4.51794	9.87824	1.43346e-06	5.50689	11.5502
g3228.t1	13920.1	0.000931155	4.11631e+06	0.00482224	1.08934e+06	0.00509478	5.55243e+06	0.00929673	+	+	+	A_G;F_G;S_G	Other	Zinc-binding dehydrogenase	0.000474615	7.18355	6.01831	2.5802e-06	9.58714	10.6863	0.000106662	9.18451	7.93203
g3262.t1	24819.5	0.00166024	NaN	0	2299835	0.0107562	52752728	0.0883268	+	+		A_G;F_G	Other	Protein of unknown function (DUF3602)	0.00956853	7.22482	4.61557	7.2613e-06	11.6931	12.714	1	NaN	0
g3291.t1	6271863	0.419542	216817168	0.254	18081688	0.084567	1691706240	2.83252	+	+	+	A_G;F_G;S_G	Other	GPI-anchored cell wall organization protein	0.0156947	1.77409	2.79453	5.44688e-08	8.33375	17.6418	3.88571e-06	5.30466	10.1188
g3453.t1	11122555	0.744018	2018859136	2.36508	2455874816	11.486	251165120	0.42054	+	+	+	A_G;F_G;S_G	Oxidoreductases	AA3	6.56132e-06	8.27426	10.7664	4.62152e-05	4.96815	7.20022	9.84238e-07	8.02997	12.1351
g3455.t1	64020.5	0.00428251	17440194	0.0204311	1.87865e+06	0.00878633	14712138	0.0246333	+	+	+	A_G;F_G;S_G	Other	NAD dependent epimerase/dehydratase family	0.00577553	5.02789	3.88776	1.16188e-06	8.38736	11.8737	3.0658e-05	8.05435	7.6298
g3456.t1	3.53626e+06	0.23655	NaN	0	25766296	0.120507	36033476	0.0603328	+	+		A_G;F_G	Other	Nuclear transport factor 2 (NTF2) domain	0.00219331	3.30792	4.43771	0.00428202	3.22449	3.61526	1	NaN	0
g3526.t1	12237561	0.818604	NaN	0	51741120	0.24199	53476936	0.0895394	+			A_G	Other	0	0.00230951	2.10104	4.8635	0.0792265	1.22106	1.55543	1	NaN	0
g36.t1	31875572	2.13225	1377687936	1.61395	284235232	1.32935	93673936	0.156843	+	+	+	A_G;F_G;S_G	beta-1,3-glucanase	GH55	0.000165841	3.05055	6.50783	0.0167846	1.3029	2.56149	3.87577e-08	5.47497	18.4258
g3610.t1	303718	0.0203166	NaN	0	891487	0.00416943	1.87782e+06	0.00314414		+		F_G	Other	PAP2 superfamily	0.0885989	2.5027	1.57006	0.0041127	3.45939	3.48776	1	NaN	0
g3622.t1	2498.18	0.00016711	326362848	0.382333	45376844	0.212225	752958	0.00126072	+	+	+	A_G;F_G;S_G	Protease	M14A	6.75695e-06	13.9777	25.7486	1.10593e-07	8.24306	38.5553	1.46891e-08	16.8798	36.2533
g3624.t1	12934308	0.865212	121722048	0.142597	66914356	0.312954	636220288	1.06526	+	+	+	A_G;F_G;S_G	LPMO	AA13	0.00213111	2.42152	4.15615	5.07388e-07	5.7961	13.2319	2.04383e-05	3.42664	8.07369
g3625.t1	18902250	1.26442	298173536	0.349309	151490080	0.70851	542696512	0.908666	+	+	+	A_G;F_G;S_G	alpha-,4-glucanase	GH13_1	0.0182012	2.37919	2.68275	2.88771e-08	4.85987	19.1306	4.88642e-08	4.01381	17.8885
g3665.t1	601547	0.0402391	NaN	0	202112	0.000945264	1.80463e+06	0.00302159					Protease	M49	0.971086	-1.68605	-2.3402	0.0735891	1.13931	1.60492	1	NaN	0
g3692.t1	37205696	2.48879	5.42297e+06	0.00635298	2333242	0.0109124	230343456	0.385677		+		F_G	Other	Cyclophilin type peptidyl-prolyl cis-trans isomerase/CLD	0.999891	-4.28224	-6.96515	0.00450288	2.10993	3.42616	0.997134	-3.33469	-3.92243
g376.t1	1159658	0.0775727	251108560	0.294172	27495842	0.128596	78520744	0.131472	+	+	+	A_G;F_G;S_G	Acetyl-esterase	CE16	0.000307001	4.72576	7.63276	2.76343e-07	6.16827	14.3172	2.18099e-08	7.88838	19.8269
g3804.t1	957176	0.0640282	68660544	0.0804355	2.00953e+06	0.00939843	63561756	0.106425		+	+	F_G;S_G	Other	DDE superfamily endonuclease	0.0514829	1.21251	1.99216	3.81821e-07	6.12105	13.7298	4.45366e-06	6.04689	9.93562
g3866.t1	147878	0.009892	219341600	0.256958	1.954e+06	0.00913873	85517048	0.143186	+	+	+	A_G;F_G;S_G	LPMO	AA9	0.0151953	2.91812	2.99162	4.9159e-09	9.08017	23.9534	5.3972e-07	9.71267	13.1259
g3990.t1	67759.4	0.00453262	NaN	0	29238150	0.136745	2118338	0.00354685	+	+		A_G;F_G	Other	Citrate synthase, C-terminal domain	4.75757e-05	8.82038	11.2932	0.000184908	4.95829	7.17662	1	NaN	0
g4109.t1	379709	0.0253998	33589144	0.0393495	1.73307e+06	0.00810548	24874540	0.0416488	+	+	+	A_G;F_G;S_G	Other	Vacuolar protein sorting-associated protein 62	0.0339071	2.1779	2.2241	2.44347e-06	6.3837	10.7638	2.79012e-06	6.75421	10.5758
g4197.t1	50629.1	0.00338672	25336236	0.0296813	10929647	0.0511173	763978	0.00127917	+	+	+	A_G;F_G;S_G	Protease	M14A	9.62663e-05	8.3442	8.07996	0.000174377	4.58214	5.93251	1.48243e-06	9.50853	11.4992
g4231.t1	648800	0.0434	65833224	0.0771233	4.65535e+06	0.0217728	7193771	0.0120449	+	+	+	A_G;F_G;S_G	Other	Glutathione S-transferase, N-terminal domain	0.00197094	2.96091	4.21892	0.000145969	3.68169	6.0923	9.21576e-06	6.6719	9.0066
g4260.t1	28029230	1.87495	21469630464	25.1516	4550820352	21.2839	5170872320	8.65787	+	+	+	A_G;F_G;S_G	Cellulase	GH7	4.98638e-05	6.85898	7.88796	6.90684e-09	7.66002	22.9438	5.925e-09	9.62819	23.3938
g4280.t1	6322.62	0.000422937	NaN	0	387971	0.00181452	NaN	0	+			A_G	Other	Acetokinase family	5.91223e-05	5.95307	14.8973	1	NaN	0	1	NaN	0
g4337.t1	NaN	0	57482688	0.0673407	2319273	0.0108471	NaN	0					Pectinase	PL3_2	1	NaN	0	NaN	0	NaN	1	NaN	0
g4467.t1	27406.1	0.00183327	NaN	0	558491	0.00261203	3.49411e+06	0.00585038	+	+		A_G;F_G	Other	WD domain, G-beta repeat	0.000206704	4.60608	7.03112	2.2027e-05	6.6702	7.99023	1	NaN	0
g4488.t1	42126.3	0.00281795	36843128	0.0431615	2.87396e+06	0.0134413	2.7563e+06	0.00461503	+	+	+	A_G;F_G;S_G	Other	0	0.00119301	6.59547	5.66373	8.67616e-05	6.52503	7.22582	0.000121506	10.3841	9.29062
g468.t1	56900.6	0.00380624	3763596544	4.40904	31423696	0.146967	131078920	0.219473	+	+	+	A_G;F_G;S_G	Cellulase	GH6	4.46169e-06	8.62925	11.4078	1.31485e-09	11.225	28.2957	1.89552e-10	16.0016	36.1087
g4833.t1	9941095	0.664987	37363796	0.0437715	2.27894e+06	0.0106585	91499968	0.153203		+	+	F_G;S_G	Oxidase	AA5_1	0.995134	-2.52077	-3.73032	1.50492e-06	3.14312	11.4764	0.000284805	1.8105	5.50613
g4850.t1	NaN	0	2249144832	2.63486	296853888	1.38837	87086368	0.145813					LPMO	AA9	1	NaN	0	1	NaN	0	1	NaN	0
g4897.t1	4.83647e+06	0.323525	230101136	0.269562	6.51556e+06	0.0304729	54208220	0.0907638		+	+	F_G;S_G	Other	ML domain	0.462541	0.109589	0.0980555	0.000100581	3.74246	6.43654	3.39158e-06	5.85929	10.3043
g4900.t1	10598732	0.708978	201735472	0.236332	186329104	0.87145	32906582	0.0550973	+			A_G	Protease	M6	4.52063e-05	4.09034	8.01017	0.488792	0.0379612	0.0289886	0.150306	1.54176	1.10664
g4975.t1	33979	0.00227295	NaN	0	316292	0.00147928	127438	0.000213376	+			A_G	Other	Beta-ketoacyl synthase, N-terminal domain	0.0138265	2.86204	2.89112	0.0522192	1.61873	1.86502	1	NaN	0
g5049.t1	8739.9	0.000584636	849023	0.000994626	916435	0.00428611	NaN	0	+		+	A_G;S_G	Esterase	CE1	4.05232e-05	7.0265	9.42618	1	NaN	0	1.04384e-06	6.91803	12.0419
g5118.t1	105883	0.00708282	617593216	0.723507	85188320	0.398421	536378496	0.898088	+	+	+	A_G;F_G;S_G	Other	Alpha helical coiled-coil rod protein (HCR)	0.000407565	8.76979	5.60096	5.18233e-07	13.23	13.1955	1.27664e-06	13.1574	11.7276
g5120.t1	529423	0.0354146	13886448	0.0162679	21360446	0.0999015	12740011	0.0213313	+	+	+	A_G;F_G;S_G	Protease	T03	4.58472e-05	5.59276	7.99253	1.19199e-05	4.93679	8.696	0.00531146	3.82146	3.31474
g5159.t1	1.32364e+06	0.0885416	7150402	0.00837666	1127756	0.00527445	8260075	0.0138303		+	+	F_G;S_G	Other	Inorganic pyrophosphatase	0.516591	-0.0311341	-0.04311	0.00132053	2.81615	4.29288	0.00224742	2.63037	3.90782
g5172.t1	889125	0.059476	32096096	0.0376004	4.74183e+06	0.0221773	4.13175e+06	0.00691801	+		+	A_G;S_G	Other	Cytochrome c	0.0159825	2.29073	2.94785	0.0529393	1.65756	1.8223	7.95237e-06	5.1234	9.18875
g5203.t1	973289	0.065106	6.75325e+06	0.0079114	334246	0.00156325	11277682	0.0188828		+	+	F_G;S_G	alpha-,4-glucanase	GH31	0.961175	-1.39673	-2.21464	5.11808e-05	3.55738	7.09635	0.0223714	2.10811	2.37717
g5380.t1	622661	0.0416515	22928188	0.0268603	2785223	0.0130263	2018180	0.00337915		+	+	F_G;S_G	Other	Succinylglutamate desuccinylase / Aspartoacylase family	0.134437	1.80013	1.2433	0.045075	1.65887	1.92691	0.000122936	5.56233	6.8324
g5401.t1	5780355	0.386664	554547328	0.64965	18168942	0.0849751	178647824	0.29912	+	+	+	A_G;F_G;S_G	Other	Thioredoxin	0.0263603	1.88772	2.40795	1.79449e-05	5.15829	8.22042	2.1901e-06	6.82213	10.9212
g5427.t1	18938	0.00126682	92132064	0.107932	962023	0.00449933	1651766	0.00276564	+	+	+	A_G;F_G;S_G	Cellulase	GH5_5	0.00110544	5.37138	5.76208	3.07746e-07	6.55028	14.1191	9.20398e-08	11.8818	16.4954
g5527.t1	NaN	0	NaN	0	2.56773e+06	0.0120091	347913	0.000582529					Other	0	1	NaN	0	1	NaN	0	NaN	0	NaN
g5595.t1	NaN	0	NaN	0	1.14268e+06	0.00534423	2.05015e+06	0.00343267					Other	Ribosome-associated complex head domain	1	NaN	0	1	NaN	0	NaN	0	NaN
g5624.t1	6455.33	0.000431815	48461768	0.0567727	5958949	0.0278696	4.13233e+06	0.00691899	+	+	+	A_G;F_G;S_G	Oxidase	AA7	4.30494e-06	10.0915	13.9073	2.99601e-08	9.67043	19.041	9.70464e-09	13.1118	21.9755
g5631.t1	628776	0.0420606	13979737	0.0163772	4710094	0.0220288	3.55549e+06	0.00595315	+	+	+	A_G;F_G;S_G	Protease	M14A	0.0110459	3.12817	3.27436	0.000468264	2.80914	5.09421	1.80003e-05	4.74496	8.21692
g5637.t1	343127	0.0229527	6.84784e+06	0.00802221	3893359	0.018209	2.89282e+06	0.00484361	+	+	+	A_G;F_G;S_G	Other	0	0.0162153	3.53363	2.93536	0.000671248	3.36034	4.80757	7.51033e-05	4.63384	6.71602
g5711.t1	82478.9	0.00551724	9386135	0.0109958	1325032	0.0061971	33087310	0.0553999	+	+	+	A_G;F_G;S_G	Other	Pleckstrin homology domain	0.00294379	4.24245	4.16862	4.22839e-07	9.1631	13.5492	2.43726e-06	7.33947	10.7675
g5739.t1	132701	0.00887676	85735864	0.100439	4.38495e+06	0.0205081	25261336	0.0422964	+	+	+	A_G;F_G;S_G	Other	CsbD-like	0.000552762	4.52712	5.31476	3.00585e-05	6.96618	7.65096	4.93751e-07	8.98092	13.2788
g5788.t1	616652224	41.2496	8804241408	10.3141	454470336	2.12553	16668435456	27.9089		+	+	F_G;S_G	Allergen-like protein	Allergen-like protein	0.904873	-1.20146	-1.47656	3.36244e-08	4.75378	18.7629	2.15603e-06	3.76362	10.9439
g5815.t1	1.58564e+06	0.106068	37572496	0.044016	17427376	0.0815068	25498394	0.0426934	+	+	+	A_G;F_G;S_G	Other	Complex I intermediate-associated protein 30 (CIA30)	0.000286337	3.4178	6.61923	8.09552e-07	4.07912	12.4495	2.39951e-07	4.64801	14.581
g5839.t1	17343858	1.16018	15217501	0.0178272	6.48238e+06	0.0303177	63230908	0.105871		+		F_G	Isomerase	Isomerase	0.951679	-1.8662	-1.9178	0.0248033	1.59791	2.31107	0.555019	-0.0784042	-0.142821
g5853.t1	248358	0.0166133	13596920	0.0159287	3.87964e+06	0.0181448	31566248	0.0528531	+	+	+	A_G;F_G;S_G	beta-1,3-glucanase	GH92	0.0119383	4.10962	3.20443	1.31848e-05	7.16328	8.57671	1.42707e-05	6.17888	8.48404
g5870.t1	1449.53	9.69629e-05	954589	0.0011183	2.24335e+06	0.010492	23777376	0.0398118	+	+	+	A_G;F_G;S_G	Other	ATP synthase alpha/beta family, nucleotide-binding domain	0.000323915	11.0845	9.63915	5.62006e-08	14.5441	21.67	5.88521e-05	9.8712	10.8067
g5872.t1	15113.1	0.00101095	15142279	0.0177391	1.90623e+06	0.00891534	98194040	0.164412	+	+	+	A_G;F_G;S_G	Other	Glyceraldehyde 3-phosphate dehydrogenase, C-terminal domain	0.00104262	6.99741	10.0701	3.38166e-07	12.618	21.4151	2.32888e-06	9.89099	15.4454
g5927.t1	NaN	0	126809896	0.148557	344042848	1.60907	39717144	0.0665006					Other	Spermatogenesis-associated, N-terminal	1	NaN	0	1	NaN	0	1	NaN	0
g5998.t1	1.83954e+06	0.123052	389541184	0.456346	3.27129e+06	0.0152996	139812304	0.234095		+	+	F_G;S_G	Protease	S53	0.0859798	1.00677	1.59336	1.88006e-07	6.38136	15.0475	1.88549e-08	7.89447	20.1976
g5999.t1	6.41386e+06	0.429041	177962672	0.208482	3.79048e+06	0.0177278	55139936	0.0923238		+	+	F_G;S_G	Protease	S10	0.68295	-0.510764	-0.506413	0.00927619	2.94903	2.94552	1.05146e-05	5.1588	8.8463
g6011.t1	7934859	0.530785	767838272	0.899519	102292008	0.478414	164554608	0.275523	+	+	+	A_G;F_G;S_G	Chitin esterase	CE4	0.0206295	2.79046	2.49557	5.99931e-07	4.48566	12.9463	2.00972e-08	6.7188	20.0343
g6014.t1	809848	0.054173	221518976	0.259508	7687446	0.0359537	15864398	0.0265626	+	+	+	A_G;F_G;S_G	beta-1,3-glucanase	GH131	0.00478484	3.42435	4.07682	1.28994e-05	4.50996	8.60248	1.46916e-06	8.06322	11.5128
g6062.t1	489508	0.0327446	NaN	0	1.70356e+06	0.00796745	10890715	0.0182349		+		F_G	Other	D-isomer specific 2-hydroxyacid dehydrogenase, NAD binding domain	0.0794128	1.67248	1.57689	2.74022e-05	4.85346	7.75071	1	NaN	0
g6091.t1	1.95613e+06	0.130851	24597414	0.0288158	1177116	0.0055053	30381002	0.0508686		+	+	F_G;S_G	Other	Transaldolase/Fructose-6-phosphate aldolase	0.860213	-0.997267	-1.18841	3.53965e-05	4.03899	7.47717	4.18291e-05	3.79397	7.30283
g6142.t1	776474	0.0519405	35521656	0.0416134	11702725	0.0547329	15459045	0.0258839	+	+	+	A_G;F_G;S_G	Catalase	Catalase	0.0136041	4.62273	3.08842	0.000310883	4.97416	5.43212	7.88023e-05	6.15372	6.66943
g6215.t1	1.19977e+06	0.0802561	65864872	0.0771604	6767370	0.0316506	19725932	0.0330282	+	+	+	A_G;F_G;S_G	Other	Antibiotic biosynthesis monooxygenase	0.0126845	2.9131	2.95738	0.000439086	4.35678	5.14642	9.26005e-06	6.33947	9.00073
g6252.t1	12806502	0.856662	1121513856	1.31385	226710016	1.06031	540519104	0.905021	+	+	+	A_G;F_G;S_G	Oxidase	AA7	0.000166964	4.04141	6.50065	6.39166e-07	5.46715	12.8398	1.04819e-07	6.54124	16.2224
g6289.t1	144838	0.00968863	495929984	0.58098	207629136	0.971069	365781120	0.612447	+	+	+	A_G;F_G;S_G	Other	Proline-rich protein family 20	5.89116e-05	10.878	8.82173	3.24324e-06	11.5666	10.3659	5.01271e-07	12.2799	13.2528
g6320.t1	2300.66	0.000153898	NaN	0	71761.9	0.000335626	NaN	0	+			A_G	Other	ANTH domain	0.00168364	4.95123	8.54532	1	NaN	0	1	NaN	0
g6390.t1	35101.8	0.00234805	18908138	0.0221508	446053	0.00208616	4.06626e+06	0.00680837	+	+	+	A_G;F_G;S_G	Other	Nuclease A inhibitor-like protein	0.00460324	4.11486	4.11637	9.16377e-07	7.32195	12.2492	8.7425e-07	9.24844	12.3249
g6425.t1	15413871	1.03108	NaN	0	1.27142e+06	0.00594636	49588096	0.0830281					Other	Nucleoside diphosphate kinase	0.998835	-3.41692	-5.69375	0.518743	-0.0571606	-0.0484905	1	NaN	0
g6460.t1	258867	0.0173164	19885330	0.0232956	1842867	0.00861898	4341637	0.00726944	+	+	+	A_G;F_G;S_G	Protease	S28	0.00468041	3.03133	4.09934	0.000378142	3.92651	5.26892	2.38366e-07	6.47555	14.5935
g6492.t1	11529258	0.771224	1288637568	1.50963	407791808	1.90722	188481776	0.315585	+	+	+	A_G;F_G;S_G	beta-glucosidase	GH3	3.03764e-05	4.87344	8.52191	3.26836e-07	4.04733	14.0095	1.15835e-09	6.85863	28.7515
g6500.t1	29898.4	0.00199999	19079228	0.0223512	766238	0.00358365	17470618	0.029252	+	+	+	A_G;F_G;S_G	Other	Ribosomal protein L4/L1 family	0.00679563	5.16567	4.20953	1.5067e-05	9.77371	11.2074	7.20182e-05	9.58247	8.51147
g6547.t1	2.66646e+06	0.178367	24856490	0.0291193	2886785	0.0135013	7.65641e+06	0.0128195		+	+	F_G;S_G	beta-1,3-glucanase	GH5_9	0.417633	0.15834	0.219057	0.0160194	1.4485	2.59149	4.90287e-05	3.30404	7.13993
g6598.t1	11259139	0.753155	212187632	0.248577	23628786	0.11051	24577276	0.0411511			+	S_G	Protease inhibitor	Peptidase inhibitor I9	0.0626161	1.0483	1.83947	0.439481	0.176701	0.157941	2.1519e-07	4.33307	14.7876
g6621.t1	18864.8	0.00126192	911577024	1.06791	85044424	0.397748	1425304704	2.38647	+	+	+	A_G;F_G;S_G	Lipase	Lipase	1.00442e-06	11.8027	14.2322	6.11027e-11	16.395	41.6261	9.56216e-11	15.7435	39.3502
g6645.t1	5023526	0.336038	445538656	0.521946	59472260	0.278148	164686832	0.275744		+	+	F_G;S_G	Chitinase	GH20	0.0841791	2.20618	1.53625	4.13004e-06	5.1744	10.0365	2.26527e-07	6.68948	14.6898
g6781.t1	86490.2	0.00578557	92479360	0.108339	581072	0.00271764	6433237	0.0107715	+	+	+	A_G;F_G;S_G	Other	0	0.0141425	3.80706	2.87383	0.000168932	6.85806	5.96081	1.73912e-06	11.1542	11.2594
g6801.t1	621152	0.0415505	44064364	0.0516212	4.11252e+06	0.019234	26887378	0.045019	+	+	+	A_G;F_G;S_G	beta-1,3-glucanase	GH17	0.000285025	2.81079	6.6249	7.76371e-08	5.5227	16.8593	7.29023e-08	6.203	16.9958
g6805.t1	161712	0.0108174	3240658	0.00379642	532307	0.00248957	2.39465e+06	0.0040095		+	+	F_G;S_G	Other	Acyl-CoA dehydrogenase, C-terminal domain	0.0718519	2.11656	1.73263	0.000428426	4.44292	5.55339	0.000255653	4.68636	5.59822
g6878.t1	12624.1	0.000844459	207677360	0.243293	5239034	0.0245026	21265670	0.0356063	+	+	+	A_G;F_G;S_G	Carboxylesterase	Carboxylesterase	0.000321257	8.25514	6.47847	7.34678e-08	11.0219	16.9789	4.62607e-09	14.3923	24.1383
g6933.t1	1.54385e+06	0.103272	627213696	0.734778	590109888	2.75991	6496842752	10.878	+	+	+	A_G;F_G;S_G	Alginate lyase	PL7	3.23738e-07	8.31414	16.8016	2.15663e-12	12.0594	63.3012	1.21833e-09	8.59814	28.5691
g6963.t1	95314.9	0.00637588	3.97951e+06	0.00466198	474777	0.0022205	340900	0.000570788	+	+	+	A_G;F_G;S_G	alpha-,4-glucanase	GH31	0.0474701	3.78213	2.05579	0.00979164	3.25945	2.91019	0.000130973	6.84981	6.19114
g6988.t1	NaN	0	34019056	0.0398532	29828862	0.139508	NaN	0					Other	CVNH domain	1	NaN	0	NaN	0	NaN	1	NaN	0
g7051.t1	563603	0.037701	86629440	0.101486	16807500	0.0786077	32690138	0.0547349	+	+	+	A_G;F_G;S_G	Other	Ribonuclease T2 family	1.84567e-05	4.77326	10.8189	1.32588e-07	5.77701	15.7397	4.84624e-10	7.28603	32.0874
g7114.t1	88964.5	0.00595108	8922090	0.0104522	4.66663e+06	0.0218256	707183	0.00118408	+	+	+	A_G;F_G;S_G	Protease	S09B	0.0013924	6.08599	6.56524	0.000537259	3.2766	5.34106	4.80925e-06	6.94973	11.2804
g7191.t1	945589	0.0632531	70115040	0.0821394	44749260	0.20929	688261056	1.15239	+	+	+	A_G;F_G;S_G	Other	Glucose-repressible protein Grg1	0.000735497	6.08339	5.05534	1.27289e-06	10.4635	11.7322	4.95041e-05	6.96859	7.13012
g7214.t1	9038342	0.6046	376811808	0.441433	62032120	0.290121	105345424	0.176386		+	+	F_G;S_G	Protease	C56	0.156901	1.41036	1.08516	1.34683e-06	3.61617	11.6454	7.9201e-07	5.34208	12.4852
g7278.t1	2.62611e+06	0.175668	5411434	0.00633947	939657	0.00439472	30592776	0.0512232		+	+	F_G;S_G	Oxidase	AA7	0.97687	-1.90035	-2.63491	9.00759e-05	3.33357	6.54108	0.0192358	0.96445	2.54342
g7339.t1	12565.3	0.000840525	1.2601e+06	0.00147621	274362	0.00128317	2.05095e+06	0.00343402	+	+	+	A_G;F_G;S_G	Other	Kelch motif	0.000934043	4.37329	5.98417	1.91676e-07	7.47161	18.1356	1.80057e-06	6.68565	13.0572
g7374.t1	92865.9	0.00621206	33054060	0.0387227	3.23657e+06	0.0151373	48462200	0.0811429	+	+	+	A_G;F_G;S_G	Protease	S53	0.000987507	5.51173	5.91007	2.72016e-07	9.29198	14.3465	2.88079e-07	8.77481	14.2403
g7429.t1	32769.8	0.00219206	29454210	0.0345055	2.78489e+06	0.0130248	68320528	0.114393	+	+	+	A_G;F_G;S_G	Other	Actin	0.000391577	6.22537	6.24182	1.03988e-06	10.8929	12.0479	2.04881e-07	9.9932	14.8816
g7472.t1	8461690	0.566026	153193824	0.179466	58481516	0.273515	39311544	0.0658215		+	+	F_G;S_G	Protease	M28A	0.114892	1.94674	1.31552	0.00328064	2.61815	3.64291	0.000590423	4.25977	4.90862
g7474.t1	483846	0.0323658	6.07455e+06	0.0071163	907925	0.00424631	15274938	0.0255757		+	+	F_G;S_G	Other	Haloacid dehalogenase-like hydrolase	0.198398	0.865038	0.926311	5.13118e-06	5.15341	9.74855	0.00046155	3.55109	5.1059
g7693.t1	529709	0.0354337	4334036	0.0050773	2834472	0.0132567	4052785	0.0067858	+	+	+	A_G;F_G;S_G	Chitinase	GH18	0.00381433	2.56891	4.31193	0.000209216	2.91471	5.77178	0.000503377	2.90762	5.03589
g7696.t1	80320.1	0.00537283	NaN	0	1.74369e+06	0.00815512	1.59275e+06	0.00266683	+	+		A_G;F_G	Other	AhpC/TSA family	0.000372284	4.76079	5.68796	0.000187526	4.57422	5.86801	1	NaN	0
g7700.t1	8621694	0.576729	853354624	0.999701	2637793536	12.3368	73460848	0.123	+	+	+	A_G;F_G;S_G	Gluconolaconase	Gluconolaconase	8.10517e-07	8.41551	14.6884	0.0016065	2.92066	4.14909	4.9371e-07	6.80371	13.279
g7915.t1	NaN	0	30015290	0.0351628	5533648	0.0258805	214894976	0.35981					Other	Glutathione-dependent formaldehyde-activating enzyme	1	NaN	0	1	NaN	0	1	NaN	0
g793.t1	10036.5	0.000671367	8060432384	9.44276	597441984	2.7942	49173360	0.0823336	+	+	+	A_G;F_G;S_G	Cellulase	GH7	0.00464503	11.4289	4.10711	2.20117e-06	12.4408	15.5945	1.8029e-07	19.7463	23.8076
g8016.t1	321645	0.0215157	4.6611e+06	0.00546045	2835781	0.0132628	2.52362e+06	0.00422543	+		+	A_G;S_G	Chitin esterase	CE4	0.000189246	3.15141	8.46199	0.0948073	1.7504	1.47904	0.000140005	3.68254	7.55067
g8055.t1	10479923	0.701031	931010112	1.09067	956211456	4.47214	417061632	0.698309	+	+	+	A_G;F_G;S_G	beta-glucosidase	GH3	4.09357e-05	6.5729	8.13543	8.20494e-06	5.62628	9.14987	2.16482e-06	6.77485	10.938
g8076.t1	135859	0.009088	22678502	0.0265678	4773494	0.0223253	140279152	0.234877	+	+	+	A_G;F_G;S_G	Oxidase	AA1_3	0.00609856	5.44808	3.83406	1.54717e-06	10.3884	11.4346	8.09887e-06	7.85791	9.16603
g8100.t1	7316074	0.489392	73699208	0.0863383	41716596	0.195106	92599752	0.155045	+	+	+	A_G;F_G;S_G	Other	Flavin containing amine oxidoreductase	0.0121518	2.26704	2.99053	4.11727e-06	3.7684	10.0407	1.17871e-05	3.4234	8.70934
g8125.t1	1.61588e+06	0.108091	18397790	0.0215529	10683810	0.0499675	57373744	0.096064	+	+	+	A_G;F_G;S_G	Other	60s Acidic ribosomal protein	0.0273436	4.16784	2.49705	0.000184812	6.35644	5.8809	0.00225744	4.60409	3.90466
g8132.t1	NaN	0	4211708672	4.934	684406144	3.20093	2061159040	3.45111					Alginate lyase	PL7	1	NaN	0	1	NaN	0	1	NaN	0
g8133.t1	14291.1	0.000955971	3475664896	4.07172	1513055616	7.07647	6747360256	11.2975	+	+	+	A_G;F_G;S_G	GAG-lyase	PL8	1.14752e-06	16.3699	13.9557	1.9873e-09	19.3415	26.8587	2.99664e-09	18.3835	25.5008
g8165.t1	1.68924e+06	0.112998	1.21559e+06	0.00142405	522963	0.00244587	6.25592e+06	0.0104746					Protease	M01	0.950994	-1.64737	-1.95766	0.0792223	1.39057	1.55547	0.701984	-0.347587	-0.551994
g8186.t1	309616	0.0207111	46528268	0.0545076	8211983	0.038407	5.30802e+06	0.00888752	+	+	+	A_G;F_G;S_G	Protease	0	4.37825e-05	5.01849	8.05039	2.20204e-05	4.39281	7.99057	5.48224e-07	7.49159	13.0992
g82.t1	24447.7	0.00163537	NaN	0	821397	0.00384162	NaN	0	+			A_G	Other	0	0.00135947	5.00236	5.49822	1	NaN	0	1	NaN	0
g8239.t1	288880	0.019324	19518866	0.0228663	7.9308e+06	0.0370919	NaN	0	+		+	A_G;S_G	Other	Stress responsive A/B Barrel Domain	0.0119547	6.10255	3.20321	1	NaN	0	0.000156275	7.26551	6.03066
g8257.t1	256862	0.0171822	3420853	0.00400751	2.335e+06	0.0109207	1.77934e+06	0.00297925	+	+	+	A_G;F_G;S_G	Other	0	0.000467083	3.27864	6.97142	0.000225309	2.69139	5.70721	1.17779e-05	3.70757	8.71027
g8271.t1	6.70956e+06	0.448821	208308176	0.244032	50451224	0.235957	26329734	0.0440853	+	+	+	A_G;F_G;S_G	Protease	M14A	0.0292072	2.21729	2.25904	0.0470593	1.37184	1.89896	1.88913e-07	4.95431	15.0382
g8300.t1	4321510	0.289078	483928448	0.56692	29563948	0.138269	231435168	0.387505		+	+	F_G;S_G	Acetyl-esterase	CE16	0.0853379	2.00519	1.55615	9.09885e-07	6.01595	12.2606	2.73386e-07	7.07609	14.3371
g8309.t1	NaN	0	2.30127e+06	0.00269593	225795	0.00105603	NaN	0					Other	AMP-binding enzyme	1	NaN	0	NaN	0	NaN	1	NaN	0
g8311.t1	NaN	0	6.20637e+06	0.00727074	3.65829e+06	0.0171096	5.99604e+06	0.0100395					Other	Ribosomal_S17 N-terminal	1	NaN	0	1	NaN	0	1	NaN	0
g8318.t1	563245	0.037677	561523	0.000657822	748987	0.00350297	2.55671e+06	0.00428084		+		F_G	Other	MmgE/PrpD family	0.300873	0.59523	0.556673	0.0169116	2.06702	2.55664	0.446695	0.12858	0.139804
g8368.t1	116248	0.00777612	25425930	0.0297864	2.79135e+06	0.013055	2.96295e+06	0.00496104	+	+	+	A_G;F_G;S_G	Protease	S09A	0.00284589	4.90146	4.19905	3.75394e-05	5.40545	7.41544	1.57517e-06	8.47807	11.4075
g8508.t1	26506204	1.77307	476184416	0.557848	319245120	1.49309	73303000	0.122735	+	+	+	A_G;F_G;S_G	Other	EthD domain	9.85967e-05	3.38955	7.07946	0.028172	1.21428	2.22946	4.90346e-08	4.18632	17.8805
g8553.t1	706147	0.0472361	74158368	0.0868762	13486376	0.063075	8961928	0.0150054	+	+	+	A_G;F_G;S_G	Cellulase	CBM63	0.000247146	4.16386	6.80281	3.13836e-05	3.63942	7.60479	4.58457e-08	6.81408	18.0348
g8570.t1	5.31081e+06	0.355255	92600296	0.108481	20834860	0.0974434	482608768	0.808058		+	+	F_G;S_G	Other	YHYH protein	0.093226	2.77993	1.53049	5.52612e-05	7.533	7.01902	0.00164356	4.9148	4.1325
g86.t1	1.82589e+06	0.122139	51497840	0.0603295	2.60476e+06	0.0121823	14756046	0.0247069		+	+	F_G;S_G	Other	Cyclophilin type peptidyl-prolyl cis-trans isomerase/CLD	0.362509	0.254729	0.36869	2.44963e-05	3.0252	7.87296	7.32305e-06	4.7292	9.29194
g8609.t1	NaN	0	913933632	1.07067	1.23825e+06	0.00579121	3634044	0.00608468					LPMO	AA9	1	NaN	0	1	NaN	0	1	NaN	0
g8624.t1	230457	0.0154159	302616864	0.354514	152089312	0.711313	80923200	0.135494	+	+	+	A_G;F_G;S_G	Protease	I51	6.16801e-07	9.51682	19.3494	1.67483e-08	8.56441	20.5042	6.10808e-09	10.4292	23.3038
g8630.t1	74339.8	0.00497279	39010392	0.0457005	1.53381e+06	0.00717355	103419928	0.173162	+	+	+	A_G;F_G;S_G	beta-1,3-glucanase	GH72	0.0104556	4.42304	3.32422	1.71098e-07	10.9324	15.2314	5.36668e-07	9.52115	13.1356
g8653.t1	5590224	0.373946	20966132	0.0245617	3.91829e+06	0.0183256	12584322	0.0210706			+	S_G	Protease	M14A	0.711552	-0.365751	-0.596377	0.398534	0.235404	0.265864	0.000351322	2.04114	5.32987
g8671.t1	16716501	1.11821	164732352	0.192983	17247730	0.0806666	61713548	0.10333			+	S_G	Protease	S01E	0.370829	0.233211	0.348501	0.502263	-0.0069397	-0.00585155	0.000222403	3.26807	5.71849
g8685.t1	1526447	0.102108	90123776	0.10558	6832689	0.0319561	83783016	0.140282	+	+	+	A_G;F_G;S_G	Other	0	0.0300878	1.96538	2.31113	1.47447e-05	5.78333	8.44603	6.29663e-07	6.14591	12.8649
g8803.t1	166888	0.0111636	81620928	0.0956185	4.29342e+06	0.0200801	14656160	0.0245396	+	+	+	A_G;F_G;S_G	Chitin esterase	CE4	0.00309433	5.05026	4.53647	3.51441e-06	6.8426	10.2555	6.79789e-07	9.22673	12.737
g8839.t1	7118697	0.476189	517962880	0.606791	126815272	0.593107	50433208	0.0844431	+	+	+	A_G;F_G;S_G	Protease	S09A	0.000482519	4.60584	5.44117	0.00564518	3.04387	3.27389	9.59376e-06	6.66631	8.95748
g8886.t1	NaN	0	NaN	0	1.25542e+06	0.00587151	7475120	0.012516					Other	Calcineurin-like phosphoesterase	1	NaN	0	1	NaN	0	NaN	0	NaN
g8944.t1	19121922	1.27912	307298976	0.359999	113259048	0.529706	343381952	0.574943	+	+	+	A_G;F_G;S_G	Other	Haem-degrading	0.00533665	2.5781	3.96651	0.0109895	3.31221	2.83504	0.000226717	3.75114	5.70181
g8963.t1	414455	0.027724	2.56501e+06	0.00300489	688341	0.00321933	1970297	0.00329898		+	+	F_G;S_G	Carboxylesterase	Carboxylesterase	0.122097	0.899449	1.31949	0.0446304	1.65573	1.93333	0.000106332	2.78035	6.3843
g9033.t1	258227	0.0172735	174437888	0.204353	6.3753e+06	0.0298169	198429648	0.332242	+	+	+	A_G;F_G;S_G	beta-1,3-glucanase	GH55	0.00285519	4.98108	4.62484	2.01426e-07	9.91076	14.9143	1.81399e-07	9.75702	15.1171
g1036.t1	NaN	0	NaN	0	NaN	0	10772126	0.0180364					Ribosomal protein	Ribosomal protein S13/S18	NaN	0	NaN	1	NaN	0	NaN	0	NaN
g1068.t1	NaN	0	2.9635e+06	0.00347172	NaN	0	6.43088e+06	0.0107676					Other	ATP synthase alpha/beta family, nucleotide-binding domain	NaN	0	NaN	1	NaN	0	1	NaN	0
g1078.t1	1.61603e+06	0.108101	NaN	0	NaN	0	3.73206e+06	0.00624879		+		F_G	Other	Aminotransferase class I and II	1	NaN	0	0.0497109	1.20003	1.86332	1	NaN	0
g1137.t1	1.31282e+06	0.0878183	114011024	0.133563	NaN	0	89368200	0.149634		+	+	F_G;S_G	Protease	M28A	1	NaN	0	1.5732e-08	6.13716	20.668	1.4011e-08	6.47596	20.9745
g1159.t1	NaN	0	5.68121e+06	0.00665551	NaN	0	8528186	0.0142792					Other	Ribosomal Proteins L2, C-terminal domain	NaN	0	NaN	1	NaN	0	1	NaN	0
g124.t1	NaN	0	NaN	0	NaN	0	2246467	0.00376138					Other	Ribosomal protein L6	NaN	0	NaN	1	NaN	0	NaN	0	NaN
g1304.t1	NaN	0	72302816	0.0847024	NaN	0	44731564	0.0748965					Other	Ribosomal L29 protein	NaN	0	NaN	1	NaN	0	1	NaN	0
g136.t1	NaN	0	NaN	0	NaN	0	1.98397e+06	0.00332187					Other	UTP--glucose-1-phosphate uridylyltransferase	NaN	0	NaN	1	NaN	0	NaN	0	NaN
g1382.t1	214955	0.014379	NaN	0	NaN	0	710814	0.00119015					Other	Amino-transferase class IV	1	NaN	0	0.0759648	1.637	1.64089	1	NaN	0
g1483.t1	85548	0.00572254	NaN	0	NaN	0	1.6197e+06	0.00271195		+		F_G	Other	Lyase	1	NaN	0	4.09928e-05	4.43416	7.32375	1	NaN	0
g1489.t1	7.65598e+06	0.51213	NaN	0	NaN	0	26148674	0.0437822					Protease	M14A	1	NaN	0	0.820531	-1.77727	-0.973239	1	NaN	0
g1518.t1	1.79605e+06	0.120142	NaN	0	NaN	0	6798644	0.0113833		+		F_G	Protease	S09A	1	NaN	0	0.0123678	1.6594	2.75841	1	NaN	0
g1524.t1	NaN	0	NaN	0	NaN	0	3.20197e+06	0.00536123					Other	Thiolase, N-terminal domain	NaN	0	NaN	1	NaN	0	NaN	0	NaN
g1549.t1	158853	0.0106261	11086993	0.0129884	NaN	0	4.47463e+06	0.00749212		+	+	F_G;S_G	Other	Survival protein SurE	1	NaN	0	2.16165e-06	4.9231	10.9402	9.2014e-06	6.05081	10.2308
g1579.t1	478825	0.0320299	NaN	0	NaN	0	3904830	0.00653807		+		F_G	Other	Pyridine nucleotide-disulphide oxidoreductase	1	NaN	0	0.00263316	2.84182	3.79604	1	NaN	0
g1613.t1	NaN	0	NaN	0	NaN	0	13375889	0.022396					Other	Ribosomal protein L30p/L7e	NaN	0	NaN	1	NaN	0	NaN	0	NaN
g1619.t1	87367.4	0.00584425	9080375	0.0106376	NaN	0	3935781	0.00658989		+	+	F_G;S_G	Other	Aldose 1-epimerase	1	NaN	0	0.000184866	5.64654	5.88065	7.57374e-06	7.06471	9.24969
g1637.t1	65754.7	0.00439852	NaN	0	NaN	0	11462858	0.0191929		+		F_G	Other	Mannitol dehydrogenase C-terminal domain	1	NaN	0	2.49604e-06	7.99189	10.7334	1	NaN	0
g1641.t1	787537	0.0526805	10905115	0.0127753	NaN	0	6217401	0.0104101		+	+	F_G;S_G	LPMO	AA9	1	NaN	0	0.00122646	2.65531	4.61071	1.0006e-06	3.8285	14.2402
g1643.t1	124294	0.00831436	NaN	0	NaN	0	5291445	0.00885976		+		F_G	Protease	M24B	1	NaN	0	1.79874e-05	5.62489	8.21773	1	NaN	0
g1671.t1	6160.73	0.000412108	NaN	0	NaN	0	1.84374e+06	0.00308707		+		F_G	Other	Alanine dehydrogenase/PNT, N-terminal domain	1	NaN	0	1.23201e-05	8.79163	8.6568	1	NaN	0
g1685.t1	4496.88	0.000300809	NaN	0	NaN	0	1.24735e+06	0.00208851		+		F_G	Other	0	1	NaN	0	1.04959e-06	8.08483	17.6847	1	NaN	0
g1707.t1	26989.2	0.00180539	NaN	0	NaN	0	463993	0.00077689		+		F_G	beta-1,3-glucanase	GH81	1	NaN	0	9.20379e-05	4.10557	6.52056	1	NaN	0
g1714.t1	371652	0.0248608	NaN	0	NaN	0	3.61887e+06	0.00605927		+		F_G	Other	Protein of unknown function (DUF1524)	1	NaN	0	0.00329579	3.16935	4.06788	1	NaN	0
g1781.t1	NaN	0	31225732	0.0365808	NaN	0	5.29215e+06	0.00886094					Esterase	CE1	NaN	0	NaN	1	NaN	0	1	NaN	0
g1813.t1	NaN	0	NaN	0	NaN	0	1.26559e+06	0.00211905					Other	Eukaryotic porin	NaN	0	NaN	1	NaN	0	NaN	0	NaN
g184.t1	15602	0.00104366	NaN	0	NaN	0	1.7555e+06	0.00293932		+		F_G	Other	EF-1 guanine nucleotide exchange domain	1	NaN	0	1.53906e-07	7.06518	15.4406	1	NaN	0
g1846.t1	19595.3	0.00131078	NaN	0	NaN	0	17640802	0.029537		+		F_G	Other	PPIC-type PPIASE domain	1	NaN	0	1.64919e-07	10.1994	15.3038	1	NaN	0
g1861.t1	20449.7	0.00136794	NaN	0	NaN	0	1.62665e+06	0.0027236		+		F_G	Other	Enoyl-(Acyl carrier protein) reductase	1	NaN	0	0.000509346	5.96955	5.93778	1	NaN	0
g1899.t1	19305.6	0.00129141	NaN	0	NaN	0	1.112e+06	0.00186189		+		F_G	Other	Kelch motif	1	NaN	0	0.000176817	6.62527	7.23573	1	NaN	0
g1910.t1	NaN	0	28818148	0.0337603	NaN	0	8310473	0.0139147					Other	Ribosomal protein L31e	NaN	0	NaN	1	NaN	0	1	NaN	0
g1932.t1	23082.5	0.00154405	NaN	0	NaN	0	308136	0.000515928		+		F_G	Peroxidase	AA2	1	NaN	0	0.00139127	3.98684	4.87419	1	NaN	0
g1936.t1	23867.2	0.00159655	NaN	0	NaN	0	516333	0.000864525		+		F_G	Other	Small subunit of acetolactate synthase	1	NaN	0	0.000648471	4.68974	5.66844	1	NaN	0
g1945.t1	NaN	0	NaN	0	NaN	0	14606859	0.0244571					Other	Protein of unknown function (DUF2945)	NaN	0	NaN	1	NaN	0	NaN	0	NaN
g1996.t1	357857	0.0239381	NaN	0	NaN	0	2.50693e+06	0.00419748					Other	Quinolinate phosphoribosyl transferase, C-terminal domain	1	NaN	0	0.163434	1.34917	1.05407	1	NaN	0
g1998.t1	18285.4	0.00122316	NaN	0	NaN	0	478130	0.00080056		+		F_G	Other	Adenylosuccinate synthetase	1	NaN	0	0.000271493	4.62386	5.54684	1	NaN	0
g2024.t1	119489	0.00799293	NaN	0	NaN	0	4505543	0.00754388		+		F_G	Other	Dienelactone hydrolase family	1	NaN	0	0.00104664	4.95616	4.74597	1	NaN	0
g203.t1	NaN	0	26016380	0.0304781	NaN	0	92539632	0.154944					Other	Ribosomal protein S11	NaN	0	NaN	1	NaN	0	1	NaN	0
g205.t1	1.00333e+06	0.0671155	105006616	0.123015	NaN	0	175205600	0.293356		+	+	F_G;S_G	Other	Profilin	1	NaN	0	2.8599e-05	7.93346	7.7045	3.3611e-05	7.30845	7.53186
g2082.t1	294635	0.0197089	NaN	0	NaN	0	1.29639e+06	0.00217062					Other	Carbohydrate kinase	1	NaN	0	0.105953	1.40514	1.39697	1	NaN	0
g2100.t1	1.42771e+06	0.0955034	NaN	0	NaN	0	3.1033e+06	0.00519602					Other	Semialdehyde dehydrogenase, dimerisation domain	1	NaN	0	0.23387	0.911381	0.767748	1	NaN	0
g2101.t1	NaN	0	3120984	0.00365622	NaN	0	9407682	0.0157518					Other	Ribosomal family S4e	NaN	0	NaN	1	NaN	0	1	NaN	0
g2129.t1	78761.7	0.00526858	NaN	0	NaN	0	650953	0.00108993		+		F_G	Other	Aminotransferase class-III	1	NaN	0	0.00117525	2.85879	4.64687	1	NaN	0
g2134.t1	180370	0.0120654	NaN	0	NaN	0	20889796	0.0349769		+		F_G	Protease	M28E	1	NaN	0	1.06084e-07	6.99933	16.1974	1	NaN	0
g2186.t1	370265	0.0247681	NaN	0	NaN	0	1497729	0.00250773		+		F_G	Protease	M18	1	NaN	0	0.0222541	2.14378	2.38054	1	NaN	0
g2190.t1	352365	0.0235707	NaN	0	NaN	0	2.21281e+06	0.00370503		+		F_G	Other	Uncharacterised protein family UPF0047	1	NaN	0	0.0311263	2.3321	2.2159	1	NaN	0
g2199.t1	3761.27	0.000251602	NaN	0	NaN	0	6.93212e+06	0.0116068		+		F_G	Other	Elongation factor Tu GTP binding domain	1	NaN	0	1.35713e-06	11.7517	11.6337	1	NaN	0
g2204.t1	575072	0.0384681	2771254	0.00324651	NaN	0	12416873	0.0207903		+	+	F_G;S_G	Protease	C56	1	NaN	0	2.06996e-05	4.54664	8.05948	0.00429335	2.47381	3.83722
g2207.t1	NaN	0	NaN	0	NaN	0	7.11055e+06	0.0119056					Other	Glycolipid transfer protein (GLTP)	NaN	0	NaN	1	NaN	0	NaN	0	NaN
g2248.t1	NaN	0	2.32566e+06	0.0027245	NaN	0	2.08558e+06	0.00349199					Other	Enolase, C-terminal TIM barrel domain	NaN	0	NaN	1	NaN	0	1	NaN	0
g2250.t1	NaN	0	NaN	0	NaN	0	640217	0.00107195					Other	0	NaN	0	NaN	1	NaN	0	NaN	0	NaN
g2266.t1	NaN	0	NaN	0	NaN	0	7.55003e+06	0.0126414					Other	Protein of unknown function (DUF3713)	NaN	0	NaN	1	NaN	0	NaN	0	NaN
g2276.t1	NaN	0	16368893	0.0191761	NaN	0	14382708	0.0240818					Other	Ribosomal protein L21e	NaN	0	NaN	1	NaN	0	1	NaN	0
g2300.t1	NaN	0	245069344	0.287098	NaN	0	3.57241e+06	0.00598149					Other	Probable N6-adenine methyltransferase	NaN	0	NaN	1	NaN	0	1	NaN	0
g2328.t1	NaN	0	NaN	0	NaN	0	74106504	0.124081					Other	SWI5-dependent HO expression protein 3	NaN	0	NaN	1	NaN	0	NaN	0	NaN
g2339.t1	4.45801e+06	0.298209	217822400	0.255178	NaN	0	215312640	0.36051		+	+	F_G;S_G	Other	Shwachman-Bodian-Diamond syndrome (SBDS) protein	1	NaN	0	4.24903e-07	5.64129	13.5406	2.90847e-06	5.53973	10.5175
g2346.t1	102049	0.00682633	NaN	0	NaN	0	48610816	0.0813918		+		F_G	Other	0	1	NaN	0	0.000347977	9.46083	5.75344	1	NaN	0
g2355.t1	336269	0.0224939	NaN	0	NaN	0	1.52207e+06	0.00254848					Other	Imidazoleglycerol-phosphate dehydratase	1	NaN	0	0.0828817	1.69291	1.5471	1	NaN	0
g2375.t1	17245586	1.1536	NaN	0	NaN	0	77882128	0.130402					Other	Hyaluronidase protein (HylP)	1	NaN	0	0.102577	1.36635	1.37922	1	NaN	0
g2392.t1	6973.42	0.000466471	NaN	0	NaN	0	12649574	0.0211799		+		F_G	Other	Single-strand binding protein family	1	NaN	0	5.32437e-06	11.5088	13.41	1	NaN	0
g2407.t1	3232.47	0.000216229	967913	0.00113391	NaN	0	21823578	0.0365404		+	+	F_G;S_G	Other	Protein of unknown function (DUF4449)	1	NaN	0	4.78198e-10	12.6735	32.1414	4.91309e-06	7.82547	11.2444
g2428.t1	NaN	0	182582400	0.213894	NaN	0	20937306	0.0350565					LPMO	AA9	NaN	0	NaN	1	NaN	0	1	NaN	0
g2449.t1	NaN	0	NaN	0	NaN	0	11394182	0.0190779					Other	Antibiotic biosynthesis monooxygenase	NaN	0	NaN	1	NaN	0	NaN	0	NaN
g2455.t1	19975.3	0.0013362	NaN	0	NaN	0	44345008	0.0742493		+		F_G	Other	RPEL repeat	1	NaN	0	6.24015e-07	11.1482	19.3114	1	NaN	0
g2478.t1	26602.7	0.00177953	NaN	0	NaN	0	1.08695e+06	0.00181994		+		F_G	Other	NAD(P)H-binding	1	NaN	0	9.93956e-05	5.73226	6.44772	1	NaN	0
g2512.t1	2.03407e+06	0.136064	1.32143e+06	0.00154805	NaN	0	9968735	0.0166912		+		F_G	Other	Pyridine nucleotide-disulphide oxidoreductase	1	NaN	0	0.0118063	2.39562	2.78851	0.554235	-0.134995	-0.142261
g2517.t1	NaN	0	5.43499e+06	0.00636706	NaN	0	1.95721e+06	0.00327706					Protease	M24X	NaN	0	NaN	1	NaN	0	1	NaN	0
g2548.t1	NaN	0	NaN	0	NaN	0	13729613	0.0229882					Other	AA1	NaN	0	NaN	1	NaN	0	NaN	0	NaN
g2567.t1	431725	0.0288793	NaN	0	NaN	0	2.81453e+06	0.00471252		+		F_G	Other	Acetamidase/Formamidase family	1	NaN	0	0.0488617	2.26518	1.87453	1	NaN	0
g2575.t1	100944	0.00675239	NaN	0	NaN	0	2699661	0.00452019		+		F_G	Other	Glucosamine-6-phosphate isomerases/6-phosphogluconolactonase	1	NaN	0	2.06846e-05	5.18281	8.06029	1	NaN	0
g2576.t1	169698	0.0113515	6232641	0.00730151	NaN	0	5.16551e+06	0.00864889		+	+	F_G;S_G	Other	Peptidase family S41	1	NaN	0	7.81934e-05	5.1118	6.67693	1.48825e-05	5.53248	8.43523
g2615.t1	707357	0.047317	13240331	0.015511	NaN	0	13782301	0.0230765		+	+	F_G;S_G	Other	FKBP-type peptidyl-prolyl cis-trans isomerase	1	NaN	0	0.000476355	4.05397	5.45323	0.00206982	3.75943	3.96642
g2626.t1	816400	0.0546112	NaN	0	NaN	0	20870986	0.0349454		+		F_G	Protease	M18	1	NaN	0	0.000122778	4.99573	6.25058	1	NaN	0
g2629.t1	84533.3	0.00565467	NaN	0	NaN	0	548556	0.000918477		+		F_G	Other	Fructose-bisphosphate aldolase class-II	1	NaN	0	0.00457969	2.80816	4.7218	1	NaN	0
g2646.t1	14263.6	0.000954134	NaN	0	NaN	0	10702062	0.017919		+		F_G	beta-1,3-glucanase	GH92	1	NaN	0	8.49315e-07	9.97133	14.5878	1	NaN	0
g2654.t1	56232	0.00376151	861594	0.00100935	NaN	0	991520	0.00166016		+	+	F_G;S_G	Other	Threonine synthase N terminus	1	NaN	0	0.000493244	4.31157	5.05225	0.00341903	4.19754	4.03543
g2662.t1	59161	0.00395744	NaN	0	NaN	0	4.08352e+06	0.00683726		+		F_G	Other	S-adenosyl-L-homocysteine hydrolase	1	NaN	0	2.95631e-06	6.40651	10.4947	1	NaN	0
g2675.t1	14279.8	0.000955216	NaN	0	NaN	0	8568616	0.0143469		+		F_G	Other	Citrate synthase, C-terminal domain	1	NaN	0	6.21139e-07	9.89372	12.8878	1	NaN	0
g2687.t1	108797	0.0072777	NaN	0	NaN	0	1.28714e+06	0.00215513		+		F_G	Oxidase	AA7	1	NaN	0	3.06036e-05	3.59302	7.6317	1	NaN	0
g2721.t1	NaN	0	NaN	0	NaN	0	24268232	0.0406336					Other	ribosomal L5P family C-terminus	NaN	0	NaN	1	NaN	0	NaN	0	NaN
g2726.t1	NaN	0	NaN	0	NaN	0	4655643	0.0077952					Other	Ribosomal protein S3, C-terminal domain	NaN	0	NaN	1	NaN	0	NaN	0	NaN
g2759.t1	147477	0.00986514	NaN	0	NaN	0	887344	0.00148573		+		F_G	Other	Coproporphyrinogen III oxidase	1	NaN	0	0.00611139	2.41222	3.53974	1	NaN	0
g276.t1	511484	0.0342146	366539	0.000429398	NaN	0	2.83301e+06	0.00474346		+		F_G	Catalase	Catalase	1	NaN	0	0.00334024	2.41636	3.63047	0.658258	-0.310061	-0.428151
g2779.t1	8608.29	0.000575832	NaN	0	NaN	0	276292	0.000462612		+		F_G	Other	Thiamine pyrophosphate enzyme, N-terminal TPP binding domain	1	NaN	0	0.00147368	5.229	6.46565	1	NaN	0
g2834.t1	26091.5	0.00174533	NaN	0	NaN	0	3920389	0.00656412		+		F_G	Other	Glutathione-dependent formaldehyde-activating enzyme	1	NaN	0	1.39799e-05	7.9394	8.50807	1	NaN	0
g286.t1	2082.58	0.000139309	NaN	0	NaN	0	909446	0.00152273		+		F_G	Other	UTP--glucose-1-phosphate uridylyltransferase	1	NaN	0	2.43197e-07	8.82073	14.5557	1	NaN	0
g2878.t1	NaN	0	NaN	0	NaN	0	1.51947e+06	0.00254413					Other	HMG-box domain	NaN	0	NaN	1	NaN	0	NaN	0	NaN
g2898.t1	NaN	0	9116282	0.0106797	NaN	0	21695508	0.036326					Other	Zinc-binding dehydrogenase	NaN	0	NaN	1	NaN	0	1	NaN	0
g29.t1	78665.9	0.00526218	NaN	0	NaN	0	670320	0.00112235		+		F_G	Other	Inositol monophosphatase family	1	NaN	0	0.00295048	2.9389	3.89973	1	NaN	0
g290.t1	NaN	0	NaN	0	NaN	0	12485849	0.0209057					Other	Ribosomal proteins 50S-L18Ae/60S-L20/60S-L18A	NaN	0	NaN	1	NaN	0	NaN	0	NaN
g2903.t1	170025	0.0113735	NaN	0	NaN	0	5.28768e+06	0.00885345		+		F_G	Other	RHO protein GDP dissociation inhibitor	1	NaN	0	2.74152e-06	5.1931	10.6005	1	NaN	0
g2906.t1	30651.2	0.00205034	NaN	0	NaN	0	1.67816e+06	0.00280983		+		F_G	alpha-,4-glucanase	GH15	1	NaN	0	1.45944e-05	6.12204	8.45794	1	NaN	0
g2944.t1	17200.4	0.00115058	NaN	0	NaN	0	121047	0.000202676		+		F_G	Protease	N09	1	NaN	0	0.000548048	2.82599	4.96782	1	NaN	0
g2945.t1	501639	0.033556	826885	0.000968692	NaN	0	604693	0.00101247					Other	Domain of unknown function (DUF1793)	1	NaN	0	0.404312	0.145671	0.250353	0.071861	0.857833	1.68119
g298.t1	NaN	0	16368320	0.0191754	NaN	0	5269288	0.00882266					Other	WW domain	NaN	0	NaN	1	NaN	0	1	NaN	0
g3004.t1	16748	0.00112032	NaN	0	NaN	0	1.93691e+06	0.00324308		+		F_G	Other	TCP-1/cpn60 chaperonin family	1	NaN	0	1.80843e-06	6.98722	11.2015	1	NaN	0
g3005.t1	336094	0.0224823	20809942	0.0243787	NaN	0	49514512	0.0829049		+	+	F_G;S_G	Other	Cofilin/tropomyosin-type actin-binding protein	1	NaN	0	8.56084e-08	7.42471	16.6494	1.00325e-05	5.91606	8.90309
g3094.t1	2.18443e+06	0.146123	NaN	0	NaN	0	764537	0.00128011					Other	Calcineurin-like phosphoesterase	1	NaN	0	0.982831	-1.46942	-2.62142	1	NaN	0
g3163.t1	2.30383e+06	0.15411	NaN	0	NaN	0	7441961	0.0124605					Other	Spermine/spermidine synthase domain	1	NaN	0	0.101082	1.36466	1.38938	1	NaN	0
g3171.t1	394551	0.0263926	NaN	0	NaN	0	5518231	0.00923948		+		F_G	Other	Hydroxyacylglutathione hydrolase C-terminus	1	NaN	0	4.64185e-05	3.78072	7.19573	1	NaN	0
g3200.t1	NaN	0	NaN	0	NaN	0	3.03503e+06	0.00508172					beta-1,3-glucanase	GH17	NaN	0	NaN	1	NaN	0	NaN	0	NaN
g3227.t1	789770	0.0528299	NaN	0	NaN	0	63777312	0.106786		+		F_G	Other	Copper binding proteins, plastocyanin/azurin family	1	NaN	0	7.20001e-06	6.75476	9.31327	1	NaN	0
g323.t1	4944.74	0.000330767	NaN	0	NaN	0	109917	0.00018404		+		F_G	Other	tRNA synthetases class II (A)	1	NaN	0	0.000316345	4.74843	6.49718	1	NaN	0
g3258.t1	NaN	0	NaN	0	NaN	0	21561234	0.0361012					Other	Tropomyosin like	NaN	0	NaN	1	NaN	0	NaN	0	NaN
g3267.t1	NaN	0	NaN	0	NaN	0	2.99359e+06	0.00501234					Other	Aldo/keto reductase family	NaN	0	NaN	1	NaN	0	NaN	0	NaN
g3296.t1	5909.34	0.000395292	NaN	0	NaN	0	518929	0.000868871		+		F_G	Other	Glucose-6-phosphate dehydrogenase, C-terminal domain	1	NaN	0	3.73815e-08	6.39172	18.511	1	NaN	0
g3300.t1	NaN	0	NaN	0	NaN	0	1.50407e+06	0.00251834					Other	Nucleosome assembly protein (NAP)	NaN	0	NaN	1	NaN	0	NaN	0	NaN
g3313.t1	9983.26	0.000667808	10576339	0.0123901	NaN	0	2494334	0.0041764		+	+	F_G;S_G	Other	Thioredoxin	1	NaN	0	5.84798e-07	8.40778	12.9895	2.83981e-07	10.3393	14.2668
g3340.t1	147503	0.00986688	NaN	0	NaN	0	8.32495e+06	0.0139389		+		F_G	Protease	S28	1	NaN	0	3.11636e-05	6.6312	7.6123	1	NaN	0
g3347.t1	87171.6	0.00583115	NaN	0	NaN	0	558783	0.000935601		+		F_G	Protease	M38	1	NaN	0	0.031211	3.27246	2.2844	1	NaN	0
g3348.t1	46341.7	0.00309992	NaN	0	NaN	0	2610614	0.00437109		+		F_G	Other	Scytalone dehydratase	1	NaN	0	6.20888e-05	6.85907	6.9028	1	NaN	0
g3359.t1	NaN	0	6.16725e+06	0.0072249	NaN	0	8912468	0.0149226					Other	ATP synthase alpha/beta family, nucleotide-binding domain	NaN	0	NaN	1	NaN	0	1	NaN	0
g338.t1	9198.03	0.000615282	NaN	0	NaN	0	9514141	0.01593		+		F_G	Other	Hsp70 protein	1	NaN	0	3.70852e-08	10.0479	23.0129	1	NaN	0
g3390.t1	8649.16	0.000578566	NaN	0	NaN	0	2.20188e+06	0.00368674		+		F_G	Protease	T01A	1	NaN	0	0.000121535	8.40969	9.29015	1	NaN	0
g3408.t1	18441.9	0.00123363	NaN	0	NaN	0	518665	0.000868429		+		F_G	Other	0	1	NaN	0	7.23369e-05	4.62297	8.50476	1	NaN	0
g341.t1	NaN	0	13441648	0.0157468	NaN	0	7582174	0.0126952					Other	Ribosomal S13/S15 N-terminal domain	NaN	0	NaN	1	NaN	0	1	NaN	0
g3432.t1	1.06195e+06	0.0710369	NaN	0	NaN	0	2671475	0.004473		+		F_G	Oxidase	AA7	1	NaN	0	0.0318803	1.06435	2.15015	1	NaN	0
g3434.t1	154606	0.010342	1.32416e+06	0.00155125	NaN	0	28654050	0.047977		+	+	F_G;S_G	Other	Cobalamin-independent synthase, Catalytic domain	1	NaN	0	2.04586e-07	7.62503	14.8843	0.000772794	3.10513	5.01125
g3441.t1	13776.9	0.000921577	NaN	0	NaN	0	366413	0.000613506		+		F_G	Oxidase	AA5	1	NaN	0	5.28417e-05	4.88714	7.8164	1	NaN	0
g345.t1	49518.5	0.00331243	NaN	0	NaN	0	59129364	0.0990035		+		F_G	Protease inhibitor	Peptidase inhibitor I9	1	NaN	0	1.78701e-07	10.1328	23.8431	1	NaN	0
g3451.t1	26336.2	0.0017617	NaN	0	NaN	0	942291	0.00157773		+		F_G	Other	Enoyl-CoA hydratase/isomerase	1	NaN	0	0.0001204	4.9086	6.26865	1	NaN	0
g3509.t1	316503	0.0211718	NaN	0	NaN	0	1.9524e+06	0.00326901		+		F_G	Other	Dienelactone hydrolase family	1	NaN	0	0.00260025	2.44697	3.80487	1	NaN	0
g355.t1	NaN	0	NaN	0	NaN	0	507042	0.000848968					Other	Endonuclease/Exonuclease/phosphatase family	NaN	0	NaN	1	NaN	0	NaN	0	NaN
g3567.t1	NaN	0	5364424	0.0062844	NaN	0	28419278	0.047584					Other	lactate/malate dehydrogenase, alpha/beta C-terminal domain	NaN	0	NaN	1	NaN	0	1	NaN	0
g3572.t1	111368	0.00744975	1.35533e+06	0.00158777	NaN	0	1.25208e+06	0.00209642		+	+	F_G;S_G	Glycosyl hydrolases 31	GH31	1	NaN	0	0.000188196	3.71421	5.86486	0.0230217	3.08566	2.50775
g3607.t1	216970	0.0145137	3.09521e+06	0.00362603	NaN	0	14401860	0.0241138		+	+	F_G;S_G	Oxidase	AA7	1	NaN	0	7.36958e-07	6.29462	12.6034	0.000198468	3.97051	6.31877
g3651.t1	19054.9	0.00127463	NaN	0	NaN	0	285914	0.000478721		+		F_G	Other	Cupin-like domain	1	NaN	0	0.00453993	3.46643	3.5714	1	NaN	0
g3678.t1	19141	0.00128039	NaN	0	NaN	0	1342466	0.00224776		+		F_G	Other	RNA recognition motif. (a.k.a. RRM, RBD, or RNP domain)	1	NaN	0	2.12762e-08	6.1449	19.8895	1	NaN	0
g3680.t1	NaN	0	NaN	0	NaN	0	1.56571e+06	0.00262156					Other	Transketolase, pyrimidine binding domain	NaN	0	NaN	1	NaN	0	NaN	0	NaN
g3722.t1	1.59426e+06	0.106645	NaN	0	NaN	0	7490190	0.0125412		+		F_G	Other	Cytochrome b5-like Heme/Steroid binding domain	1	NaN	0	0.00323385	2.1548	3.65285	1	NaN	0
g373.t1	335294	0.0224288	NaN	0	NaN	0	1.27298e+06	0.00213142					Other	Class II Aldolase and Adducin N-terminal domain	1	NaN	0	0.183843	1.21456	0.962873	1	NaN	0
g3750.t1	6582163	0.440299	71965784	0.0843076	NaN	0	34189864	0.057246			+	S_G	Protease	A01A	1	NaN	0	0.0612159	1.85548	1.72703	0.00139714	3.33028	4.25128
g386.t1	8519.24	0.000569875	7.11366e+06	0.00833362	NaN	0	7.50111e+06	0.0125595		+	+	F_G;S_G	Other	Ribosomal protein L7Ae/L30e/S12e/Gadd45 family	1	NaN	0	4.02634e-07	9.69368	20.7942	5.23584e-05	9.2315	9.00844
g3888.t1	658977	0.0440808	NaN	0	NaN	0	96459800	0.161508		+		F_G	Other	Cytochrome domain of cellobiose dehydrogenase	1	NaN	0	1.01039e-07	7.3024	16.2991	1	NaN	0
g3926.t1	40390.7	0.00270184	NaN	0	NaN	0	2.61101e+06	0.00437175		+		F_G	Other	Phosphoglucomutase/phosphomannomutase, alpha/beta/alpha domain I	1	NaN	0	2.60223e-06	6.38785	10.6742	1	NaN	0
g3930.t1	NaN	0	4.14877e+06	0.00486027	NaN	0	1645220	0.00275468					Other	0	NaN	0	NaN	1	NaN	0	1	NaN	0
g3946.t1	20640.7	0.00138071	NaN	0	NaN	0	962540	0.00161163		+		F_G	Other	Rieske [2Fe-2S] domain	1	NaN	0	0.000159354	6.04694	6.55041	1	NaN	0
g3976.t1	20231.3	0.00135333	NaN	0	NaN	0	2139671	0.00358257		+		F_G	Other	Putative stress-responsive nuclear envelope protein	1	NaN	0	2.15424e-06	7.1664	10.9451	1	NaN	0
g3996.t1	NaN	0	NaN	0	NaN	0	1.97566e+06	0.00330795					Other	Sulfotransferase family	NaN	0	NaN	1	NaN	0	NaN	0	NaN
g4008.t1	3573.31	0.000239028	135134160	0.158309	NaN	0	543397	0.000909839		+	+	F_G;S_G	Cellobiose dehydrogenase	AA8	1	NaN	0	1.42483e-06	7.25005	13.517	1.25442e-07	14.1825	15.8523
g4052.t1	NaN	0	NaN	0	NaN	0	5.87538e+06	0.00983748					Other	Ribosomal protein L7Ae/L30e/S12e/Gadd45 family	NaN	0	NaN	1	NaN	0	NaN	0	NaN
g4086.t1	NaN	0	NaN	0	NaN	0	53734392	0.0899704					Other	Ethanolamine utilisation protein EutQ	NaN	0	NaN	1	NaN	0	NaN	0	NaN
g4115.t1	NaN	0	3.58329e+06	0.00419781	NaN	0	516446	0.000864714					Other	CS domain	NaN	0	NaN	1	NaN	0	1	NaN	0
g4155.t1	7.1648e+06	0.479273	10605269	0.012424	NaN	0	11700928	0.0195915					Chitin esterase	CE4	1	NaN	0	0.522963	-0.0632454	-0.0594202	0.11753	0.791953	1.28405
g4227.t1	424627	0.0284045	NaN	0	NaN	0	1.04439e+06	0.00174868					Other	Phosphoesterase family	1	NaN	0	0.3016	0.50791	0.548414	1	NaN	0
g4279.t1	63863.5	0.004272	NaN	0	NaN	0	5958557	0.00997674		+		F_G	Xylanase	GH11	1	NaN	0	1.764e-07	6.37621	15.1716	1	NaN	0
g428.t1	3.26653e+06	0.218507	NaN	0	NaN	0	11757995	0.0196871		+		F_G	Other	0	1	NaN	0	0.0393497	4.2037	2.11616	1	NaN	0
g4301.t1	2078.45	0.000139033	1.50602e+06	0.0017643	NaN	0	337553	0.000565184		+	+	F_G;S_G	beta-glucosidase	GH1	1	NaN	0	1.47056e-05	7.41758	14.3716	4.44353e-05	9.57345	16.0157
g4306.t1	4372842	0.292511	1.43801e+06	0.00168462	NaN	0	12167403	0.0203725					Protease	M24B	1	NaN	0	0.215911	0.684944	0.827727	0.978431	-1.75203	-2.46516
g4320.t1	NaN	0	NaN	0	NaN	0	3.7449e+06	0.0062703					Other	ATP citrate lyase citrate-binding	NaN	0	NaN	1	NaN	0	NaN	0	NaN
g4324.t1	1.48309e+06	0.0992082	71534408	0.0838022	NaN	0	21638918	0.0362312		+	+	F_G;S_G	Other	Copper/zinc superoxide dismutase (SODC)	1	NaN	0	1.61878e-05	3.73794	8.33815	4.06855e-07	5.501	13.6171
g4354.t1	270229	0.0180764	NaN	0	NaN	0	899819	0.00150662					Chitinase	GH18	1	NaN	0	0.102113	1.26516	1.40005	1	NaN	0
g4361.t1	NaN	0	NaN	0	NaN	0	8681097	0.0145352					Cutinase	CE5	NaN	0	NaN	1	NaN	0	NaN	0	NaN
g4372.t1	NaN	0	NaN	0	NaN	0	2.11168e+06	0.0035357					Other	CUE domain	NaN	0	NaN	1	NaN	0	NaN	0	NaN
g4407.t1	28031.5	0.0018751	NaN	0	NaN	0	23677788	0.039645		+		F_G	Other	RanBP1 domain	1	NaN	0	2.10179e-05	10.6765	9.02032	1	NaN	0
g4415.t1	NaN	0	3771501	0.0044183	NaN	0	4600250	0.00770245					Other	RNA recognition motif. (a.k.a. RRM, RBD, or RNP domain)	NaN	0	NaN	1	NaN	0	1	NaN	0
g4431.t1	998198	0.0667722	15700617	0.0183932	NaN	0	5.57624e+06	0.00933661		+	+	F_G;S_G	Protease	M28A	1	NaN	0	0.00546617	2.72168	3.29548	0.000263734	4.37065	5.57158
g4475.t1	12002.7	0.000802892	NaN	0	NaN	0	231599	0.000387778		+		F_G	Other	Aldo/keto reductase family	1	NaN	0	0.00171501	4.99838	4.6704	1	NaN	0
g4495.t1	8044.34	0.000538108	NaN	0	NaN	0	44874800	0.0751363		+		F_G	beta-1,3-glucanase	GH128	1	NaN	0	5.18128e-07	12.7373	19.9277	1	NaN	0
g450.t1	12899.6	0.000862887	5389678	0.00631398	NaN	0	19211310	0.0321665		+	+	F_G;S_G	Other	Indoleamine 2,3-dioxygenase	1	NaN	0	9.08623e-07	10.7735	18.1221	0.000122178	8.544	7.73964
g4522.t1	45177.9	0.00302207	NaN	0	NaN	0	769123	0.00128778		+		F_G	Oxidoreductases	AA3	1	NaN	0	0.00051613	3.95242	5.01581	1	NaN	0
g4528.t1	480424	0.0321369	NaN	0	NaN	0	7.29128e+06	0.0122082		+		F_G	Other	Lactonase, 7-bladed beta-propeller	1	NaN	0	0.00262447	3.53928	3.79836	1	NaN	0
g4546.t1	334525	0.0223773	4211111	0.0049333	NaN	0	10928890	0.0182988		+	+	F_G;S_G	Other	Triosephosphate isomerase	1	NaN	0	1.97253e-05	5.55268	8.11352	0.00210049	3.74536	3.95592
g4557.t1	22091.2	0.00147774	NaN	0	NaN	0	416528	0.000697416		+		F_G	Other	haloacid dehalogenase-like hydrolase	1	NaN	0	0.000913908	4.59178	4.8635	1	NaN	0
g4600.t1	115532	0.00772826	9511717	0.0111429	NaN	0	61828412	0.103523		+	+	F_G;S_G	Other	0	1	NaN	0	2.51911e-07	9.33208	14.4896	7.13582e-06	6.75915	10.6311
g4601.t1	NaN	0	NaN	0	NaN	0	15421772	0.0258215					Other	Endoplasmic reticulum vesicle transporter	NaN	0	NaN	1	NaN	0	NaN	0	NaN
g4614.t1	2750.59	0.000183994	5248789	0.00614893	NaN	0	11738952	0.0196552		+	+	F_G;S_G	Other	Nitronate monooxygenase	1	NaN	0	4.52304e-08	12.2953	18.066	5.53907e-06	11.1505	13.3194
g4616.t1	2694.44	0.000180238	NaN	0	NaN	0	403866	0.000676215		+		F_G	Other	short chain dehydrogenase	1	NaN	0	1.15405e-05	7.73952	8.73456	1	NaN	0
g4629.t1	4392.48	0.000293825	NaN	0	NaN	0	7249306	0.0121379		+		F_G	Other	Phosphoglycerate kinase	1	NaN	0	2.78494e-06	11.1201	12.2389	1	NaN	0
g4712.t1	646983	0.0432785	NaN	0	NaN	0	2.12031e+06	0.00355015					Protease	M01	1	NaN	0	0.149629	1.14722	1.12102	1	NaN	0
g4768.t1	2608.62	0.000174498	2.22324e+06	0.00260452	NaN	0	5301138	0.00887599		+	+	F_G;S_G	Other	Peptidase family S41	1	NaN	0	1.86978e-08	10.9455	34.8184	3.18972e-05	9.57501	17.4169
g4769.t1	NaN	0	NaN	0	NaN	0	5.68837e+06	0.00952434					Other	Mitochondrial carrier protein	NaN	0	NaN	1	NaN	0	NaN	0	NaN
g4798.t1	128742	0.00861193	32662922	0.0382645	NaN	0	11240830	0.0188211		+	+	F_G;S_G	Cutinase	CE5	1	NaN	0	2.13146e-05	7.83563	8.0268	1.13784e-05	9.16938	8.75146
g4818.t1	NaN	0	NaN	0	NaN	0	3021505	0.00505907					Other	ABC transporter C-terminal domain	NaN	0	NaN	1	NaN	0	NaN	0	NaN
g4843.t1	NaN	0	NaN	0	NaN	0	2.19668e+06	0.00367802					Other	0	NaN	0	NaN	1	NaN	0	NaN	0	NaN
g4854.t1	503954	0.0337109	NaN	0	NaN	0	2.11324e+06	0.00353831		+		F_G	Protease	M01	1	NaN	0	0.0218548	1.97024	2.39214	1	NaN	0
g4865.t1	49021.3	0.00327917	597061	0.000699454	NaN	0	2.32223e+06	0.00388824		+	+	F_G;S_G	beta-1,4-mannanase	GH38	1	NaN	0	7.86354e-05	6.6388	6.67148	0.0106127	4.39817	3.09597
g4884.t1	337266	0.0225607	NaN	0	NaN	0	4.44529e+06	0.007443		+		F_G	Other	Enoyl-(Acyl carrier protein) reductase	1	NaN	0	3.3883e-05	3.87535	7.52333	1	NaN	0
g4891.t1	107924	0.00721931	NaN	0	NaN	0	874062	0.00146349		+		F_G	Chitin esterase	CE4	1	NaN	0	0.00609091	2.59745	3.22313	1	NaN	0
g4909.t1	41791.1	0.00279552	33389286	0.0391154	NaN	0	35064704	0.0587108		+	+	F_G;S_G	Other	Survival protein SurE	1	NaN	0	2.48856e-07	9.73807	14.5125	4.22964e-06	9.80655	13.9494
g4917.t1	124467	0.00832596	NaN	0	NaN	0	419219	0.000701921		+		F_G	Other	Neutral/alkaline non-lysosomal ceramidase, N-terminal	1	NaN	0	0.00603815	1.87126	3.36049	1	NaN	0
g4943.t1	37192.4	0.0024879	NaN	0	NaN	0	10661853	0.0178517		+		F_G	Other	14-3-3 protein	1	NaN	0	4.97154e-06	8.61549	11.2244	1	NaN	0
g4952.t1	30778.9	0.00205888	2.44027e+06	0.00285876	NaN	0	5.51692e+06	0.00923728		+	+	F_G;S_G	Other	Alkaline phosphatase	1	NaN	0	1.78289e-05	8.49743	8.22778	0.000449036	7.02722	5.50886
g4972.t1	10096.8	0.000675405	1.41656e+06	0.0016595	NaN	0	1.05558e+06	0.00176741		+	+	F_G;S_G	Protease	S12	1	NaN	0	0.000890112	6.90657	5.32877	0.000141344	7.85214	7.53761
g4981.t1	30931.5	0.00206909	NaN	0	NaN	0	697698	0.00116819		+		F_G	Other	Alcohol dehydrogenase GroES-like domain	1	NaN	0	0.00185209	4.70091	4.59687	1	NaN	0
g4997.t1	2492.22	0.000166712	NaN	0	NaN	0	95973.5	0.000160694		+		F_G	Other	Protein of unknown function (DUF3659)	1	NaN	0	0.000144763	5.94464	6.65373	1	NaN	0
g5035.t1	NaN	0	25180390	0.0294987	NaN	0	2304064	0.00385782					Other	Ribosomal protein L6e	NaN	0	NaN	1	NaN	0	1	NaN	0
g5077.t1	77545.7	0.00518724	NaN	0	NaN	0	302365	0.000506267		+		F_G	Other	FMN-dependent dehydrogenase	1	NaN	0	0.000772621	2.05386	5.47873	1	NaN	0
g510.t1	2.33631e+06	0.156283	NaN	0	NaN	0	153269008	0.256627		+		F_G	Protease	S08A	1	NaN	0	1.26116e-06	5.91925	11.7465	1	NaN	0
g5104.t1	51905.4	0.0034721	NaN	0	NaN	0	795799	0.00133245		+		F_G	Other	Aldo/keto reductase family	1	NaN	0	0.000138059	3.84071	6.70519	1	NaN	0
g514.t1	538547	0.0360249	NaN	0	NaN	0	28815172	0.0482468		+		F_G	Other	Cupin domain	1	NaN	0	9.89197e-06	6.17611	8.92022	1	NaN	0
g5145.t1	16727.2	0.00111893	2.43772e+06	0.00285578	NaN	0	7458721	0.0124885		+	+	F_G;S_G	Other	Hsp90 protein	1	NaN	0	1.54974e-06	9.47925	11.4321	0.000112945	7.46363	6.92652
g5163.t1	NaN	0	NaN	0	NaN	0	60452628	0.101219					Other	0	NaN	0	NaN	1	NaN	0	NaN	0	NaN
g5166.t1	NaN	0	NaN	0	NaN	0	10923198	0.0182893					Other	ATP synthase delta (OSCP) subunit	NaN	0	NaN	1	NaN	0	NaN	0	NaN
g5196.t1	968213	0.0647665	22706722	0.0266008	NaN	0	4.44508e+06	0.00744263		+	+	F_G;S_G	Other	Protein of unknown function (DUF952)	1	NaN	0	0.000720667	2.40526	4.75211	6.51811e-06	4.76213	9.43936
g5212.t1	718684	0.0480748	5606109	0.00656753	NaN	0	1.75298e+06	0.00293511			+	S_G	Other	Thi4 family	1	NaN	0	0.190409	0.700205	0.927461	0.0439706	2.19809	2.03591
g5221.t1	NaN	0	5.30941e+06	0.00621995	NaN	0	1.96927e+06	0.00329725					Other	MSP (Major sperm protein) domain	NaN	0	NaN	1	NaN	0	1	NaN	0
g525.t1	410510	0.0274601	NaN	0	NaN	0	7.81988e+06	0.0130933		+		F_G	Other	Cytochrome b5-like Heme/Steroid binding domain	1	NaN	0	0.000417921	4.11435	5.18673	1	NaN	0
g5323.t1	3616.09	0.000241891	NaN	0	NaN	0	6766400	0.0113294		+		F_G	Other	Glycine cleavage H-protein	1	NaN	0	2.97322e-07	10.7196	21.8848	1	NaN	0
g535.t1	125672	0.00840651	NaN	0	NaN	0	13280030	0.0222355		+		F_G	Other	Ribosomal protein S6e	1	NaN	0	0.000521024	8.87967	5.36952	1	NaN	0
g5358.t1	NaN	0	NaN	0	NaN	0	1.16499e+06	0.0019506					Other	0	NaN	0	NaN	1	NaN	0	NaN	0	NaN
g5396.t1	NaN	0	20945932	0.0245381	NaN	0	9111041	0.0152551					Other	Eukaryotic elongation factor 5A hypusine, DNA-binding OB fold	NaN	0	NaN	1	NaN	0	1	NaN	0
g5408.t1	42394.1	0.00283586	9922813	0.0116245	NaN	0	16820904	0.0281642		+	+	F_G;S_G	beta-glucuronidase	GH79	1	NaN	0	4.83527e-05	10.0297	7.15406	0.000115367	9.08964	6.30822
g5421.t1	NaN	0	4599926	0.00538879	NaN	0	9270610	0.0155223					Other	AhpC/TSA family	NaN	0	NaN	1	NaN	0	1	NaN	0
g5464.t1	NaN	0	4634674	0.0054295	NaN	0	74533608	0.124796					Other	S25 ribosomal protein	NaN	0	NaN	1	NaN	0	1	NaN	0
g547.t1	55947.2	0.00374247	NaN	0	NaN	0	6.30032e+06	0.010549		+		F_G	Other	Redoxin	1	NaN	0	2.91105e-05	7.58462	7.6854	1	NaN	0
g5470.t1	251622	0.0168317	114799040	0.134487	NaN	0	47977412	0.0803312		+	+	F_G;S_G	Other	Translationally controlled tumour protein	1	NaN	0	5.00439e-07	7.66283	13.2556	2.30972e-07	8.89332	14.653
g5487.t1	NaN	0	NaN	0	NaN	0	777878	0.00130244					Other	0	NaN	0	NaN	1	NaN	0	NaN	0	NaN
g5521.t1	94467.5	0.00631919	NaN	0	NaN	0	299680	0.000501771					beta-1,4-mannanase	GH2	1	NaN	0	0.0689657	1.6729	1.71099	1	NaN	0
g5543.t1	1.6198e+06	0.108353	NaN	0	NaN	0	8430042	0.0141149		+		F_G	LPMO	AA9	1	NaN	0	0.000123288	2.26525	6.24675	1	NaN	0
g5547.t1	325068	0.0217447	NaN	0	NaN	0	1.11048e+06	0.00185934					Other	Arginase family	1	NaN	0	0.0708307	1.47785	1.69166	1	NaN	0
g5568.t1	53191.9	0.00355815	2.38039e+06	0.00278862	NaN	0	824321	0.00138021		+	+	F_G;S_G	Other	FMN-dependent dehydrogenase	1	NaN	0	0.000604454	4.58504	4.89003	0.000630333	6.3741	5.69961
g5608.t1	NaN	0	502836	0.00058907	NaN	0	818150	0.00136987					Other	Altered inheritance of mitochondria protein 21	NaN	0	NaN	1	NaN	0	1	NaN	0
g5614.t1	452212	0.0302497	3.12393e+06	0.00365967	NaN	0	12275973	0.0205543		+	+	F_G;S_G	Other	Elongation factor 1 gamma, conserved domain	1	NaN	0	2.57894e-05	4.89261	7.81667	0.00974575	2.65423	3.01617
g5616.t1	30662.8	0.00205112	5.18888e+06	0.00607875	NaN	0	4.07051e+06	0.00681547		+	+	F_G;S_G	Other	Isochorismatase family	1	NaN	0	0.000146098	8.03688	6.64379	0.000502824	8.33053	5.95241
g5632.t1	NaN	0	NaN	0	NaN	0	381460	0.000638699					Other	GH145	NaN	0	NaN	1	NaN	0	NaN	0	NaN
g5669.t1	NaN	0	NaN	0	NaN	0	32275228	0.0540402					Other	Vacuolar (H+)-ATPase G subunit	NaN	0	NaN	1	NaN	0	NaN	0	NaN
g567.t1	2462.33	0.000164712	NaN	0	NaN	0	705513	0.00118128		+		F_G	Other	RNA recognition motif. (a.k.a. RRM, RBD, or RNP domain)	1	NaN	0	1.94881e-06	8.1194	12.9051	1	NaN	0
g5688.t1	3.69358e+06	0.247074	NaN	0	NaN	0	20373992	0.0341133					Protease	S01A	1	NaN	0	0.109032	1.5037	1.40836	1	NaN	0
g5709.t1	NaN	0	21327204	0.0249847	NaN	0	34073896	0.0570518					Other	Chaperonin 10 Kd subunit	NaN	0	NaN	1	NaN	0	1	NaN	0
g5716.t1	NaN	0	NaN	0	NaN	0	20618344	0.0345224					Other	Tubulin binding cofactor A	NaN	0	NaN	1	NaN	0	NaN	0	NaN
g5810.t1	165437	0.0110665	10632785	0.0124563	NaN	0	29199788	0.0488908		+	+	F_G;S_G	Other	Hsp70 protein	1	NaN	0	1.60759e-06	7.52869	11.3769	5.62756e-05	5.86369	7.00078
g5894.t1	NaN	0	NaN	0	NaN	0	4908769	0.00821902					Glycoside transferase 35	GT35	NaN	0	NaN	1	NaN	0	NaN	0	NaN
g5914.t1	209756	0.0140312	NaN	0	NaN	0	542472	0.00090829		+		F_G	Other	D-isomer specific 2-hydroxyacid dehydrogenase, NAD binding domain	1	NaN	0	0.0237471	1.51325	2.33894	1	NaN	0
g5926.t1	NaN	0	NaN	0	NaN	0	2.39695e+06	0.00401334					Other	short chain dehydrogenase	NaN	0	NaN	1	NaN	0	NaN	0	NaN
g5952.t1	1.71002e+06	0.114388	2.29738e+06	0.00269137	NaN	0	19048058	0.0318932		+		F_G	Other	lactate/malate dehydrogenase, alpha/beta C-terminal domain	1	NaN	0	3.10387e-05	3.53803	7.61659	0.419169	0.175249	0.213056
g5974.t1	42503.9	0.0028432	NaN	0	NaN	0	53802352	0.0900842		+		F_G	Protease	S10	1	NaN	0	1.14513e-08	10.3202	21.5188	1	NaN	0
g6008.t1	34798.7	0.00232778	24850908	0.0291127	NaN	0	6.38076e+06	0.0106836		+	+	F_G;S_G	Other	Endoribonuclease L-PSP	1	NaN	0	3.82821e-06	7.85665	11.672	3.74794e-05	9.88621	11.863
g6012.t1	293909	0.0196604	NaN	0	NaN	0	871946	0.00145995		+		F_G	Other	Domain of unknown function (DUF427)	1	NaN	0	0.0218746	2.02555	2.45556	1	NaN	0
g6028.t1	163255	0.0109206	NaN	0	NaN	0	2.04217e+06	0.00341931		+		F_G	a-1,6-mannanase	GH76	1	NaN	0	2.66911e-05	3.83436	7.77925	1	NaN	0
g6071.t1	426866	0.0285543	27744774	0.0325029	NaN	0	15831180	0.026507		+	+	F_G;S_G	Other	Lytic polysaccharide mono-oxygenase, cellulose-degrading	1	NaN	0	0.000244339	6.33149	6.10498	0.000521538	7.09317	5.91098
g6090.t1	1.01587e+06	0.0679541	NaN	0	NaN	0	1.90556e+06	0.00319058					Other	Copper/zinc superoxide dismutase (SODC)	1	NaN	0	0.277377	0.545191	0.61641	1	NaN	0
g6114.t1	NaN	0	NaN	0	NaN	0	2.56473e+06	0.00429427					Other	Serine hydroxymethyltransferase	NaN	0	NaN	1	NaN	0	NaN	0	NaN
g6125.t1	15352.6	0.00102698	NaN	0	NaN	0	2.372e+06	0.00397157		+		F_G	Other	Aconitase family (aconitate hydratase)	1	NaN	0	3.38456e-07	7.59835	13.9462	1	NaN	0
g6189.t1	178120	0.0119149	3.01643e+06	0.00353374	NaN	0	28607306	0.0478988		+	+	F_G;S_G	Other	Ubiquitin 3 binding protein But2 C-terminal domain	1	NaN	0	6.35526e-07	7.69689	12.8493	0.000687655	4.44891	5.60438
g6196.t1	107918	0.00721894	861130	0.00100881	NaN	0	11650350	0.0195068		+	+	F_G;S_G	Peroxidase	AA2	1	NaN	0	5.23475e-07	6.88293	13.1782	0.00100702	3.19368	5.2004
g6274.t1	296489	0.019833	NaN	0	NaN	0	3036729	0.00508456		+		F_G	Esterase	CE1	1	NaN	0	7.85625e-05	3.41213	7.34109	1	NaN	0
g6293.t1	NaN	0	NaN	0	NaN	0	26086378	0.0436779					Other	EF hand	NaN	0	NaN	1	NaN	0	NaN	0	NaN
g6295.t1	8023.38	0.000536706	NaN	0	NaN	0	1.80797e+06	0.00302718		+		F_G	Other	Adenylylsulphate kinase	1	NaN	0	1.29072e-05	7.82942	14.7592	1	NaN	0
g6383.t1	NaN	0	NaN	0	NaN	0	3799681	0.00636201					Other	Variant SH3 domain	NaN	0	NaN	1	NaN	0	NaN	0	NaN
g6417.t1	49602.7	0.00331806	NaN	0	NaN	0	1.11229e+06	0.00186237		+		F_G	Other	0	1	NaN	0	0.000223223	4.42774	6.93214	1	NaN	0
g6445.t1	18473.9	0.00123577	NaN	0	NaN	0	784393	0.00131335		+		F_G	Other	Phosphoribosyl transferase domain	1	NaN	0	0.00111198	5.69136	5.09883	1	NaN	0
g6452.t1	NaN	0	NaN	0	NaN	0	24009940	0.0402012					Other	Ribosomal protein S19e	NaN	0	NaN	1	NaN	0	NaN	0	NaN
g6459.t1	642053	0.0429487	NaN	0	NaN	0	13286435	0.0222462		+		F_G	beta-1,3-glucanase	GH131	1	NaN	0	0.000289008	4.33261	5.49371	1	NaN	0
g6464.t1	1.25806e+06	0.0841551	NaN	0	NaN	0	6.19342e+06	0.01037		+		F_G	Other	Alkaline phosphatase	1	NaN	0	0.00393273	2.30728	3.5183	1	NaN	0
g6554.t1	3.3771e+06	0.225903	NaN	0	NaN	0	8729762	0.0146167					beta-1,3-glucanase	GH64	1	NaN	0	0.296613	0.499535	0.556291	1	NaN	0
g656.t1	568283	0.038014	NaN	0	NaN	0	2.0148e+06	0.00337348		+		F_G	Other	Cupin	1	NaN	0	0.0300146	2.12378	2.31291	1	NaN	0
g6614.t1	1298343	0.0868498	NaN	0	NaN	0	25672326	0.0429846		+		F_G	Protease	M28A	1	NaN	0	5.94483e-05	4.65751	6.94599	1	NaN	0
g6625.t1	986518	0.0659909	306847200	0.35947	NaN	0	174517296	0.292204		+	+	F_G;S_G	Other	FKBP-type peptidyl-prolyl cis-trans isomerase	1	NaN	0	2.34506e-08	7.62243	19.6446	1.04238e-07	8.30478	16.234
g6627.t1	858820	0.0574489	NaN	0	NaN	0	994307	0.00166482					Protease	M20A	1	NaN	0	0.495473	0.00902309	0.0117597	1	NaN	0
g664.t1	NaN	0	NaN	0	NaN	0	1.43311e+06	0.00239953					Other	Sec23/Sec24 trunk domain	NaN	0	NaN	1	NaN	0	NaN	0	NaN
g6642.t1	21905.7	0.00146533	NaN	0	NaN	0	2.76706e+06	0.00463305		+		F_G	Other	Protein-L-isoaspartate(D-aspartate) O-methyltransferase (PCMT)	1	NaN	0	3.17947e-05	7.39916	9.83743	1	NaN	0
g6647.t1	NaN	0	3.97149e+06	0.00465258	NaN	0	17961554	0.030074					Other	Ribosomal protein L11, N-terminal domain	NaN	0	NaN	1	NaN	0	1	NaN	0
g6675.t1	NaN	0	NaN	0	NaN	0	1.52371e+06	0.00255122					Other	0	NaN	0	NaN	1	NaN	0	NaN	0	NaN
g6686.t1	NaN	0	NaN	0	NaN	0	8948828	0.0149835					Other	Ribosomal protein L22p/L17e	NaN	0	NaN	1	NaN	0	NaN	0	NaN
g6703.t1	NaN	0	13826012	0.0161971	NaN	0	16506247	0.0276373					Other	Plectin/S10 domain	NaN	0	NaN	1	NaN	0	1	NaN	0
g6723.t1	NaN	0	NaN	0	NaN	0	110392112	0.184836					Other	Stress-induced bacterial acidophilic repeat motif	NaN	0	NaN	1	NaN	0	NaN	0	NaN
g6737.t1	NaN	0	NaN	0	NaN	0	3.7239e+06	0.00623513					Other	ATP synthase D chain, mitochondrial (ATP5H)	NaN	0	NaN	1	NaN	0	NaN	0	NaN
g6741.t1	NaN	0	29870244	0.0349928	NaN	0	2.12883e+06	0.00356441					Other	Ribosomal protein L14	NaN	0	NaN	1	NaN	0	1	NaN	0
g6742.t1	NaN	0	NaN	0	NaN	0	26531916	0.0444238					Other	NAC domain	NaN	0	NaN	1	NaN	0	NaN	0	NaN
g6749.t1	NaN	0	NaN	0	NaN	0	3.62603e+06	0.00607127					Other	Calponin homology (CH) domain	NaN	0	NaN	1	NaN	0	NaN	0	NaN
g6812.t1	406121	0.0271666	1.30798e+06	0.00153229	NaN	0	886130	0.0014837			+	S_G	Other	Myo-inositol-1-phosphate synthase	1	NaN	0	0.152981	0.939776	1.10432	0.0135945	1.92715	2.78279
g6825.t1	63802.6	0.00426793	1.5374e+06	0.00180106	NaN	0	2.19168e+06	0.00366964		+	+	F_G;S_G	Other	Eukaryotic elongation factor 5A hypusine, DNA-binding OB fold	1	NaN	0	0.000808057	5.5193	4.66349	0.00385612	5.38606	3.93006
g6857.t1	1.65567e+06	0.110752	NaN	0	NaN	0	10334535	0.0173037		+		F_G	Other	Hsp70 protein	1	NaN	0	0.00042635	2.46353	5.17042	1	NaN	0
g6863.t1	122139	0.0081702	NaN	0	NaN	0	37677284	0.0630851		+		F_G	Other	Acylphosphatase	1	NaN	0	7.94411e-06	9.27992	9.19004	1	NaN	0
g6908.t1	3642.57	0.000243661	NaN	0	NaN	0	251238	0.000420661		+		F_G	Other	Aldehyde dehydrogenase family	1	NaN	0	0.00010149	6.41261	8.00344	1	NaN	0
g6909.t1	21845.9	0.00146134	2.49348e+06	0.0029211	NaN	0	798930	0.00133769		+	+	F_G;S_G	Other	Calreticulin family	1	NaN	0	0.000967895	5.77156	5.24139	6.00095e-06	7.54222	9.54523
g6914.t1	3759398	0.251477	214582224	0.251382	NaN	0	337458784	0.565026		+	+	F_G;S_G	Other	Acyl CoA binding protein	1	NaN	0	3.1691e-07	6.72672	14.0656	3.23916e-06	5.93289	10.3677
g6918.t1	847646	0.0567014	9166696	0.0107387	NaN	0	6.91053e+06	0.0115707		+	+	F_G;S_G	Other	Ribonuclease T2 family	1	NaN	0	1.28557e-05	2.95688	8.60649	0.000233672	3.1994	6.15043
g6919.t1	17349.4	0.00116055	NaN	0	NaN	0	4028134	0.00674453		+		F_G	Other	Serine hydroxymethyltransferase	1	NaN	0	3.80777e-06	8.32341	10.1462	1	NaN	0
g695.t1	120937	0.00808983	NaN	0	NaN	0	1.04434e+06	0.0017486		+		F_G	Oxidase	AA1	1	NaN	0	0.00188355	2.93233	4.58086	1	NaN	0
g6971.t1	148051	0.00990353	45662472	0.0534934	NaN	0	18297908	0.0306372		+	+	F_G;S_G	Other	Restriction endonuclease FokI, recognition domain	1	NaN	0	4.38512e-07	7.19332	13.4853	2.82463e-07	8.44078	14.2767
g6976.t1	NaN	0	NaN	0	NaN	0	50631664	0.0847754					Other	Glutaredoxin	NaN	0	NaN	1	NaN	0	NaN	0	NaN
g7032.t1	1.94741e+06	0.130268	19686510	0.0230627	NaN	0	7551766	0.0126443		+	+	F_G;S_G	beta-1,3-glucanase	GH16	1	NaN	0	0.00145862	2.1123	4.21965	0.000359995	3.44045	5.72044
g7038.t1	360737	0.0241307	NaN	0	NaN	0	686327	0.00114916		+		F_G	Other	Histidine phosphatase superfamily (branch 1)	1	NaN	0	0.0461903	1.01526	2.00036	1	NaN	0
g7057.t1	2880971	0.192716	NaN	0	NaN	0	6093807	0.0102032					Other	Aminotransferase class-V	1	NaN	0	0.278248	0.462172	0.613638	1	NaN	0
g707.t1	NaN	0	NaN	0	NaN	0	11705563	0.0195993					Protease	S10	NaN	0	NaN	1	NaN	0	NaN	0	NaN
g7110.t1	68444.2	0.00457842	NaN	0	NaN	0	8568135	0.0143461		+		F_G	Other	0	1	NaN	0	0.000101038	8.26167	7.05174	1	NaN	0
g7122.t1	58358.8	0.00390378	4550802	0.00533124	NaN	0	8.26732e+06	0.0138424		+	+	F_G;S_G	Other	XPC-binding domain	1	NaN	0	2.7541e-05	7.45851	8.65217	0.00044013	6.81225	7.06201
g7142.t1	13044.4	0.000872578	NaN	0	NaN	0	903168	0.00151222		+		F_G	Other	Aminotransferase class I and II	1	NaN	0	2.97705e-05	6.46104	7.66129	1	NaN	0
g716.t1	156688	0.0104813	NaN	0	NaN	0	56807744	0.0951163		+		F_G	Other	Uncharacterized conserved protein (DUF2203)	1	NaN	0	8.04015e-09	8.61605	22.5062	1	NaN	0
g717.t1	5693.79	0.000380874	NaN	0	NaN	0	5522501	0.00924663		+		F_G	Other	Hsp70 protein	1	NaN	0	1.02951e-07	10.2295	16.2599	1	NaN	0
g7208.t1	72979.8	0.00488182	NaN	0	NaN	0	411995	0.000689827		+		F_G	Protease	M28B	1	NaN	0	0.0073082	2.20282	3.22182	1	NaN	0
g7223.t1	10448.2	0.000698909	NaN	0	NaN	0	610779	0.00102266		+		F_G	Other	O-methyltransferase	1	NaN	0	0.000528368	5.89791	8.48702	1	NaN	0
g7224.t1	4.21107e+06	0.28169	106103968	0.1243	NaN	0	23299880	0.0390123		+	+	F_G;S_G	Protease	M28B	1	NaN	0	0.00443734	3.08242	3.4361	0.000123566	5.37347	6.24468
g7228.t1	857485	0.0573596	NaN	0	NaN	0	1.49079e+06	0.00249612					Other	Choline/Carnitine o-acyltransferase	1	NaN	0	0.173025	0.755357	1.00119	1	NaN	0
g7231.t1	10980.7	0.000734527	4328488	0.0050708	NaN	0	244222	0.000408915		+	+	F_G;S_G	Other	Pyridoxal-phosphate dependent enzyme	1	NaN	0	0.000437555	4.90514	6.11204	7.61132e-05	8.3672	7.37817
g7286.t1	84272.3	0.00563721	NaN	0	NaN	0	668130	0.00111869		+		F_G	Other	0	1	NaN	0	0.00246593	3.57546	3.84219	1	NaN	0
g7305.t1	150428	0.0100625	NaN	0	NaN	0	3.25779e+06	0.00545469		+		F_G	Other	NMT1/THI5 like	1	NaN	0	8.76275e-06	4.47222	9.06853	1	NaN	0
g7316.t1	13239.2	0.000885604	NaN	0	NaN	0	429040	0.000718366		+		F_G	Protease	C85B	1	NaN	0	5.5396e-05	5.05064	10.9431	1	NaN	0
g7332.t1	15810.7	0.00105762	NaN	0	NaN	0	1.58386e+06	0.00265195		+		F_G	Other	Glutathione S-transferase, N-terminal domain	1	NaN	0	5.55362e-05	7.08524	8.91472	1	NaN	0
g734.t1	1.40607e+06	0.094056	NaN	0	NaN	0	42185284	0.0706331		+		F_G	Other	Fructose-bisphosphate aldolase class-II	1	NaN	0	2.30867e-06	4.9912	10.8452	1	NaN	0
g7393.t1	16049.5	0.0010736	NaN	0	NaN	0	19365694	0.032425		+		F_G	Other	14-3-3 protein	1	NaN	0	1.87353e-06	10.83	12.9806	1	NaN	0
g7473.t1	69918.2	0.00467702	NaN	0	NaN	0	774899	0.00129746		+		F_G	Other	LVIVD repeat	1	NaN	0	0.00924353	3.90353	3.20483	1	NaN	0
g7488.t1	217279	0.0145344	NaN	0	NaN	0	174502496	0.292179		+		F_G	Other	Conidiation protein 6	1	NaN	0	3.59085e-05	9.40588	7.46205	1	NaN	0
g7491.t1	16558.6	0.00110765	1.27328e+06	0.00149165	NaN	0	11032460	0.0184723		+	+	F_G;S_G	Other	6-phosphogluconate dehydrogenase, C-terminal domain	1	NaN	0	3.33544e-06	10.4369	10.3273	0.000188264	7.30388	6.3739
g7566.t1	16990.8	0.00113656	5857254	0.00686174	NaN	0	5315037	0.00889926		+	+	F_G;S_G	Other	Lysophospholipase catalytic domain	1	NaN	0	8.80982e-07	8.87655	12.3126	4.24684e-05	9.00697	9.34848
g7577.t1	414092	0.0276997	NaN	0	NaN	0	1.20662e+06	0.00202031					Other	D-isomer specific 2-hydroxyacid dehydrogenase, NAD binding domain	1	NaN	0	0.0758417	1.20925	1.60885	1	NaN	0
g7593.t1	37860.4	0.00253259	NaN	0	NaN	0	76957128	0.128854		+		F_G	Other	Translation machinery associated TMA7	1	NaN	0	2.49872e-07	11.0241	22.5352	1	NaN	0
g7652.t1	NaN	0	NaN	0	NaN	0	4399297	0.00736598					Other	Aldehyde dehydrogenase family	NaN	0	NaN	1	NaN	0	NaN	0	NaN
g7658.t1	270553	0.0180981	NaN	0	NaN	0	27471574	0.0459972		+		F_G	Other	Aldehyde dehydrogenase family	1	NaN	0	6.77838e-06	6.78461	9.38957	1	NaN	0
g7659.t1	NaN	0	NaN	0	NaN	0	6494474	0.0108741					Other	RNA recognition motif. (a.k.a. RRM, RBD, or RNP domain)	NaN	0	NaN	1	NaN	0	NaN	0	NaN
g7736.t1	107881	0.00721643	NaN	0	NaN	0	1.09285e+06	0.00182982		+		F_G	Other	SnoaL-like domain	1	NaN	0	0.00372347	3.67937	4.33743	1	NaN	0
g7757.t1	NaN	0	NaN	0	NaN	0	1.38815e+06	0.00232426					Other	0	NaN	0	NaN	1	NaN	0	NaN	0	NaN
g7782.t1	317625	0.0212468	NaN	0	NaN	0	899410	0.00150593		+		F_G	Other	Glutamate/Leucine/Phenylalanine/Valine dehydrogenase	1	NaN	0	0.0190049	1.61353	2.55169	1	NaN	0
g7914.t1	26604.9	0.00177967	NaN	0	NaN	0	601868	0.00100774		+		F_G	Other	Peptide methionine sulfoxide reductase	1	NaN	0	0.000179136	4.9221	6.42614	1	NaN	0
g797.t1	443868	0.0296916	11897834	0.0139383	NaN	0	3687840	0.00617475		+	+	F_G;S_G	Carboxylesterase	Carboxylesterase	1	NaN	0	0.000302601	3.28561	5.89059	0.000132059	4.65767	6.18357
g8042.t1	160151	0.0107129	NaN	0	NaN	0	2424711	0.00405983		+		F_G	Other	0	1	NaN	0	0.000313453	4.50145	5.4252	1	NaN	0
g8049.t1	314112	0.0210119	25724950	0.0301367	NaN	0	5552922	0.00929756		+	+	F_G;S_G	Other	0	1	NaN	0	6.97981e-05	4.18203	6.78748	1.44207e-06	6.49622	11.5411
g8066.t1	7053.84	0.000471851	4.3264e+06	0.00506836	NaN	0	1.45525e+06	0.0024366		+	+	F_G;S_G	Carboxylesterase	Carboxylesterase	1	NaN	0	9.38251e-06	7.60756	15.7498	3.65458e-05	9.12878	16.828
g8067.t1	30345.1	0.00202987	NaN	0	NaN	0	950927	0.00159219		+		F_G	Other	Synaptotagmin-like mitochondrial-lipid-binding domain	1	NaN	0	0.000243846	5.19967	6.10703	1	NaN	0
g8159.t1	12577.9	0.000841371	7.486e+06	0.00876981	NaN	0	5940380	0.0099463		+	+	F_G;S_G	Other	Glycogen recognition site of AMP-activated protein kinase	1	NaN	0	4.04004e-05	10.3057	8.15217	5.15862e-05	10.4675	7.846
g819.t1	36363.5	0.00243246	8622902	0.0101017	NaN	0	7884810	0.013202		+	+	F_G;S_G	Other	S1/P1 Nuclease	1	NaN	0	6.83131e-06	7.74635	9.37971	5.3238e-05	8.16206	8.98185
g8231.t1	NaN	0	NaN	0	NaN	0	7654973	0.0128171					Other	0	NaN	0	NaN	1	NaN	0	NaN	0	NaN
g8235.t1	34061.3	0.00227846	NaN	0	NaN	0	572391	0.000958386		+		F_G	Other	Lyase	1	NaN	0	0.000432753	3.80206	6.12485	1	NaN	0
g8267.t1	22013.9	0.00147257	NaN	0	NaN	0	2.19513e+06	0.00367543		+		F_G	Other	Glutathione S-transferase, C-terminal domain	1	NaN	0	7.44642e-06	7.14017	9.27095	1	NaN	0
g8458.t1	NaN	0	15143428	0.0177405	NaN	0	11730568	0.0196411					Other	0	NaN	0	NaN	1	NaN	0	1	NaN	0
g8459.t1	12070773	0.807447	NaN	0	NaN	0	66484488	0.111319		+		F_G	Other	Iron/manganese superoxide dismutases, C-terminal domain	1	NaN	0	0.00358349	2.44191	3.58204	1	NaN	0
g8491.t1	70367	0.00470704	NaN	0	NaN	0	1.25273e+06	0.00209752		+		F_G	Other	Cyclophilin type peptidyl-prolyl cis-trans isomerase/CLD	1	NaN	0	9.06845e-07	4.18257	12.266	1	NaN	0
g8522.t1	4819.5	0.00032239	NaN	0	NaN	0	39533724	0.0661935		+		F_G	Other	Enoyl-(Acyl carrier protein) reductase	1	NaN	0	1.86415e-08	13.4486	20.2268	1	NaN	0
g8552.t1	362956	0.0242791	NaN	0	NaN	0	1.80043e+06	0.00301457		+		F_G	Other	Cyclophilin type peptidyl-prolyl cis-trans isomerase/CLD	1	NaN	0	0.00551904	2.26256	3.28903	1	NaN	0
g8590.t1	42585.4	0.00284865	NaN	0	NaN	0	490349	0.000821019		+		F_G	Other	Carbon-nitrogen hydrolase	1	NaN	0	0.000769656	3.92609	4.70108	1	NaN	0
g8645.t1	8542.77	0.00057145	NaN	0	NaN	0	3561068	0.00596249		+		F_G	Other	Thioredoxin	1	NaN	0	3.25919e-07	8.69534	14.0146	1	NaN	0
g866.t1	12843.6	0.000859142	NaN	0	NaN	0	3.50352e+06	0.00586614		+		F_G	Other	pfkB family carbohydrate kinase	1	NaN	0	0.000167559	9.40204	7.3073	1	NaN	0
g8688.t1	NaN	0	NaN	0	NaN	0	5.47267e+06	0.00916319					Other	linker histone H1 and H5 family	NaN	0	NaN	1	NaN	0	NaN	0	NaN
g8696.t1	3303	0.000220947	NaN	0	NaN	0	941533	0.00157646		+		F_G	Other	AA7	1	NaN	0	1.55328e-05	8.29169	11.1483	1	NaN	0
g8730.t1	12903.8	0.000863169	NaN	0	NaN	0	250555	0.000419518		+		F_G	Other	Amidohydrolase family	1	NaN	0	0.000608712	4.892	5.22626	1	NaN	0
g8731.t1	NaN	0	55941080	0.0655347	NaN	0	27844568	0.0466217					Pectinase	PL1_10	NaN	0	NaN	1	NaN	0	1	NaN	0
g8744.t1	26269.6	0.00175724	NaN	0	NaN	0	8742069	0.0146373		+		F_G	Other	Transketolase, thiamine diphosphate binding domain	1	NaN	0	8.18488e-08	8.503	16.7455	1	NaN	0
g878.t1	176125	0.0117815	NaN	0	NaN	0	15073780	0.0252389		+		F_G	beta-1,3-glucanase	GH55	1	NaN	0	3.27088e-07	6.40935	14.0081	1	NaN	0
g8799.t1	552099	0.0369314	NaN	0	NaN	0	2381592	0.00398763		+		F_G	Other	Triosephosphate isomerase	1	NaN	0	0.0290698	1.87666	2.20935	1	NaN	0
g8855.t1	397483	0.0265887	45192520	0.0529428	NaN	0	44862412	0.0751156		+	+	F_G;S_G	Other	LOR/SDH bifunctional enzyme conserved region	1	NaN	0	8.3797e-07	6.99308	12.3935	0.000336464	6.39816	5.78626
g8867.t1	NaN	0	NaN	0	NaN	0	17814232	0.0298273					Alginate lyase	PL7	NaN	0	NaN	1	NaN	0	NaN	0	NaN
g892.t1	2009.68	0.000134433	NaN	0	NaN	0	504921	0.000845417		+		F_G	Other	PX domain	1	NaN	0	1.85313e-07	8.16956	18.2249	1	NaN	0
g896.t1	27027.8	0.00180797	NaN	0	NaN	0	258083	0.000432122		+		F_G	Other	Aldehyde dehydrogenase family	1	NaN	0	0.000329945	3.48346	5.8054	1	NaN	0
g899.t1	NaN	0	8904929	0.0104321	NaN	0	6.05446e+06	0.0101373					Other	Ribosomal protein S5, N-terminal domain	NaN	0	NaN	1	NaN	0	1	NaN	0
g9067.t1	60096	0.00401998	NaN	0	NaN	0	904714	0.00151481		+		F_G	Other	Histidine phosphatase superfamily (branch 1)	1	NaN	0	0.00208787	4.76107	4.17257	1	NaN	0
g909.t1	NaN	0	NaN	0	NaN	0	6350272	0.0106326					Other	Eisosome component PIL1	NaN	0	NaN	1	NaN	0	NaN	0	NaN
g9119.t1	3572.43	0.000238969	NaN	0	NaN	0	2.64639e+06	0.004431		+		F_G	Other	S-adenosylmethionine synthetase, C-terminal domain	1	NaN	0	5.17359e-08	9.56217	29.3604	1	NaN	0
g9126.t1	NaN	0	NaN	0	NaN	0	7.82641e+06	0.0131042					Other	0	NaN	0	NaN	1	NaN	0	NaN	0	NaN
g9183.t1	17950.7	0.00120077	NaN	0	NaN	0	22681958	0.0379776		+		F_G	beta-1,3-glucanase	GH16	1	NaN	0	7.77615e-07	10.1845	12.5152	1	NaN	0
g9239.t1	1.42984e+06	0.0956461	17933728	0.0210093	NaN	0	34715484	0.058126		+	+	F_G;S_G	beta-1,3-glucanase	GH17	1	NaN	0	1.28676e-07	4.65691	15.8005	5.91743e-05	3.55299	7.67827
g966.t1	26151.8	0.00174936	NaN	0	NaN	0	330275	0.000552997		+		F_G	Other	Uricase	1	NaN	0	0.000794039	3.58052	5.44954	1	NaN	0
g973.t1	NaN	0	NaN	0	NaN	0	4.60269e+06	0.00770653					Other	0	NaN	0	NaN	1	NaN	0	NaN	0	NaN
g1005.t1	43201.6	0.00288988	NaN	0	NaN	0	NaN	0					Other	HpcH/HpaI aldolase/citrate lyase family	1	NaN	0	1	NaN	0	1	NaN	0
g1111.t1	8196.14	0.000548262	NaN	0	NaN	0	NaN	0					Other	Hydantoinase B/oxoprolinase	1	NaN	0	1	NaN	0	1	NaN	0
g1124.t1	73430.1	0.00491194	NaN	0	NaN	0	NaN	0					Other	0	1	NaN	0	1	NaN	0	1	NaN	0
g1193.t1	105803	0.00707748	8998551	0.0105418	NaN	0	NaN	0			+	S_G	Other	0	1	NaN	0	1	NaN	0	0.00089742	5.91289	5.3202
g1212.t1	6482.08	0.000433604	NaN	0	NaN	0	NaN	0					Catalase	Catalase	1	NaN	0	1	NaN	0	1	NaN	0
g1296.t1	31345.4	0.00209678	NaN	0	NaN	0	NaN	0					Protease	S12	1	NaN	0	1	NaN	0	1	NaN	0
g134.t1	1959.74	0.000131093	NaN	0	NaN	0	NaN	0					Other	C2 domain	1	NaN	0	1	NaN	0	1	NaN	0
g1343.t1	14743.8	0.000986257	NaN	0	NaN	0	NaN	0					Other	0	1	NaN	0	1	NaN	0	1	NaN	0
g1354.t1	63985.6	0.00428017	NaN	0	NaN	0	NaN	0					Other	Aminotransferase class I and II	1	NaN	0	1	NaN	0	1	NaN	0
g140.t1	10399.1	0.000695624	NaN	0	NaN	0	NaN	0					Esterase	CE1	1	NaN	0	1	NaN	0	1	NaN	0
g1455.t1	5849.77	0.000391307	NaN	0	NaN	0	NaN	0					Chitinase	GH20	1	NaN	0	1	NaN	0	1	NaN	0
g1572.t1	17659.1	0.00118126	NaN	0	NaN	0	NaN	0					Other	DNA/RNA non-specific endonuclease	1	NaN	0	1	NaN	0	1	NaN	0
g1574.t1	2274.35	0.000152138	NaN	0	NaN	0	NaN	0					Other	0	1	NaN	0	1	NaN	0	1	NaN	0
g1615.t1	6891.94	0.000461021	NaN	0	NaN	0	NaN	0					Other	Activator of Hsp90 ATPase, N-terminal	1	NaN	0	1	NaN	0	1	NaN	0
g1630.t1	2413.78	0.000161465	NaN	0	NaN	0	NaN	0					Other	Aconitase family (aconitate hydratase)	1	NaN	0	1	NaN	0	1	NaN	0
g1642.t1	34139.2	0.00228367	NaN	0	NaN	0	NaN	0					Protease	M24B	1	NaN	0	1	NaN	0	1	NaN	0
g1664.t1	5620.51	0.000375971	NaN	0	NaN	0	NaN	0					Other	tRNA synthetases class I (E and Q), catalytic domain	1	NaN	0	1	NaN	0	1	NaN	0
g1757.t1	259614	0.0173663	4602969	0.00539236	NaN	0	NaN	0			+	S_G	Other	Niemann-Pick C1 N terminus	1	NaN	0	1	NaN	0	3.51077e-05	4.15877	8.33251
g183.t1	7103.57	0.000475178	NaN	0	NaN	0	NaN	0					Other	AAA domain (Cdc48 subfamily)	1	NaN	0	1	NaN	0	1	NaN	0
g1879.t1	39074.1	0.00261377	NaN	0	NaN	0	NaN	0					Other	Xylose isomerase-like TIM barrel	1	NaN	0	1	NaN	0	1	NaN	0
g1889.t1	39418.6	0.00263682	NaN	0	NaN	0	NaN	0					Other	Aminotransferase class-III	1	NaN	0	1	NaN	0	1	NaN	0
g1901.t1	4614.87	0.000308701	NaN	0	NaN	0	NaN	0					Other	Amino-transferase class IV	1	NaN	0	1	NaN	0	1	NaN	0
g2029.t1	21616.9	0.00144601	NaN	0	NaN	0	NaN	0					Other	short chain dehydrogenase	1	NaN	0	1	NaN	0	1	NaN	0
g2076.t1	38910.6	0.00260283	NaN	0	NaN	0	NaN	0					Other	Fumarylacetoacetate (FAA) hydrolase family	1	NaN	0	1	NaN	0	1	NaN	0
g2138.t1	22827.7	0.00152701	NaN	0	NaN	0	NaN	0					Other	EF-hand domain pair	1	NaN	0	1	NaN	0	1	NaN	0
g2140.t1	81894	0.00547812	NaN	0	NaN	0	NaN	0					Other	HD domain	1	NaN	0	1	NaN	0	1	NaN	0
g2256.t1	391376	0.0261802	NaN	0	NaN	0	NaN	0					Other	0	1	NaN	0	1	NaN	0	1	NaN	0
g2261.t1	3192.45	0.000213552	NaN	0	NaN	0	NaN	0					Other	Calcineurin-like phosphoesterase	1	NaN	0	1	NaN	0	1	NaN	0
g2299.t1	96534.6	0.00645747	NaN	0	NaN	0	NaN	0					Other	Metallo-beta-lactamase superfamily	1	NaN	0	1	NaN	0	1	NaN	0
g2314.t1	19430.7	0.00129978	NaN	0	NaN	0	NaN	0					Protease	S33	1	NaN	0	1	NaN	0	1	NaN	0
g237.t1	9329.73	0.000624092	NaN	0	NaN	0	NaN	0					Other	CoA-transferase family III	1	NaN	0	1	NaN	0	1	NaN	0
g2660.t1	156594	0.010475	NaN	0	NaN	0	NaN	0					Other	Fumarylacetoacetate (FAA) hydrolase family	1	NaN	0	1	NaN	0	1	NaN	0
g2661.t1	206290	0.0137993	NaN	0	NaN	0	NaN	0					Other	homogentisate 1,2-dioxygenase	1	NaN	0	1	NaN	0	1	NaN	0
g2713.t1	65243.2	0.0043643	NaN	0	NaN	0	NaN	0					Protease	M19	1	NaN	0	1	NaN	0	1	NaN	0
g2737.t1	8417.13	0.000563045	NaN	0	NaN	0	NaN	0					Other	Male sterility protein	1	NaN	0	1	NaN	0	1	NaN	0
g2768.t1	23027.3	0.00154036	NaN	0	NaN	0	NaN	0					Other	Aldo/keto reductase family	1	NaN	0	1	NaN	0	1	NaN	0
g2828.t1	60678.4	0.00405895	NaN	0	NaN	0	NaN	0					Other	Uncharacterized protein conserved in bacteria (DUF2237)	1	NaN	0	1	NaN	0	1	NaN	0
g285.t1	3191.21	0.000213469	NaN	0	NaN	0	NaN	0					Other	Enolase C-terminal domain-like	1	NaN	0	1	NaN	0	1	NaN	0
g2918.t1	6288.02	0.000420623	NaN	0	NaN	0	NaN	0					GH74	GH74	1	NaN	0	1	NaN	0	1	NaN	0
g2956.t1	4148.79	0.000277524	NaN	0	NaN	0	NaN	0					Glycoside transferase 8	GT8	1	NaN	0	1	NaN	0	1	NaN	0
g2977.t1	71664.2	0.00479382	NaN	0	NaN	0	NaN	0					Other	Copper amine oxidase, enzyme domain	1	NaN	0	1	NaN	0	1	NaN	0
g2989.t1	6948.8	0.000464825	NaN	0	NaN	0	NaN	0					Protease	M41	1	NaN	0	1	NaN	0	1	NaN	0
g3064.t1	4.11177e+06	0.275048	NaN	0	NaN	0	NaN	0					beta-1,3(4)-glucanase	GH16	1	NaN	0	1	NaN	0	1	NaN	0
g3105.t1	12038.7	0.000805299	NaN	0	NaN	0	NaN	0					Other	NADH:flavin oxidoreductase / NADH oxidase family	1	NaN	0	1	NaN	0	1	NaN	0
g3362.t1	57693.4	0.00385927	NaN	0	NaN	0	NaN	0					Other	Adenylate kinase, active site lid	1	NaN	0	1	NaN	0	1	NaN	0
g3391.t1	4454.27	0.000297958	2.19821e+06	0.00257519	NaN	0	NaN	0			+	S_G	Other	Putative cyclase	1	NaN	0	1	NaN	0	0.000258229	9.16184	10.2205
g3494.t1	9414.75	0.000629778	NaN	0	NaN	0	NaN	0					Other	Copper amine oxidase, enzyme domain	1	NaN	0	1	NaN	0	1	NaN	0
g3628.t1	74063.7	0.00495432	NaN	0	NaN	0	NaN	0					Other	short chain dehydrogenase	1	NaN	0	1	NaN	0	1	NaN	0
g3647.t1	16630.2	0.00111244	NaN	0	NaN	0	NaN	0					Other	Cytochrome b5-like Heme/Steroid binding domain	1	NaN	0	1	NaN	0	1	NaN	0
g3784.t1	5936.22	0.00039709	NaN	0	NaN	0	NaN	0					alpha-,4-glucanase	GH13_25	1	NaN	0	1	NaN	0	1	NaN	0
g3853.t1	6943.89	0.000464496	NaN	0	NaN	0	NaN	0					Protease	C26	1	NaN	0	1	NaN	0	1	NaN	0
g3935.t1	48360.2	0.00323495	NaN	0	NaN	0	NaN	0					Other	Haem-degrading	1	NaN	0	1	NaN	0	1	NaN	0
g4035.t1	28418	0.00190096	NaN	0	NaN	0	NaN	0					Other	Iron/manganese superoxide dismutases, C-terminal domain	1	NaN	0	1	NaN	0	1	NaN	0
g4129.t1	61043.7	0.00408338	NaN	0	NaN	0	NaN	0					Other	Pyridoxal-phosphate dependent enzyme	1	NaN	0	1	NaN	0	1	NaN	0
g413.t1	32046.7	0.00214369	NaN	0	NaN	0	NaN	0					Other	Protein of unknown function (DUF1349)	1	NaN	0	1	NaN	0	1	NaN	0
g4147.t1	13295.2	0.000889355	NaN	0	NaN	0	NaN	0					Other	Adenosine/AMP deaminase	1	NaN	0	1	NaN	0	1	NaN	0
g4187.t1	141593	0.00947157	NaN	0	NaN	0	NaN	0					Other	S1/P1 Nuclease	1	NaN	0	1	NaN	0	1	NaN	0
g4246.t1	4842.41	0.000323922	NaN	0	NaN	0	NaN	0					Other	Putative cyclase	1	NaN	0	1	NaN	0	1	NaN	0
g4344.t1	162064	0.0108409	NaN	0	NaN	0	NaN	0					Other	Aminotransferase class-V	1	NaN	0	1	NaN	0	1	NaN	0
g4370.t1	20090.1	0.00134388	NaN	0	NaN	0	NaN	0					Other	Aldo/keto reductase family	1	NaN	0	1	NaN	0	1	NaN	0
g4459.t1	306351	0.0204926	NaN	0	NaN	0	NaN	0					Other	Erv1 / Alr family	1	NaN	0	1	NaN	0	1	NaN	0
g4487.t1	57407.9	0.00384017	NaN	0	NaN	0	NaN	0					Other	Cyclin-dependent kinase regulatory subunit	1	NaN	0	1	NaN	0	1	NaN	0
g4539.t1	35231.9	0.00235676	NaN	0	NaN	0	NaN	0					Other	0	1	NaN	0	1	NaN	0	1	NaN	0
g4552.t1	9403.85	0.000629049	NaN	0	NaN	0	NaN	0					beta-1,4-mannanase	GH5_7	1	NaN	0	1	NaN	0	1	NaN	0
g4682.t1	117541	0.00786262	NaN	0	NaN	0	NaN	0					Protease	S33	1	NaN	0	1	NaN	0	1	NaN	0
g4845.t1	20364.4	0.00136223	NaN	0	NaN	0	NaN	0					Other	PHP domain	1	NaN	0	1	NaN	0	1	NaN	0
g4878.t1	8771.74	0.000586766	NaN	0	NaN	0	NaN	0					Other	Vacuolar protein sorting-associated protein 62	1	NaN	0	1	NaN	0	1	NaN	0
g4901.t1	62696	0.00419391	NaN	0	NaN	0	NaN	0					Other	Peptidase inhibitor I66	1	NaN	0	1	NaN	0	1	NaN	0
g494.t1	10123.5	0.000677186	NaN	0	NaN	0	NaN	0					Other	AAA domain (Cdc48 subfamily)	1	NaN	0	1	NaN	0	1	NaN	0
g4991.t1	11539.8	0.000771927	NaN	0	NaN	0	NaN	0					Other	Protein of unknown function (DUF4243)	1	NaN	0	1	NaN	0	1	NaN	0
g5210.t1	803126	0.0537234	NaN	0	NaN	0	NaN	0					Other	Lipocalin-like domain	1	NaN	0	1	NaN	0	1	NaN	0
g5222.t1	33179.8	0.00221949	NaN	0	NaN	0	NaN	0					Other	UBX domain	1	NaN	0	1	NaN	0	1	NaN	0
g528.t1	822100	0.0549925	NaN	0	NaN	0	NaN	0					Other	Pyridoxamine 5'-phosphate oxidase	1	NaN	0	1	NaN	0	1	NaN	0
g5381.t1	303833	0.0203243	NaN	0	NaN	0	NaN	0					Other	Succinylglutamate desuccinylase / Aspartoacylase family	1	NaN	0	1	NaN	0	1	NaN	0
g5386.t1	62970.5	0.00421227	NaN	0	NaN	0	NaN	0					Other	PhoD-like phosphatase	1	NaN	0	1	NaN	0	1	NaN	0
g5489.t1	21173.1	0.00141632	NaN	0	NaN	0	NaN	0					Other	NAD dependent epimerase/dehydratase family	1	NaN	0	1	NaN	0	1	NaN	0
g5523.t1	18096.3	0.00121051	NaN	0	NaN	0	NaN	0					Other	Cytochrome b5-like Heme/Steroid binding domain	1	NaN	0	1	NaN	0	1	NaN	0
g5565.t1	22802.7	0.00152534	NaN	0	NaN	0	NaN	0					Other	Ssl1-like	1	NaN	0	1	NaN	0	1	NaN	0
g5599.t1	23381.7	0.00156406	NaN	0	NaN	0	NaN	0					Other	Transport and Golgi organisation 2	1	NaN	0	1	NaN	0	1	NaN	0
g5615.t1	72763.1	0.00486732	NaN	0	NaN	0	NaN	0					Other	cAMP phosphodiesterases class-II	1	NaN	0	1	NaN	0	1	NaN	0
g5620.t1	22838.5	0.00152773	NaN	0	NaN	0	NaN	0					Arabinofuranosidase	GH43_21	1	NaN	0	1	NaN	0	1	NaN	0
g5651.t1	548069	0.0366618	NaN	0	NaN	0	NaN	0					Xylan-esterase	CE1	1	NaN	0	1	NaN	0	1	NaN	0
g5661.t1	3349.21	0.000224038	NaN	0	NaN	0	NaN	0					a-1,6-mannanase	GH76	1	NaN	0	1	NaN	0	1	NaN	0
g5691.t1	8037.23	0.000537633	NaN	0	NaN	0	NaN	0					Other	Nitrite and sulphite reductase 4Fe-4S domain	1	NaN	0	1	NaN	0	1	NaN	0
g5741.t1	2548.23	0.000170458	NaN	0	NaN	0	NaN	0					Other	Pyridoxal-dependent decarboxylase conserved domain	1	NaN	0	1	NaN	0	1	NaN	0
g575.t1	26829.7	0.00179471	NaN	0	NaN	0	NaN	0					Other	Methyltransferase domain	1	NaN	0	1	NaN	0	1	NaN	0
g5850.t1	180690	0.0120869	3698501	0.00433278	NaN	0	NaN	0			+	S_G	Glycosyl hydrolases 2	GH2	1	NaN	0	1	NaN	0	3.70038e-06	4.46817	10.1851
g5932.t1	380451	0.0254494	NaN	0	NaN	0	NaN	0					Other	dUTPase	1	NaN	0	1	NaN	0	1	NaN	0
g6029.t1	19561.5	0.00130852	NaN	0	NaN	0	NaN	0					Other	Domain of unknown function (DUF1993)	1	NaN	0	1	NaN	0	1	NaN	0
g6052.t1	7936.68	0.000530906	NaN	0	NaN	0	NaN	0					beta-1,3-glucanase	GH5_9	1	NaN	0	1	NaN	0	1	NaN	0
g6129.t1	58323	0.00390139	NaN	0	NaN	0	NaN	0					Other	Polyketide cyclase / dehydrase and lipid transport	1	NaN	0	1	NaN	0	1	NaN	0
g6159.t1	11568.7	0.000773865	NaN	0	NaN	0	NaN	0					Other	0	1	NaN	0	1	NaN	0	1	NaN	0
g6211.t1	13301.3	0.000889764	NaN	0	NaN	0	NaN	0					Other	0	1	NaN	0	1	NaN	0	1	NaN	0
g6237.t1	50842.4	0.00340099	NaN	0	NaN	0	NaN	0					a-galactanase	GH36	1	NaN	0	1	NaN	0	1	NaN	0
g624.t1	79352.2	0.00530809	7.10445e+06	0.00832283	NaN	0	NaN	0			+	S_G	Other	Glycerophosphoryl diester phosphodiesterase family	1	NaN	0	1	NaN	0	0.00142833	7.71249	4.84828
g6267.t1	9440.68	0.000631513	NaN	0	NaN	0	NaN	0					Esterase	CE1	1	NaN	0	1	NaN	0	1	NaN	0
g6283.t1	40843.5	0.00273213	NaN	0	NaN	0	NaN	0					Other	Acyl-CoA dehydrogenase, N-terminal domain	1	NaN	0	1	NaN	0	1	NaN	0
g6288.t1	9158.29	0.000612623	3036321	0.00355704	NaN	0	NaN	0			+	S_G	Other	Phenazine biosynthesis-like protein	1	NaN	0	1	NaN	0	2.24561e-06	8.58757	15.5415
g6323.t1	61154.9	0.00409082	NaN	0	NaN	0	NaN	0					Other	Acyl-CoA dehydrogenase, C-terminal domain	1	NaN	0	1	NaN	0	1	NaN	0
g6358.t1	293534	0.0196353	NaN	0	NaN	0	NaN	0					Other	alpha/beta hydrolase fold	1	NaN	0	1	NaN	0	1	NaN	0
g6435.t1	2802.89	0.000187493	NaN	0	NaN	0	NaN	0					Other	Raffinose synthase or seed imbibition protein Sip1	1	NaN	0	1	NaN	0	1	NaN	0
g6522.t1	31776.2	0.0021256	NaN	0	NaN	0	NaN	0					Oxidase	AA5_2	1	NaN	0	1	NaN	0	1	NaN	0
g6531.t1	13461	0.000900445	NaN	0	NaN	0	NaN	0					Chitin esterase	CE4	1	NaN	0	1	NaN	0	1	NaN	0
g6692.t1	25992.4	0.00173871	NaN	0	NaN	0	NaN	0					Oxidoreductases	AA3	1	NaN	0	1	NaN	0	1	NaN	0
g6725.t1	27166.7	0.00181726	NaN	0	NaN	0	NaN	0					Other	Isocitrate/isopropylmalate dehydrogenase	1	NaN	0	1	NaN	0	1	NaN	0
g6846.t1	63860.8	0.00427182	NaN	0	NaN	0	NaN	0					Other	Dihydrodipicolinate synthetase family	1	NaN	0	1	NaN	0	1	NaN	0
g7000.t1	185633	0.0124175	NaN	0	NaN	0	NaN	0					Protease	M38	1	NaN	0	1	NaN	0	1	NaN	0
g7003.t1	8287.48	0.000554372	NaN	0	NaN	0	NaN	0					Other	Glycine cleavage system P-protein	1	NaN	0	1	NaN	0	1	NaN	0
g7027.t1	45017.8	0.00301137	NaN	0	NaN	0	NaN	0					Other	AIR carboxylase	1	NaN	0	1	NaN	0	1	NaN	0
g7127.t1	27964.9	0.00187065	3.83458e+06	0.0044922	NaN	0	NaN	0			+	S_G	Other	Aldose 1-epimerase	1	NaN	0	1	NaN	0	3.85143e-06	7.07524	14.1748
g7205.t1	33363.4	0.00223177	NaN	0	NaN	0	NaN	0					Protease	M14A	1	NaN	0	1	NaN	0	1	NaN	0
g7259.t1	6551.9	0.000438275	NaN	0	NaN	0	NaN	0					Protease	T03	1	NaN	0	1	NaN	0	1	NaN	0
g7312.t1	6144.8	0.000411043	NaN	0	NaN	0	NaN	0					Other	Peptide N-acetyl-beta-D-glucosaminyl asparaginase amidase A	1	NaN	0	1	NaN	0	1	NaN	0
g7329.t1	31029.4	0.00207564	NaN	0	NaN	0	NaN	0					beta-1,3-glucanase	GH16	1	NaN	0	1	NaN	0	1	NaN	0
g7388.t1	6332.83	0.000423621	NaN	0	NaN	0	NaN	0					Other	0	1	NaN	0	1	NaN	0	1	NaN	0
g7450.t1	53568.2	0.00358332	NaN	0	NaN	0	NaN	0					Other	Uroporphyrinogen decarboxylase (URO-D)	1	NaN	0	1	NaN	0	1	NaN	0
g7500.t1	14077.6	0.000941691	NaN	0	NaN	0	NaN	0					Other	Ribose 5-phosphate isomerase A (phosphoriboisomerase A)	1	NaN	0	1	NaN	0	1	NaN	0
g7612.t1	124473	0.00832636	NaN	0	NaN	0	NaN	0					Other	Protein of unknown function (DUF1264)	1	NaN	0	1	NaN	0	1	NaN	0
g7671.t1	465.387	3.1131e-05	7092248	0.00830853	NaN	0	NaN	0			+	S_G	Other	0	1	NaN	0	1	NaN	0	1.87005e-05	14.0678	19.9298
g7744.t1	149326	0.00998882	NaN	0	NaN	0	NaN	0					Other	Cytidine and deoxycytidylate deaminase zinc-binding region	1	NaN	0	1	NaN	0	1	NaN	0
g7872.t1	78495.5	0.00525078	NaN	0	NaN	0	NaN	0					Other	Aldo/keto reductase family	1	NaN	0	1	NaN	0	1	NaN	0
g7880.t1	16374.6	0.00109534	NaN	0	NaN	0	NaN	0					Other	0	1	NaN	0	1	NaN	0	1	NaN	0
g7938.t1	147097	0.00983974	NaN	0	NaN	0	NaN	0					Other	0	1	NaN	0	1	NaN	0	1	NaN	0
g7959.t1	37550.9	0.00251188	NaN	0	NaN	0	NaN	0					Other	RhoGAP domain	1	NaN	0	1	NaN	0	1	NaN	0
g8019.t1	14651.8	0.000980101	NaN	0	NaN	0	NaN	0					Other	Molybdopterin-binding domain of aldehyde dehydrogenase	1	NaN	0	1	NaN	0	1	NaN	0
g8118.t1	11980.8	0.000801429	NaN	0	NaN	0	NaN	0					Other	0	1	NaN	0	1	NaN	0	1	NaN	0
g8192.t1	9682.2	0.000647669	NaN	0	NaN	0	NaN	0					Chitin esterase	CE4	1	NaN	0	1	NaN	0	1	NaN	0
g8217.t1	6899.01	0.000461494	NaN	0	NaN	0	NaN	0					Other	Amidase	1	NaN	0	1	NaN	0	1	NaN	0
g8331.t1	18821.6	0.00125903	NaN	0	NaN	0	NaN	0					Other	NAD dependent epimerase/dehydratase family	1	NaN	0	1	NaN	0	1	NaN	0
g848.t1	85721.5	0.00573415	NaN	0	NaN	0	NaN	0					Other	0	1	NaN	0	1	NaN	0	1	NaN	0
g882.t1	79758.4	0.00533526	NaN	0	NaN	0	NaN	0					Other	Polyketide cyclase / dehydrase and lipid transport	1	NaN	0	1	NaN	0	1	NaN	0
g8832.t1	13281.6	0.000888442	NaN	0	NaN	0	NaN	0					Other	Rhodanese-like domain	1	NaN	0	1	NaN	0	1	NaN	0
g8911.t1	5947.66	0.000397855	NaN	0	NaN	0	NaN	0					Protease	M28A	1	NaN	0	1	NaN	0	1	NaN	0
g8966.t1	111674	0.00747019	NaN	0	NaN	0	NaN	0					Other	SnoaL-like domain	1	NaN	0	1	NaN	0	1	NaN	0
g9065.t1	90763.2	0.0060714	NaN	0	NaN	0	NaN	0					Other	0	1	NaN	0	1	NaN	0	1	NaN	0
g913.t1	12641.6	0.000845632	NaN	0	NaN	0	NaN	0					Other	Enoyl-CoA hydratase/isomerase	1	NaN	0	1	NaN	0	1	NaN	0
g9156.t1	325921	0.0218017	NaN	0	NaN	0	NaN	0					Acetyl-esterase	CE1	1	NaN	0	1	NaN	0	1	NaN	0
g9210.t1	13004.4	0.000869901	NaN	0	NaN	0	NaN	0					Other	0	1	NaN	0	1	NaN	0	1	NaN	0
g9211.t1	12027.8	0.000804576	NaN	0	NaN	0	NaN	0					Other	Aldo/keto reductase family	1	NaN	0	1	NaN	0	1	NaN	0
g1668.t1	NaN	0	81826200	0.095859	NaN	0	NaN	0					LPMO	AA9	NaN	0	NaN	NaN	0	NaN	1	NaN	0
g2845.t1	NaN	0	71677048	0.0839693	NaN	0	NaN	0					Cellulase	GH45	NaN	0	NaN	NaN	0	NaN	1	NaN	0
g495.t1	NaN	0	14411602	0.0168831	NaN	0	NaN	0					Other	Ribosomal protein S8	NaN	0	NaN	NaN	0	NaN	1	NaN	0
g5441.t1	NaN	0	16425566	0.0192425	NaN	0	NaN	0					beta-glucosidase	GH1	NaN	0	NaN	NaN	0	NaN	1	NaN	0
g5653.t1	NaN	0	5803111	0.00679832	NaN	0	NaN	0					Other	Frataxin-like domain	NaN	0	NaN	NaN	0	NaN	1	NaN	0
g572.t1	NaN	0	241999136	0.283501	NaN	0	NaN	0					LPMO	AA9	NaN	0	NaN	NaN	0	NaN	1	NaN	0
g5943.t1	NaN	0	35249076	0.0412941	NaN	0	NaN	0					Other	Ribosomal protein L7Ae/L30e/S12e/Gadd45 family	NaN	0	NaN	NaN	0	NaN	1	NaN	0
g6584.t1	NaN	0	17219118	0.0201721	NaN	0	NaN	0					Other	Ribosomal protein L24e	NaN	0	NaN	NaN	0	NaN	1	NaN	0
g7351.t1	NaN	0	62076128	0.0727219	NaN	0	NaN	0					Other	Ribosomal L22e protein family	NaN	0	NaN	NaN	0	NaN	1	NaN	0
g76.t1	NaN	0	2.55792e+06	0.00299659	NaN	0	NaN	0					Protease	M36	NaN	0	NaN	NaN	0	NaN	1	NaN	0
g7769.t1	NaN	0	43595732	0.0510722	NaN	0	NaN	0					Cellulase	GH6	NaN	0	NaN	NaN	0	NaN	1	NaN	0
g7913.t1	NaN	0	29774998	0.0348813	NaN	0	NaN	0					Other	Domain of unknown function (DUF4360)	NaN	0	NaN	NaN	0	NaN	1	NaN	0
g8082.t1	NaN	0	24188918	0.0283372	NaN	0	NaN	0					LPMO	AA9	NaN	0	NaN	NaN	0	NaN	1	NaN	0
