# Supplementary material for: Proteomic enzyme analysis of the marine fungus Paradendryphiella salina reveals alginate lyase as a minimal adaptation strategy for brown algae degradation
Source: Sci Rep. 2019 Aug 26;9:12338. doi: 10.1038/s41598-019-48823-9 (PMC6710412; doi:10.1038/s41598-019-48823-9)
Supplement: Supplementary file 4 — Supplementary File S3 [file 41598_2019_48823_MOESM4_ESM.xlsx]

## Sheet: Ps_vs_Sl_BLAST_annotation 
Query	Accession (bit score)	Lowest E-value	P. salina-Interpro	P. salina_PFAM	S. lycopersici_PFAM	P. salina_DBCAN	S. lycopersici_DBCAN	Greatest identity %	Greatest bit score	Greatest positive %	Number of HSP. salina	Greatest HSP length	Accession (E-value)	Accession (identity %)	Accession (positive %)	Accession (HSP length)
g844.t1	KNG45103	0	Alpha/Beta hydrolase fold	#N/A	Putative esterase	CE1	CE1	79.6434	1098.58	84.6954	1	673	KNG45103	KNG45103	KNG45103	KNG45103
g1297.t1	KNG45123	2.24165e-96	Alpha/Beta hydrolase fold	#N/A	#N/A	CE1	CE1	81.1321	287.73	92.4528	3	234	KNG45123	KNG45123	KNG45123	KNG45991
g6267.t1	KNG45679	0	Alpha/Beta hydrolase fold	#N/A	Pumilio-family RNA binding repeat	CE1	CE1	82.5647	1481.46	89.7638	1	880	KNG45679	KNG45679	KNG45679	KNG45679
g1781.t1	KNG47962	0	Tannase/feruloyl esterase	Tannase and feruloyl esterase	Tannase and feruloyl esterase	CE1	CE1	85.5212	938.717	94.0154	7	518	KNG47962	KNG47962	KNG47962	KNG47962
g2039.t1	KNG50215	2.5645e-126	Alpha/Beta hydrolase fold	#N/A	Phospholipase/Carboxylesterase	CE1	CE1	88.7179	358.221	92.3077	1	195	KNG50215	KNG50215	KNG50215	KNG50215
g5049.t1	KNG47416	0	Armadillo-like helical	Putative esterase	Putative esterase	CE1	CE1	89.121	2486.06	91.6427	1	1386	KNG47416	KNG47416	KNG47416	KNG47416
g2037.t1	KNG50213	1.79172e-142	Alpha/Beta hydrolase fold	Phospholipase/Carboxylesterase	Phospholipase/Carboxylesterase	CE1	CE1	89.5735	395.971	94.7867	1	211	KNG50213	KNG50213	KNG50213	KNG50213
g9156.t1	KNG49324	0	Esterase, PHB depolymerase	Esterase PHB depolymerase	Esterase PHB depolymerase	CE1	CE1	89.6104	587.03	94.1558	3	308	KNG49324	KNG49324	KNG49324	KNG49324
g7776.t1	KNG45328	0	Epoxide hydrolase-like	Alpha/beta hydrolase family	Alpha/beta hydrolase family	CE1	CE1	89.9225	739.954	94.3152	9	384	KNG45328	KNG45328	KNG45328	KNG45328
g6108.t1	KNG46197	0	Alpha/Beta hydrolase fold	alpha/beta hydrolase fold	alpha/beta hydrolase fold	CE1	#N/A	90.0763	930.243	92.5573	4	503	KNG46197	KNG46197	KNG46197	KNG46197
g1267.t1	KNG50620	0	Alpha/Beta hydrolase fold	Alpha/beta hydrolase family	Alpha/beta hydrolase family	CE1	CE1	90.1288	1675.99	93.8841	3	906	KNG50620	KNG50620	KNG50620	KNG50620
g3492.t1	KNG44277	0	Alpha/Beta hydrolase fold	Serine aminopeptidase, S33	Serine aminopeptidase, S33	CE1	#N/A	90.1786	656.751	93.0804	2	441	KNG44277	KNG44277	KNG44277	KNG44277
g4340.t1	KNG48322	0	Alpha/Beta hydrolase fold	Alpha/beta hydrolase of unknown function (DUF1100)	Alpha/beta hydrolase of unknown function (DUF1100)	CE1	CE1	91.7614	651.744	95.4545	2	399	KNG48322	KNG48322	KNG48322	KNG50921
g784.t1	KNG51825	1.13393e-144	Alpha/Beta hydrolase fold	Phospholipase/Carboxylesterase	Phospholipase/Carboxylesterase	CE1	#N/A	92.4779	403.675	95.5752	1	226	KNG51825	KNG51825	KNG51825	KNG51825
g5651.t1	KNG50098	0	Esterase, PHB depolymerase	Esterase PHB depolymerase	Esterase PHB depolymerase	CE1	CE1	93.6242	587.03	97.651	3	298	KNG50098	KNG50098	KNG50098	KNG50098
g140.t1	KNG45242	0	Alpha/Beta hydrolase fold	alpha/beta hydrolase fold	alpha/beta hydrolase fold	CE1	CE1	94.0994	613.224	97.8261	2	346	KNG45242	KNG45242	KNG45242	KNG44471
g3883.t1	KNG48445	0	Alpha/Beta hydrolase fold	alpha/beta hydrolase fold	alpha/beta hydrolase fold	CE1	CE1	96.3687	721.079	98.6034	6	358	KNG48445	KNG48445	KNG48445	KNG48445
g6274.t1	KNG45838	0	Alpha/Beta hydrolase fold	Dienelactone hydrolase family	Dienelactone hydrolase family	CE1	CE1	98.513	551.592	99.2565	1	269	KNG45838	KNG45838	KNG45838	KNG45838
g5755.t1	KNG45378	2.0377e-47	Alpha/Beta hydrolase fold	alpha/beta hydrolase fold	alpha/beta hydrolase fold	CE10	CE10	39.6104	162.155	54.8701	10	303	KNG45378	KNG45378	KNG45378	KNG45378
g7992.t1	KNG44072	5.04241e-23	Alpha/Beta hydrolase fold	alpha/beta hydrolase fold	Alcohol dehydrogenase GroES-like domain	CE10	CE10	40.2597	97.4413	57.5758	10	240	KNG44072	KNG49679	KNG45118	KNG44072
g7887.t1	KNG44072	7.76905e-161	Alpha/Beta hydrolase fold	alpha/beta hydrolase fold	Alcohol dehydrogenase GroES-like domain	CE10	CE10	74.7541	462.996	83.9344	9	304	KNG44072	KNG44072	KNG44072	KNG44072
g8253.t1	KNG47796	0	Alpha/Beta hydrolase fold	alpha/beta hydrolase fold	Steryl acetyl hydrolase	CE10	CE10	76.3889	520.39	83.8889	5	370	KNG47796	KNG47796	KNG47796	KNG44034
g5139.t1	KNG50744	0	GNAT domain	Carboxylesterase family	Carboxylesterase family	CE10	CE10	79.6875	855.899	89.0625	11	616	KNG50744	KNG50744	KNG50744	KNG50744
g843.t1	KNG45102	0	Alpha/Beta hydrolase fold	Carboxylesterase family	Carboxylesterase family	CE10	CE10	80.3483	661.759	87.8109	10	470	KNG45102	KNG45102	KNG45102	KNG44642
g1338.t1	KNG46545	0	Carboxylesterase, type B	Carboxylesterase family	Carboxylesterase family	CE10	#N/A	83.1978	647.121	90.5149	10	514	KNG46545	KNG46545	KNG46545	KNG50744
g3672.t1	KNG48699	0	Kynurenine formamidase, vertebrates/fungi-type	#N/A	#N/A	CE10	CE10	83.3333	736.487	87.751	1	490	KNG48699	KNG48699	KNG48699	KNG48699
g8066.t1	KNG46775	0	Carboxylesterase, type B	Carboxylesterase family	Carboxylesterase family	CE10	CE10	84.4	839.721	91.2	10	500	KNG46775	KNG46775	KNG46775	KNG46775
g4141.t1	KNG48998	1.32998e-80	Alpha/Beta hydrolase fold	Carboxylesterase family	Carboxylesterase family	CE10	CE10	84.7561	252.677	90.3704	11	164	KNG48998	KNG48998	KNG48998	KNG48998
g797.t1	KNG51840	0	Carboxylesterase type B, conserved site	Carboxylesterase family	Carboxylesterase family	CE10	CE10	87.1304	972.23	93.7391	10	575	KNG51840	KNG51840	KNG51840	KNG51840
g6966.t1	KNG44642	0	Carboxylesterase, type B	Carboxylesterase family	NAD-binding of NADP-dependent 3-hydroxyisobutyrate dehydrogenase	CE10	CE10	87.406	985.712	93.2331	10	532	KNG44642	KNG44642	KNG44642	KNG44642
g741.t1	KNG46948	0	Alpha/beta hydrolase fold-3	alpha/beta hydrolase fold	alpha/beta hydrolase fold	CE10	CE10	88.172	816.994	93.7634	8	465	KNG46948	KNG46948	KNG46948	KNG46948
g7018.t1	KNG52705	0	Carboxylesterase, type B	Carboxylesterase family	Carboxylesterase family	CE10	CE10	88.3642	1047.73	91.7369	10	593	KNG52705	KNG52705	KNG52705	KNG52705
g7161.t1	KNG50919	2.07054e-157	Alpha/Beta hydrolase fold	alpha/beta hydrolase fold	alpha/beta hydrolase fold	CE10	CE10	88.4058	451.055	93.1159	1	276	KNG50919	KNG50919	KNG50919	KNG50919
g8684.t1	KNG49763	0	Alpha/Beta hydrolase fold	Carboxylesterase family	Carboxylesterase family	CE10	CE10	88.4972	1013.06	93.8776	10	538	KNG49763	KNG49763	KNG49763	KNG49763
g4580.t1	KNG45423	0	Alpha/beta hydrolase fold-3	alpha/beta hydrolase fold	alpha/beta hydrolase fold	CE10	CE10	88.7538	529.635	95.1368	5	329	KNG45423	KNG45423	KNG45423	KNG45423
g6794.t1	KNG45545	0	Carboxylesterase, type B	Carboxylesterase family	Cytochrome P450	CE10	CE10	89.1821	673.7	94.1953	10	379	KNG45545	KNG45545	KNG45545	KNG45545
g675.t1	KNG47892	0	Alpha/Beta hydrolase fold	alpha/beta hydrolase fold	alpha/beta hydrolase fold	CE10	CE10	89.2484	1469.52	93.215	9	947	KNG47892	KNG47892	KNG47892	KNG47892
g1751.t1	KNG50837	0	Alpha/Beta hydrolase fold	alpha/beta hydrolase fold	alpha/beta hydrolase fold	CE10	CE10	89.6552	717.227	94.695	7	377	KNG50837	KNG50837	KNG50837	KNG50837
g1985.t1	KNG48291	0	Steryl acetyl hydrolase 1-like	Steryl acetyl hydrolase	alpha/beta hydrolase fold	CE10	CE10	89.7959	677.552	92.3469	5	392	KNG48291	KNG48291	KNG48291	KNG48291
g7114.t1	KNG44037	0	Alpha/Beta hydrolase fold	WD40-like Beta Propeller Repeat	Prolyl oligopeptidase family	CE10	CE10	90.4692	1299.26	94.2815	3	685	KNG44037	KNG44037	KNG44037	KNG44106
g8963.t1	KNG46397	0	Lipase, GDXG, putative histidine active site	Carboxylesterase family	Haloacid dehalogenase-like hydrolase	CE10	CE10	91.3257	1121.69	96.072	10	611	KNG46397	KNG46397	KNG46397	KNG46397
g6356.t1	KNG48135	0	Carboxylesterase, type B	Carboxylesterase family	Carboxylesterase family	CE10	CE10	92.2053	990.334	95.4373	10	526	KNG48135	KNG48135	KNG48135	KNG48135
g859.t1	KNG45118	0	Alpha/Beta hydrolase fold	alpha/beta hydrolase fold	alpha/beta hydrolase fold	CE10	CE10	92.2156	661.759	96.1078	10	334	KNG45118	KNG45118	KNG45118	KNG45118
g5740.t1	KNG52655	0	Alpha/Beta hydrolase fold	Carboxylesterase family	Carboxylesterase family	CE10	CE10	92.3792	1024.23	95.3532	10	538	KNG52655	KNG52655	KNG52655	KNG52655
g5837.t1	KNG46281	0	Alpha/Beta hydrolase fold	Serine aminopeptidase, S33	Serine aminopeptidase, S33	CE10	CE10	93.1034	719.924	95.756	4	393	KNG46281	KNG46281	KNG46281	KNG44255
g2044.t1	KNG50218	0	Lipase, GDXG, putative serine active site	alpha/beta hydrolase fold	HMG (high mobility group) box	CE10	CE10	93.1413	1268.45	95.4733	10	728	KNG50218	KNG50218	KNG50218	KNG50218
g1518.t1	KNG44106	0	Peptidase S9, prolyl oligopeptidase, catalytic domain	Prolyl oligopeptidase family	WD40-like Beta Propeller Repeat	CE10	CE10	93.3151	1459.12	97.5443	4	733	KNG44106	KNG44106	KNG44106	KNG44106
g8964.t1	KNG45896	0	Alpha/Beta hydrolase fold	Carboxylesterase family	Carboxylesterase family	CE10	CE10	93.5065	1120.53	96.5368	10	693	KNG45896	KNG45896	KNG45896	KNG45896
g5433.t1	KNG44526	0	Lipase, GDXG, putative serine active site	alpha/beta hydrolase fold	alpha/beta hydrolase fold	CE10	CE10	93.7685	669.078	97.6261	2	337	KNG44526	KNG44526	KNG44526	KNG44526
g3361.t1	KNG46493	0	RNA polymerase Rpb7, N-terminal	SHS2 domain found in N terminus of Rpb7p/Rpc25p/MJ0397	SHS2 domain found in N terminus of Rpb7p/Rpc25p/MJ0397	CE10	CE10	93.8135	2008.8	96.3066	5	1078	KNG46493	KNG46493	KNG46493	KNG46493
g6878.t1	KNG45443	0	Alpha/Beta hydrolase fold	Carboxylesterase family	Carboxylesterase family	CE10	CE10	93.9002	1009.98	97.2274	10	541	KNG45443	KNG45443	KNG45443	KNG45443
g218.t1	KNG49679	0	Alpha/beta hydrolase fold-3	alpha/beta hydrolase fold	alpha/beta hydrolase fold	CE10	CE10	94.8775	842.803	97.9955	10	449	KNG49679	KNG49679	KNG49679	KNG49679
g8839.t1	KNG48929	0	Peptidase S9, prolyl oligopeptidase, catalytic domain	Prolyl oligopeptidase family	Prolyl oligopeptidase family	CE10	CE10	96.0839	1376.69	97.9021	4	715	KNG48929	KNG48929	KNG48929	KNG48929
g1659.t1	KNG49841	0	Carboxylesterase type B, active site	Carboxylesterase family	Carboxylesterase family	CE10	CE10	96.6614	1245.34	98.8871	10	629	KNG49841	KNG49841	KNG49841	KNG49841
g9124.t1	KNG46356	3.68074e-121	Rhamnogalacturonan acetylesterase RhgT-like	GDSL-like Lipase/Acylhydrolase family	GDSL-like Lipase/Acylhydrolase family	CE12	CE12	88.6878	372.474	92.3077	2	230	KNG46356	KNG46356	KNG46356	KNG51430
g161.t1	KNG51430	1.05405e-158	SGNH hydrolase-type esterase domain	GDSL-like Lipase/Acylhydrolase family	GDSL-like Lipase/Acylhydrolase family	CE12	CE12	89.5349	459.144	94.186	2	258	KNG51430	KNG51430	KNG51430	KNG51430
g4377.t1	KNG49425	7.52611e-141	Rhamnogalacturonan acetylesterase RhgT-like	GDSL-like Lipase/Acylhydrolase family	GDSL-like Lipase/Acylhydrolase family	CE12	CE12	95.614	394.045	97.3684	1	228	KNG49425	KNG49425	KNG49425	KNG49425
g602.t1	not available		SGNH hydrolase-type esterase domain	GDSL-like Lipase/Acylhydrolase family	#N/A	CE12	#N/A	0			0		not available	not available	not available	not available
g569.t1	not available		Putative deacetylase LmbE-like domain superfamily	GlcNAc-PI de-N-acetylase	#N/A	CE14	#N/A	0			0		not available	not available	not available	not available
g824.t1	KNG52590	0	Alpha/Beta hydrolase fold	#N/A	#N/A	CE15	CE15	94.6292	677.937	97.1867	2	391	KNG52590	KNG52590	KNG52590	KNG52590
g8300.t1	KNG52169	0	GDSL lipase/esterase	GDSL-like Lipase/Acylhydrolase	GDSL-like Lipase/Acylhydrolase	CE16	CE16	89.5775	672.929	96.338	3	355	KNG52169	KNG52169	KNG52169	KNG52169
g376.t1	KNG51533	0	GDSL lipase/esterase	GDSL-like Lipase/Acylhydrolase	Plus-3 domain	CE16	CE16	94.0397	611.683	97.351	3	326	KNG51533	KNG51533	KNG51533	KNG52169
g8865.t1	KNG44922	0	CtCE2-like domain	GDSL-like Lipase/Acylhydrolase family	GDSL-like Lipase/Acylhydrolase family	CE2	CE2	87.6081	580.867	92.7954	1	347	KNG44922	KNG44922	KNG44922	KNG44922
g7095.t1	KNG44926	0	NAD(P)-binding domain superfamily	GDSL-like Lipase/Acylhydrolase family	Cytochrome P450	CE3	CE3	78.374	964.14	84.3902	7	615	KNG44926	KNG44926	KNG44926	KNG44926
g4439.t1	KNG51568	1.36319e-145	SGNH hydrolase-type esterase domain	GDSL-like Lipase/Acylhydrolase family	GDSL-like Lipase/Acylhydrolase family	CE3	CE3	90.5738	405.601	94.2623	3	244	KNG51568	KNG51568	KNG51568	KNG51568
g4155.t1	KNG52204	0	Chitin-binding, type 1	Polysaccharide deacetylase	Polysaccharide deacetylase	CE4	CE4	85	706.442	92.5	12	494	KNG52204	KNG49593	KNG49593	KNG52204
g7309.t1	KNG47922	0	DNA repair protein Rad52/59/22	Rad52/22 family double-strand break repair protein	Rad52/22 family double-strand break repair protein	CE4	#N/A	86.1538	802.742	88.547	3	557	KNG47922	KNG47922	KNG47922	KNG47922
g8803.t1	KNG45283	0	Chitin-binding, type 1	Polysaccharide deacetylase	Polysaccharide deacetylase	CE4	CE4	87.2685	679.478	89.3519	27	616	KNG45283	KNG45283	KNG45283	KNG51107
g8192.t1	KNG52337	0	NodB homology domain	Enoyl-(Acyl carrier protein) reductase	Polysaccharide deacetylase	CE4	CE4	87.8357	1105.12	92.2591	10	612	KNG52337	KNG52337	KNG52337	KNG52337
g4891.t1	KNG51107	0	NodB homology domain	Polysaccharide deacetylase	Polysaccharide deacetylase	CE4	CE4	89.0196	2491.84	92.7451	25	1563	KNG51107	KNG51107	KNG51107	KNG51107
g6011.t1	KNG45751	0	NodB homology domain	Polysaccharide deacetylase	Polysaccharide deacetylase	CE4	CE4	89.6086	1288.48	95.2767	10	741	KNG45751	KNG45751	KNG45751	KNG45751
g8016.t1	KNG48403	1.45537e-156	Glycoside hydrolase/deacetylase, beta/alpha-barrel	Polysaccharide deacetylase	Polysaccharide deacetylase	CE4	CE4	92.8571	434.876	95.2381	8	252	KNG48403	KNG48403	KNG48403	KNG48403
g6531.t1	KNG51548	0	NodB homology domain	Polysaccharide deacetylase	Polysaccharide deacetylase	CE4	CE4	94.7712	606.675	96.732	7	308	KNG51548	KNG51548	KNG51548	KNG52337
g3104.t1	KNG49593	0	Endochitinase-like superfamily	Chitin recognition protein	Polysaccharide deacetylase	CE4	CE4	95.2909	696.041	97.7839	16	484	KNG49593	KNG49593	KNG49593	KNG51107
g3668.t1	KNG48704	0	NodB homology domain	Polysaccharide deacetylase	Polysaccharide deacetylase	CE4	CE4	95.7447	627.091	97.2644	5	329	KNG48704	KNG48704	KNG48704	KNG48704
g7464.t1	KNG44627	0	Glycoside hydrolase/deacetylase, beta/alpha-barrel	Polysaccharide deacetylase	Amidase	CE4	CE4	96.9595	610.527	97.973	6	308	KNG44627	KNG44627	KNG44627	KNG51548
g9022.t1	KNG45749	6.81477e-130	Cutinase/acetylxylan esterase	Cutinase	Cutinase	CE5	CE5	81.2227	364.77	86.0262	4	229	KNG45749	KNG45749	KNG45749	KNG45749
g6301.t1	KNG52048	4.07044e-102	Cutinase/acetylxylan esterase	Cutinase	Cutinase	CE5	CE5	85.5422	291.967	91.5663	7	169	KNG52048	KNG52048	KNG52048	KNG45793
g6819.t1	KNG50753	0	Cutinase/acetylxylan esterase	Cutinase	Cutinase	CE5	CE5	85.7567	535.413	89.911	6	336	KNG50753	KNG50753	KNG50753	KNG50753
g4361.t1	KNG51865	2.55818e-127	Alpha/Beta hydrolase fold	Cutinase	Cutinase	CE5	CE5	86.5546	359.762	92.437	8	238	KNG51865	KNG51865	KNG51865	KNG51865
g4798.t1	KNG52084	1.204e-139	Alpha/Beta hydrolase fold	Cutinase	Cutinase	CE5	CE5	88.6076	390.193	94.5148	8	237	KNG52084	KNG52084	KNG52084	KNG52084
g1082.t1	KNG50043	5.80328e-123	Alpha/Beta hydrolase fold	Cutinase	Cutinase	CE5	CE5	92.1053	347.051	96.4912	8	228	KNG50043	KNG50043	KNG50043	KNG50043
g9106.t1	KNG49292	8.59575e-103	Alpha/Beta hydrolase fold	Cutinase	Cutinase	CE5	CE5	92.8571	293.123	97.4026	8	167	KNG49292	KNG49292	KNG49292	KNG45793
g7327.t1	KNG50879	0	Cutinase/acetylxylan esterase	Cutinase	Cutinase	CE5	CE5	95.8991	537.724	97.7918	5	317	KNG50879	KNG50879	KNG50879	KNG50879
g4347.t1	KNG48255	5.65333e-71	Pectinesterase, catalytic	Pectinesterase	Pectinesterase	CE8	CE8	69.4915	230.335	75.7062	7	177	KNG48255	KNG48255	KNG48255	KNG48255
g4797.t1	KNG52082	3.68812e-174	Pectin lyase fold	Pectinesterase	Pectinesterase	CE8	CE8	73.5119	483.797	79.7619	7	336	KNG52082	KNG52082	KNG52082	KNG52082
g3512.t1	KNG43961	0	Pectin lyase fold	Pectinesterase	Pectinesterase	CE8	CE8	90.6907	622.083	95.4955	7	333	KNG43961	KNG43961	KNG43961	KNG45205
g8852.t1	KNG45205	7.92052e-162	Pectinesterase, catalytic	Pectinesterase	Pectinesterase	CE8	CE8	92.437	453.751	96.2185	7	238	KNG45205	KNG45205	KNG45205	KNG45205
g6240.t1	KNG50111	0	Metal-dependent hydrolase, composite domain superfamily	Amidohydrolase family	Amidohydrolase family	CE9	CE9	90.5569	756.518	96.1259	2	413	KNG50111	KNG50111	KNG50111	KNG50111
g5075.t1	KNG49639	0	N-acetylglucosamine-6-phosphate deacetylase	Amidohydrolase family	Amidohydrolase family	CE9	CE9	91.0615	681.404	96.0894	2	391	KNG49639	KNG49639	KNG49639	KNG50111
g8546.t1	KNG48609	0	Glycoside hydrolase superfamily	Glycosyl hydrolase family 1	Glycosyl hydrolase family 1	GH1	GH1	93.1398	747.658	96.8338	3	382	KNG48609	KNG48609	KNG48609	KNG47782
g5441.t1	KNG47782	0	Glycoside hydrolase family 1	Glycosyl hydrolase family 1	Glycosyl hydrolase family 1	GH1	GH1	95.4625	1021.15	97.7312	3	573	KNG47782	KNG47782	KNG47782	KNG47782
g4301.t1	KNG51930	0	Glycoside hydrolase family 1	Glycosyl hydrolase family 1	Glycosyl hydrolase family 1	GH1	GH1	97.7083	978.393	98.9583	3	480	KNG51930	KNG51930	KNG51930	KNG51930
g7653.t1	KNG46699	0	Cellulose-binding domain, fungal	Glycosyl hydrolase family 10	Fungal cellulose binding domain	GH10	GH10	80.3063	712.99	86.4333	10	445	KNG46699	KNG46699	KNG46699	KNG46699
g1796.t1	KNG44529	0	Glycoside hydrolase family 10 domain	Glycosyl hydrolase family 10	Glycosyl hydrolase family 10	GH10	GH10	91.0979	641.343	94.362	4	347	KNG44529	KNG44529	KNG44529	KNG48769
g5756.t1	KNG48769	0	Glycoside hydrolase family 10 domain	Glycosyl hydrolase family 10	Glycosyl hydrolase family 10	GH10	GH10	93.5754	640.573	97.2067	4	358	KNG48769	KNG48769	KNG48769	KNG48769
g8499.t1	KNG48628	0	Six-hairpin glycosidase-like superfamily	Glycosyl Hydrolase Family 88	Glycosyl Hydrolase Family 88	GH105	GH105	95.0413	720.694	98.8981	3	363	KNG48628	KNG48628	KNG48628	KNG48628
g5144.t1	KNG47240	0	Six-hairpin glycosidase superfamily	Glycosyl Hydrolase Family 88	Glycosyl Hydrolase Family 88	GH105	GH105	96.2963	728.783	97.619	3	378	KNG47240	KNG47240	KNG47240	KNG47240
g5896.t1	not available		Glycosyl hydrolase, family 88	Glycosyl Hydrolase Family 88	#N/A	GH105	#N/A	0			0		not available	not available	not available	not available
g3397.t1	KNG50400	0	NAD(P)-binding domain superfamily	Oxidoreductase family, NAD-binding Rossmann fold	Oxidoreductase family, NAD-binding Rossmann fold	GH109	GH109	80.6452	649.818	86.1751	9	427	KNG50400	KNG50400	KNG50400	KNG50400
g5855.t1	KNG51745	4.95677e-74	Oxidoreductase, N-terminal	Oxidoreductase family, NAD-binding Rossmann fold	Oxidoreductase family, NAD-binding Rossmann fold	GH109	GH109	84.0237	236.884	90.5325	3	169	KNG51745	KNG51745	KNG51745	KNG51745
g731.t1	KNG46957	0	Oxidoreductase, N-terminal	Oxidoreductase family, NAD-binding Rossmann fold	Oxidoreductase family, NAD-binding Rossmann fold	GH109	#N/A	85.1718	933.71	90.7776	3	537	KNG46957	KNG46957	KNG46957	KNG46957
g1854.t1	KNG48614	0	Oxidoreductase, N-terminal	Oxidoreductase family, NAD-binding Rossmann fold	Oxidoreductase family, NAD-binding Rossmann fold	GH109	GH109	90.0602	634.024	96.0843	6	332	KNG48614	KNG48614	KNG48614	KNG48614
g6396.t1	KNG44567	0	NAD(P)-binding domain superfamily	Oxidoreductase family, NAD-binding Rossmann fold	Oxidoreductase family, C-terminal alpha/beta domain	GH109	GH109	92.3372	524.628	96.1686	6	297	KNG44567	KNG44567	KNG44567	KNG46957
g565.t1	KNG46651	0	Oxidoreductase, C-terminal	Oxidoreductase family, C-terminal alpha/beta domain	Oxidoreductase family, NAD-binding Rossmann fold	GH109	GH109	92.7586	556.599	96.8966	4	290	KNG46651	KNG46651	KNG46651	KNG46651
g1061.t1	KNG50062	0	NAD(P)-binding domain superfamily	Oxidoreductase family, NAD-binding Rossmann fold	Oxidoreductase family, NAD-binding Rossmann fold	GH109	GH109	94.2466	699.123	97.2603	4	365	KNG50062	KNG50062	KNG50062	KNG50062
g4571.t1	KNG44940	0	NAD(P)-binding domain superfamily	Oxidoreductase family, NAD-binding Rossmann fold	Oxidoreductase family, C-terminal alpha/beta domain	GH109	GH109	94.9438	721.079	98.8764	8	359	KNG44940	KNG44940	KNG44940	KNG50062
g3865.t1	KNG49164	0	NAD(P)-binding domain superfamily	Oxidoreductase family, NAD-binding Rossmann fold	Oxidoreductase family, NAD-binding Rossmann fold	GH109	GH109	97	786.949	98.5	9	422	KNG49164	KNG49164	KNG49164	KNG50400
g4279.t1	KNG46432	8.6642e-138	Glycosyl hydrolases family 11 (GH11) domain	Glycosyl hydrolases family 11	Glycosyl hydrolases family 11	GH11	GH11	86.9369	385.185	90.5405	5	222	KNG46432	KNG46432	KNG46432	KNG46432
g1160.t1	KNG44441	1.44784e-89	Concanavalin A-like lectin/glucanase domain superfamily	Glycosyl hydrolases family 11	Glycosyl hydrolases family 11	GH11	GH11	88.4892	258.84	93.5252	5	139	KNG44441	KNG44441	KNG44441	KNG44441
g5189.t1	KNG46000	4.91493e-163	Glycoside hydrolase family 11	Glycosyl hydrolases family 11	Glycosyl hydrolases family 11	GH11	GH11	95.671	448.743	97.8355	5	231	KNG46000	KNG46000	KNG46000	KNG46000
g2345.t1	KNG51921	0	Glycoside hydrolase superfamily	Glycoside-hydrolase family GH114	Glycoside-hydrolase family GH114	GH114	GH114	82.6471	545.428	87.6471	1	340	KNG51921	KNG51921	KNG51921	KNG51921
g53.t1	KNG52789	0	Beta-hexosaminidase-like, domain 2	Glycosyl hydrolase family 115	Glycosyl hydrolase family 115	GH115	GH115	94.1406	1964.12	97.8516	1	1024	KNG52789	KNG52789	KNG52789	KNG52789
g5385.t1	KNG44340	1.34096e-91	Glycoside hydrolase family 11/12	Glycosyl hydrolase family 12	Glycosyl hydrolase family 12	GH12	GH12	77.5862	266.544	82.1839	3	173	KNG44340	KNG44340	KNG44340	KNG44340
g8243.t1	KNG47549	1.18038e-173	Glycoside hydrolase family 11/12	Glycosyl hydrolase family 12	Glycosyl hydrolase family 12	GH12	GH12	95.8159	476.093	97.0711	3	241	KNG47549	KNG47549	KNG47549	KNG44340
g5979.t1	KNG46377	0	Metal-independent alpha-mannosidase	Metal-independent alpha-mannosidase (GH125)	Metal-independent alpha-mannosidase (GH125)	GH125	GH125	88.1801	948.732	90.8068	3	533	KNG46377	KNG46377	KNG46377	KNG46377
g1153.t1	KNG44436	0	Metal-independent alpha-mannosidase	Metal-independent alpha-mannosidase (GH125)	Metal-independent alpha-mannosidase (GH125)	GH125	GH125	92.9688	960.674	95.8984	3	512	KNG44436	KNG44436	KNG44436	KNG44436
g90.t1	KNG48940	0	Six-hairpin glycosidase-like superfamily	Metal-independent alpha-mannosidase (GH125)	Metal-independent alpha-mannosidase (GH125)	GH125	GH125	93.7956	968.763	95.9854	3	548	KNG48940	KNG48940	KNG48940	KNG48940
g8023.t1	KNG50438	3.94405e-152	Uncharacterised protein family, glycosyl hydrolase catalytic domain	Glycosyl hydrolase catalytic core	Glycosyl hydrolase catalytic core	GH128	GH128	77.0318	438.343	84.0989	5	278	KNG50438	KNG50438	KNG50438	KNG50438
g6685.t1	KNG44453	0	Uncharacterised protein family, glycosyl hydrolase catalytic domain	Glycosyl hydrolase catalytic core	Glycosyl hydrolase catalytic core	GH128	GH128	84.507	567.385	87.0423	5	335	KNG44453	KNG44453	KNG44453	KNG44453
g7969.t1	KNG50548	0	Glycoside hydrolase superfamily	Glycosyl hydrolase catalytic core	Glycosyl hydrolase catalytic core	GH128	GH128	85.9833	683.715	91.4226	5	464	KNG50548	KNG50548	KNG50548	KNG50548
g4495.t1	KNG46613	7.18991e-179	Glycoside hydrolase superfamily	Glycosyl hydrolase catalytic core	Glycosyl hydrolase catalytic core	GH128	GH128	86.6667	491.886	91.8519	5	269	KNG46613	KNG46613	KNG46613	KNG46613
g1708.t1	KNG44330	5.94625e-176	Uncharacterised protein family, glycosyl hydrolase catalytic domain	Glycosyl hydrolase catalytic core	Glycosyl hydrolase catalytic core	GH128	GH128	94.1392	488.419	97.0696	4	273	KNG44330	KNG44330	KNG44330	KNG44330
g3625.t1	KNG46827	0	Glycosyl hydrolase, family 13, catalytic domain	Alpha amylase, catalytic domain	Alpha amylase, catalytic domain	GH13_1	GH13_1	94.9653	1069.69	97.5694	6	576	KNG46827	KNG46827	KNG46827	KNG46827
g3784.t1	KNG49082	0	Glycogen debranching enzyme, metazoa	N-terminal domain from the human glycogen debranching enzyme	N-terminal domain from the human glycogen debranching enzyme	GH13_25	GH13_25	94.832	3041.52	97.2222	1	1535	KNG49082	KNG49082	KNG49082	KNG49082
g8138.t1	KNG49381	0	Glycoside hydrolase superfamily	Alpha amylase, catalytic domain	Alpha amylase, catalytic domain	GH13_40	GH13_40	90.3061	1128.24	95.068	4	588	KNG49381	KNG49381	KNG49381	KNG49381
g7710.t1	KNG49194	0	Glycosyl hydrolase, all-beta	Alpha amylase, catalytic domain	Alpha amylase, catalytic domain	GH13_40	GH13_40	95.9227	953.74	98.4979	4	558	KNG49194	KNG49194	KNG49194	KNG49381
g6032.t1	KNG48880	0	Glycosyl hydrolase, family 13, catalytic domain	Alpha amylase, catalytic domain	Alpha amylase, catalytic domain	GH13_40	GH13_40	96.9194	820.076	98.3412	4	573	KNG48880	KNG48880	KNG48880	KNG49381
g4208.t1	KNG45610	0	Glycosyl hydrolase, family 13, catalytic domain	Alpha amylase, catalytic domain	Alpha amylase, catalytic domain	GH13_5	GH13_5	96.6337	1040.02	98.2178	1	505	KNG45610	KNG45610	KNG45610	KNG45610
g5868.t1	KNG48734	0	Immunoglobulin E-set	Alpha amylase, catalytic domain	Alpha amylase, catalytic domain	GH13_8	GH13_8	99.0361	862.448	99.5181	2	415	KNG48734	KNG48734	KNG48734	KNG48734
g6014.t1	KNG45754	1.30542e-172	#N/A	#N/A	ABC transporter	GH131	GH131	89.5753	489.574	93.8224	3	259	KNG45754	KNG45754	KNG45754	KNG45754
g2562.t1	KNG50685	0	#N/A	#N/A	#N/A	GH131	GH131	93.1298	500.36	95.4198	3	262	KNG50685	KNG50685	KNG50685	KNG50685
g6459.t1	KNG45081	4.0204e-178	#N/A	#N/A	#N/A	GH131	GH131	97.2549	499.204	98.4314	3	259	KNG45081	KNG45081	KNG45081	KNG50685
g4400.t1	KNG45452	1.01438e-122	SUN family	Beta-glucosidase (SUN family)	Phorbol esters/diacylglycerol binding domain (C1 domain)	GH132	GH132	92.5926	381.719	98.5185	2	233	KNG45452	KNG45452	KNG45452	KNG45452
g7462.t1	KNG44625	6.07914e-126	Spherulation-specific family 4	Spherulation-specific family 4	Spherulation-specific family 4	GH135	GH135	86.5116	353.984	92.5581	2	215	KNG44625	KNG44625	KNG44625	KNG44625
g5632.t1	KNG45988	0	Sialidase superfamily	BNR repeat-containing family member	BNR repeat-containing family member	GH145	GH145	93.9614	819.691	96.8599	1	414	KNG45988	KNG45988	KNG45988	KNG45988
g1257.t1	KNG50611	0	Tetrapyrrole methylase, subdomain 2	Glycosyl hydrolases family 15	Tetrapyrrole (Corrin/Porphyrin) Methylases	GH15	GH15	87.8122	1754.96	90.01	1	989	KNG50611	KNG50611	KNG50611	KNG50611
g2906.t1	KNG47095	0	Six-hairpin glycosidase-like superfamily	Glycosyl hydrolases family 15	Glycosyl hydrolases family 15	GH15	GH15	91.2214	924.85	94.6565	1	524	KNG47095	KNG47095	KNG47095	KNG47095
g1995.t1	KNG47702	4.35065e-98	Concanavalin A-like lectin/glucanase domain superfamily	#N/A	Enoyl-CoA hydratase/isomerase	GH16	GH16	75.5	302.753	83	4	200	KNG47702	KNG47702	KNG47702	KNG47702
g1396.t1	KNG49989	0	Beta-glucan synthesis-associated, SKN1	Beta-glucan synthesis-associated protein (SKN1)	Beta-glucan synthesis-associated protein (SKN1)	GH16	GH16	79.5527	927.546	82.4281	2	625	KNG49989	KNG49989	KNG49989	KNG49989
g6095.t1	KNG48162	0	Glycoside hydrolase family 16	Glycosyl hydrolases family 16	Glycosyl hydrolases family 16	GH16	GH16	80.7615	730.709	83.3667	5	447	KNG48162	KNG48162	KNG48162	KNG48162
g3232.t1	KNG52474	0	Glycoside hydrolase family 16	Glycosyl hydrolases family 16	Glycosyl hydrolases family 16	GH16	GH16	83.1025	624.009	86.4266	3	361	KNG52474	KNG52474	KNG52474	KNG52474
g5140.t1	KNG50742	0	Glycoside hydrolase family 16	Glycosyl hydrolases family 16	GDP-mannose 4,6 dehydratase	GH16	GH16	85.8086	548.125	91.4191	3	303	KNG50742	KNG50742	KNG50742	KNG50742
g3342.t1	KNG45207	0	Glycoside hydrolase family 16	Glycosyl hydrolases family 16	Glycosyl hydrolases family 16	GH16	GH16	86.4734	665.996	90.8213	5	414	KNG45207	KNG45207	KNG45207	KNG45207
g9183.t1	KNG49906	3.61147e-177	Glycoside hydrolase, family 16, CRH1, predicted	Glycosyl hydrolases family 16	Glycosyl hydrolases family 16	GH16	GH16	87.7778	494.967	92.2222	5	270	KNG49906	KNG49906	KNG49906	KNG49906
g3860.t1	KNG49160	0	Glycoside hydrolase family 16	Glycosyl hydrolases family 16	Glycosyl hydrolases family 16	GH16	GH16	87.9227	1781.15	92.3671	3	1033	KNG49160	KNG49160	KNG49160	KNG49160
g7237.t1	KNG47909	0	Concanavalin A-like lectin/glucanase domain superfamily	Glycosyl hydrolases family 16	Glycosyl hydrolases family 16	GH16	GH16	88.3905	630.172	92.3483	6	379	KNG47909	KNG47909	KNG47909	KNG47909
g5369.t1	KNG45282	0	Concanavalin A-like lectin/glucanase domain superfamily	Glycosyl hydrolases family 16	Glycosyl hydrolases family 16	GH16	GH16	89.5833	638.262	94.0476	3	336	KNG45282	KNG45282	KNG45282	KNG45282
g1525.t1	KNG44113	0	Concanavalin A-like lectin/glucanase domain superfamily	#N/A	Glycosyl hydrolases family 16	GH16	GH16	91.8367	580.096	97.9592	5	461	KNG44113	KNG44113	KNG44113	KNG44113
g3064.t1	KNG47465	0	Glycoside hydrolase family 16	Glycosyl hydrolases family 16	Glycosyl hydrolases family 16	GH16	GH16	93.2353	617.461	97.6471	5	340	KNG47465	KNG47465	KNG47465	KNG47465
g552.t1	KNG50309	0	Glycoside hydrolase family 16	Glycosyl hydrolases family 16	Alanine racemase, N-terminal domain	GH16	GH16	93.4177	790.415	96.4557	3	397	KNG50309	KNG50309	KNG50309	KNG51949
g269.t1	KNG51949	0	Concanavalin A-like lectin/glucanase domain superfamily	Glycosyl hydrolases family 16	Glycosyl hydrolases family 16	GH16	GH16	93.7107	942.569	97.2746	3	477	KNG51949	KNG51949	KNG51949	KNG51949
g7032.t1	KNG45331	0	Glycoside hydrolase, family 16, CRH1, predicted	Glycosyl hydrolases family 16	Glycosyl hydrolases family 16	GH16	GH16	93.9394	843.573	96.3203	5	462	KNG45331	KNG45331	KNG45331	KNG45331
g6391.t1	KNG50224	0	Concanavalin A-like lectin/glucanase domain superfamily	Beta-glucan synthesis-associated protein (SKN1)	Beta-glucan synthesis-associated protein (SKN1)	GH16	GH16	95.1983	851.662	97.286	2	479	KNG50224	KNG50224	KNG50224	KNG50224
g6392.t1	KNG50224	2.08288e-102	Glycoside hydrolase family 16	Beta-glucan synthesis-associated protein (SKN1)	Beta-glucan synthesis-associated protein (SKN1)	GH16	GH16	95.9732	305.834	98.6577	2	149	KNG50224	KNG50224	KNG50224	KNG50224
g7329.t1	KNG50877	0	Concanavalin A-like lectin/glucanase domain superfamily	Glycosyl hydrolases family 16	Glycosyl hydrolases family 16	GH16	GH16	100	521.546	100	6	290	KNG50877	KNG50877	KNG50877	KNG50877
g9239.t1	KNG45325	3.29221e-15	Glycoside hydrolase superfamily	Glycosyl hydrolases family 17	#N/A	GH17	GH17	30.1508	72.4034	46.1538	4	188	KNG45325	KNG45325	KNG45567	KNG45325
g3200.t1	KNG46562	0	Glycoside hydrolase superfamily	#N/A	#N/A	GH17	GH17	76.6234	775.007	82.9314	7	529	KNG46562	KNG46562	KNG46562	KNG46562
g5093.t1	KNG52719	0	Glycoside hydrolase superfamily	#N/A	#N/A	GH17	GH17	78.341	607.446	86.4055	5	434	KNG52719	KNG52719	KNG52719	KNG52719
g6179.t1	KNG45325	0	Glycoside hydrolase superfamily	#N/A	#N/A	GH17	GH17	86.4382	1003.43	91.3562	3	671	KNG45325	KNG45325	KNG45325	KNG45325
g6801.t1	KNG51726	0	Glycoside hydrolase superfamily	#N/A	#N/A	GH17	GH17	91.3043	518.85	95.6522	5	322	KNG51726	KNG51726	KNG51726	KNG51726
g2064.t1	KNG45567	0	Glycoside hydrolase family 17	Glycosyl hydrolases family 17	Ubiquitin 3 binding protein But2 C-terminal domain	GH17	GH17	96.5732	648.277	99.3769	4	321	KNG45567	KNG45567	KNG45567	KNG45567
g8900.t1	KNG51034	1.00531e-28	Endochitinase-like superfamily	LysM domain	Glycosyl hydrolases family 18	GH18	GH18	33.4545	122.479	47.5836	6	251	KNG51034	KNG45018	KNG51034	KNG51034
g8986.t1	KNG51034	1.65932e-12	Chitinase insertion domain superfamily	#N/A	Glycosyl hydrolases family 18	GH18	GH18	38.4615	70.0922	51.2821	4	132	KNG51034	KNG50453	KNG50453	KNG51034
g7687.t1	KNG45018	7.00084e-166	Chitin-binding, type 1, conserved site	Glycosyl hydrolases family 18	Glycosyl hydrolases family 18	GH18	GH18	52.3504	500.36	69.2308	10	566	KNG45018	KNG45018	KNG45018	KNG50453
g4274.t1	KNG51034	7.6797e-115	Chitinase insertion domain superfamily	Glycosyl hydrolases family 18	Glycosyl hydrolases family 18	GH18	GH18	61.3718	360.918	74.7292	9	277	KNG51034	KNG51034	KNG51034	KNG51034
g5306.t1	KNG46052	0	Glycoside hydrolase family 18, catalytic domain	Glycosyl hydrolases family 18	Glycosyl hydrolases family 18	GH18	GH18	79.7571	631.328	87.0445	9	483	KNG46052	KNG46052	KNG46052	KNG46052
g4354.t1	KNG47356	0	Glycoside hydrolase family 18, catalytic domain	Glycosyl hydrolases family 18	Glycosyl hydrolases family 18	GH18	GH18	82.9146	662.914	86.4322	2	495	KNG47356	KNG47356	KNG47356	KNG47356
g9184.t1	KNG45080	0	Chitinase II	Glycosyl hydrolases family 18	Glycosyl hydrolases family 18	GH18	GH18	88.3803	523.087	94.0141	9	284	KNG45080	KNG45080	KNG45080	KNG45080
g686.t1	KNG47880	0	Glycoside hydrolase family 18, catalytic domain	Glycosyl hydrolases family 18	Protein kinase domain	GH18	GH18	90.6024	772.696	94.6988	2	415	KNG47880	KNG47880	KNG47880	KNG47880
g7693.t1	KNG44266	0	Chitinase II	Glycosyl hydrolases family 18	Glycosyl hydrolases family 18	GH18	GH18	92.8144	655.981	97.3054	9	405	KNG44266	KNG44266	KNG44266	KNG48495
g1345.t1	KNG46474	0	Chitinase II	Glycosyl hydrolases family 18	Glycosyl hydrolases family 18	GH18	GH18	97.035	741.11	98.6523	9	374	KNG46474	KNG46474	KNG46474	KNG48495
g911.t1	KNG47485	0	Immunoglobulin-like fold	Domain of unknown function (DUF4982)	Domain of unknown function (DUF4982)	GH2	GH2	88.7342	1489.94	94.8101	6	869	KNG47485	KNG47485	KNG47485	KNG50852
g5850.t1	KNG51743	0	Glycoside hydrolase superfamily	Glycosyl hydrolases family 2	Glycosyl hydrolases family 2, TIM barrel domain	GH2	GH2	89.6605	1189.87	94.1358	6	647	KNG51743	KNG51743	KNG51743	KNG51743
g5521.t1	KNG46023	0	Galactose-binding-like domain superfamily	Glycosyl hydrolases family 2	Glycosyl hydrolases family 2	GH2	GH2	90.8224	1576.99	93.4446	4	867	KNG46023	KNG46023	KNG46023	KNG50749
g6744.t1	KNG49213	0	Beta-galactosidase, domain 4	Domain of unknown function(DUF4981)	Glycosyl hydrolases family 2, sugar binding domain	GH2	GH2	92.1986	1821.98	94.6302	5	987	KNG49213	KNG49213	KNG49213	KNG49213
g2112.t1	KNG47059	0	Beta-Galactosidase/glucuronidase domain superfamily	Glycosyl hydrolases family 2, sugar binding domain	Glycosyl hydrolases family 2, sugar binding domain	GH2	GH2	94.964	1332.78	97.1223	7	695	KNG47059	KNG47059	KNG47059	KNG47059
g1455.t1	KNG48104	0	Beta-hexosaminidase	beta-acetyl hexosaminidase like	beta-acetyl hexosaminidase like	GH20	GH20	92.4051	915.99	96.4135	3	496	KNG48104	KNG48104	KNG48104	KNG47678
g6645.t1	KNG47678	0	Beta-hexosaminidase-like, domain 2	Glycosyl hydrolase family 20, catalytic domain	Glycosyl hydrolase family 20, catalytic domain	GH20	GH20	94.1272	1168.68	98.6949	3	613	KNG47678	KNG47678	KNG47678	KNG47678
g4894.t1	KNG51977	0	Glycoside hydrolase superfamily	Alpha galactosidase A	Alpha galactosidase A	GH27	GH27	96.129	939.873	98.4946	8	465	KNG51977	KNG51977	KNG51977	KNG51977
g1622.t1	KNG52092	8.26315e-105	Glycoside hydrolase, family 28	Glycosyl hydrolases family 28	Glycosyl hydrolases family 28	GH28	GH28	74.8768	306.605	81.7734	5	203	KNG52092	KNG52092	KNG52092	KNG52092
g4804.t1	KNG52092	5.2551e-68	Pectin lyase fold	Glycosyl hydrolases family 28	Glycosyl hydrolases family 28	GH28	GH28	86.4662	209.92	93.985	3	133	KNG52092	KNG52092	KNG52092	KNG52092
g9028.t1	KNG47716	0	Pectin lyase fold	Glycosyl hydrolases family 28	Glycosyl hydrolases family 28	GH28	GH28	90.1596	656.366	95.2128	7	421	KNG47716	KNG47716	KNG47716	KNG45691
g1356.t1	KNG46131	0	Pectin lyase fold	Glycosyl hydrolases family 28	Glycosyl hydrolases family 28	GH28	GH28	92.5065	661.759	96.3824	5	387	KNG46131	KNG46131	KNG46131	KNG46131
g7909.t1	KNG48497	0	Pectin lyase fold/virulence factor	Glycosyl hydrolases family 28	Glycosyl hydrolases family 28	GH28	GH28	93.733	529.635	96.4578	5	367	KNG48497	KNG48497	KNG48497	KNG48497
g703.t1	KNG50819	4.65665e-44	Pectin lyase fold	Glycosyl hydrolases family 28	Glycosyl hydrolases family 28	GH28	GH28	96.2963	144.05	98.7654	2	109	KNG50819	KNG50819	KNG50819	KNG47716
g312.t1	KNG46524	0	Glycoside hydrolase family 3 C-terminal domain	Glycosyl hydrolase family 3 C-terminal domain	Paired amphipathic helix repeat	GH3	GH3	90.991	1608.58	93.4685	18	888	KNG46524	KNG46524	KNG46524	KNG46524
g8785.t1	KNG52762	0	Glycoside hydrolase, family 3, N-terminal	Glycosyl hydrolase family 3 N terminal domain	SNF2 family N-terminal domain	GH3	GH3	92.1136	1171.76	94.795	10	634	KNG52762	KNG52762	KNG52762	KNG52762
g1085.t1	KNG50074	0	Glycoside hydrolase, family 3, N-terminal domain superfamily	Glycosyl hydrolase family 3 N terminal domain	Glycosyl hydrolase family 3 N terminal domain	GH3	GH3	92.5	546.199	95.7143	10	280	KNG50074	KNG50074	KNG50074	KNG50074
g3789.t1	KNG49079	0	Glycoside hydrolase family 3 C-terminal domain superfamily	Glycosyl hydrolase family 3 C-terminal domain	Fibronectin type III-like domain	GH3	GH3	92.6859	1527.69	96.6427	18	834	KNG49079	KNG49079	KNG49079	KNG49079
g1628.t1	KNG52098	0	Fibronectin type III-like domain	Fibronectin type III-like domain	Fibronectin type III-like domain	GH3	GH3	93.0468	1481.08	97.0923	15	850	KNG52098	KNG52098	KNG52098	KNG50289
g8055.t1	KNG48551	0	Immunoglobulin-like fold	Glycosyl hydrolase family 3 C-terminal domain	Fibronectin type III-like domain	GH3	GH3	94.049	1633.62	97.0828	18	857	KNG48551	KNG48551	KNG48551	KNG48551
g6492.t1	KNG48128	0	Glycoside hydrolase, family 3, N-terminal	Glycosyl hydrolase family 3 N terminal domain	Glycosyl hydrolase family 3 N terminal domain	GH3	GH3	94.0771	1298.11	96.5565	16	765	KNG48128	KNG48128	KNG48128	KNG48076
g3991.t1	KNG50289	0	Fibronectin type III-like domain	Glycosyl hydrolase family 3 N terminal domain	Fibronectin type III-like domain	GH3	GH3	94.4672	1847.4	97.541	17	976	KNG50289	KNG50289	KNG50289	KNG50289
g8995.t1	KNG44643	0	Glycoside hydrolase family 3 C-terminal domain superfamily	Fibronectin type III-like domain	Glycosyl hydrolase family 3 C-terminal domain	GH3	GH3	94.5501	1525.38	97.4651	12	789	KNG44643	KNG44643	KNG44643	KNG44643
g5123.t1	KNG44253	0	Glycoside hydrolase family 3 C-terminal domain superfamily	Glycosyl hydrolase family 3 C-terminal domain	Fibronectin type III-like domain	GH3	GH3	94.9708	1630.15	98.1287	18	855	KNG44253	KNG44253	KNG44253	KNG44253
g5074.t1	KNG49640	0	Glycoside hydrolase superfamily	Acetyltransferase (GNAT) family	NDT80 / PhoG like DNA-binding family	GH3	GH3	98.3815	1685.23	99.0751	9	865	KNG49640	KNG49640	KNG49640	KNG49640
g5633.t1	KNG45989	0	Glycosyl hydrolase family 32, N-terminal	Glycosyl hydrolases family 32 N-terminal domain	Glycosyl hydrolases family 32 C terminal	GH30_5	GH32	89.1697	912.138	93.8628	3	599	KNG45989	KNG45990	KNG45990	KNG45989
g8129.t1	KNG51024	0	Glycoside hydrolase superfamily	Glycosyl hydrolase family 30 TIM-barrel domain	Glycosyl hydrolase family 30 beta sandwich domain	GH30_7	GH30_7	85.6643	505.753	89.5105	1	286	KNG51024	KNG51024	KNG51024	KNG51024
g1660.t1	KNG49839	0	Galactose mutarotase, N-terminal barrel	N-terminal barrel of NtMGAM and CtMGAM, maltase-glucoamylase	Galactose mutarotase-like	GH31	GH31	91.6039	1763.81	95.0484	13	928	KNG49839	KNG49839	KNG49839	KNG49839
g6424.t1	KNG46114	0	Galactose mutarotase-like domain superfamily	Galactose mutarotase-like	Domain of unknown function (DUF5110)	GH31	GH31	92.5025	1823.91	95.6434	13	985	KNG46114	KNG46114	KNG46114	KNG46114
g3572.t1	KNG52567	0	Glycoside hydrolase family 31	Glycosyl hydrolases family 31	Glycosyl hydrolases family 31	GH31	GH31	94.2421	1613.97	97.0623	9	844	KNG52567	KNG52567	KNG52567	KNG52567
g5203.t1	KNG46673	0	Glycosyl hydrolase, all-beta	Glycosyl hydrolases family 31	Glycosyl hydrolases family 31	GH31	GH31	95.0106	1830.07	97.5584	10	942	KNG46673	KNG46673	KNG46673	KNG46673
g6963.t1	KNG52407	0	Galactose mutarotase-like domain superfamily	N-terminal barrel of NtMGAM and CtMGAM, maltase-glucoamylase	Galactose mutarotase-like	GH31	GH31	95.7082	1800.41	98.0687	12	932	KNG52407	KNG52407	KNG52407	KNG52407
g5884.t1	KNG46760	2.25477e-173	Glycosyl hydrolase, five-bladed beta-propellor domain superfamily	#N/A	Glycosyl hydrolases family 32 N-terminal domain	GH32	GH32	76.3407	499.975	83.2808	2	317	KNG46760	KNG46760	KNG46760	KNG46760
g3311.t1	KNG52623	0	Glycosyl hydrolase family 32, N-terminal	Glycosyl hydrolases family 32 N-terminal domain	Glycosyl hydrolases family 32 C terminal	GH32	GH32	90.9233	1144.41	93.4272	3	616	KNG52623	KNG52623	KNG52623	KNG52623
g1482.t1	KNG50197	2.26302e-85	Glycoside hydrolase 35, catalytic domain	Glycosyl hydrolases family 35	Beta-galactosidase, domain 2	GH35	GH35	82.5301	271.552	84.9398	4	166	KNG50197	KNG50197	KNG50197	KNG50197
g5863.t1	KNG46138	0	Glycoside hydrolase superfamily	Beta-galactosidase	Signal peptidase subunit	GH35	GH35	89.4454	1012.68	94.6333	2	559	KNG46138	KNG46138	KNG46138	KNG46138
g6237.t1	KNG48494	0	Glycosyl hydrolase family 36, N-terminal	Glycosyl hydrolase family 36 N-terminal domain	Inositol phospholipid synthesis and fat-storage-inducing TM	GH36	GH36	95.1989	1421.76	97.2565	1	729	KNG48494	KNG48494	KNG48494	KNG48494
g6302.t1	KNG52049	0	Glycoside hydrolase, family 37, conserved site	Trehalase	Trehalase	GH37	GH37	95.1327	1309.28	98.0826	2	678	KNG52049	KNG52049	KNG52049	KNG52049
g7034.t1	KNG51660	0	Glycoside hydrolase, family 37, conserved site	Trehalase	Neutral trehalase Ca2+ binding domain	GH37	GH37	98.9474	1377.07	99.6992	2	665	KNG51660	KNG51660	KNG51660	KNG51660
g4865.t1	KNG44584	0	Glycoside hydrolase family 38, central domain	Glycosyl hydrolases family 38 C-terminal domain	Glucosidase II beta subunit-like protein	GH38	GH38	92.9715	2088.92	95.9075	1	1122	KNG44584	KNG44584	KNG44584	KNG44584
g2178.t1	KNG46104	0	Glycosyl hydrolase, five-bladed beta-propellor domain superfamily	Glycosyl hydrolases family 43	Glycosyl hydrolases family 43	GH43	GH43	89.1599	1346.64	93.3604	4	738	KNG46104	KNG46104	KNG46104	KNG46104
g8103.t1	KNG45877	0	Glycosyl hydrolase, five-bladed beta-propellor domain superfamily	Glycosyl hydrolases family 43	Glycosyl hydrolases family 43	GH43_1	GH43_1	91.1315	630.943	95.4128	2	327	KNG45877	KNG45877	KNG45877	KNG45877
g3708.t1	KNG44237	0	Concanavalin A-like lectin/glucanase domain superfamily	Glycosyl hydrolases family 43	Glycosyl hydrolases family 43	GH43_11	GH43_11	86.0941	855.514	89.3661	7	524	KNG44237	KNG44237	KNG44237	KNG48328
g4515.t1	KNG44031	0	Glycoside hydrolase, family 43	Glycosyl hydrolases family 43	Glycosyl hydrolases family 43	GH43_14	GH43_14	80	860.522	87.6923	7	520	KNG44031	KNG44031	KNG44031	KNG44031
g5620.t1	KNG46109	0	Glycosyl hydrolase, five-bladed beta-propellor domain superfamily	#N/A	Zinc-binding dehydrogenase	GH43_21	GH43_21	92.9936	610.912	96.1783	2	314	KNG46109	KNG46109	KNG46109	KNG46109
g9107.t1	KNG49291	0	Glycosyl hydrolase, five-bladed beta-propellor domain superfamily	#N/A	Glycosyl hydrolases family 43	GH43_24	GH43_24	75.1121	598.971	81.1659	3	446	KNG49291	KNG49291	KNG49291	KNG49291
g3746.t1	KNG50513	0	Glycosyl hydrolase, five-bladed beta-propellor domain superfamily	Glycosyl hydrolases family 43	Glycosyl hydrolases family 43	GH43_26	GH43_26	91.358	607.446	96.9136	3	324	KNG50513	KNG50513	KNG50513	KNG50513
g2932.t1	KNG45195	0	Glycosyl hydrolase, five-bladed beta-propellor domain superfamily	Glycosyl hydrolases family 43	Glycosyl hydrolases family 43	GH43_26	GH43_26	94.5409	746.117	96.2779	3	403	KNG45195	KNG45195	KNG45195	KNG45195
g2845.t1	KNG47900	1.08668e-146	RlpA-like domain superfamily	Glycosyl hydrolase family 45	Glycosyl hydrolase family 45	GH45	GH45	88.5463	406.757	96.9163	2	227	KNG47900	KNG47900	KNG47900	KNG47900
g6514.t1	KNG50023	0	Glycoside hydrolase, family 45	Glycosyl hydrolase family 45	Glycosyl hydrolase family 45	GH45	GH45	93.7269	531.946	95.941	2	271	KNG50023	KNG50023	KNG50023	KNG50023
g368.t1	KNG51538	0	Glycoside hydrolase family 47	Glycosyl hydrolase family 47	Glycosyl hydrolase family 47	GH47	GH47	75.1553	614.379	84.472	9	486	KNG51538	KNG51538	KNG51538	KNG52161
g2323.t1	KNG48522	0	Glycoside hydrolase family 47	Glycosyl hydrolase family 47	Adaptin C-terminal domain	GH47	GH47	79.7297	853.588	87.4517	12	529	KNG48522	KNG48522	KNG48522	KNG52161
g5822.t1	KNG48642	0	Glycoside hydrolase family 47	Glycosyl hydrolase family 47	Glycosyl hydrolase family 47	GH47	GH47	85.5946	1069.69	92.1273	12	597	KNG48642	KNG48642	KNG48642	KNG48642
g7325.t1	KNG47553	0	Glycoside hydrolase family 47	Glycosyl hydrolase family 47	Glycosyl hydrolase family 47	GH47	GH47	89.0365	1102.43	93.3555	12	589	KNG47553	KNG47553	KNG47553	KNG52161
g6447.t1	KNG52161	0	Glycoside hydrolase family 47	Glycosyl hydrolase family 47	Glycosyl hydrolase family 47	GH47	GH47	90.1254	1192.95	92.79	12	610	KNG52161	KNG52161	KNG52161	KNG52161
g5265.t1	KNG47711	0	Six-hairpin glycosidase-like superfamily	Glycosyl hydrolase family 47	Glycosyl hydrolase family 47	GH47	GH47	90.4018	1569.29	94.5312	28	896	KNG47711	KNG47711	KNG47711	KNG47711
g75.t1	KNG48954	0	Glycoside hydrolase family 47	Glycosyl hydrolase family 47	Glycosyl hydrolase family 47	GH47	GH47	91.6914	1733	95.7468	11	1011	KNG48954	KNG48954	KNG48954	KNG48954
g4257.t1	KNG45344	0	Six-hairpin glycosidase-like superfamily	Glycosyl hydrolase family 47	Glycosyl hydrolase family 47	GH47	GH47	93.2353	679.863	98.5294	12	355	KNG45344	KNG45344	KNG45344	KNG49119
g1384.t1	KNG49119	0	Glycoside hydrolase family 47	Glycosyl hydrolase family 47	Glycosyl hydrolase family 47	GH47	GH47	94.774	1349.73	97.8814	12	708	KNG49119	KNG49119	KNG49119	KNG49119
g3476.t1	KNG52142	0	Six-hairpin glycosidase-like superfamily	Glycosyl hydrolase family 47	Glycosyl hydrolase family 47	GH47	GH47	95.2548	1140.56	98.4183	12	569	KNG52142	KNG52142	KNG52142	KNG52142
g6487.t1	KNG52730	0	Glycoside hydrolase, family 5, conserved site	Cellulase (glycosyl hydrolase family 5)	Cellulase (glycosyl hydrolase family 5)	GH5_12	GH5_12	87.4837	1435.24	92.1773	1	751	KNG52730	KNG52730	KNG52730	KNG52730
g2681.t1	KNG45321	0	Glycoside hydrolase, family 5	Cellulase (glycosyl hydrolase family 5)	Cellulase (glycosyl hydrolase family 5)	GH5_15	GH5_15	92.7438	870.152	96.5986	9	441	KNG45321	KNG45321	KNG45321	KNG45321
g1557.t1	KNG44860	0	Glycoside hydrolase superfamily	Cellulase (glycosyl hydrolase family 5)	Cellulase (glycosyl hydrolase family 5)	GH5_16	GH5_16	90.9561	722.62	94.5736	2	383	KNG44860	KNG44860	KNG44860	KNG44860
g7882.t1	KNG46255	0	Glycoside hydrolase superfamily	Cellulase (glycosyl hydrolase family 5)	Cellulase (glycosyl hydrolase family 5)	GH5_16	GH5_16	93.1759	751.51	96.8504	2	381	KNG46255	KNG46255	KNG46255	KNG46255
g7611.t1	KNG50027	0	Glycoside hydrolase superfamily	#N/A	Cnl2/NKP2 family protein	GH5_31	GH5_31	87.8882	580.096	92.8571	2	322	KNG50027	KNG50027	KNG50027	KNG50027
g904.t1	KNG47492	0	Glycoside hydrolase superfamily	Carbohydrate binding domain X2	Carbohydrate binding domain X2	GH5_4	GH5_4	90.9879	1036.17	94.974	1	577	KNG47492	KNG47492	KNG47492	KNG47492
g1679.t1	KNG51044	5.12664e-153	Glycoside hydrolase superfamily	#N/A	Cellulase (glycosyl hydrolase family 5)	GH5_49	GH5_49	91.3043	456.833	96.5217	2	230	KNG51044	KNG51044	KNG51044	KNG51044
g5427.t1	KNG43974	0	Glycoside hydrolase superfamily	Cellulase (glycosyl hydrolase family 5)	Cellulase (glycosyl hydrolase family 5)	GH5_5	GH5_5	83.2905	602.438	90.2314	1	389	KNG43974	KNG43974	KNG43974	KNG43974
g4552.t1	KNG48040	0	Glycoside hydrolase, family 5	Cellulase (glycosyl hydrolase family 5)	Cellulase (glycosyl hydrolase family 5)	GH5_7	GH5_7	89.7959	683.33	93.8776	3	376	KNG48040	KNG48040	KNG48040	KNG48040
g4005.t1	KNG50008	0	Glycoside hydrolase superfamily	Cellulase (glycosyl hydrolase family 5)	Cellulase (glycosyl hydrolase family 5)	GH5_7	GH5_7	92.7807	700.279	96.5241	3	394	KNG50008	KNG50008	KNG50008	KNG48040
g7336.t1	KNG50521	0	Glycoside hydrolase, family 5	Cellulase (glycosyl hydrolase family 5)	Cellulase (glycosyl hydrolase family 5)	GH5_7	GH5_7	94.3452	641.343	97.3214	3	336	KNG50521	KNG50521	KNG50521	KNG50521
g3602.t1	KNG49831	0	Glycoside hydrolase superfamily	#N/A	Cellulase (glycosyl hydrolase family 5)	GH5_9	GH5_9	79.2916	596.275	83.9237	7	363	KNG49831	KNG49831	KNG49831	KNG50926
g258.t1	KNG51959	0	Glycoside hydrolase, family 5	Cellulase (glycosyl hydrolase family 5)	Major Facilitator Superfamily	GH5_9	GH5_9	88.5287	756.518	94.5137	9	404	KNG51959	KNG51959	KNG51959	KNG50926
g6052.t1	KNG50926	0	Glycoside hydrolase superfamily	Cellulase (glycosyl hydrolase family 5)	Cellulase (glycosyl hydrolase family 5)	GH5_9	GH5_9	92.9952	1293.49	96.3768	9	827	KNG50926	KNG50926	KNG50926	KNG50926
g6547.t1	KNG45220	0	Glycoside hydrolase, family 5	Cellulase (glycosyl hydrolase family 5)	Cellulase (glycosyl hydrolase family 5)	GH5_9	GH5_9	95.8231	807.749	98.0344	9	407	KNG45220	KNG45220	KNG45220	KNG45220
g8430.t1	KNG49319	0	Alpha-L-arabinofuranosidase, C-terminal	Alpha-L-arabinofuranosidase C-terminal domain	Alpha-L-arabinofuranosidase C-terminal domain	GH51	GH51	92.926	1204.89	96.6238	2	622	KNG49319	KNG49319	KNG49319	KNG49319
g2215.t1	KNG49920	0	Alpha-L-arabinofuranosidase, C-terminal	Alpha-L-arabinofuranosidase C-terminal domain	Alpha-L-arabinofuranosidase C-terminal domain	GH51	GH51	93.5673	1009.21	96.4912	2	513	KNG49920	KNG49920	KNG49920	KNG49920
g9033.t1	KNG48740	0	Pectate lyase superfamily protein	Pectate lyase superfamily protein	Pectate lyase superfamily protein	GH55	GH55	89.7465	1523.06	93.2028	4	868	KNG48740	KNG48740	KNG48740	KNG48740
g36.t1	KNG49519	0	Pectin lyase fold	Pectate lyase superfamily protein	Pectate lyase superfamily protein	GH55	GH55	92.0455	1444.48	94.9495	5	775	KNG49519	KNG49519	KNG49519	KNG49519
g878.t1	KNG45634	0	Pectin lyase fold	Pectate lyase superfamily protein	Pectate lyase superfamily protein	GH55	GH55	96.0619	1397.1	98.7342	4	800	KNG45634	KNG45634	KNG45634	KNG48740
g7769.t1	KNG47947	0	1, 4-beta cellobiohydrolase superfamily	Glycosyl hydrolases family 6	Glycosyl hydrolases family 6	GH6	GH6	91.9444	669.848	95.8333	3	360	KNG47947	KNG47947	KNG47947	KNG47947
g468.t1	KNG51151	0	1, 4-beta cellobiohydrolase superfamily	Glycosyl hydrolases family 6	Glycosyl hydrolases family 6	GH6	GH6	92.9825	739.954	96.4912	3	399	KNG51151	KNG51151	KNG51151	KNG51151
g6843.t1	KNG46577	0	Glycosyl hydrolase, five-bladed beta-propellor domain superfamily	Glycosyl hydrolase family 62	Glycosyl hydrolase family 62	GH62	GH62	82.5843	582.022	87.9213	2	355	KNG46577	KNG46577	KNG46577	KNG46577
g4226.t1	KNG51281	0	Glycosyl hydrolase, five-bladed beta-propellor domain superfamily	Glycosyl hydrolase family 62	Glycosyl hydrolase family 62	GH62	GH62	87.4233	571.237	94.7853	2	326	KNG51281	KNG51281	KNG51281	KNG51281
g1774.t1	KNG47968	0	Glycosyl hydrolase family 63, N-terminal	Glycosyl hydrolase family 63 N-terminal domain	Glycosyl hydrolase family 63 C-terminal domain	GH63	GH63	87.0113	1454.88	91.8033	2	780	KNG47968	KNG47968	KNG47968	KNG50421
g6511.t1	KNG50025	0	Six-hairpin glycosidase-like superfamily	Glycosyl hydrolase family 63 C-terminal domain	Mob1/phocein family	GH63	GH63	93.0799	1962.96	94.347	1	1019	KNG50025	KNG50025	KNG50025	KNG50025
g6565.t1	KNG50421	0	Glycosyl hydrolase family 63, N-terminal	Glycosyl hydrolase family 63 N-terminal domain	Glycosyl hydrolase family 63 N-terminal domain	GH63	GH63	94.0887	1585.85	96.5517	3	796	KNG50421	KNG50421	KNG50421	KNG50421
g6554.t1	KNG46358	0	Osmotin/thaumatin-like superfamily	Beta-1,3-glucanase	Beta-1,3-glucanase	GH64	GH64	93.0556	811.216	95.6019	1	432	KNG46358	KNG46358	KNG46358	KNG46358
g3419.t1	KNG49614	0	Galactose mutarotase-like domain superfamily	Glycosyl hydrolase family 65, N-terminal domain	Glycosyl hydrolase family 65, N-terminal domain	GH65	GH65	91.7577	1871.67	95.8292	1	1007	KNG49614	KNG49614	KNG49614	KNG49614
g4440.t1	KNG48927	0	Glycosyl hydrolase family 67, C-terminal	Glycosyl hydrolase family 67 C-terminus	Ankyrin repeats (3 copies)	GH67	GH67	84.219	2117.43	88.4058	2	1221	KNG48927	KNG48927	KNG48927	KNG48927
g793.t1	KNG51834	0	Glycoside hydrolase, family 7	Glycosyl hydrolase family 7	Glycosyl hydrolase family 7	GH7	GH7	79.5872	717.227	85.5505	4	435	KNG51834	KNG51834	KNG51834	KNG47004
g4260.t1	KNG47004	0	Concanavalin A-like lectin/glucanase domain superfamily	Glycosyl hydrolase family 7	Glycosyl hydrolase family 7	GH7	GH7	89.0351	783.097	93.6404	4	456	KNG47004	KNG47004	KNG47004	KNG47004
g1672.t1	KNG49974	0	Glycoside hydrolase family 7, catalytic domain superfamily	Glycosyl hydrolase family 7	Glycosyl hydrolase family 7	GH7	GH7	89.9281	770.385	94.7242	4	435	KNG49974	KNG49974	KNG49974	KNG47004
g2646.t1	KNG52697	0	Glycoside hydrolase superfamily	X8 domain	Glucanosyltransferase	GH72	GH72	92.5512	921.383	97.0205	6	537	KNG52697	KNG52697	KNG52697	KNG52697
g5853.t1	KNG51744	0	Glycoside hydrolase superfamily	Glucanosyltransferase	Glucanosyltransferase	GH72	GH72	92.6503	817.379	95.7684	6	449	KNG51744	KNG51744	KNG51744	KNG51744
g1447.t1	KNG45774	0	Glycoside hydrolase superfamily	Glucanosyltransferase	Glucanosyltransferase	GH72	GH72	92.6606	778.859	95.8716	6	436	KNG45774	KNG45774	KNG45774	KNG45774
g599.t1	KNG46990	0	Glycoside hydrolase superfamily	Glucanosyltransferase	Glucanosyltransferase	GH72	GH72	93.125	890.952	96.6667	6	480	KNG46990	KNG46990	KNG46990	KNG46990
g8518.t1	KNG46158	0	Glucanosyltransferase	Glucanosyltransferase	Glucanosyltransferase	GH72	GH72	93.819	783.867	97.5717	6	453	KNG46158	KNG46158	KNG46158	KNG46158
g8630.t1	KNG51579	0	Glycoside hydrolase superfamily	X8 domain	X8 domain	GH72	GH72	97.1223	983.015	98.9209	6	556	KNG51579	KNG51579	KNG51579	KNG51579
g8586.t1	KNG45400	0	WD40/YVTN repeat-like-containing domain superfamily	#N/A	Membrane transport protein	GH74	GH74	88.6628	619.772	94.186	1	344	KNG45400	KNG45400	KNG45400	KNG45400
g2918.t1	KNG46465	0	WD40/YVTN repeat-like-containing domain superfamily	Sortilin, neurotensin receptor 3, C-terminal	Sortilin, neurotensin receptor 3, C-terminal	GH74	GH74	95.7766	2805.39	98.297	1	1468	KNG46465	KNG46465	KNG46465	KNG46465
g5661.t1	KNG45892	0	Glycoside hydrolase, family 76	Glycosyl hydrolase family 76	Glycosyl hydrolase family 76	GH76	GH76	82.314	907.516	85.124	8	602	KNG45892	KNG45892	KNG45892	KNG45892
g2940.t1	KNG45189	0	Six-hairpin glycosidase superfamily	Glycosyl hydrolase family 76	Glycosyl hydrolase family 76	GH76	GH76	82.5175	970.304	87.4126	5	563	KNG45189	KNG45189	KNG45189	KNG45189
g6028.t1	KNG48605	0	Glycoside hydrolase, family 76	Glycosyl hydrolase family 76	Glycosyl hydrolase family 76	GH76	GH76	82.7664	724.546	90.2494	9	441	KNG48605	KNG48605	KNG48605	KNG48605
g5985.t1	KNG50182	0	Six-hairpin glycosidase superfamily	Glycosyl hydrolase family 76	Glycosyl hydrolase family 76	GH76	GH76	86.4162	611.298	90.7514	9	346	KNG50182	KNG50182	KNG50182	KNG50182
g2741.t1	KNG50258	0	Six-hairpin glycosidase superfamily	Glycosyl hydrolase family 76	Glycosyl hydrolase family 76	GH76	GH76	89.5455	746.503	93.6364	9	440	KNG50258	KNG50258	KNG50258	KNG50258
g6335.t1	KNG46721	0	Six-hairpin glycosidase superfamily	Glycosyl hydrolase family 76	Glycosyl hydrolase family 76	GH76	GH76	93.5162	779.245	96.01	9	401	KNG46721	KNG46721	KNG46721	KNG46721
g7133.t1	KNG44550	0	Mannan endo-1,6-alpha-mannosidase	Glycosyl hydrolase family 76	Carboxyl transferase domain	GH76	GH76	93.8824	857.44	96.9412	9	425	KNG44550	KNG44550	KNG44550	KNG44550
g861.t1	KNG45651	0	Six-hairpin glycosidase superfamily	Glycosyl hydrolase family 76	Glycosyl hydrolase family 76	GH76	GH76	96.5517	652.514	96.5517	11	421	KNG45651	KNG45651	KNG45651	KNG50258
g7264.t1	KNG52454	0	Six-hairpin glycosidase superfamily	Bacterial alpha-L-rhamnosidase 6 hairpin glycosidase domain	Bacterial alpha-L-rhamnosidase 6 hairpin glycosidase domain	GH78	GH78	86.9955	1177.16	91.1809	3	669	KNG52454	KNG52454	KNG52454	KNG52454
g2695.t1	KNG52552	0	Six-hairpin glycosidase superfamily	Bacterial alpha-L-rhamnosidase concanavalin-like domain	Bacterial alpha-L-rhamnosidase concanavalin-like domain	GH78	GH78	91.1139	1539.63	94.8686	2	798	KNG52552	KNG52552	KNG52552	KNG52552
g5408.t1	KNG51720	0	Glycoside hydrolase superfamily	Glycosyl hydrolase family 79 C-terminal beta domain	Glycosyl hydrolase family 79 C-terminal beta domain	GH79	GH79	91.1765	987.638	93.4256	3	578	KNG51720	KNG51720	KNG51720	KNG51720
g6944.t1	KNG49854	0	Endo-1,3(4)-beta-glucanase	Glycosyl hydrolase family 81	Glycosyl hydrolase family 81	GH81	GH81	81.1321	1184.09	85.6313	2	689	KNG49854	KNG49854	KNG49854	KNG49854
g1707.t1	KNG44331	0	Endo-1,3(4)-beta-glucanase	Glycosyl hydrolase family 81	Glycosyl hydrolase family 81	GH81	GH81	86.4583	1509.2	91.2037	2	839	KNG44331	KNG44331	KNG44331	KNG44331
g4852.t1	KNG51098	0	Glycoside hydrolase, family 85	Glycosyl hydrolase family 85	Glycosyl hydrolase family 85	GH85	GH85	78.6284	1025.39	86.2839	1	627	KNG51098	KNG51098	KNG51098	KNG51098
g6806.t1	KNG46244	0	Glycosyl hydrolase family 92	Glycosyl hydrolase family 92	Glycosyl hydrolase family 92	GH92	GH92	92.7273	1350.5	96.2238	6	749	KNG46244	KNG46244	KNG46244	KNG52355
g6451.t1	KNG46730	0	#N/A	#N/A	#N/A	GH93	GH93	93.7824	707.212	96.6321	2	386	KNG46730	KNG46730	KNG46730	KNG46730
g4707.t1	KNG43936	0	Cellobionic acid phosphorylase, N-terminal	Glycosyltransferase family 36	Glycosyltransferase family 36	GH94	GH94	92.1933	1572.37	95.4151	1	807	KNG43936	KNG43936	KNG43936	KNG43936
g1041.t1	KNG44481	0	Glycosyl hydrolase family 95, N-terminal domain	Glycosyl hydrolase family 65, N-terminal domain	Glycosyl hydrolase family 65, N-terminal domain	GH95	GH95	85.138	809.29	91.9321	2	471	KNG44481	KNG44481	KNG44481	KNG44481
g1040.t1	KNG44481	2.15434e-176	Glycosyl hydrolase, all-beta	#N/A	Glycosyl hydrolase family 65, N-terminal domain	GH95	GH95	86.532	506.523	91.9192	2	297	KNG44481	KNG44481	KNG44481	KNG44481
g2336.t1	KNG51915	0	Glycosyltransferase family 28, N-terminal domain	Glycosyltransferase family 28 N-terminal domain	UDP-glucoronosyl and UDP-glucosyl transferase	GT1	GT1	82.4274	1900.95	85.5547	12	1343	KNG51915	KNG51915	KNG51915	KNG51915
g1689.t1	KNG51062	0	UDP-glucuronosyl/UDP-glucosyltransferase	UDP-glucoronosyl and UDP-glucosyl transferase	Glycosyltransferase family 28 N-terminal domain	GT1	GT1	86.1308	2117.43	90.2285	12	1268	KNG51062	KNG51062	KNG51062	KNG51062
g3751.t1	KNG50515	0	PH-like domain superfamily	Glycosyltransferase family 28 N-terminal domain	Helicase associated domain (HA2)	GT1	GT1	90.3401	2499.16	92.7211	8	1470	KNG50515	KNG50515	KNG50515	KNG50515
g8344.t1	KNG51585	0	UDP-glucuronosyl/UDP-glucosyltransferase	UDP-glucoronosyl and UDP-glucosyl transferase	Glycosyltransferase family 28 N-terminal domain	GT1	GT1	93.4328	1229.16	97.6119	15	833	KNG51585	KNG51586	KNG51586	KNG49624
g8316.t1	KNG43994	0	Glycosyl transferase, family 28, C-terminal	Glycosyltransferase family 28 C-terminal domain	Glycosyltransferase family 28 C-terminal domain	GT1	GT1	95.4751	866.3	97.2851	1	442	KNG43994	KNG43994	KNG43994	KNG43994
g4409.t1	KNG45448	0	Nucleotide-diphospho-sugar transferases	Glycolipid 2-alpha-mannosyltransferase	YEATS family	GT15	GT15	92.8721	928.702	94.9686	4	477	KNG45448	KNG45448	KNG45448	KNG45448
g3813.t1	KNG46084	0	Serine/threonine-protein kinase, active site	Heterokaryon incompatibility protein (HET)	Glycolipid 2-alpha-mannosyltransferase	GT15	GT15	95.0249	837.795	99.005	10	521	KNG46084	KNG46084	KNG46084	KNG50782
g102.t1	KNG47022	0	Glycosyl transferase, family 15	Glycolipid 2-alpha-mannosyltransferase	Glycolipid 2-alpha-mannosyltransferase	GT15	GT15	95.3431	766.533	97.3039	4	408	KNG47022	KNG47022	KNG47022	KNG47022
g3063.t1	KNG47464	1.96275e-125	Nucleotide-diphospho-sugar transferases	Glycosyltransferase like family 2	Glycosyltransferase like family 2	GT2	GT2	44.902	379.407	59.0196	2	482	KNG47464	KNG47464	KNG47464	KNG47464
g6243.t1	KNG50863	0	Glycosyltransferase 2-like	Glycosyl transferase family group 2	HORMA domain	GT2	GT2	91.1596	1604.34	93.6854	2	871	KNG50863	KNG50863	KNG50863	KNG50863
g1400.t1	KNG49993	0	Nucleotide-diphospho-sugar transferases	Chitin synthase	Chitin synthase	GT2	GT2	92.1546	1599.33	93.5597	7	849	KNG49993	KNG49993	KNG49993	KNG49993
g1404.t1	KNG49997	0	Nucleotide-diphospho-sugar transferases	Cytochrome b5-like Heme/Steroid binding domain	DEK C terminal domain	GT2	GT2	92.603	3375.87	95.9345	6	1770	KNG49997	KNG49997	KNG49997	KNG49997
g1980.t1	KNG48295	0	Nucleotide-diphospho-sugar transferases	Glycosyl transferase family 2	Glycosyl transferase family 2	GT2	GT2	95.1923	696.427	97.3558	2	416	KNG48295	KNG48295	KNG48295	KNG48295
g3861.t1	KNG49161	0	Glycosyltransferase 2-like	Glycosyl transferase family group 2	Glycosyl transferase family group 2	GT2	GT2	95.8743	1022.31	97.6424	1	509	KNG49161	KNG49161	KNG49161	KNG49161
g1405.t1	KNG49998	0	Cytochrome b5-like heme/steroid binding domain superfamily	Chitin synthase	DEK C terminal domain	GT2	GT2	96.0505	3657.84	98.2995	11	1822	KNG49998	KNG49998	KNG49998	KNG49998
g4107.t1	KNG44149	0	Nucleotide-diphospho-sugar transferases	Chitin synthase	Chitin synthase	GT2	GT2	96.8831	2278.83	98.355	12	1155	KNG44149	KNG44149	KNG44149	KNG44149
g4838.t1	KNG52230	0	Chitin synthase N-terminal	Chitin synthase N-terminal	Phenol hydroxylase, C-terminal dimerisation domain	GT2	GT2	97.1182	1958.34	98.0788	8	1041	KNG52230	KNG52230	KNG52230	KNG52230
g6716.t1	KNG48823	0	Nucleotide-diphospho-sugar transferases	Glycosyltransferase like family 2	Glycosyltransferase like family 2	GT2	GT2	97.4138	917.916	97.8448	2	464	KNG48823	KNG48823	KNG48823	KNG48823
g8278.t1	KNG51771	0	Nucleotide-diphospho-sugar transferases	Chitin synthase N-terminal	Chitin synthase N-terminal	GT2	GT2	98.2777	1854.34	99.0312	8	929	KNG51771	KNG51771	KNG51771	KNG51771
g7255.t1	KNG49912	0	Nucleotide-diphospho-sugar transferases	Glycosyl transferase family 2	Glycosyl transferase family 2	GT2	GT2	98.3539	496.123	98.7654	2	253	KNG49912	KNG49912	KNG49912	KNG48295
g8652.t1	KNG48042	0	Alpha,alpha-trehalose-phosphate synthase	Glycosyltransferase family 20	Glycosyltransferase family 20	GT20	GT20	94.9343	1011.52	96.4353	3	533	KNG48042	KNG48042	KNG48042	KNG48042
g6436.t1	KNG50648	0	Glycosyl transferase, family 20	Glycosyltransferase family 20	Glycosyltransferase family 20	GT20	GT20	95.5943	1861.66	98.0533	3	976	KNG50648	KNG50648	KNG50648	KNG50648
g5111.t1	KNG49090	0	Glycosyl transferase, family 20	Glycosyltransferase family 20	Trehalose-phosphatase	GT20	GT20	98.0392	1762.66	99.1285	3	918	KNG49090	KNG49090	KNG49090	KNG49090
g8158.t1	KNG47777	0	Nucleotide-diphospho-sugar transferases	Glycosyltransferase like family 2	Glycosyltransferase like family 2	GT21	GT21	95.1128	1022.69	97.5564	1	532	KNG47777	KNG47777	KNG47777	KNG47777
g940.t1	KNG44098	0	SUI1 domain	Alg9-like mannosyltransferase family	Alg9-like mannosyltransferase family	GT22	GT22	80.1802	1108.21	83.269	2	667	KNG44098	KNG44098	KNG44098	KNG44098
g1875.t1	KNG44374	0	GPI mannosyltransferase	Alg9-like mannosyltransferase family	Alg9-like mannosyltransferase family	GT22	GT22	87.6221	1051.2	91.8567	1	594	KNG44374	KNG44374	KNG44374	KNG44374
g4309.t1	KNG45149	0	GPI mannosyltransferase	Alg9-like mannosyltransferase family	Alg9-like mannosyltransferase family	GT22	GT22	91.1025	796.964	94.7776	1	517	KNG45149	KNG45149	KNG45149	KNG45149
g7246.t1	not available		GPI mannosyltransferase	Alg9-like mannosyltransferase family	#N/A	GT22	#N/A	0			0		not available	not available	not available	not available
g7487.t1	KNG45048	0	Nucleotide-diphospho-sugar transferases	UDP-glucose:Glycoprotein Glucosyltransferase	UDP-glucose:Glycoprotein Glucosyltransferase	GT24	GT24	93.2414	2742.99	97.1034	1	1450	KNG45048	KNG45048	KNG45048	KNG45048
g1435.t1	KNG45757	0	#N/A	#N/A	#N/A	GT25	GT25	91.5525	827.009	96.1187	2	438	KNG45757	KNG45757	KNG45757	KNG45757
g4135.t1	KNG47773	0	Glycogen synthase	Glycogen synthase	Glycogen synthase	GT3	GT3	99.4318	1466.06	100	1	704	KNG47773	KNG47773	KNG47773	KNG47773
g2496.t1	KNG50759	0	#N/A	#N/A	#N/A	GT31	#N/A	76.8012	979.548	85.0144	9	683	KNG50759	KNG50759	KNG50759	KNG50759
g2844.t1	KNG47901	0	Fringe-like	Fringe-like	Fringe-like	GT31	GT31	91.7197	919.457	94.9045	7	471	KNG47901	KNG47901	KNG47901	KNG47901
g5721.t1	KNG44728	0	Fringe-like	Fringe-like	Fringe-like	GT31	GT31	93.2584	833.173	96.1798	7	445	KNG44728	KNG44728	KNG44728	KNG44728
g6013.t1	KNG45753	0	Fringe-like	Fringe-like	Fringe-like	GT31	GT31	97.4713	906.36	98.8506	7	435	KNG45753	KNG45753	KNG45753	KNG45753
g2532.t1	KNG48374	0	Nucleotide-diphospho-sugar transferases	Glycosyltransferase sugar-binding region containing DXD motif	Glycosyltransferase sugar-binding region containing DXD motif	GT32	GT32	91.8675	598.586	94.8795	3	318	KNG48374	KNG48374	KNG48374	KNG48374
g7162.t1	KNG50920	0	Nucleotide-diphospho-sugar transferases	Glycosyltransferase sugar-binding region containing DXD motif	Glycosyltransferase sugar-binding region containing DXD motif	GT32	GT32	95.0949	1162.9	97.4684	1	632	KNG50920	KNG50920	KNG50920	KNG50920
g3774.t1	KNG46344	0	Glycosyltransferase, DXD sugar-binding motif	Glycosyltransferase sugar-binding region containing DXD motif	Glycosyltransferase sugar-binding region containing DXD motif	GT32	GT32	95.202	748.429	97.4747	2	396	KNG46344	KNG46344	KNG46344	KNG46344
g1976.t1	KNG48299	0	Glycosyltransferase, DXD sugar-binding motif	Glycosyltransferase sugar-binding region containing DXD motif	Glycosyltransferase sugar-binding region containing DXD motif	GT32	GT32	97.9112	749.199	100	2	383	KNG48299	KNG48299	KNG48299	KNG48299
g1097.t1	KNG48088	0	#N/A	#N/A	#N/A	GT33	GT33	81.4286	671.389	86.1224	1	490	KNG48088	KNG48088	KNG48088	KNG48088
g6184.t1	KNG48323	0	Glycosyltransferase 34	galactosyl transferase GMA12/MNN10 family	galactosyl transferase GMA12/MNN10 family	GT34	GT34	81.6265	559.296	86.747	6	332	KNG48323	KNG48323	KNG48323	KNG48323
g2447.t1	KNG44654	0	Nucleotide-diphospho-sugar transferases	galactosyl transferase GMA12/MNN10 family	galactosyl transferase GMA12/MNN10 family	GT34	GT34	84.9693	554.673	92.638	4	326	KNG44654	KNG44654	KNG44654	KNG44654
g4779.t1	KNG44163	0	Glycosyltransferase 34	galactosyl transferase GMA12/MNN10 family	galactosyl transferase GMA12/MNN10 family	GT34	GT34	87.619	760.37	90.2381	4	420	KNG44163	KNG44163	KNG44163	KNG44163
g3208.t1	KNG46568	5.03366e-154	Nucleotide-diphospho-sugar transferases	galactosyl transferase GMA12/MNN10 family	Beta-lactamase	GT34	GT34	90.9091	460.685	95.6364	7	275	KNG46568	KNG46568	KNG46568	KNG46568
g5856.t1	KNG51746	0	Glycosyltransferase 34	galactosyl transferase GMA12/MNN10 family	galactosyl transferase GMA12/MNN10 family	GT34	GT34	92.5187	777.704	97.2569	5	401	KNG51746	KNG51746	KNG51746	KNG51746
g1076.t1	KNG50048	0	Glycosyltransferase 34	galactosyl transferase GMA12/MNN10 family	galactosyl transferase GMA12/MNN10 family	GT34	GT34	93.6937	588.571	97.2973	4	333	KNG50048	KNG50048	KNG50048	KNG50048
g4556.t1	KNG48036	0	Glycosyltransferase 34	galactosyl transferase GMA12/MNN10 family	galactosyl transferase GMA12/MNN10 family	GT34	GT34	95.0739	775.393	98.0296	5	406	KNG48036	KNG48036	KNG48036	KNG48036
g7908.t1	KNG48498	0	Nucleotide-diphospho-sugar transferase	Nucleotide-diphospho-sugar transferase	Nucleotide-diphospho-sugar transferase	GT34	GT34	95.3728	747.273	98.2005	4	389	KNG48498	KNG48498	KNG48498	KNG48498
g5894.t1	KNG43907	0	Yip1 domain	Yip1 domain	Carbohydrate phosphorylase	GT35	GT35	93.2203	1642.48	94.8023	2	885	KNG43907	KNG43907	KNG43907	KNG43907
g5562.t1	KNG50340	0	MIR motif	Dolichyl-phosphate-mannose-protein mannosyltransferase	Dolichyl-phosphate-mannose-protein mannosyltransferase	GT39	GT39	93.2341	1434.85	94.8579	3	739	KNG50340	KNG50340	KNG50340	KNG50340
g2913.t1	KNG46460	0	MIR motif	MIR domain	Dolichyl-phosphate-mannose-protein mannosyltransferase	GT39	GT39	96.749	1537.7	98.1795	3	764	KNG46460	KNG46460	KNG46460	KNG46460
g8357.t1	KNG44286	0	MIR motif	Dolichyl-phosphate-mannose-protein mannosyltransferase	Dolichyl-phosphate-mannose-protein mannosyltransferase	GT39	GT39	97.1791	1291.17	99.0127	4	709	KNG44286	KNG44286	KNG44286	KNG44286
g816.t1	KNG50482	0	Glycosyl transferase, family 1	Glycosyl transferases group 1	Glycosyl transferases group 1	GT4	GT4	79.7297	1189.87	85	1	675	KNG50482	KNG50482	KNG50482	KNG50482
g2347.t1	KNG51922	0	#N/A	Glycosyl transferases group 1	Glycosyl transferases group 1	GT4	GT4	88.1799	5031.08	92.2245	1	2865	KNG51922	KNG51922	KNG51922	KNG51922
g2492.t1	KNG47148	0	Glycosyl transferase, family 1	Glycosyl transferases group 1	Glycosyl transferases group 1	GT4	GT4	89.4737	838.18	92.4211	1	475	KNG47148	KNG47148	KNG47148	KNG47148
g2166.t1	KNG44390	0	PIGA, GPI anchor biosynthesis	PIGA (GPI anchor biosynthesis)	Glycosyl transferases group 1	GT4	GT4	93.6735	870.922	94.6939	1	487	KNG44390	KNG44390	KNG44390	KNG44390
g1914.t1	KNG52314	0	ALG11 mannosyltransferase, N-terminal	ALG11 mannosyltransferase N-terminus	ALG11 mannosyltransferase N-terminus	GT4	GT4	94.3074	926.006	97.5332	1	527	KNG52314	KNG52314	KNG52314	KNG52314
g2647.t1	KNG52696	0	1,3-beta-glucan synthase subunit FKS1-like, domain-1	1,3-beta-glucan synthase component	CDP-alcohol phosphatidyltransferase	GT48	GT48	97.5085	3312.32	98.3012	2	1766	KNG52696	KNG52696	KNG52696	KNG52696
g2297.t1	KNG47410	0	Mannosyltransferase, DXD	Mannosyltransferase (PIG-M)	Mannosyltransferase (PIG-M)	GT50	GT50	91.455	815.839	95.1501	1	433	KNG47410	KNG47410	KNG47410	KNG47410
g8216.t1	KNG46346	0	#N/A	N-Acetylglucosaminyltransferase-IV (GnT-IV) conserved region	N-Acetylglucosaminyltransferase-IV (GnT-IV) conserved region	GT54	GT54	93.2558	820.461	96.0465	1	430	KNG46346	KNG46346	KNG46346	KNG46346
g4253.t1	KNG45341	4.81085e-149	Glycosyl transferase, ALG6/ALG8	ALG6, ALG8 glycosyltransferase family	Williams-Beuren syndrome DDT (WSD), D-TOX E motif	GT57	#N/A	71.2575	451.44	71.8563	2	269	KNG45341	KNG45341	KNG45341	KNG45341
g958.t1	KNG44080	0	Glycosyl transferase, ALG6/ALG8	ALG6, ALG8 glycosyltransferase family	Leucine Rich repeat	GT57	GT57	93.9024	1078.16	96.1672	2	574	KNG44080	KNG44080	KNG44080	KNG44080
g8507.t1	KNG51614	0	Glycosyltransferase, ALG3	ALG3 protein	ALG3 protein	GT58	GT58	96.477	726.472	98.103	3	369	KNG51614	KNG51614	KNG51614	KNG51614
g3270.t1	not available		Alpha-2-glucosyltransferase Alg10	DIE2/ALG10 family	#N/A	GT59	#N/A	0			0		not available	not available	not available	not available
g6571.t1	KNG52360	0	Nucleotide-diphospho-sugar transferases	Anp1	Anp1	GT62	GT62	96.798	829.706	99.5074	3	406	KNG52360	KNG52360	KNG52360	KNG52360
g4404.t1	KNG45450	0	Nucleotide-diphospho-sugar transferases	Anp1	Anp1	GT62	GT62	97.2376	659.062	97.5138	3	362	KNG45450	KNG45450	KNG45450	KNG45450
g597.t1	KNG46988	0	Nucleotide-diphospho-sugar transferases	Anp1	Anp1	GT62	GT62	99.0964	602.053	99.6988	3	332	KNG46988	KNG46988	KNG46988	KNG46988
g3586.t1	KNG44578	0	Oligosaccharyl transferase, STT3 subunit	Oligosaccharyl transferase STT3 subunit	Oligosaccharyl transferase STT3 subunit	GT66	GT66	99.5582	1303.5	99.7054	1	679	KNG44578	KNG44578	KNG44578	KNG44578
g4352.t1	KNG47358	4.79609e-167	Mannosyltransferase 1, CMT1	Cryptococcal mannosyltransferase 1	Cryptococcal mannosyltransferase 1	GT69	GT69	82.1818	474.937	87.2727	4	313	KNG47358	KNG47358	KNG47358	KNG48242
g3965.t1	KNG49549	0	Mannosyltransferase 1, CMT1	Cryptococcal mannosyltransferase 1	Cryptococcal mannosyltransferase 1	GT69	GT69	92.4138	576.244	97.5862	3	291	KNG49549	KNG49549	KNG49549	KNG52846
g5247.t1	KNG48242	0	Mannosyltransferase 1, CMT1	Cryptococcal mannosyltransferase 1	Cryptococcal mannosyltransferase 1	GT69	GT69	92.8571	993.801	95.7529	2	518	KNG48242	KNG48242	KNG48242	KNG48242
g4131.t1	KNG47769	0	Alpha-mannosyltransferase	Mannosyltransferase putative	Mannosyltransferase putative	GT71	GT71	88.1657	882.093	93.4911	1	507	KNG47769	KNG47769	KNG47769	KNG47769
g8873.t1	KNG47679	4.56518e-80	Nucleotide-diphospho-sugar transferases	#N/A	Ribosomal protein L11, RNA binding domain	GT8	GT8	43.9739	252.292	64.8208	5	301	KNG47679	KNG47679	KNG47679	KNG47679
g2956.t1	KNG48430	0	Nucleotide-diphospho-sugar transferases	Glycosyl transferase family 8	Glycosyl transferase family 8	GT8	GT8	80.4973	1965.66	83.6053	6	1210	KNG48430	KNG48430	KNG48430	KNG48430
g1978.t1	KNG48297	0	Nucleotide-diphospho-sugar transferases	#N/A	#N/A	GT8	GT8	86.3014	764.992	91.7808	2	436	KNG48297	KNG48297	KNG48297	KNG48297
g4575.t1	KNG45318	2.34472e-177	Nucleotide-diphospho-sugar transferases	Glycosyl transferase family 8	Glycosyl transferase family 8	GT8	GT8	86.5455	515.383	92.3636	4	296	KNG45318	KNG45318	KNG45318	KNG44096
g6646.t1	KNG47679	0	Nucleotide-diphospho-sugar transferases	#N/A	Ribosomal protein L11, RNA binding domain	GT8	GT8	88.5449	572.778	95.0464	2	323	KNG47679	KNG47679	KNG47679	KNG47679
g4595.t1	KNG44096	1.7831e-126	Nucleotide-diphospho-sugar transferases	Glycosyl transferase family 8	Glycosyl transferase family 8	GT8	GT8	98.4127	363.614	100	6	299	KNG44096	KNG45725	KNG45725	KNG44096
g3687.t1	KNG52014	0	Lipopolysaccharide-modifying protein	Glycosyl transferase family 90	Major Facilitator Superfamily	GT90	GT90	88.3929	1717.21	93.0556	6	993	KNG52014	KNG52014	KNG52014	KNG52014
g2335.t1	KNG48535	0	Lipopolysaccharide-modifying protein	Glycosyl transferase family 90	Glycosyl transferase family 90	GT90	GT90	90.9183	1787.7	94.0464	6	990	KNG48535	KNG48535	KNG48535	KNG48535
g5967.t1	KNG47669	0	Lipopolysaccharide-modifying protein	Glycosyl transferase family 90	Domain of unknown function (DUF2427)	GT90	GT90	95.6522	616.305	98.9967	1	299	KNG47669	KNG47669	KNG47669	KNG47669
g8731.t1	KNG47937	0	Pectin lyase fold/virulence factor	Pectate lyase	Pectate lyase	PL1_10	PL1_10	96.1783	630.558	98.7261	9	314	KNG47937	KNG47937	KNG47937	KNG47937
g5058.t1	KNG47954	0	Pectin lyase fold	Pectate lyase	Pectate lyase	PL1_4	PL1_4	87.5	645.195	95.2128	8	376	KNG47954	KNG47954	KNG47954	KNG47954
g5758.t1	KNG51088	5.45243e-42	Pectin lyase fold	Fungal cellulose binding domain	Fungal cellulose binding domain	PL1_4	PL1_4	92.8571	144.436	98.5714	11	70	KNG51088	KNG51088	KNG51088	KNG51088
g3664.t1	KNG48707	9.21654e-98	Pectin lyase fold/virulence factor	Pectate lyase	Pectate lyase	PL1_4	PL1_4	95.2632	287.73	98.4211	4	190	KNG48707	KNG48707	KNG48707	KNG48707
g4771.t1	KNG45579	9.00615e-134	Pectin lyase fold	Pectate lyase	Pectate lyase	PL1_7	PL1_7	90.4306	377.867	95.2153	9	212	KNG45579	KNG45579	KNG45579	KNG47032
g5689.t1	KNG47032	0	Pectin lyase fold/virulence factor	Pectate lyase	Pectate lyase	PL1_7	PL1_7	91.2651	565.074	93.3735	8	332	KNG47032	KNG47032	KNG47032	KNG47032
g8343.t1	KNG51587	0	Pectin lyase fold	Pectate lyase	Pectate lyase	PL1_9	PL1_9	92.429	543.117	95.8991	5	317	KNG51587	KNG51587	KNG51587	KNG51587
g2952.t1	KNG48428	0	#N/A	#N/A	Dynactin p62 family	PL26	PL26	91.9799	1463.36	95.7393	1	798	KNG48428	KNG48428	KNG48428	KNG48428
g9027.t1	KNG48784	2.98485e-100	Pectin lyase fold	Pectate lyase	Fungal cellulose binding domain	PL3_2	PL3_2	66.8224	295.049	81.7757	6	213	KNG48784	KNG48784	KNG48784	KNG48784
g4188.t1	KNG48784	6.26645e-180	Pectin lyase fold	Pectate lyase	Fungal cellulose binding domain	PL3_2	PL3_2	71.875	500.36	83.7838	10	362	KNG48784	KNG47674	KNG46699	KNG48784
g7945.t1	KNG50705	2.87918e-113	Pectin lyase fold/virulence factor	Pectate lyase	Pectate lyase	PL3_2	PL3_2	89.2857	329.331	93.8776	6	214	KNG50705	KNG50705	KNG50705	KNG46723
g2553.t1	KNG46723	2.81316e-97	Pectin lyase fold/virulence factor	Pectate lyase	Pectate lyase	PL3_2	PL3	94.5736	284.648	96.124	6	251	KNG46723	KNG51272	KNG51272	KNG46723
g4337.t1	KNG49438	0	Pectin lyase fold	Pectate lyase	Pectate lyase	PL3_2	PL3_2	96.4286	567	98.7013	6	308	KNG49438	KNG49438	KNG49438	KNG49438
g3483.t1	KNG44289	0	Galactose-binding-like domain superfamily	Rhamnogalacturonan lyase B, N-terminal	Rhamnogalacturonan lyase B, N-terminal	PL4_1	PL4_1	85.3881	705.286	89.4977	3	420	KNG44289	KNG44289	KNG44289	KNG44289
g8745.t1	KNG50881	0	Rhamnogalacturonan lyase, domain II	Polysaccharide lyase family 4, domain II	Polysaccharide lyase family 4, domain II	PL4_1	PL4_1	86.2816	956.822	91.6968	2	554	KNG50881	KNG50881	KNG50881	KNG50881
g3814.t1	KNG50142	0	Galactose-binding-like domain superfamily	Polysaccharide lyase family 4, domain III	Polysaccharide lyase family 4, domain II	PL4_3	PL4_3	91.7949	1075.85	94.359	2	585	KNG50142	KNG50142	KNG50142	KNG50142
g8563.t1	KNG46372	1.44805e-150	Rhamnogalacturonan lyase, domain III	Polysaccharide lyase family 4, domain III	Polysaccharide lyase family 4, domain III	PL4_5	PL4_5	87.5	451.44	92.4242	2	264	KNG46372	KNG46372	KNG46372	KNG46372
g8562.t1	KNG46372	4.24284e-167	Galactose mutarotase-like domain superfamily	#N/A	Polysaccharide lyase family 4, domain III	PL4_5	PL4_5	90.0763	496.123	92.7481	1	262	KNG46372	KNG46372	KNG46372	KNG46372
g6933.t1	not available		Concanavalin A-like lectin/glucanase domain superfamily	Alginate lyase	#N/A	PL7	#N/A	0			0		not available	not available	not available	not available
g8132.t1	not available		Concanavalin A-like lectin/glucanase domain superfamily	Alginate lyase	#N/A	PL7	#N/A	0			0		not available	not available	not available	not available
g8867.t1	not available		Concanavalin A-like lectin/glucanase domain superfamily	Alginate lyase	#N/A	PL7	#N/A	0			0		not available	not available	not available	not available
g8133.t1	not available		Chondroitin AC/alginate lyase	Polysaccharide lyase family 8, super-sandwich domain	#N/A	PL8	#N/A	0			0		not available	not available	not available	not available
g1144.t1	KNG44425	0	Cupredoxin	Multicopper oxidase	Multicopper oxidase	AA1_2	AA1_2	85.0258	990.334	89.8451	11	577	KNG44425	KNG44425	KNG44425	KNG44425
g695.t1	KNG47875	0	Multicopper oxidase, copper-binding site	Multicopper oxidase	Multicopper oxidase	AA1_2	AA1_2	85.7934	952.584	93.1734	10	547	KNG47875	KNG47875	KNG47875	KNG51283
g1.t1	KNG51055	3.80504e-54	Multicopper oxidase, type 3	Multicopper oxidase	Multicopper oxidase	AA1_3	AA1_3	37.5	186.422	56.25	8	289	KNG51055	KNG51055	KNG51055	KNG48600
g6023.t1	KNG48600	0	Cupredoxin	Multicopper oxidase	Multicopper oxidase	AA1_3	AA1_3	89.8396	1055.05	95.5437	9	567	KNG48600	KNG48600	KNG48600	KNG51283
g2548.t1	KNG51269	0	Cupredoxin	Multicopper oxidase	Multicopper oxidase	AA1_3	AA1_3	90.1596	701.049	93.0851	10	589	KNG51269	KNG51269	KNG51269	KNG51283
g1698.t1	KNG51055	0	Cupredoxin	Multicopper oxidase	Multicopper oxidase	AA1_3	AA1_3	91.6324	1330.08	95.3361	9	729	KNG51055	KNG51055	KNG51055	KNG51055
g8076.t1	KNG44446	0	Cupredoxin	Multicopper oxidase	Multicopper oxidase	AA1_3	AA1_3	92.869	1147.5	96.8491	12	603	KNG44446	KNG44446	KNG44446	KNG44446
g2262.t1	KNG46067	1.34321e-175	#N/A	#N/A	#N/A	AA11	AA11	72.4466	494.582	78.8599	6	421	KNG46067	KNG46067	KNG46067	KNG46067
g2539.t1	KNG51246	6.96168e-177	#N/A	#N/A	Carbohydrate binding domain (family 19)	AA11	AA11	77.7487	495.738	84.8168	8	374	KNG51246	KNG51246	KNG51246	KNG51246
g6724.t1	KNG45595	0	#N/A	#N/A	#N/A	AA11	AA11	94.4039	602.823	97.5669	5	410	KNG45595	KNG45595	KNG45595	KNG45595
g3711.t1	KNG44234	5.28078e-102	#N/A	#N/A	#N/A	AA11	AA11	94.8276	306.99	98.2759	9	271	KNG44234	KNG44234	KNG44234	KNG44234
g3110.t1	KNG51474	0	Six-bladed beta-propeller, TolB-like	#N/A	#N/A	AA12	AA12	92.068	680.633	96.034	3	353	KNG51474	KNG51474	KNG51474	KNG51474
g3624.t1	KNG46826	0	Carbohydrate binding module family 20	Starch binding domain	Starch binding domain	AA13	AA13	90.884	641.343	94.1989	2	362	KNG46826	KNG46826	KNG46826	KNG46826
g7654.t1	KNG47520	0	Haem peroxidase	Peroxidase	Peroxidase	AA2	AA2	80.9524	586.26	90.1786	5	336	KNG47520	KNG47520	KNG47520	KNG47520
g2680.t1	KNG50370	0	Haem peroxidase, plant/fungal/bacterial	Peroxidase	Peroxidase	AA2	AA2	82.4242	565.459	90.303	4	330	KNG50370	KNG50370	KNG50370	KNG50370
g6196.t1	KNG45364	0	Catalase-peroxidase haem	Peroxidase	Peroxidase	AA2	AA2	93.8076	1415.59	96.3109	3	747	KNG45364	KNG45364	KNG45364	KNG45364
g1932.t1	KNG52290	0	Haem peroxidase, plant/fungal/bacterial	Peroxidase	Peroxidase	AA2	AA2	96.5241	671.774	98.6631	5	374	KNG52290	KNG52290	KNG52290	KNG52290
g4522.t1	KNG49402	0	Glucose-methanol-choline oxidoreductase, N-terminal	GMC oxidoreductase	GMC oxidoreductase	AA3	AA3	89.1344	947.192	90.4236	11	602	KNG49402	KNG49402	KNG49402	KNG48647
g1049.t1	KNG44475	0	Glucose-methanol-choline oxidoreductase, N-terminal	GMC oxidoreductase	GMC oxidoreductase	AA3	AA3	91.8121	1401.73	95.9732	9	745	KNG44475	KNG44475	KNG44475	KNG44475
g3453.t1	KNG49361	0	Glucose-methanol-choline oxidoreductase	GMC oxidoreductase	GMC oxidoreductase	AA3	AA3	94.0226	1140.56	97.0921	10	630	KNG49361	KNG49361	KNG49361	KNG46221
g8539.t1	KNG44456	0	Glucose-methanol-choline oxidoreductase, N-terminal	GMC oxidoreductase	GMC oxidoreductase	AA3_1	AA3_1	86.8154	904.049	92.9006	10	573	KNG44456	KNG44456	KNG44456	KNG47379
g6307.t1	KNG47868	0	Glucose-methanol-choline oxidoreductase, N-terminal	GMC oxidoreductase	Cytochrome domain of cellobiose dehydrogenase	AA3_1	AA3_1	87.3381	1130.55	91.3669	10	692	KNG47868	KNG47868	KNG47868	KNG47868
g8658.t1	KNG50938	1.87708e-119	Glucose-methanol-choline oxidoreductase, C-terminal	GMC oxidoreductase	GMC oxidoreductase	AA3_2	AA3_2	37.397	367.466	55.5189	10	602	KNG50938	KNG50938	KNG50938	KNG47379
g4937.t1	KNG45252	2.7284e-11	FAD/NAD(P)-binding domain superfamily	GMC oxidoreductase	GMC oxidoreductase	AA3_2	AA3_2	57.7778	62.3882	80	10	195	KNG45252	KNG49402	KNG49402	KNG45252
g3144.t1	KNG44063	0	FAD/NAD(P)-binding domain superfamily	GMC oxidoreductase	GMC oxidoreductase	AA3_2	AA3_2	89.2583	942.184	94.8849	10	605	KNG44063	KNG44064	KNG44064	KNG48647
g6692.t1	KNG50334	0	Glucose-methanol-choline oxidoreductase, C-terminal	GMC oxidoreductase	GMC oxidoreductase	AA3_2	AA3_2	93.3948	1124	95.3917	10	632	KNG50334	KNG50334	KNG50334	KNG50334
g129.t1	KNG45252	0	Glucose-methanol-choline oxidoreductase, N-terminal	GMC oxidoreductase	GMC oxidoreductase	AA3_2	AA3_2	93.4564	1150.58	97.4832	10	649	KNG45252	KNG45252	KNG45252	KNG44363
g4796.t1	KNG52080	0	Glucose-methanol-choline oxidoreductase	GMC oxidoreductase	GMC oxidoreductase	AA3_3	AA3_3	92.2951	1098.58	96.3934	10	635	KNG52080	KNG52080	KNG52080	KNG44363
g7468.t1	KNG44363	0	FAD/NAD(P)-binding domain superfamily	GMC oxidoreductase	GMC oxidoreductase	AA3_3	AA3_3	94.4361	1278.46	95.6391	10	665	KNG44363	KNG44363	KNG44363	KNG44363
g6745.t1	KNG49214	0	Cytokinin dehydrogenase, C-terminal domain superfamily	FAD binding domain	FAD linked oxidases, C-terminal domain	AA4	AA4	88.4701	839.721	94.0133	1	441	KNG49214	KNG49214	KNG49214	KNG49214
g1786.t1	KNG49304	0	Vanillyl-alcohol oxidase, C-terminal subdomain 2	FAD linked oxidases, C-terminal domain	FAD linked oxidases, C-terminal domain	AA4	AA4	98.2014	1105.51	98.741	4	556	KNG49304	KNG49304	KNG49304	KNG49304
g3441.t1	KNG43949	0	Galactose oxidase/kelch, beta-propeller	Glyoxal oxidase N-terminus	Glyoxal oxidase N-terminus	AA5	AA5	89.9573	1674.06	93.1624	7	936	KNG43949	KNG43949	KNG43949	KNG43949
g4833.t1	KNG47370	0	Chitin-binding, type 1	Chitin recognition protein	Glyoxal oxidase N-terminus	AA5_1	AA5_1	92.561	1444.48	95.122	22	818	KNG47370	KNG47370	KNG47370	KNG47370
g6522.t1	KNG45411	0	Coagulation factor 5/8 C-terminal domain	Domain of unknown function (DUF1929)	Domain of unknown function (DUF1929)	AA5_2	AA5_2	87.1492	1134.4	91.5805	5	677	KNG45411	KNG45411	KNG45411	KNG45411
g8779.t1	KNG51924	0	Galactose oxidase, central domain superfamily	Domain of unknown function (DUF1929)	Domain of unknown function (DUF1929)	AA5_2	AA5_2	91.6016	924.08	96.0938	5	513	KNG51924	KNG51924	KNG51924	KNG45411
g4724.t1	KNG46078	0	Kelch repeat type 1	Kelch motif	Domain of unknown function (DUF1929)	AA5_2	AA5_2	93.8834	1324.69	96.5861	4	703	KNG46078	KNG46078	KNG46078	KNG46078
g3212.t1	KNG46570	3.90465e-140	Flavoprotein-like superfamily	NADPH-dependent FMN reductase	NADPH-dependent FMN reductase	AA6	AA6	95.5882	388.267	99.0196	1	204	KNG46570	KNG46570	KNG46570	KNG46570
g2224.t1	KNG45760	3.4952e-133	FAD-binding, type 2	FAD binding domain	FAD binding domain	AA7	AA7	45.7786	396.356	63.0394	10	527	KNG45760	KNG46113	KNG46113	KNG45760
g6252.t1	KNG44194	0	FAD-binding, type 2-like superfamily	FAD binding domain	FAD binding domain	AA7	AA7	71.4567	735.717	78.937	10	486	KNG44194	KNG44194	KNG44194	KNG52497
g3029.t1	KNG46113	5.8221e-151	FAD-binding, type 2-like superfamily	FAD binding domain	Berberine and berberine like	AA7	AA7	75.1351	442.195	84.8649	10	516	KNG46113	KNG48302	KNG48302	KNG45758
g6708.t1	KNG50269	9.28255e-107	FAD linked oxidase, N-terminal	FAD binding domain	FAD binding domain	AA7	AA7	78.6047	316.235	86.5116	10	215	KNG50269	KNG50269	KNG50269	KNG50269
g4931.t1	KNG48867	3.00406e-112	FAD-binding, type 2	FAD binding domain	Berberine and berberine like	AA7	AA7	82.5688	344.354	88.0734	10	218	KNG48867	KNG48867	KNG48867	KNG48867
g3607.t1	KNG48882	0	FAD linked oxidase, N-terminal	FAD binding domain	FAD binding domain	AA7	AA7	84.5783	701.819	90.3614	10	424	KNG48882	KNG48882	KNG48882	KNG48393
g6170.t1	KNG45914	0	FAD-binding, type 2	FAD binding domain	Response regulator receiver domain	AA7	AA7	85.4167	886.33	90.3409	10	528	KNG45914	KNG45914	KNG45914	KNG45914
g3832.t1	KNG44228	0	FAD-binding, type 2	FAD binding domain	FAD binding domain	AA7	AA7	85.5186	910.212	90.6067	10	511	KNG44228	KNG44228	KNG44228	KNG44228
g3432.t1	KNG43943	0	FAD-binding, type 2	FAD binding domain	FAD binding domain	AA7	AA7	87.5502	824.313	91.3655	10	498	KNG43943	KNG43943	KNG43943	KNG43943
g1436.t1	KNG45758	0	FAD-binding, type 2-like superfamily	FAD binding domain	FAD binding domain	AA7	AA7	88.2243	939.488	94.2056	10	535	KNG45758	KNG45758	KNG45758	KNG45758
g180.t1	KNG51445	0	FAD-binding, type 2-like superfamily	Berberine and berberine like	Ankyrin repeats (many copies)	AA7	AA7	90.7095	1096.26	94.5946	10	592	KNG51445	KNG51445	KNG51445	KNG51445
g5624.t1	KNG46113	0	FAD linked oxidase, N-terminal	FAD binding domain	Berberine and berberine like	AA7	AA7	91.619	932.939	97.1429	10	525	KNG46113	KNG46113	KNG46113	KNG46113
g8696.t1	KNG52492	0	FAD-binding, type 2-like superfamily	FAD binding domain	FAD binding domain	AA7	AA7	92.1348	805.823	95.9551	10	456	KNG52492	KNG52492	KNG52492	KNG49926
g2687.t1	KNG47157	0	FAD linked oxidase, N-terminal	FAD binding domain	FAD binding domain	AA7	AA7	93.5714	1069.3	96.4286	10	590	KNG47157	KNG47157	KNG47157	KNG49926
g7278.t1	KNG43926	0	FAD linked oxidase, N-terminal	FAD binding domain	FAD binding domain	AA7	AA7	93.5841	794.653	97.3451	10	452	KNG43926	KNG43926	KNG43926	KNG43926
g2143.t1	KNG52019	0	FAD linked oxidase, N-terminal	FAD binding domain	Berberine and berberine like	AA7	AA7	94.061	1088.95	97.1108	10	623	KNG52019	KNG52019	KNG52019	KNG52019
g2057.t1	KNG45573	0	FAD linked oxidase, N-terminal	FAD binding domain	FAD binding domain	AA7	AA7	94.5098	903.664	98.0392	10	510	KNG45573	KNG45573	KNG45573	KNG45573
g5187.t1	KNG46002	0	FAD linked oxidase, N-terminal	FAD binding domain	FAD binding domain	AA7	AA7	94.8333	1171.38	97.5	10	600	KNG46002	KNG46002	KNG46002	KNG46002
g3246.t1	KNG51906	0	FAD-binding, type 2-like superfamily	FAD linked oxidases, C-terminal domain	FAD binding domain	AA7	AA7	95.0266	1044.26	97.3357	10	555	KNG51906	KNG51906	KNG51906	KNG51906
g634.t1	KNG45523	0	FAD linked oxidase, N-terminal	FAD binding domain	FAD binding domain	AA7	AA7	95.5734	963.755	98.1891	6	508	KNG45523	KNG45523	KNG45523	KNG44228
g4008.t1	KNG51801	0	Cellulose-binding domain, fungal	GMC oxidoreductase	GMC oxidoreductase	AA8	AA3_1	77.3973	1221.45	82.9909	11	876	KNG51801	KNG51801	KNG51801	KNG51801
g8974.t1	KNG46732	1.21489e-16	Glycoside hydrolase, family 61	Glycosyl hydrolase family 61	Glycosyl hydrolase family 61	AA9	AA9	27.3585	78.9518	45.6522	10	241	KNG46732	KNG51056	KNG51800	KNG45090
g7578.t1	KNG46659	7.48623e-19	Glycoside hydrolase, family 61	Glycosyl hydrolase family 61	Glycosyl hydrolase family 61	AA9	AA9	28.9474	83.5741	44.2982	9	225	KNG46659	KNG46659	KNG46659	KNG45090
g4009.t1	KNG51800	1.08491e-40	Glycoside hydrolase, family 61	Glycosyl hydrolase family 61	Glycosyl hydrolase family 61	AA9	AA9	54.6763	133.265	64.0288	6	133	KNG51800	KNG51800	KNG51800	KNG51800
g5584.t1	KNG51010	2.11723e-110	Glycoside hydrolase, family 61	Glycosyl hydrolase family 61	Glycosyl hydrolase family 61	AA9	AA9	66.0944	325.094	80.6867	11	261	KNG51010	KNG51010	KNG51010	KNG52247
g8598.t1	KNG52702	1.3834e-103	Glycoside hydrolase, family 61	Glycosyl hydrolase family 61	Glycosyl hydrolase family 61	AA9	AA9	79.0323	295.049	83.3333	10	186	KNG52702	KNG52702	KNG52702	KNG52702
g7210.t1	KNG46732	1.90284e-163	Glycoside hydrolase, family 61	Glycosyl hydrolase family 61	Glycosyl hydrolase family 61	AA9	AA9	80.1282	458.373	87.5	10	312	KNG46732	KNG46732	KNG46732	KNG46732
g7501.t1	KNG47075	0	Glycoside hydrolase, family 61	Glycosyl hydrolase family 61	Glycosyl hydrolase family 61	AA9	AA9	83.3667	727.243	88.7776	10	499	KNG47075	KNG47075	KNG47075	KNG47075
g5325.t1	KNG52516	3.1401e-108	Glycoside hydrolase, family 61	Glycosyl hydrolase family 61	Glycosyl hydrolase family 61	AA9	AA9	84.058	327.791	85.9903	10	213	KNG52516	KNG52516	KNG52516	KNG51113
g4850.t1	KNG51099	6.26665e-149	Glycoside hydrolase, family 61	Glycosyl hydrolase family 61	Glycosyl hydrolase family 61	AA9	AA9	87.3362	412.92	90.8297	10	238	KNG51099	KNG51099	KNG51099	KNG51056
g3866.t1	KNG49167	0	Cellulose-binding domain, fungal	Glycosyl hydrolase family 61	Glycosyl hydrolase family 61	AA9	AA9	88.6503	512.301	92.3313	10	326	KNG49167	KNG49167	KNG49167	KNG49167
g832.t1	KNG45090	0	Glycoside hydrolase, family 61	Glycosyl hydrolase family 61	Glycosyl hydrolase family 61	AA9	AA9	88.9273	501.516	94.1176	10	295	KNG45090	KNG45090	KNG45090	KNG47153
g1151.t1	KNG44433	4.74569e-163	Glycoside hydrolase, family 61	Glycosyl hydrolase family 61	Glycosyl hydrolase family 61	AA9	AA9	90.2542	450.284	93.6441	10	265	KNG44433	KNG44433	KNG44433	KNG45090
g5543.t1	KNG47674	6.65714e-177	Cellulose-binding domain, fungal	Glycosyl hydrolase family 61	Mpv17 / PMP22 family	AA9	AA9	90.4025	503.056	91.6409	11	323	KNG47674	KNG47674	KNG47674	KNG47674
g1792.t1	KNG49302	1.01042e-148	Glycoside hydrolase, family 61	Glycosyl hydrolase family 61	tRNA synthetases class I (E and Q), catalytic domain	AA9	AA9	90.5579	456.447	96.1373	10	238	KNG49302	KNG49302	KNG49302	KNG52447
g1163.t1	KNG51010	1.43172e-149	Glycoside hydrolase, family 61	Glycosyl hydrolase family 61	Glycosyl hydrolase family 61	AA9	AA9	92.1739	422.165	94.7826	11	247	KNG51010	KNG51010	KNG51010	KNG46732
g2428.t1	KNG50658	6.84082e-102	Glycoside hydrolase, family 61	Glycosyl hydrolase family 61	Glycosyl hydrolase family 61	AA9	AA9	92.2727	293.123	94.5455	10	220	KNG50658	KNG50658	KNG50658	KNG50658
g1696.t1	KNG51056	3.75769e-159	Cellulose-binding domain, fungal	Fungal cellulose binding domain	Glycosyl hydrolase family 61	AA9	AA9	92.2747	459.529	94.8498	13	355	KNG51056	KNG51056	KNG51056	KNG50248
g6439.t1	KNG50651	6.3894e-163	Glycoside hydrolase, family 61	Glycosyl hydrolase family 61	Glycosyl hydrolase family 61	AA9	AA9	93.0612	449.514	95.102	10	245	KNG50651	KNG50651	KNG50651	KNG50651
g572.t1	KNG46659	4.55237e-175	Glycoside hydrolase, family 61	Glycosyl hydrolase family 61	Glycosyl hydrolase family 61	AA9	AA9	93.1452	480.33	97.1774	10	248	KNG46659	KNG46659	KNG46659	KNG46659
g1668.t1	KNG49969	2.63652e-145	Glycoside hydrolase, family 61	Glycosyl hydrolase family 61	Glycosyl hydrolase family 61	AA9	AA9	94.6078	407.142	98.5294	10	215	KNG49969	KNG49969	KNG49969	KNG44741
g2754.t1	KNG50248	2.15085e-157	Glycoside hydrolase, family 61	Glycosyl hydrolase family 61	Glycosyl hydrolase family 61	AA9	AA9	95.0226	442.965	98.19	10	227	KNG50248	KNG50248	KNG50248	KNG51099
g8082.t1	KNG47480	1.32462e-82	Glycoside hydrolase, family 61	Glycosyl hydrolase family 61	Glycosyl hydrolase family 61	AA9	AA9	95.5882	240.736	99.2647	10	139	KNG47480	KNG47480	KNG47480	KNG49302
g8266.t1	KNG50869	1.57687e-49	Glycoside hydrolase, family 61	Glycosyl hydrolase family 61	Glycosyl hydrolase family 61	AA9	AA9	97.3684	155.606	98.6842	1	76	KNG50869	KNG50869	KNG50869	KNG50869
g8609.t1	KNG44741	5.59934e-149	Glycoside hydrolase, family 61	Glycosyl hydrolase family 61	Glycosyl hydrolase family 61	AA9	AA9	97.4249	438.728	99.5708	10	233	KNG44741	KNG44741	KNG44741	KNG44741
g4787.t1	KNG51113	2.66028e-145	Glycoside hydrolase, family 61	Glycosyl hydrolase family 61	Glycosyl hydrolase family 61	AA9	AA9	97.5	413.305	97.7376	13	227	KNG51113	KNG51113	KNG51113	KNG46732
g3740.t1	KNG44598	9.57169e-14	Chloramphenicol acetyltransferase-like domain superfamily	Transferase family	Transferase family	#N/A	#N/A	21.1027	72.0182	38.7833	1	470	KNG44598	KNG44598	KNG44598	KNG44598
g6759.t1	KNG46932	0	10TM putative phosphate transporter, cytosolic domain	Cytosolic domain of 10TM putative phosphate transporter	Calcium-dependent channel, 7TM region, putative phosphate	#N/A	#N/A	93.4224	1761.5	95.6835	7	970	KNG46932	KNG46932	KNG46932	KNG46932
g1454.t1	KNG45785	0	10TM putative phosphate transporter, extracellular tail	Extracellular tail, of 10TM putative phosphate transporter	Calcium-dependent channel, 7TM region, putative phosphate	#N/A	#N/A	89.2283	2046.55	93.328	9	1239	KNG45785	KNG45785	KNG45785	KNG45785
g4568.t1	KNG44936	0	10TM putative phosphate transporter, extracellular tail	Extracellular tail, of 10TM putative phosphate transporter	Signal recognition particle, alpha subunit, N-terminal	#N/A	#N/A	92.6506	1548.87	96.3855	8	832	KNG44936	KNG44936	KNG44936	KNG51012
g7480.t1	KNG51228	0	14-3-3 domain	14-3-3 protein	14-3-3 protein	#N/A	#N/A	90.613	795.423	92.3372	1	521	KNG51228	KNG51228	KNG51228	KNG51228
g4943.t1	KNG51938	0	14-3-3 domain	14-3-3 protein	14-3-3 protein	#N/A	#N/A	99.2424	533.872	99.2424	3	264	KNG51938	KNG51938	KNG51938	KNG51938
g7393.t1	KNG49129	1.48897e-137	14-3-3 protein, conserved site	14-3-3 protein	Protein of unknown function (DUF1640)	#N/A	#N/A	96.4758	425.246	96.9163	2	249	KNG49129	KNG49129	KNG49129	KNG51938
g1390.t1	KNG49124	0	18S rRNA (guanine(1575)-N(7))-methyltransferase Bud23-like	Methyltransferase involved in Williams-Beuren syndrome	Methyltransferase involved in Williams-Beuren syndrome	#N/A	#N/A	99.2857	517.694	99.6429	2	280	KNG49124	KNG49124	KNG49124	KNG49124
g2246.t1	KNG49251	0	2-epi-5-epi-valiolone synthase	3-dehydroquinate synthase	3-dehydroquinate synthase	#N/A	#N/A	97.6139	914.45	98.6985	2	461	KNG49251	KNG49251	KNG49251	KNG49251
g8019.t1	KNG50245	0	2Fe-2S ferredoxin, iron-sulphur binding site	[2Fe-2S] binding domain	Aldehyde oxidase and xanthine dehydrogenase, a/b hammerhead domain	#N/A	#N/A	97.874	2494.92	98.9764	3	1269	KNG50245	KNG50245	KNG50245	KNG50245
g5912.t1	KNG50830	4.68112e-60	2Fe-2S ferredoxin-type iron-sulfur binding domain	2Fe-2S iron-sulfur cluster binding domain	3-alpha domain	#N/A	#N/A	82.4561	191.815	89.4737	1	114	KNG50830	KNG50830	KNG50830	KNG50830
g7926.t1	KNG49328	1.02373e-75	2Fe-2S ferredoxin-type iron-sulfur binding domain	2Fe-2S iron-sulfur cluster binding domain	2Fe-2S iron-sulfur cluster binding domain	#N/A	#N/A	94.2857	221.476	97.8571	1	140	KNG49328	KNG49328	KNG49328	KNG49328
g7453.t1	KNG45311	0	2-isopropylmalate synthase LeuA, allosteric (dimerisation) domain	LeuA allosteric (dimerisation) domain	HMGL-like	#N/A	#N/A	97.9528	1229.54	98.7402	2	635	KNG45311	KNG45311	KNG45311	KNG45311
g8318.t1	KNG50164	0	2-methylcitrate dehydratase PrpD	MmgE/PrpD family	MmgE/PrpD family	#N/A	#N/A	97.9839	1025	98.7903	1	496	KNG50164	KNG50164	KNG50164	KNG50164
g2882.t1	KNG51379	0	2-oxoacid dehydrogenase acyltransferase, catalytic domain	2-oxoacid dehydrogenases acyltransferase (catalytic domain)	Biotin-requiring enzyme	#N/A	#N/A	88.7379	897.501	91.6505	4	515	KNG51379	KNG51379	KNG51379	KNG51379
g3188.t1	KNG52608	0	2-oxoacid dehydrogenase acyltransferase, catalytic domain	2-oxoacid dehydrogenases acyltransferase (catalytic domain)	2-oxoacid dehydrogenases acyltransferase (catalytic domain)	#N/A	#N/A	98.2759	723.005	99.3534	5	464	KNG52608	KNG52608	KNG52608	KNG52608
g3371.t1	KNG44793	1.91891e-72	3,4-dihydroxy-2-butanone 4-phosphate synthase, RibB	3,4-dihydroxy-2-butanone 4-phosphate synthase	3,4-dihydroxy-2-butanone 4-phosphate synthase	#N/A	#N/A	98.3871	217.624	98.3871	1	124	KNG44793	KNG44793	KNG44793	KNG44793
g1736.t1	KNG47438	0	3'5'-cyclic nucleotide phosphodiesterase, catalytic domain	3'5'-cyclic nucleotide phosphodiesterase	3'5'-cyclic nucleotide phosphodiesterase	#N/A	#N/A	94.0223	1690.24	95.4407	1	972	KNG47438	KNG47438	KNG47438	KNG47438
g6783.t1	KNG52266	0	3-dehydroquinate dehydratase type I	Type I 3-dehydroquinase	Type I 3-dehydroquinase	#N/A	#N/A	97.281	1290.4	98.6405	4	662	KNG52266	KNG52266	KNG52266	KNG52266
g669.t1	KNG44522	5.3454e-77	3-hydroxyacyl-CoA dehydrogenase, C-terminal	3-hydroxyacyl-CoA dehydrogenase, C-terminal domain	3-hydroxyacyl-CoA dehydrogenase, C-terminal domain	#N/A	#N/A	81.2121	246.514	87.8788	1	165	KNG44522	KNG44522	KNG44522	KNG44522
g670.t1	KNG44522	6.16196e-94	3-hydroxyacyl-CoA dehydrogenase, NAD binding	3-hydroxyacyl-CoA dehydrogenase, NAD binding domain	3-hydroxyacyl-CoA dehydrogenase, C-terminal domain	#N/A	#N/A	75.5435	296.204	86.413	2	184	KNG44522	KNG44522	KNG44522	KNG44522
g3867.t1	KNG50571	0	3-hydroxyacyl-CoA dehydrogenase, NAD binding	3-hydroxyacyl-CoA dehydrogenase, NAD binding domain	3-hydroxyacyl-CoA dehydrogenase, C-terminal domain	#N/A	#N/A	87.8049	608.601	95.122	3	328	KNG50571	KNG50571	KNG50571	KNG50571
g3689.t1	KNG52014	0	3-hydroxyisobutyrate dehydrogenase-related	NAD binding domain of 6-phosphogluconate dehydrogenase	Major Facilitator Superfamily	#N/A	GT90	86.1027	571.622	88.5196	5	310	KNG52014	KNG52014	KNG52014	KNG51463
g6406.t1	KNG52100	0	3-isopropylmalate dehydratase, large subunit	Aconitase C-terminal domain	Glycosyl transferase family 4	#N/A	#N/A	51.3907	732.635	66.6225	6	737	KNG52100	KNG52100	KNG52100	KNG52100
g5413.t1	KNG52330	3.85108e-157	3-oxo-5-alpha-steroid 4-dehydrogenase	3-oxo-5-alpha-steroid 4-dehydrogenase	3-oxo-5-alpha-steroid 4-dehydrogenase	#N/A	#N/A	96.2963	435.647	98.1481	1	216	KNG52330	KNG52330	KNG52330	KNG52330
g7150.t1	KNG44770	0	3-oxo-5-alpha-steroid 4-dehydrogenase, C-terminal	Protein of unknown function (DUF1295)	Protein of unknown function (DUF1295)	#N/A	#N/A	84.3373	525.398	87.0482	2	292	KNG44770	KNG44770	KNG44770	KNG44770
g6315.t1	KNG44946	0	3-oxo-5-alpha-steroid 4-dehydrogenase, C-terminal	3-oxo-5-alpha-steroid 4-dehydrogenase	Arginine-tRNA-protein transferase, C terminus	#N/A	#N/A	95.3488	602.053	98.0066	1	301	KNG44946	KNG44946	KNG44946	KNG44946
g9260.t1	KNG46626	2.37903e-75	4Fe-4S ferredoxin-type, iron-sulphur binding domain	#N/A	Integrase core domain	#N/A	#N/A	69.7531	248.054	85.1852	2	246	KNG46626	KNG46626	KNG46626	KNG52814
g7062.t1	KNG52350	0	4-hydroxybenzoate polyprenyltransferase	UbiA prenyltransferase family	UbiA prenyltransferase family	#N/A	#N/A	91.0194	679.093	93.932	3	412	KNG52350	KNG52350	KNG52350	KNG52350
g5571.t1	KNG46441	0	4'-phosphopantetheinyl transferase domain superfamily	4'-phosphopantetheinyl transferase superfamily	4'-phosphopantetheinyl transferase superfamily	#N/A	#N/A	87.6471	627.091	92.3529	1	340	KNG46441	KNG46441	KNG46441	KNG46441
g290.t1	KNG48852	7.18227e-126	50S ribosomal protein L18Ae/60S ribosomal protein L20 and L18a	Ribosomal proteins 50S-L18Ae/60S-L20/60S-L18A	Ribosomal proteins 50S-L18Ae/60S-L20/60S-L18A	#N/A	#N/A	94.5055	352.829	95.6044	1	182	KNG48852	KNG48852	KNG48852	KNG48852
g8374.t1	KNG48348	0	50S ribosomal protein L30e-like	eRF1 domain 3	eRF1 domain 2	#N/A	#N/A	96.6746	827.009	97.3872	1	421	KNG48348	KNG48348	KNG48348	KNG48348
g8143.t1	KNG52155	2.78003e-132	5-formyltetrahydrofolate cyclo-ligase	5-formyltetrahydrofolate cyclo-ligase family	5-formyltetrahydrofolate cyclo-ligase family	#N/A	#N/A	91.5789	369.392	96.3158	1	190	KNG52155	KNG52155	KNG52155	KNG52155
g6955.t1	KNG45883	0	5'-Nucleotidase, C-terminal	5'-nucleotidase, C-terminal domain	Calcineurin-like phosphoesterase	#N/A	#N/A	89.5928	1169.84	93.6652	3	652	KNG45883	KNG45883	KNG45883	KNG45883
g5151.t1	KNG46513	2.07772e-170	60S acidic ribosomal protein P0	60s Acidic ribosomal protein	60s Acidic ribosomal protein	#N/A	#N/A	96.4968	474.167	98.0892	2	314	KNG46513	KNG46513	KNG46513	KNG46513
g6330.t1	KNG45176	0	6-phosphogluconate dehydrogenase, C-terminal	6-phosphogluconate dehydrogenase, C-terminal domain	6-phosphogluconate dehydrogenase, C-terminal domain	#N/A	#N/A	95.6	1003.43	98.2	4	500	KNG45176	KNG45176	KNG45176	KNG45176
g910.t1	KNG47486	0	6-phosphogluconate dehydrogenase, domain 2	NAD binding domain of 6-phosphogluconate dehydrogenase	Glutathione S-transferase, C-terminal domain	#N/A	#N/A	92.4658	756.903	95.8904	5	438	KNG47486	KNG47486	KNG47486	KNG47486
g114.t1	KNG47011	0	6-phosphogluconate dehydrogenase, domain 2	NAD binding domain of 6-phosphogluconate dehydrogenase	NAD binding domain of 6-phosphogluconate dehydrogenase	#N/A	#N/A	97.9798	509.99	99.6633	4	308	KNG47011	KNG47011	KNG47011	KNG51657
g399.t1	KNG44809	0	6-phosphogluconate dehydrogenase, domain 2	Acetohydroxy acid isomeroreductase, NADPH-binding domain	Acetohydroxy acid isomeroreductase, NADPH-binding domain	#N/A	#N/A	99.2537	757.288	99.7512	1	402	KNG44809	KNG44809	KNG44809	KNG44809
g6967.t1	KNG44642	4.99738e-58	6-phosphogluconate dehydrogenase, NADP-binding	NAD binding domain of 6-phosphogluconate dehydrogenase	NAD-binding of NADP-dependent 3-hydroxyisobutyrate dehydrogenase	#N/A	CE10	71.223	194.126	83.4532	4	179	KNG44642	KNG44642	KNG44642	KNG51657
g7491.t1	KNG45045	0	6-phosphogluconate dehydrogenase, NADP-binding	NAD binding domain of 6-phosphogluconate dehydrogenase	NAD binding domain of 6-phosphogluconate dehydrogenase	#N/A	#N/A	94.685	939.102	95.4724	2	508	KNG45045	KNG45045	KNG45045	KNG45045
g460.t1	KNG51163	0	6-phosphogluconate dehydrogenase-like, C-terminal domain superfamily	Mannitol dehydrogenase C-terminal domain	Mannitol dehydrogenase C-terminal domain	#N/A	#N/A	95.9436	1113.6	97.5309	2	567	KNG51163	KNG51163	KNG51163	KNG51163
g4814.t1	KNG49364	7.36057e-157	6-phosphogluconate dehydrogenase-like, C-terminal domain superfamily	3-hydroxyacyl-CoA dehydrogenase, C-terminal domain	3-hydroxyacyl-CoA dehydrogenase, C-terminal domain	#N/A	#N/A	96.7153	438.728	97.8102	3	274	KNG49364	KNG49364	KNG49364	KNG49364
g1987.t1	KNG48289	0	6-phosphogluconate dehydrogenase-like, C-terminal domain superfamily	NADP oxidoreductase coenzyme F420-dependent	Pyrroline-5-carboxylate reductase dimerisation	#N/A	#N/A	97.1609	632.869	99.3691	2	329	KNG48289	KNG48289	KNG48289	KNG45006
g202.t1	KNG49694	0	6-phosphogluconate dehydrogenase-like, C-terminal domain superfamily	Prephenate dehydrogenase	Prephenate dehydrogenase	#N/A	#N/A	97.861	749.584	99.1979	1	374	KNG49694	KNG49694	KNG49694	KNG49694
g2575.t1	KNG47455	1.2433e-158	6-phosphogluconolactonase, DevB-type	Glucosamine-6-phosphate isomerases/6-phosphogluconolactonase	Glucosamine-6-phosphate isomerases/6-phosphogluconolactonase	#N/A	#N/A	98.3333	459.144	100	1	240	KNG47455	KNG47455	KNG47455	KNG47455
g6937.t1	KNG46830	0	ABC transporter type 1, transmembrane domain	ABC transporter transmembrane region	ABC transporter transmembrane region	#N/A	#N/A	87.1473	2072.36	90.7524	25	1271	KNG46830	KNG46830	KNG46830	KNG49864
g515.t1	KNG50673	0	ABC transporter type 1, transmembrane domain	ABC transporter transmembrane region	ABC transporter	#N/A	#N/A	92.8264	1174.46	94.1176	16	697	KNG50673	KNG50673	KNG50673	KNG50673
g8943.t1	KNG46704	0	ABC transporter type 1, transmembrane domain	ABC transporter transmembrane region 2	ABC transporter transmembrane region 2	#N/A	#N/A	94.7681	1490.71	96.4328	12	834	KNG46704	KNG46704	KNG46704	KNG46704
g2636.t1	KNG49864	0	ABC transporter type 1, transmembrane domain	ABC transporter transmembrane region	ABC transporter transmembrane region	#N/A	#N/A	96.0311	2466.42	98.1323	24	1285	KNG49864	KNG49864	KNG49864	KNG49864
g1888.t1	KNG49014	0	ABC transporter type 1, transmembrane domain	ABC transporter	ABC transporter	#N/A	#N/A	96.9199	2611.25	98.3573	28	1460	KNG49014	KNG49014	KNG49014	KNG49014
g64.t1	KNG48964	0	ABC transporter type 1, transmembrane domain	ABC transporter transmembrane region	ABC transporter	#N/A	#N/A	97.9499	860.136	99.3166	14	439	KNG48964	KNG48964	KNG48964	KNG48964
g8754.t1	KNG49014	1.24596e-166	ABC transporter type 1, transmembrane domain superfamily	ABC transporter transmembrane region	ABC transporter	#N/A	#N/A	52.459	540.421	67.2131	24	1120	KNG49014	KNG45151	KNG45151	KNG46388
g8068.t1	KNG46388	0	ABC transporter type 1, transmembrane domain superfamily	ABC transporter transmembrane region	ABC transporter transmembrane region	#N/A	#N/A	93.1498	2720.27	96.642	27	1488	KNG46388	KNG46388	KNG46388	KNG46388
g65.t1	KNG48964	0	ABC transporter type 1, transmembrane domain superfamily	ABC transporter transmembrane region	ABC transporter	#N/A	#N/A	95.9488	854.744	97.6546	5	469	KNG48964	KNG48964	KNG48964	KNG48964
g1118.t1	KNG51694	0	ABC transporter type 1, transmembrane domain superfamily	ABC transporter	ABC transporter transmembrane region	#N/A	#N/A	96.965	2419.81	98.7549	23	1317	KNG51694	KNG51694	KNG51694	KNG49864
g4582.t1	KNG45304	0	ABC transporter, conserved site	ABC-2 type transporter	ABC transporter	#N/A	#N/A	91.2837	1147.11	95.7211	18	631	KNG45304	KNG45304	KNG45304	KNG45304
g4312.t1	KNG45151	0	ABC transporter, conserved site	ABC transporter	ABC transporter	#N/A	#N/A	91.5517	2950.23	93.5057	33	1689	KNG45151	KNG45151	KNG45151	KNG45151
g7276.t1	KNG51277	0	ABC transporter, conserved site	ABC-transporter extracellular N-terminal	ABC-transporter extracellular N-terminal	#N/A	#N/A	91.6213	2681.75	94.2779	12	1446	KNG51277	KNG51277	KNG51277	KNG44845
g1026.t1	KNG44845	0	ABC transporter, conserved site	CDR ABC transporter	ABC transporter	#N/A	#N/A	93.9317	3029.97	96.397	12	1581	KNG44845	KNG44845	KNG44845	KNG44845
g1363.t1	KNG46124	0	ABC transporter, conserved site	CDR ABC transporter	ABC-transporter extracellular N-terminal	#N/A	#N/A	95.5645	2919.41	97.7823	14	1488	KNG46124	KNG46124	KNG46124	KNG46124
g8185.t1	KNG45079	0	ABC transporter, conserved site	ABC transporter transmembrane region	ABC transporter	#N/A	#N/A	97.1391	2985.28	98.4395	30	1538	KNG45079	KNG45079	KNG45079	KNG45079
g7823.t1	KNG44971	0	ABC transporter, conserved site	ABC transporter	ABC transporter	#N/A	#N/A	98.832	2085.84	99.6406	19	1113	KNG44971	KNG44971	KNG44971	KNG44971
g7824.t1	KNG51694	0	ABC transporter-like	ABC transporter transmembrane region	ABC transporter transmembrane region	#N/A	#N/A	43.9791	861.677	64.9215	28	1235	KNG51694	KNG46868	KNG46868	KNG51694
g3650.t1	KNG46978	0	ABC transporter-like	ABC transporter	ABC transporter	#N/A	#N/A	84.048	955.666	88.6792	4	553	KNG46978	KNG46978	KNG46978	KNG46978
g5318.t1	KNG49730	0	ABC transporter-like	ABC-transporter extracellular N-terminal	ABC-2 type transporter	#N/A	#N/A	91.1056	2871.65	93.391	14	1619	KNG49730	KNG49730	KNG49730	KNG49730
g6098.t1	KNG50773	0	ABC transporter-like	ABC transporter	ABC transporter transmembrane region	#N/A	#N/A	92.622	1687.93	95.6867	13	881	KNG50773	KNG50773	KNG50773	KNG50773
g3417.t1	KNG49612	0	ABC transporter-like	ABC transporter	ABC transporter	#N/A	#N/A	92.7861	1328.15	96.0199	35	1050	KNG49612	KNG49612	KNG49612	KNG46830
g2430.t1	KNG50656	0	ABC transporter-like	ABC transporter	ABC-2 type transporter	#N/A	#N/A	93.2483	2512.26	95.1988	23	1333	KNG50656	KNG50656	KNG50656	KNG50656
g3108.t1	KNG51472	0	ABC transporter-like	ABC transporter	ABC transporter	#N/A	#N/A	95.1872	1385.55	96.2567	27	748	KNG51472	KNG51472	KNG51472	KNG51472
g2281.t1	KNG47393	0	ABC transporter-like	ABC-2 type transporter	ABC-2 type transporter	#N/A	#N/A	98.0926	1904.03	99.0917	18	1100	KNG47393	KNG47393	KNG47393	KNG47393
g1627.t1	KNG52097	0	ABC-2 type transporter	ABC-2 type transporter	ABC-2 type transporter	#N/A	#N/A	92.346	2977.19	95.2707	14	1594	KNG52097	KNG52097	KNG52097	KNG52097
g8037.t1	KNG50898	0	ABC-transporter extension domain	ABC transporter	ABC transporter	#N/A	#N/A	89.6142	1152.5	94.8071	25	674	KNG50898	KNG50898	KNG50898	KNG50898
g803.t1	KNG50498	0	ABC-transporter extension domain	ABC transporter	CTLH/CRA C-terminal to LisH motif domain	#N/A	#N/A	98.2363	1157.51	98.9418	21	567	KNG50498	KNG50498	KNG50498	KNG50498
g3538.t1	KNG49239	0	ABC-transporter N-terminal domain	ABC-transporter extracellular N-terminal	CDR ABC transporter	#N/A	#N/A	95.2642	2709.86	96.7742	13	1471	KNG49239	KNG49239	KNG49239	KNG52097
g5597.t1	KNG49903	0	Abscisic acid G-protein coupled receptor-like domain	Abscisic acid G-protein coupled receptor	The Golgi pH Regulator (GPHR) Family N-terminal	#N/A	#N/A	81.8605	1028.08	85.7364	1	645	KNG49903	KNG49903	KNG49903	KNG49903
g2567.t1	KNG50682	0	Acetamidase/Formamidase	Acetamidase/Formamidase family	Acetamidase/Formamidase family	#N/A	#N/A	95.0125	800.816	97.5062	1	398	KNG50682	KNG50682	KNG50682	KNG50682
g6449.t1	KNG52163	1.99064e-92	Acetate transporter GPR1/FUN34/SatP family	GPR1/FUN34/yaaH family	GPR1/FUN34/yaaH family	#N/A	#N/A	91.3462	276.944	93.4911	5	169	KNG52163	KNG52163	KNG52163	KNG52163
g6167.t1	KNG45059	2.53069e-30	Acetate transporter GPR1/FUN34/SatP family	GPR1/FUN34/yaaH family	Multicopper oxidase	#N/A	AA1_3	94.2308	118.242	100	5	220	KNG45059	KNG45059	KNG45059	KNG50748
g921.t1	KNG47291	2.33565e-180	Acetate transporter GPR1/FUN34/SatP family	GPR1/FUN34/yaaH family	GPR1/FUN34/yaaH family	#N/A	#N/A	94.3709	498.434	98.3444	3	302	KNG47291	KNG47291	KNG47291	KNG47291
g9051.t1	KNG52759	3.93388e-47	Acetoacetate decarboxylase	Acetoacetate decarboxylase (ADC)	Acetoacetate decarboxylase (ADC)	#N/A	#N/A	39.5556	155.992	59.1111	1	222	KNG52759	KNG52759	KNG52759	KNG52759
g3069.t1	KNG47470	0	Acetoacetate decarboxylase	Acetoacetate decarboxylase (ADC)	Acetoacetate decarboxylase (ADC)	#N/A	#N/A	88.4993	1300.8	93.5484	10	713	KNG47470	KNG47470	KNG47470	KNG47470
g7132.t1	KNG44550	0	Acetyl-CoA carboxylase	Carboxyl transferase domain	Carboxyl transferase domain	#N/A	GH76	96.796	1135.94	98.145	2	593	KNG44550	KNG44550	KNG44550	KNG44550
g5263.t1	KNG50968	0	Acetyl-coenzyme A carboxyltransferase, C-terminal	Carboxyl transferase domain	Carboxyl transferase domain	#N/A	#N/A	86.8376	975.311	89.9145	3	585	KNG50968	KNG50968	KNG50968	KNG50968
g6214.t1	KNG50707	0	Acetyl-coenzyme A carboxyltransferase, C-terminal	Carboxyl transferase domain	Carbamoyl-phosphate synthase L chain, ATP binding domain	#N/A	#N/A	98.087	4608.51	98.6957	9	2300	KNG50707	KNG50707	KNG50707	KNG50707
g8644.t1	KNG47799	0	Acetyl-coenzyme A synthetase, N-terminal domain	Acetyl-coenzyme A synthetase N-terminus	Acetyl-coenzyme A synthetase N-terminus	#N/A	#N/A	93.1186	1303.89	96.1933	8	683	KNG47799	KNG47799	KNG47799	KNG47799
g1624.t1	KNG52094	0	Acetylglutamate kinase-like superfamily	Amino acid kinase family	Amino acid kinase family	#N/A	#N/A	92.112	697.582	93.6387	1	393	KNG52094	KNG52094	KNG52094	KNG52094
g2743.t1	KNG50256	0	Acetylglutamate kinase-like superfamily	Amino acid kinase family	Amino acid kinase family	#N/A	#N/A	97.6351	1757.27	98.4234	1	888	KNG50256	KNG50256	KNG50256	KNG50256
g1559.t1	KNG48229	0	Acin1, RNSP1-SAP18 binding (RSB) motif	RNSP1-SAP18 binding (RSB) motif	Organic solute transporter Ostalpha	#N/A	#N/A	87.963	1018.07	92.1296	1	648	KNG48229	KNG48229	KNG48229	KNG48229
g1630.t1	KNG52100	0	Aconitase/3-isopropylmalate dehydratase large subunit, alpha/beta/alpha domain	Aconitase C-terminal domain	Glycosyl transferase family 4	#N/A	#N/A	98.3029	1503.8	99.0862	5	766	KNG52100	KNG52100	KNG52100	KNG52100
g6125.t1	KNG47532	0	Aconitase/3-isopropylmalate dehydratase large subunit, alpha/beta/alpha domain	Aconitase C-terminal domain	Aconitase family (aconitate hydratase)	#N/A	#N/A	99.2318	1561.58	99.7439	6	781	KNG47532	KNG47532	KNG47532	KNG47532
g8534.t1	KNG48748	0	Aconitase/3-isopropylmalate dehydratase large subunit, alpha/beta/alpha, subdomain 1/3	Aconitase C-terminal domain	Aconitase C-terminal domain	#N/A	#N/A	97.3684	1636.31	98.2057	5	836	KNG48748	KNG48748	KNG48748	KNG48748
g3418.t1	KNG49613	0	ACP-like superfamily	Condensation domain	Phosphopantetheine attachment site	#N/A	#N/A	82.6406	8153.51	89.3939	97	4884	KNG49613	KNG49613	KNG49613	KNG49613
g5454.t1	KNG48582	0	ACT domain	ACT domain	ACT domain	#N/A	#N/A	97.8723	577.015	98.5816	2	282	KNG48582	KNG48582	KNG48582	KNG48582
g1936.t1	KNG52292	0	ACT domain	Small subunit of acetolactate synthase	Small subunit of acetolactate synthase	#N/A	#N/A	98.4615	560.836	99.3846	1	325	KNG52292	KNG52292	KNG52292	KNG52292
g1403.t1	KNG49996	0	Actin cytoskeleton-regulatory complex protein End3	Actin cytoskeleton-regulatory complex protein END3	Actin cytoskeleton-regulatory complex protein END3	#N/A	#N/A	95.5	765.763	97.5	5	393	KNG49996	KNG49996	KNG49996	KNG49996
g8639.t1	KNG49721	0	Actin family	Actin	Actin	#N/A	#N/A	89.4977	775.393	94.0639	7	437	KNG49721	KNG49721	KNG49721	KNG49721
g7001.t1	KNG49617	0	Actin family	Actin	Actin	#N/A	#N/A	91.3961	996.882	93.9935	4	612	KNG49617	KNG49617	KNG49617	KNG49617
g1171.t1	KNG51001	0	Actin family	Actin	Actin	#N/A	#N/A	93.6283	1065.83	96.8142	4	565	KNG51001	KNG51001	KNG51001	KNG51001
g4919.t1	KNG49423	0	Actin family	Actin	Actin	#N/A	#N/A	96.1538	1387.86	97.7208	3	702	KNG49423	KNG49423	KNG49423	KNG49423
g5091.t1	KNG52721	0	Actin family	Actin	Actin	#N/A	#N/A	96.3415	627.476	98.1707	9	413	KNG52721	KNG52721	KNG52721	KNG49721
g198.t1	KNG49708	0	Actin family	Actin	Actin	#N/A	#N/A	96.921	1294.64	98.6613	10	746	KNG49708	KNG49708	KNG49708	KNG49708
g1125.t1	KNG51700	0	Actin family	Actin	Actin	#N/A	#N/A	98.1132	750.74	98.6523	10	414	KNG51700	KNG51700	KNG51700	KNG51408
g454.t1	KNG45499	0	Actin family	Actin	Actin	#N/A	#N/A	99.4859	772.311	100	9	424	KNG45499	KNG45499	KNG45499	KNG51408
g1800.t1	KNG43921	0	Actin interacting protein 3, C-terminal	Actin interacting protein 3	Actin interacting protein 3	#N/A	#N/A	89.3671	1936	92.4051	1	1183	KNG43921	KNG43921	KNG43921	KNG43921
g7429.t1	KNG50423	0	Actin/actin-like conserved site	Actin	Actin	#N/A	#N/A	99.7268	758.059	99.7268	11	430	KNG50423	KNG50423	KNG50423	KNG51408
g1003.t1	KNG51408	0	Actin/actin-like conserved site	Actin	Actin	#N/A	#N/A	99.7727	817.379	99.7727	5	440	KNG51408	KNG51408	KNG51408	KNG51408
g5777.t1	KNG46368	0	Actin-depolymerising factor homology domain	Cofilin/tropomyosin-type actin-binding protein	Sir2 family	#N/A	#N/A	90.7216	1023.46	93.4708	5	580	KNG46368	KNG46368	KNG46368	KNG46368
g3005.t1	KNG47175	8.54328e-94	Actin-depolymerising factor homology domain	Cofilin/tropomyosin-type actin-binding protein	TCP-1/cpn60 chaperonin family	#N/A	#N/A	99.3377	286.189	100	1	151	KNG47175	KNG47175	KNG47175	KNG47175
g1376.t1	KNG49112	0	Actin-related protein 2/3 complex subunit 1	WD domain, G-beta repeat	WD domain, G-beta repeat	#N/A	#N/A	98.9011	750.74	99.7253	5	364	KNG49112	KNG49112	KNG49112	KNG49112
g1285.t1	KNG45134	4.53929e-131	Actin-related protein 2/3 complex subunit 3 superfamily	ARP2/3 complex ARPC3 (21 kDa) subunit	ARP2/3 complex ARPC3 (21 kDa) subunit	#N/A	#N/A	92.4623	376.326	94.9749	1	198	KNG45134	KNG45134	KNG45134	KNG45134
g2951.t1	KNG48426	7.46392e-123	Actin-related protein 2/3 complex subunit 5 superfamily	ARP2/3 complex 16 kDa subunit (p16-Arc)	ARP2/3 complex 16 kDa subunit (p16-Arc)	#N/A	#N/A	92.4731	343.199	96.2366	1	186	KNG48426	KNG48426	KNG48426	KNG48426
g1615.t1	KNG49804	0	Activator of Hsp90 ATPase, N-terminal	Activator of Hsp90 ATPase, N-terminal	Glucose / Sorbosone dehydrogenase	#N/A	#N/A	94.152	574.318	95.614	1	342	KNG49804	KNG49804	KNG49804	KNG49804
g251.t1	KNG51966	0	Acyclic terpene utilisation	Acyclic terpene utilisation family protein AtuA	Acyclic terpene utilisation family protein AtuA	#N/A	#N/A	82.1239	931.013	84.6018	3	622	KNG51966	KNG51966	KNG51966	KNG51912
g8520.t1	KNG51912	0	Acyclic terpene utilisation	Acyclic terpene utilisation family protein AtuA	Acyclic terpene utilisation family protein AtuA	#N/A	#N/A	82.2715	1627.84	85.9649	4	1064	KNG51912	KNG51912	KNG51912	KNG51912
g8213.t1	KNG50724	0	Acyl transferase/acyl hydrolase/lysophospholipase	Patatin-like phospholipase	Patatin-like phospholipase	#N/A	#N/A	35.443	620.157	49.8763	3	1187	KNG50724	KNG50693	KNG50724	KNG50724
g2996.t1	KNG47168	0	Acyl transferase/acyl hydrolase/lysophospholipase	Patatin-like phospholipase	Patatin-like phospholipase	#N/A	#N/A	90.4676	958.362	94.2446	7	556	KNG47168	KNG47168	KNG47168	KNG47168
g8314.t1	KNG43996	0	Acyl transferase/acyl hydrolase/lysophospholipase	Acyl transferase domain	Enoyl-(Acyl carrier protein) reductase	#N/A	#N/A	96.5054	704.901	98.6559	7	372	KNG43996	KNG43996	KNG43996	KNG43996
g2070.t1	KNG45565	0	Acyl-CoA binding protein superfamily	Acyl CoA binding protein	Acyl CoA binding protein	#N/A	#N/A	88.835	697.197	92.233	1	409	KNG45565	KNG45565	KNG45565	KNG45565
g7238.t1	KNG47910	0	Acyl-CoA dehydrogenase, conserved site	Acyl-CoA dehydrogenase, C-terminal domain	Acyl-CoA dehydrogenase, middle domain	#N/A	#N/A	95.4545	853.973	96.8182	10	436	KNG47910	KNG47910	KNG47910	KNG47910
g9054.t1	KNG51076	0	Acyl-CoA dehydrogenase/oxidase C-terminal	Acyl-CoA dehydrogenase, C-terminal domain	Acyl-CoA dehydrogenase, C-terminal domain	#N/A	#N/A	83.3085	1132.47	89.5678	1	671	KNG51076	KNG51076	KNG51076	KNG51076
g857.t1	KNG45116	0	Acyl-CoA dehydrogenase/oxidase C-terminal	Acyl-CoA dehydrogenase, C-terminal domain	Acyl-CoA dehydrogenase, N-terminal domain	#N/A	#N/A	94.3038	937.176	96.4135	10	463	KNG45116	KNG45116	KNG45116	KNG45116
g5761.t1	KNG51089	0	Acyl-CoA dehydrogenase/oxidase C-terminal	Acyl-CoA dehydrogenase, C-terminal domain	Acyl-CoA dehydrogenase, N-terminal domain	#N/A	#N/A	96.1364	898.656	98.4091	10	440	KNG51089	KNG51089	KNG51089	KNG51089
g7973.t1	KNG52827	0	Acyl-CoA dehydrogenase/oxidase, N-terminal	Acyl-CoA dehydrogenase, N-terminal domain	Acyl-CoA dehydrogenase, C-terminal domain	#N/A	#N/A	91.6256	677.552	95.5665	10	403	KNG52827	KNG52827	KNG52827	KNG52827
g1270.t1	KNG50622	0	Acyl-CoA dehydrogenase/oxidase, N-terminal	Acyl-CoA dehydrogenase, N-terminal domain	Acyl-CoA dehydrogenase, C-terminal domain	#N/A	#N/A	97.8673	840.877	99.763	10	422	KNG50622	KNG50622	KNG50622	KNG50622
g4884.t1	KNG47752	0	Acyl-CoA dehydrogenase/oxidase, N-terminal and middle domain superfamily	Acyl-CoA dehydrogenase, N-terminal domain	Acyl-CoA dehydrogenase, N-terminal domain	#N/A	#N/A	96.6038	863.988	98.4906	10	460	KNG47752	KNG47751	KNG47751	KNG46245
g4633.t1	KNG51366	0	Acyl-CoA dehydrogenase/oxidase, N-terminal and middle domain superfamily	Acyl-CoA dehydrogenase, C-terminal domain	Acyl-CoA dehydrogenase, C-terminal domain	#N/A	#N/A	97.2973	666.766	99.3994	10	333	KNG51366	KNG51366	KNG51366	KNG51366
g2501.t1	KNG50764	0	Acyl-CoA dehydrogenase/oxidase, N-terminal domain superfamily	Acyl-coenzyme A oxidase N-terminal	Acyl-CoA oxidase	#N/A	#N/A	87.7729	1233.78	93.0131	5	687	KNG50764	KNG50764	KNG50764	KNG50764
g2003.t1	KNG47697	3.91978e-161	Acyl-CoA desaturase	Fatty acid desaturase	Fatty acid desaturase	#N/A	#N/A	96.861	452.595	97.3094	2	223	KNG47697	KNG47697	KNG47697	KNG47697
g5435.t1	KNG49293	1.25434e-08	Acyl-CoA N-acyltransferase	#N/A	Acetyltransferase (GNAT) domain	#N/A	#N/A	30.9859	52.373	49.2958	3	161	KNG49293	KNG50632	KNG50632	KNG52138
g6816.t1	KNG51717	7.35586e-09	Acyl-CoA N-acyltransferase	Acetyltransferase (GNAT) domain	Acetyltransferase (GNAT) domain	#N/A	#N/A	41.4634	53.9138	54.0541	2	78	KNG51717	KNG51717	KNG51270	KNG51717
g8568.t1	KNG46355	2.58205e-56	Acyl-CoA N-acyltransferase	Acetyltransferase (GNAT) domain	Acetyltransferase (GNAT) domain	#N/A	#N/A	42.9224	177.178	61.1872	2	216	KNG46355	KNG46355	KNG46355	KNG46355
g1717.t1	KNG52863	6.20723e-37	Acyl-CoA N-acyltransferase	#N/A	Acetyltransferase (GNAT) domain	#N/A	#N/A	58.5586	123.25	68.4685	1	110	KNG52863	KNG52863	KNG52863	KNG52863
g5846.t1	KNG51741	0	Acyl-CoA N-acyltransferase	Acetyltransferase (GNAT) domain	RNA polymerase II transcription elongation factor	#N/A	#N/A	81.8667	652.514	90.4	2	375	KNG51741	KNG51741	KNG51741	KNG51741
g3894.t1	KNG47535	0	Acyl-CoA N-acyltransferase	His(2)-Cys(2) zinc finger	Common central domain of tyrosinase	#N/A	#N/A	84.5545	814.683	86.9307	2	503	KNG47535	KNG47535	KNG47535	KNG47535
g5150.t1	KNG46514	0	Acyl-CoA N-acyltransferase	FR47-like protein	FR47-like protein	#N/A	#N/A	85.4286	565.844	91.7143	1	350	KNG46514	KNG46514	KNG46514	KNG46514
g3503.t1	KNG49272	3.9998e-124	Acyl-CoA N-acyltransferase	Acetyltransferase (GNAT) family	Acetyltransferase (GNAT) family	#N/A	#N/A	85.8639	348.206	92.6702	1	190	KNG49272	KNG49272	KNG49272	KNG49272
g1162.t1	KNG44443	1.06735e-78	Acyl-CoA N-acyltransferase	#N/A	#N/A	#N/A	#N/A	89.3443	244.588	92.623	1	122	KNG44443	KNG44443	KNG44443	KNG44443
g1048.t1	KNG44476	0	Acyl-CoA N-acyltransferase	#N/A	#N/A	#N/A	#N/A	90.7534	518.464	95.8904	1	291	KNG44476	KNG44476	KNG44476	KNG44476
g7438.t1	KNG46205	0	Acyl-CoA N-acyltransferase	Histone acetyl transferase HAT1 N-terminus	Histone acetyl transferase HAT1 N-terminus	#N/A	#N/A	93.4461	872.463	96.8288	1	473	KNG46205	KNG46205	KNG46205	KNG46205
g4036.t1	KNG44701	0	Acyl-CoA N-acyltransferase	Acetyltransferase (GNAT) domain	Acetyltransferase (GNAT) domain	#N/A	#N/A	93.5361	938.332	96.3878	2	526	KNG44701	KNG44701	KNG44701	KNG44701
g1466.t1	KNG48113	5.19933e-125	Acyl-CoA N-acyltransferase	Ornithine decarboxylase antizyme	FKBP-type peptidyl-prolyl cis-trans isomerase	#N/A	#N/A	94.3662	370.933	96.7136	1	213	KNG48113	KNG48113	KNG48113	KNG48113
g3410.t1	KNG50086	1.18472e-152	Acyl-CoA N-acyltransferase	Acetyltransferase (GNAT) family	Acetyltransferase (GNAT) family	#N/A	#N/A	94.3925	421.009	97.1963	1	214	KNG50086	KNG50086	KNG50086	KNG50086
g5406.t1	KNG51717	0	Acyl-CoA N-acyltransferase	Acetyltransferase (GNAT) domain	Acetyltransferase (GNAT) domain	#N/A	#N/A	94.9091	551.206	97.4545	1	275	KNG51717	KNG51717	KNG51717	KNG51717
g2634.t1	KNG49865	0	Acyl-CoA N-acyltransferase	Acetyltransferase (GNAT) domain	Acetyltransferase (GNAT) domain	#N/A	#N/A	94.9657	859.366	97.254	2	437	KNG49865	KNG49865	KNG49865	KNG49865
g6701.t1	KNG50277	1.89765e-87	Acyl-CoA N-acyltransferase	Acetyltransferase (GNAT) family	Predicted AdoMet-dependent methyltransferase	#N/A	#N/A	95.5882	271.552	97.7941	1	136	KNG50277	KNG50277	KNG50277	KNG50277
g2278.t1	KNG47390	4.78255e-134	Acyl-CoA N-acyltransferase	Acetyltransferase (GNAT) domain	Acetyltransferase (GNAT) domain	#N/A	#N/A	98.4127	387.882	98.9418	1	189	KNG47390	KNG47390	KNG47390	KNG47390
g807.t1	KNG50495	0	Acyl-CoA N-acyltransferase	Radical_SAM C-terminal domain	Radical SAM superfamily	#N/A	#N/A	99.6528	1165.6	99.8264	1	576	KNG50495	KNG50495	KNG50495	KNG50495
g7280.t1	KNG43923	0	Acyl-CoA oxidase/dehydrogenase, central domain	Acyl-CoA dehydrogenase, middle domain	Acyl-CoA dehydrogenase, middle domain	#N/A	#N/A	95.9654	1361.67	97.4063	3	694	KNG43923	KNG43923	KNG43923	KNG43923
g6283.t1	KNG50646	0	Acyl-CoA oxidase/dehydrogenase, central domain	Acyl-CoA dehydrogenase, middle domain	Acyl-CoA dehydrogenase, C-terminal domain	#N/A	#N/A	98.4	740.725	99.4667	10	375	KNG50646	KNG50646	KNG50646	KNG50646
g6863.t1	KNG44361	3.09697e-53	Acylphosphatase, conserved site	Acylphosphatase	Acylphosphatase	#N/A	#N/A	89.011	160.229	93.4066	1	91	KNG44361	KNG44361	KNG44361	KNG44361
g1977.t1	KNG48298	0	Acyltransferase 3	Acyltransferase family	Acyltransferase family	#N/A	#N/A	91.8	920.998	95.6	2	500	KNG48298	KNG48298	KNG48298	KNG48298
g9050.t1	KNG50696	1.19176e-167	Acyltransferase 3	Acyltransferase family	#N/A	#N/A	#N/A	97.4026	473.011	100	4	359	KNG50696	KNG50696	KNG50696	KNG46719
g2854.t1	KNG46719	0	Acyltransferase 3	Acyltransferase family	Acyltransferase family	#N/A	#N/A	98.8938	904.434	99.3363	4	452	KNG46719	KNG46719	KNG46719	KNG46719
g7228.t1	KNG46785	0	Acyltransferase ChoActase/COT/CPT	Choline/Carnitine o-acyltransferase	Choline/Carnitine o-acyltransferase	#N/A	#N/A	97.8618	1228.39	99.5066	2	656	KNG46785	KNG46785	KNG46785	KNG50342
g6872.t1	KNG49029	0	Adaptor protein complex AP-3, delta subunit	Adaptin N terminal region	Adaptin N terminal region	#N/A	#N/A	95.0265	1528.07	96.1905	3	945	KNG49029	KNG49029	KNG49029	KNG49029
g5652.t1	KNG50099	1.12508e-102	Adaptor protein complex, sigma subunit	Clathrin adaptor complex small chain	Clathrin adaptor complex small chain	#N/A	#N/A	98.995	293.508	100	3	199	KNG50099	KNG50099	KNG50099	KNG50099
g3156.t1	KNG45515	1.2153e-103	Adaptor protein complex, sigma subunit	Clathrin adaptor complex small chain	Maf1 regulator	#N/A	#N/A	100	303.908	100	3	157	KNG45515	KNG45515	KNG45515	KNG50099
g663.t1	KNG45040	1.0589e-106	Adaptor protein complex, sigma subunit	Clathrin adaptor complex small chain	Clathrin adaptor complex small chain	#N/A	#N/A	100	298.901	100	3	145	KNG45040	KNG45040	KNG45040	KNG45040
g3122.t1	KNG50241	0	ADC synthase	Anthranilate synthase component I, N terminal region	chorismate binding enzyme	#N/A	#N/A	92.3541	895.96	93.9638	2	492	KNG50241	KNG50241	KNG50241	KNG48754
g4147.t1	KNG48994	0	Adenine deaminase type 2	Adenosine/AMP deaminase	Adenosine/AMP deaminase	#N/A	#N/A	89.863	612.453	94.5205	2	365	KNG48994	KNG48994	KNG48994	KNG48994
g7308.t1	KNG51049	0	Adenosine deaminase/editase	Adenosine-deaminase (editase) domain	Adenosine-deaminase (editase) domain	#N/A	#N/A	81.768	561.607	87.5691	1	356	KNG51049	KNG51049	KNG51049	KNG51049
g2910.t1	KNG46458	0	Adenosine/AMP deaminase active site	Adenosine/AMP deaminase	Adenosine/AMP deaminase	#N/A	#N/A	93.4097	1914.04	95.1289	1	1031	KNG46458	KNG46458	KNG46458	KNG46458
g5796.t1	KNG52424	0	Adenosine/AMP deaminase domain	Adenosine/AMP deaminase	Adenosine/AMP deaminase	#N/A	#N/A	89.0909	625.165	95.1515	1	330	KNG52424	KNG52424	KNG52424	KNG52424
g4185.t1	KNG48809	0	Adenosine/AMP deaminase domain	Adenosine/AMP deaminase	Adenosine/AMP deaminase	#N/A	#N/A	90.748	951.044	93.5039	4	591	KNG48809	KNG48809	KNG48809	KNG52531
g3301.t1	KNG48338	5.43657e-115	Adenylate kinase isoenzyme 6	AAA domain	AAA domain	#N/A	#N/A	80.2956	323.939	83.7438	1	203	KNG48338	KNG48338	KNG48338	KNG48338
g5900.t1	KNG46599	1.04778e-168	Adenylate kinase, active site lid domain	Adenylate kinase, active site lid	Adenylate kinase	#N/A	#N/A	92.0949	483.026	94.8617	3	253	KNG46599	KNG46599	KNG46599	KNG46599
g6149.t1	KNG49144	1.43316e-09	Adenylate kinase/UMP-CMP kinase	Adenylate kinase	Adenylate kinase	#N/A	#N/A	23.3503	55.4546	42.6396	2	204	KNG49144	KNG49144	KNG49144	KNG50330
g6732.t1	KNG50330	0	Adenylate kinase/UMP-CMP kinase	Adenylate kinase	RNA12 protein	#N/A	#N/A	98.1884	561.222	99.2754	3	276	KNG50330	KNG50330	KNG50330	KNG50330
g1998.t1	KNG47701	0	Adenylosuccinate synthetase	Adenylosuccinate synthetase	Adenylosuccinate synthetase	#N/A	#N/A	96.9194	774.622	99.2891	1	422	KNG47701	KNG47701	KNG47701	KNG47701
g6295.t1	KNG51333	6.79794e-142	Adenylyl-sulfate kinase	Adenylylsulphate kinase	Domain of unknown function (DUF3336)	#N/A	#N/A	97.1014	413.69	98.5507	2	207	KNG51333	KNG51333	KNG51333	KNG51333
g1244.t1	KNG47834	0	ADF-H/Gelsolin-like domain superfamily	#N/A	#N/A	#N/A	#N/A	89.7678	1835.85	93.2072	1	1158	KNG47834	KNG47834	KNG47834	KNG47834
g1161.t1	KNG44442	0	ADF-H/Gelsolin-like domain superfamily	Domain of unknown function (DUF4045)	ADP-ribosylation factor family	#N/A	#N/A	91.7614	1499.57	95.0284	2	1010	KNG44442	KNG44442	KNG44442	KNG44442
g664.t1	KNG45041	0	ADF-H/Gelsolin-like domain superfamily	Sec23/Sec24 zinc finger	Sec23/Sec24 zinc finger	#N/A	#N/A	92.2547	2157.49	93.9759	3	1135	KNG45041	KNG45041	KNG45041	KNG45041
g4284.t1	KNG48051	0	ADF-H/Gelsolin-like domain superfamily	Cofilin/tropomyosin-type actin-binding protein	Mitochondrial carrier protein	#N/A	#N/A	95.356	584.719	98.452	1	323	KNG48051	KNG48051	KNG48051	KNG48051
g8678.t1	KNG46921	1.80235e-61	AdipoR/Haemolysin-III-related	Haemolysin-III related	Haemolysin-III related	#N/A	#N/A	36.6667	196.823	54.3333	3	297	KNG46921	KNG46921	KNG46921	KNG46921
g4483.t1	KNG51627	0	AdipoR/Haemolysin-III-related	Haemolysin-III related	Haemolysin-III related	#N/A	#N/A	88.2353	602.438	93.1889	3	323	KNG51627	KNG51627	KNG51627	KNG51627
g3931.t1	KNG46921	3.10076e-174	AdipoR/Haemolysin-III-related	Haemolysin-III related	Haemolysin-III related	#N/A	#N/A	91.1184	483.411	94.7368	3	304	KNG46921	KNG46921	KNG46921	KNG46921
g3089.t1	KNG49073	0	AdipoR/Haemolysin-III-related	Haemolysin-III related	Haemolysin-III related	#N/A	#N/A	98.3707	988.408	99.1853	3	491	KNG49073	KNG49073	KNG49073	KNG49073
g6526.t1	KNG52558	0	AF1104-like superfamily	Protein of unknown function DUF89	Protein of unknown function DUF89	#N/A	#N/A	89.1892	889.412	93.5551	1	481	KNG52558	KNG52558	KNG52558	KNG52558
g2821.t1	KNG51876	0	Afadin/alpha-actinin-binding	Afadin- and alpha -actinin-Binding	Afadin- and alpha -actinin-Binding	#N/A	#N/A	81.5057	893.264	84.4517	1	611	KNG51876	KNG51876	KNG51876	KNG51876
g4561.t1	KNG48031	0	AGC-kinase, C-terminal	Protein kinase domain	Protein kinase domain	#N/A	#N/A	90	654.825	92	11	392	KNG48031	KNG48031	KNG48031	KNG48031
g2544.t1	KNG51242	0	AGC-kinase, C-terminal	Protein kinase domain	Protein kinase domain	#N/A	#N/A	90.5158	965.296	92.1797	10	581	KNG51242	KNG51242	KNG51242	KNG51242
g5838.t1	KNG52075	0	AGC-kinase, C-terminal	Protein kinase C terminal domain	Protein kinase C terminal domain	#N/A	#N/A	97.9299	1100.89	98.2484	10	628	KNG52075	KNG52075	KNG52075	KNG52075
g4843.t1	KNG52227	0	AH/BAR domain superfamily	Bin/amphiphysin/Rvs domain for vesicular trafficking	Bin/amphiphysin/Rvs domain for vesicular trafficking	#N/A	#N/A	84.5679	538.11	85.8025	1	324	KNG52227	KNG52227	KNG52227	KNG52227
g8642.t1	KNG48985	0	AH/BAR domain superfamily	RhoGEF domain	RhoGEF domain	#N/A	#N/A	92.6586	2318.12	94.583	2	1385	KNG48985	KNG48985	KNG48985	KNG48985
g3707.t1	KNG44238	0	AH/BAR domain superfamily	Vps5 C terminal like	PX domain	#N/A	#N/A	95.3069	855.129	96.9314	4	554	KNG44238	KNG44238	KNG44238	KNG44238
g5025.t1	KNG45736	0	AH/BAR domain superfamily	SH3 domain	BAR domain	#N/A	#N/A	96.2617	714.146	97.6636	11	428	KNG45736	KNG45736	KNG45736	KNG45736
g909.t1	KNG47486	0	AH/BAR domain superfamily	Eisosome component PIL1	Glutathione S-transferase, C-terminal domain	#N/A	#N/A	98.8166	601.282	99.1124	2	338	KNG47486	KNG47486	KNG47486	KNG47486
g6141.t1	KNG50589	9.88067e-67	AH/BAR domain superfamily	Eisosome component PIL1	Eisosome component PIL1	#N/A	#N/A	99.0654	215.698	100	2	107	KNG50589	KNG50589	KNG50589	KNG50589
g6959.t1	KNG50622	2.17802e-46	AhpD-like	Carboxymuconolactone decarboxylase family	Acyl-CoA dehydrogenase, C-terminal domain	#N/A	#N/A	46.0733	159.458	62.8272	1	187	KNG50622	KNG50622	KNG50622	KNG50622
g8130.t1	KNG51023	0	AhpD-like	#N/A	#N/A	#N/A	#N/A	94.6996	551.206	96.4664	1	283	KNG51023	KNG51023	KNG51023	KNG51023
g5997.t1	KNG48503	8.09559e-163	AhpD-like	Haloacid dehalogenase-like hydrolase	Haloacid dehalogenase-like hydrolase	#N/A	#N/A	94.7368	459.529	98.6842	2	250	KNG48503	KNG48503	KNG48503	KNG48505
g323.t1	KNG46532	0	Alanine-tRNA ligase, class IIc	Threonyl and Alanyl tRNA synthetase second additional domain	Threonyl and Alanyl tRNA synthetase second additional domain	#N/A	#N/A	97.619	1734.54	99.0683	1	966	KNG46532	KNG46532	KNG46532	KNG46532
g461.t1	KNG51164	2.9403e-113	Alanyl-tRNA synthetase, class IIc, N-terminal	tRNA synthetases class II (A)	tRNA synthetases class II (A)	#N/A	#N/A	80.1418	327.02	86.8794	1	282	KNG51164	KNG51164	KNG51164	KNG51164
g9068.t1	KNG48887	1.38462e-54	Alcohol acetyltransferase/N-acetyltransferase	Alcohol acetyltransferase	Alcohol acetyltransferase	#N/A	#N/A	31.4	189.504	47.6	2	485	KNG48887	KNG48887	KNG48887	KNG48887
g4981.t1	KNG50039	0	Alcohol dehydrogenase GroES-associated	Alcohol dehydrogenase GroES-associated	Alcohol dehydrogenase GroES-like domain	#N/A	#N/A	87.7246	582.793	88.3234	10	334	KNG50039	KNG50039	KNG50039	KNG50039
g6516.t1	KNG47338	2.43725e-149	Alcohol dehydrogenase, C-terminal	Zinc-binding dehydrogenase	Spt5 transcription elongation factor, acidic N-terminal	#N/A	#N/A	84.1935	451.825	88.7097	10	339	KNG47338	KNG47338	KNG47338	KNG46685
g7098.t1	KNG44925	0	Alcohol dehydrogenase, C-terminal	Zinc-binding dehydrogenase	Alcohol dehydrogenase GroES-like domain	#N/A	#N/A	90.6593	647.506	93.1319	10	372	KNG44925	KNG44925	KNG44925	KNG50061
g1062.t1	KNG50061	0	Alcohol dehydrogenase, C-terminal	Zinc-binding dehydrogenase	Alcohol dehydrogenase GroES-like domain	#N/A	#N/A	91.6667	668.307	95.4545	10	391	KNG50061	KNG50061	KNG50061	KNG50061
g1255.t1	KNG50610	0	Alcohol dehydrogenase, C-terminal	Zinc-binding dehydrogenase	Zinc-binding dehydrogenase	#N/A	#N/A	92.3295	703.36	96.5909	10	374	KNG50610	KNG50610	KNG50610	KNG51654
g3101.t1	KNG49589	0	Alcohol dehydrogenase, C-terminal	Zinc-binding dehydrogenase	Zinc-binding dehydrogenase	#N/A	#N/A	95.858	616.69	97.6331	1	338	KNG49589	KNG49589	KNG49589	KNG49589
g7990.t1	KNG45427	0	Alcohol dehydrogenase, C-terminal	Zinc-binding dehydrogenase	Zinc-binding dehydrogenase	#N/A	#N/A	98.9583	781.556	99.4792	10	384	KNG45427	KNG45427	KNG45427	KNG45427
g7667.t1	KNG44640	2.01805e-24	Alcohol dehydrogenase, iron-type, conserved site	Iron-containing alcohol dehydrogenase	Iron-containing alcohol dehydrogenase	#N/A	#N/A	29.9539	102.834	49.3088	2	330	KNG44640	KNG52037	KNG52037	KNG44640
g6858.t1	KNG52037	0	Alcohol dehydrogenase, iron-type/glycerol dehydrogenase GldA	Iron-containing alcohol dehydrogenase	Iron-containing alcohol dehydrogenase	#N/A	#N/A	91.8206	693.73	96.5699	3	379	KNG52037	KNG52037	KNG52037	KNG52037
g692.t1	KNG47877	0	Alcohol dehydrogenase, iron-type/glycerol dehydrogenase GldA	Iron-containing alcohol dehydrogenase	Iron-containing alcohol dehydrogenase	#N/A	#N/A	98.583	926.006	99.3927	2	494	KNG47877	KNG47877	KNG47877	KNG47877
g5587.t1	KNG46044	3.38703e-42	Alcohol dehydrogenase, N-terminal	Alcohol dehydrogenase GroES-like domain	Zinc-binding dehydrogenase	#N/A	#N/A	78.0488	142.51	89.0244	3	103	KNG46044	KNG46044	KNG46044	KNG46044
g7022.t1	KNG52708	3.39361e-154	Alcohol dehydrogenase, N-terminal	Alcohol dehydrogenase GroES-like domain	Zinc-binding dehydrogenase	#N/A	#N/A	78.4722	434.106	85.7639	10	288	KNG52708	KNG52708	KNG52708	KNG52708
g7888.t1	KNG44072	0	Alcohol dehydrogenase, N-terminal	Alcohol dehydrogenase GroES-like domain	Alcohol dehydrogenase GroES-like domain	#N/A	CE10	82.4242	552.362	89.3939	10	366	KNG44072	KNG44072	KNG44072	KNG51654
g709.t1	KNG50814	0	Alcohol dehydrogenase, N-terminal	Alcohol dehydrogenase GroES-like domain	Alcohol dehydrogenase GroES-like domain	#N/A	#N/A	82.7089	562.762	87.8963	10	346	KNG50814	KNG50814	KNG50814	KNG52708
g7636.t1	KNG48489	0	Alcohol dehydrogenase, N-terminal	Alcohol dehydrogenase GroES-like domain	Alcohol dehydrogenase GroES-like domain	#N/A	#N/A	89.3204	1380.93	90.8981	10	802	KNG48489	KNG48489	KNG48489	KNG48489
g4455.t1	KNG50563	0	Alcohol dehydrogenase, N-terminal	Alcohol dehydrogenase GroES-like domain	Alcohol dehydrogenase GroES-like domain	#N/A	#N/A	91.018	584.334	93.7126	10	334	KNG50563	KNG50563	KNG50563	KNG50563
g591.t1	KNG46983	0	Alcohol dehydrogenase, N-terminal	Alcohol dehydrogenase GroES-like domain	Alcohol dehydrogenase GroES-like domain	#N/A	#N/A	91.1175	630.172	95.1289	10	362	KNG46983	KNG46983	KNG46983	KNG49874
g143.t1	KNG45239	0	Alcohol dehydrogenase, N-terminal	Alcohol dehydrogenase GroES-like domain	Alcohol dehydrogenase GroES-like domain	#N/A	#N/A	92.2581	587.415	95.1613	10	344	KNG45239	KNG45239	KNG45239	KNG52708
g2433.t1	KNG44658	0	Alcohol dehydrogenase, N-terminal	Alcohol dehydrogenase GroES-like domain	Alcohol dehydrogenase GroES-like domain	#N/A	#N/A	98.5755	647.506	99.7151	10	352	KNG44658	KNG44658	KNG44658	KNG44677
g69.t1	KNG48959	0	Aldehyde dehydrogenase domain	Aldehyde dehydrogenase family	Aldehyde dehydrogenase family	#N/A	#N/A	68.9024	632.484	73.9837	10	492	KNG48959	KNG48959	KNG48959	KNG48959
g5418.t1	KNG52334	0	Aldehyde dehydrogenase domain	Aldehyde dehydrogenase family	Nuclear cap-binding protein subunit 3	#N/A	#N/A	97	990.334	98.8	10	500	KNG52334	KNG52334	KNG52334	KNG52334
g5858.t1	KNG51748	0	Aldehyde dehydrogenase, C-terminal	Aldehyde dehydrogenase family	Aldehyde dehydrogenase family	#N/A	#N/A	81.978	721.85	85.2747	10	455	KNG51748	KNG51748	KNG51748	KNG51748
g6682.t1	KNG52452	1.76848e-94	Aldehyde dehydrogenase, C-terminal	Aldehyde dehydrogenase family	Aldehyde dehydrogenase family	#N/A	#N/A	86.5031	281.182	91.411	10	194	KNG52452	KNG52452	KNG52452	KNG48927
g7658.t1	KNG48661	0	Aldehyde dehydrogenase, C-terminal	Aldehyde dehydrogenase family	Aldehyde dehydrogenase family	#N/A	#N/A	96.3783	998.038	99.1952	10	497	KNG48661	KNG48661	KNG48661	KNG48661
g3822.t1	KNG50150	0	Aldehyde dehydrogenase, cysteine active site	Aldehyde dehydrogenase family	Aldehyde dehydrogenase family	#N/A	#N/A	96.8333	1200.65	98.6667	10	600	KNG50150	KNG50150	KNG50150	KNG50150
g896.t1	KNG47498	0	Aldehyde dehydrogenase, glutamic acid active site	Aldehyde dehydrogenase family	Aldehyde dehydrogenase family	#N/A	#N/A	89.8167	841.262	91.6497	10	491	KNG47498	KNG47498	KNG47498	KNG47498
g6242.t1	KNG50864	0	Aldehyde dehydrogenase, N-terminal	Aldehyde dehydrogenase family	Aldehyde dehydrogenase family	#N/A	#N/A	77.8947	720.694	83.1579	10	479	KNG50864	KNG50864	KNG50864	KNG48959
g464.t1	KNG51156	0	Aldehyde dehydrogenase, N-terminal	Fungal specific transcription factor domain	Aldehyde dehydrogenase family	#N/A	#N/A	80.4348	1603.57	84.585	10	979	KNG51156	KNG51156	KNG51156	KNG51156
g6796.t1	KNG45001	0	Aldehyde dehydrogenase, N-terminal	Aldehyde dehydrogenase family	Aldehyde dehydrogenase family	#N/A	#N/A	93.0272	1137.87	95.5782	10	575	KNG45001	KNG45001	KNG45001	KNG48640
g7652.t1	KNG46698	0	Aldehyde dehydrogenase, N-terminal	Aldehyde dehydrogenase family	Aldehyde dehydrogenase family	#N/A	#N/A	94.7808	932.169	98.3299	10	479	KNG46698	KNG46698	KNG46698	KNG46698
g6839.t1	KNG44631	0	Aldehyde oxidase/xanthine dehydrogenase, molybdopterin binding	Molybdopterin-binding domain of aldehyde dehydrogenase	Aldehyde oxidase and xanthine dehydrogenase, a/b hammerhead domain	#N/A	#N/A	92.1971	2698.69	96.5777	3	1459	KNG44631	KNG44631	KNG44631	KNG44631
g3071.t1	KNG47471	0	Aldehyde/histidinol dehydrogenase	Aldehyde dehydrogenase family	Aldehyde dehydrogenase family	#N/A	#N/A	81.0811	814.298	86.4865	1	498	KNG47471	KNG47471	KNG47471	KNG47471
g2106.t1	KNG47065	0	Aldehyde/histidinol dehydrogenase	Aldehyde dehydrogenase family	Aldehyde dehydrogenase family	#N/A	#N/A	92.8571	850.507	95.8874	10	467	KNG47065	KNG47065	KNG47065	KNG49401
g3154.t1	KNG44069	0	Aldehyde/histidinol dehydrogenase	Aldehyde dehydrogenase family	Aldehyde dehydrogenase family	#N/A	#N/A	93.7751	941.028	96.3855	10	498	KNG44069	KNG44069	KNG44069	KNG44069
g4681.t1	KNG46682	0	Aldehyde/histidinol dehydrogenase	Histidinol dehydrogenase	Phosphoribosyl-AMP cyclohydrolase	#N/A	#N/A	94.233	1618.98	97.0012	1	867	KNG46682	KNG46682	KNG46682	KNG46682
g4441.t1	KNG48927	0	Aldehyde/histidinol dehydrogenase	Aldehyde dehydrogenase family	Ankyrin repeats (3 copies)	#N/A	GH67	94.7368	930.243	97.271	10	513	KNG48927	KNG48927	KNG48927	KNG48927
g7031.t1	KNG45332	0	Aldehyde/histidinol dehydrogenase	#N/A	#N/A	#N/A	#N/A	95.966	880.937	97.8769	1	471	KNG45332	KNG45332	KNG45332	KNG45332
g6808.t1	KNG46242	0	Aldehyde/histidinol dehydrogenase	Aldehyde dehydrogenase family	Aldehyde dehydrogenase family	#N/A	#N/A	97.006	967.607	98.8024	10	501	KNG46242	KNG46242	KNG46242	KNG46242
g4521.t1	KNG49401	0	Aldehyde/histidinol dehydrogenase	Aldehyde dehydrogenase family	Aldehyde dehydrogenase family	#N/A	#N/A	97.6143	965.681	98.6083	10	503	KNG49401	KNG49401	KNG49401	KNG49401
g4232.t1	KNG51286	0	Aldo/keto reductase	Aldo/keto reductase family	Aldo/keto reductase family	#N/A	#N/A	87.9365	593.964	94.6032	10	315	KNG51286	KNG51286	KNG51286	KNG51286
g1594.t1	KNG52281	0	Aldo/keto reductase	Aldo/keto reductase family	Aldo/keto reductase family	#N/A	#N/A	94.9405	661.759	97.0238	10	336	KNG52281	KNG52281	KNG52281	KNG52281
g5104.t1	KNG45290	0	Aldo/keto reductase, conserved site	Aldo/keto reductase family	Aldo/keto reductase family	#N/A	#N/A	97.9866	606.675	99.3289	10	314	KNG45290	KNG45290	KNG45290	KNG46405
g8428.t1	KNG49317	9.84583e-155	Aldolase-type TIM barrel	Alpha galactosidase A	Alpha galactosidase A	#N/A	GH27	73.2441	438.343	77.9264	4	289	KNG49317	KNG49317	KNG49317	KNG49317
g6148.t1	KNG48059	0	Aldolase-type TIM barrel	4Fe-4S single cluster domain	4Fe-4S single cluster domain	#N/A	#N/A	78.628	610.142	86.2797	1	378	KNG48059	KNG48059	KNG48059	KNG48059
g1070.t1	KNG50054	0	Aldolase-type TIM barrel	#N/A	#N/A	#N/A	#N/A	84.9558	741.11	90.0442	2	452	KNG50054	KNG50054	KNG50054	KNG50054
g3105.t1	KNG49597	0	Aldolase-type TIM barrel	NADH:flavin oxidoreductase / NADH oxidase family	NADH:flavin oxidoreductase / NADH oxidase family	#N/A	#N/A	89.6175	663.685	95.6284	8	390	KNG49597	KNG49597	KNG49597	KNG44632
g3666.t1	KNG48706	0	Aldolase-type TIM barrel	NADH:flavin oxidoreductase / NADH oxidase family	NADH:flavin oxidoreductase / NADH oxidase family	#N/A	#N/A	90.7975	590.112	94.7853	8	362	KNG48706	KNG48706	KNG48706	KNG44632
g4950.t1	KNG51944	0	Aldolase-type TIM barrel	Dihydrouridine synthase (Dus)	Dihydrouridine synthase (Dus)	#N/A	#N/A	92.3181	1379.39	95.1482	3	741	KNG51944	KNG51944	KNG51944	KNG51944
g714.t1	KNG50809	0	Aldolase-type TIM barrel	NADH:flavin oxidoreductase / NADH oxidase family	NADH:flavin oxidoreductase / NADH oxidase family	#N/A	#N/A	93.8326	881.708	95.1542	8	454	KNG50809	KNG50809	KNG50809	KNG50809
g2629.t1	KNG44711	0	Aldolase-type TIM barrel	Fructose-bisphosphate aldolase class-II	Haloacid dehalogenase-like hydrolase	#N/A	#N/A	94.5392	587.415	97.9522	3	293	KNG44711	KNG44711	KNG44711	KNG44711
g4869.t1	KNG48176	0	Aldolase-type TIM barrel	Phosphoenolpyruvate hydrolase-like	Phosphoenolpyruvate hydrolase-like	#N/A	#N/A	94.6043	508.834	98.5612	1	278	KNG48176	KNG48176	KNG48176	KNG48176
g6435.t1	KNG47351	0	Aldolase-type TIM barrel	Raffinose synthase or seed imbibition protein Sip1	Raffinose synthase or seed imbibition protein Sip1	#N/A	#N/A	94.9782	925.235	97.5983	1	458	KNG47351	KNG47351	KNG47351	KNG47351
g6300.t1	KNG52045	0	Aldolase-type TIM barrel	Dihydroorotate dehydrogenase	Dihydroorotate dehydrogenase	#N/A	#N/A	95.1351	1017.68	97.4775	1	555	KNG52045	KNG52045	KNG52045	KNG52045
g795.t1	KNG51839	0	Aldolase-type TIM barrel	Nitronate monooxygenase	Nitronate monooxygenase	#N/A	#N/A	96.648	670.618	98.324	4	358	KNG51839	KNG51839	KNG51839	KNG51839
g4614.t1	KNG52172	0	Aldolase-type TIM barrel	Nitronate monooxygenase	Nitronate monooxygenase	#N/A	#N/A	97.486	677.167	99.7207	4	358	KNG52172	KNG52172	KNG52172	KNG52172
g9025.t1	KNG50356	0	Aldolase-type TIM barrel	NADH:flavin oxidoreductase / NADH oxidase family	NADH:flavin oxidoreductase / NADH oxidase family	#N/A	#N/A	97.7679	914.064	99.1071	8	448	KNG50356	KNG50356	KNG50356	KNG50356
g1032.t1	KNG44838	3.60784e-111	Aldose 1-/Glucose-6-phosphate 1-epimerase	Aldose 1-epimerase	Aldose 1-epimerase	#N/A	#N/A	91.0714	320.857	97.0238	3	168	KNG44838	KNG44838	KNG44838	KNG44838
g1918.t1	KNG49470	0	Aldose 1-/Glucose-6-phosphate 1-epimerase	Aldose 1-epimerase	Aldose 1-epimerase	#N/A	#N/A	93.5252	561.607	96.0432	3	307	KNG49470	KNG49470	KNG49470	KNG44838
g9197.t1	KNG44838	2.67499e-169	Aldose 1-/Glucose-6-phosphate 1-epimerase	Aldose 1-epimerase	Aldose 1-epimerase	#N/A	#N/A	96.9565	471.085	98.2609	2	230	KNG44838	KNG44838	KNG44838	KNG44838
g7127.t1	KNG52616	0	Aldose 1-epimerase, conserved site	Aldose 1-epimerase	Aldose 1-epimerase	#N/A	#N/A	95.1952	625.165	98.1982	3	333	KNG52616	KNG52616	KNG52616	KNG52616
g4280.t1	KNG48055	0	Aliphatic acid kinase, short-chain, conserved site	Acetokinase family	Acetokinase family	#N/A	#N/A	95.7041	829.321	98.568	1	419	KNG48055	KNG48055	KNG48055	KNG48055
g2984.t1	KNG52479	0	Alkali metal cation/H+ antiporter Nha1, C-terminal	Alkali metal cation/H+ antiporter Nha1 C terminus	Sodium/hydrogen exchanger family	#N/A	#N/A	93.3206	1739.16	96.6603	4	1048	KNG52479	KNG52479	KNG52479	KNG52479
g4952.t1	KNG45844	0	Alkaline phosphatase	Alkaline phosphatase	Alkaline phosphatase	#N/A	#N/A	90.7496	1162.9	93.9394	2	627	KNG45844	KNG45844	KNG45844	KNG45844
g7765.t1	KNG51812	0	Alkaline phosphatase D-related	PhoD-like phosphatase	PhoD-like phosphatase	#N/A	#N/A	94.7547	1154.04	97.8003	1	587	KNG51812	KNG51812	KNG51812	KNG51812
g3211.t1	KNG46569	0	Alkaline phosphatase-like, alpha/beta/alpha	Type I phosphodiesterase / nucleotide pyrophosphatase	Type I phosphodiesterase / nucleotide pyrophosphatase	#N/A	#N/A	91.0017	1043.49	96.2649	2	589	KNG46569	KNG46569	KNG46569	KNG46569
g4227.t1	KNG51282	0	Alkaline phosphatase-like, alpha/beta/alpha	Phosphoesterase family	Phosphoesterase family	#N/A	#N/A	94.5714	691.804	97.1429	1	350	KNG51282	KNG51282	KNG51282	KNG51282
g8134.t1	KNG45640	0	Alkaline-phosphatase-like, core domain superfamily	Sulfatase	Sulfatase	#N/A	#N/A	54.4944	602.053	70.9738	4	531	KNG45640	KNG45640	KNG45640	KNG45640
g6464.t1	KNG45181	0	Alkaline-phosphatase-like, core domain superfamily	Alkaline phosphatase	Alkaline phosphatase	#N/A	#N/A	92.9795	1109.36	96.5753	2	584	KNG45181	KNG45181	KNG45181	KNG45181
g3556.t1	KNG50385	0	Alkaline-phosphatase-like, core domain superfamily	Type I phosphodiesterase / nucleotide pyrophosphatase	Type I phosphodiesterase / nucleotide pyrophosphatase	#N/A	#N/A	94.8898	1806.19	96.493	3	985	KNG50385	KNG50385	KNG50385	KNG50385
g519.t1	KNG50668	0	Allantoicase	Allantoicase repeat	Allantoicase repeat	#N/A	#N/A	96.4912	687.567	98.538	1	342	KNG50668	KNG50668	KNG50668	KNG50668
g6519.t1	KNG47340	2.41154e-176	Alpha carbonic anhydrase domain	Eukaryotic-type carbonic anhydrase	Eukaryotic-type carbonic anhydrase	#N/A	#N/A	69.7128	491.886	75.4569	2	383	KNG47340	KNG47340	KNG47340	KNG47340
g7456.t1	KNG45305	0	Alpha carbonic anhydrase domain	Eukaryotic-type carbonic anhydrase	Eukaryotic-type carbonic anhydrase	#N/A	#N/A	90.1754	508.064	92.9825	2	285	KNG45305	KNG45305	KNG45305	KNG45305
g3431.t1	KNG43945	1.53509e-132	Alpha crystallin/Hsp20 domain	Hsp20/alpha crystallin family	Hsp20/alpha crystallin family	#N/A	#N/A	81.155	379.022	86.0182	2	327	KNG43945	KNG43945	KNG43945	KNG43945
g6130.t1	KNG44504	5.18047e-82	Alpha crystallin/Hsp20 domain	Hsp20/alpha crystallin family	Hsp20/alpha crystallin family	#N/A	#N/A	87.2483	252.677	92.6174	3	149	KNG44504	KNG44504	KNG44504	KNG44504
g6875.t1	KNG49033	5.8655e-140	Alpha crystallin/Hsp20 domain	Hsp20/alpha crystallin family	Hsp20/alpha crystallin family	#N/A	#N/A	95.4315	388.652	98.9848	3	245	KNG49033	KNG49033	KNG49033	KNG43945
g3580.t1	KNG50213	3.64718e-12	Alpha/Beta hydrolase fold	Phospholipase/Carboxylesterase	Phospholipase/Carboxylesterase	#N/A	CE1	24.7664	62.3882	45.7944	1	204	KNG50213	KNG50213	KNG50213	KNG50213
g3.t1	KNG50635	2.35368e-23	Alpha/Beta hydrolase fold	Phosphopantetheine attachment site	AMP-binding enzyme	#N/A	#N/A	26.8608	103.99	46.1538	10	444	KNG50635	KNG49038	KNG50635	KNG47857
g2649.t1	KNG45067	1.69402e-173	Alpha/Beta hydrolase fold	#N/A	PGAP1-like protein	#N/A	#N/A	28.6728	565.844	49.1838	11	1489	KNG45067	KNG45163	KNG45163	KNG45067
g7633.t1	KNG52671	8.48705e-160	Alpha/Beta hydrolase fold	Starter unit:ACP transacylase in aflatoxin biosynthesis	Polyketide synthase dehydratase	#N/A	#N/A	35.0706	545.814	52.443	12	1526	KNG52671	KNG44542	KNG44542	KNG52671
g1236.t1	KNG45721	3.07174e-27	Alpha/Beta hydrolase fold	Protein of unknown function (DUF1749)	Protein of unknown function (DUF1749)	#N/A	#N/A	35.5311	108.997	49.0842	1	255	KNG45721	KNG45721	KNG45721	KNG45721
g4754.t1	KNG50128	6.50281e-32	Alpha/Beta hydrolase fold	Dienelactone hydrolase family	Ankyrin repeats (many copies)	#N/A	#N/A	39.5973	118.627	59.7315	3	148	KNG50128	KNG50128	KNG50128	KNG50128
g6018.t1	KNG45755	2.37182e-71	Alpha/Beta hydrolase fold	#N/A	Tetratricopeptide repeat	#N/A	#N/A	45.2962	237.654	60.9756	7	275	KNG45755	KNG45755	KNG45755	KNG45755
g860.t1	KNG45652	4.07465e-146	Alpha/Beta hydrolase fold	Epoxide hydrolase N terminus	Epoxide hydrolase N terminus	#N/A	#N/A	57.9221	415.231	64.9351	5	385	KNG45652	KNG45652	KNG45652	KNG45652
g6707.t1	KNG50271	1.65951e-30	Alpha/Beta hydrolase fold	#N/A	X-Pro dipeptidyl-peptidase C-terminal non-catalytic domain	#N/A	#N/A	62.7907	113.235	76.7442	3	119	KNG50271	KNG50271	KNG50271	KNG45034
g3550.t1	KNG45067	0	Alpha/Beta hydrolase fold	#N/A	PGAP1-like protein	#N/A	#N/A	69.814	2078.91	84.4063	11	1404	KNG45067	KNG45067	KNG45067	KNG45163
g7176.t1	KNG47596	5.38026e-91	Alpha/Beta hydrolase fold	Carboxylesterase family	short chain dehydrogenase	#N/A	CE10	74.7475	280.026	85.3535	3	203	KNG47596	KNG47596	KNG47596	KNG44642
g5628.t1	KNG43959	1.34602e-62	Alpha/Beta hydrolase fold	Dienelactone hydrolase family	Dienelactone hydrolase family	#N/A	#N/A	76.3158	195.282	85.5263	4	251	KNG43959	KNG45984	KNG45984	KNG50562
g4682.t1	KNG46681	0	Alpha/Beta hydrolase fold	Epoxide hydrolase N terminus	Epoxide hydrolase N terminus	#N/A	#N/A	77.1053	595.89	81.3158	6	380	KNG46681	KNG46681	KNG46681	KNG46681
g1865.t1	KNG45721	0	Alpha/Beta hydrolase fold	Protein of unknown function (DUF1749)	Protein of unknown function (DUF1749)	#N/A	#N/A	77.3481	534.643	82.8729	1	328	KNG45721	KNG45721	KNG45721	KNG45721
g3791.t1	KNG49077	1.34313e-156	Alpha/Beta hydrolase fold	Serine aminopeptidase, S33	Serine aminopeptidase, S33	#N/A	#N/A	78.3051	435.647	81.3559	4	295	KNG49077	KNG49077	KNG49077	KNG49077
g4351.t1	KNG47360	0	Alpha/Beta hydrolase fold	Carboxylesterase family	Carboxylesterase family	#N/A	CE10	79.5455	877.085	86.1742	10	535	KNG47360	KNG47360	KNG47360	KNG50858
g5670.t1	KNG48795	1.44507e-146	Alpha/Beta hydrolase fold	#N/A	Vacuolar (H+)-ATPase G subunit	#N/A	#N/A	80.1471	432.565	83.0882	1	272	KNG48795	KNG48795	KNG48795	KNG48795
g8654.t1	KNG50858	0	Alpha/Beta hydrolase fold	Carboxylesterase family	Carboxylesterase family	#N/A	CE10	81.0909	843.188	93.3333	11	549	KNG50858	KNG50858	KNG46181	KNG50858
g6644.t1	KNG47596	1.7801e-77	Alpha/Beta hydrolase fold	Carboxylesterase family	short chain dehydrogenase	#N/A	CE10	81.295	243.047	86.3309	10	181	KNG47596	KNG47596	KNG47596	KNG44642
g9015.t1	KNG48438	0	Alpha/Beta hydrolase fold	#N/A	Fungal specific transcription factor domain	#N/A	#N/A	81.6124	931.784	87.9774	2	707	KNG48438	KNG48438	KNG48438	KNG48438
g6016.t1	KNG45755	0	Alpha/Beta hydrolase fold	Tetratricopeptide repeat	Tetratricopeptide repeat	#N/A	#N/A	82.7498	1959.5	87.7028	12	1110	KNG45755	KNG45755	KNG45755	KNG45755
g6355.t1	KNG48134	0	Alpha/Beta hydrolase fold	Alpha/beta hydrolase family	FAD binding domain	#N/A	#N/A	83.1288	566.614	91.1043	2	326	KNG48134	KNG48134	KNG48134	KNG48134
g1395.t1	KNG49988	5.8566e-174	Alpha/Beta hydrolase fold	Serine aminopeptidase, S33	Serine aminopeptidase, S33	#N/A	#N/A	84.8797	481.1	90.378	3	287	KNG49988	KNG49988	KNG49988	KNG49988
g91.t1	KNG48939	0	Alpha/Beta hydrolase fold	Alpha/beta hydrolase family	#N/A	#N/A	#N/A	86.4937	1683.31	91.0555	4	1107	KNG48939	KNG48939	KNG48939	KNG48939
g1574.t1	KNG48210	0	Alpha/Beta hydrolase fold	Zinc-binding dehydrogenase	Serine aminopeptidase, S33	#N/A	#N/A	86.7153	1205.28	89.4891	10	663	KNG48210	KNG48210	KNG48210	KNG48210
g2665.t1	KNG51192	6.73657e-73	Alpha/Beta hydrolase fold	Serine carboxypeptidase	Serine carboxypeptidase	#N/A	#N/A	87.2	228.024	94.4	7	125	KNG51192	KNG51192	KNG51192	KNG51192
g9090.t1	KNG44040	0	Alpha/Beta hydrolase fold	alpha/beta hydrolase fold	alpha/beta hydrolase fold	#N/A	#N/A	87.6254	548.51	92.6421	4	299	KNG44040	KNG44040	KNG44040	KNG44040
g6971.t1	KNG46904	0	Alpha/Beta hydrolase fold	#N/A	#N/A	#N/A	#N/A	87.9902	707.212	92.1569	2	408	KNG46904	KNG46904	KNG46904	KNG46904
g2664.t1	KNG51192	1.99154e-80	Alpha/Beta hydrolase fold	Serine carboxypeptidase	Serine carboxypeptidase	#N/A	#N/A	88.3721	251.521	93.0233	7	152	KNG51192	KNG51192	KNG51192	KNG51192
g1752.t1	KNG50838	3.14109e-152	Alpha/Beta hydrolase fold	#N/A	alpha/beta hydrolase fold	#N/A	#N/A	88.3929	423.705	94.6429	1	224	KNG50838	KNG50838	KNG50838	KNG50838
g5126.t1	KNG44255	0	Alpha/Beta hydrolase fold	#N/A	#N/A	#N/A	#N/A	88.8889	753.436	91.2037	4	426	KNG44255	KNG44255	KNG44255	KNG44255
g343.t1	KNG46791	0	Alpha/Beta hydrolase fold	PGAP1-like protein	PGAP1-like protein	#N/A	#N/A	88.9778	1921.75	91.5556	1	1081	KNG46791	KNG46791	KNG46791	KNG46791
g3988.t1	KNG50291	0	Alpha/Beta hydrolase fold	Protein of unknown function (DUF726)	Protein of unknown function (DUF726)	#N/A	#N/A	89.4454	1608.19	92.9338	2	1117	KNG50291	KNG50291	KNG50291	KNG50291
g7164.t1	KNG50922	0	Alpha/Beta hydrolase fold	#N/A	Zinc knuckle	#N/A	#N/A	89.5792	898.656	93.988	1	499	KNG50922	KNG50922	KNG50922	KNG50922
g4.t1	KNG49493	0	Alpha/Beta hydrolase fold	Alpha/beta hydrolase family	alpha/beta hydrolase fold	#N/A	#N/A	89.5833	543.502	93.4028	4	288	KNG49493	KNG49493	KNG49493	KNG49493
g478.t1	KNG51146	0	Alpha/Beta hydrolase fold	alpha/beta hydrolase fold	alpha/beta hydrolase fold	#N/A	#N/A	89.6396	796.193	93.6937	1	440	KNG51146	KNG51146	KNG51146	KNG51146
g1330.t1	KNG46556	0	Alpha/Beta hydrolase fold	Protein of unknown function (DUF726)	Protein of unknown function (DUF726)	#N/A	#N/A	89.8839	1902.87	93.3665	2	1198	KNG46556	KNG46556	KNG46556	KNG46556
g6621.t1	KNG49752	0	Alpha/Beta hydrolase fold	Lipase (class 3)	Lipase 3 N-terminal region	#N/A	#N/A	90.4918	554.288	95.4098	4	305	KNG49752	KNG49752	KNG49752	KNG49752
g7567.t1	KNG45897	5.40393e-99	Alpha/Beta hydrolase fold	#N/A	Lysophospholipase catalytic domain	#N/A	CE1	90.7407	310.842	93.2099	1	162	KNG45897	KNG45897	KNG45897	KNG45897
g5549.t1	KNG48666	0	Alpha/Beta hydrolase fold	Alpha/beta hydrolase family	Alpha/beta hydrolase family	#N/A	#N/A	90.7621	784.252	94.9192	1	433	KNG48666	KNG48666	KNG48666	KNG48666
g2291.t1	KNG47405	0	Alpha/Beta hydrolase fold	Serine hydrolase (FSH1)	Serine hydrolase (FSH1)	#N/A	#N/A	90.8451	504.982	94.3662	1	283	KNG47405	KNG47405	KNG47405	KNG47405
g7220.t1	KNG49702	0	Alpha/Beta hydrolase fold	Lipase (class 3)	Lipase (class 3)	#N/A	#N/A	90.8621	887.486	94.3103	2	580	KNG49702	KNG49702	KNG49702	KNG49702
g5148.t1	KNG47245	0	Alpha/Beta hydrolase fold	alpha/beta hydrolase fold	alpha/beta hydrolase fold	#N/A	CE10	90.9794	708.368	94.8454	2	388	KNG47245	KNG47245	KNG47245	KNG47245
g4142.t1	KNG48999	6.81068e-38	Alpha/Beta hydrolase fold	#N/A	Putative esterase	#N/A	CE1	91.0448	132.88	94.0299	4	76	KNG48999	KNG48999	KNG48999	KNG48999
g1881.t1	KNG49008	0	Alpha/Beta hydrolase fold	Lipase (class 3)	Lipase (class 3)	#N/A	#N/A	91.3158	714.531	95.7895	4	379	KNG49008	KNG49008	KNG49008	KNG49008
g905.t1	KNG47491	1.12271e-47	Alpha/Beta hydrolase fold	#N/A	#N/A	#N/A	#N/A	91.4634	163.696	96.3415	1	81	KNG47491	KNG47491	KNG47491	KNG47491
g3886.t1	KNG48413	1.52117e-114	Alpha/Beta hydrolase fold	#N/A	#N/A	#N/A	#N/A	91.7647	330.487	95.2941	1	170	KNG48413	KNG48413	KNG48413	KNG48413
g4359.t1	KNG51867	0	Alpha/Beta hydrolase fold	Platelet-activating factor acetylhydrolase, isoform II	Platelet-activating factor acetylhydrolase, isoform II	#N/A	#N/A	91.954	681.404	96.5517	5	445	KNG51867	KNG51867	KNG51867	KNG47214
g5447.t1	KNG44457	0	Alpha/Beta hydrolase fold	#N/A	#N/A	#N/A	#N/A	92.0089	1534.62	95.4495	1	901	KNG44457	KNG44457	KNG44457	KNG44457
g5999.t1	KNG48501	0	Alpha/Beta hydrolase fold	Serine carboxypeptidase	Serine carboxypeptidase	#N/A	#N/A	92.2631	996.112	95.1644	11	517	KNG48501	KNG48501	KNG48501	KNG48501
g8940.t1	KNG46356	0	Alpha/Beta hydrolase fold	Lipase (class 3)	GDSL-like Lipase/Acylhydrolase family	#N/A	CE12	92.268	763.837	95.3608	2	388	KNG46356	KNG46356	KNG46356	KNG46356
g3340.t1	KNG45208	0	Alpha/Beta hydrolase fold	Serine carboxypeptidase S28	Serine carboxypeptidase S28	#N/A	#N/A	92.6871	1105.89	95.7483	4	588	KNG45208	KNG45208	KNG45208	KNG45208
g6193.t1	KNG45365	0	Alpha/Beta hydrolase fold	Lipase (class 3)	Alcohol dehydrogenase GroES-like domain	#N/A	#N/A	92.9134	1107.43	95.4331	2	635	KNG45365	KNG45365	KNG45365	KNG45365
g1132.t1	KNG51707	0	Alpha/Beta hydrolase fold	#N/A	#N/A	#N/A	#N/A	93.1818	687.952	97.1591	1	352	KNG51707	KNG51707	KNG51707	KNG51707
g42.t1	KNG49524	0	Alpha/Beta hydrolase fold	Putative serine esterase (DUF676)	Putative serine esterase (DUF676)	#N/A	#N/A	93.3215	1971.82	96.4381	2	1121	KNG49524	KNG49524	KNG49524	KNG49524
g7939.t1	KNG45415	0	Alpha/Beta hydrolase fold	Serine carboxypeptidase	Serine carboxypeptidase	#N/A	#N/A	93.3934	1202.19	96.8468	10	666	KNG45415	KNG45415	KNG45415	KNG45415
g3509.t1	KNG43959	1.77824e-177	Alpha/Beta hydrolase fold	Dienelactone hydrolase family	Dienelactone hydrolase family	#N/A	#N/A	93.4156	486.108	97.9424	5	264	KNG43959	KNG43959	KNG43959	KNG50562
g4453.t1	KNG50562	0	Alpha/Beta hydrolase fold	Dienelactone hydrolase family	Dienelactone hydrolase family	#N/A	#N/A	93.4932	575.859	97.2603	4	292	KNG50562	KNG50562	KNG50562	KNG50562
g6460.t1	KNG45178	0	Alpha/Beta hydrolase fold	Serine carboxypeptidase S28	Serine carboxypeptidase S28	#N/A	#N/A	94.1606	1093.57	97.4453	4	548	KNG45178	KNG45178	KNG45178	KNG45178
g4565.t1	KNG44934	0	Alpha/Beta hydrolase fold	Serine carboxypeptidase	Serine carboxypeptidase	#N/A	#N/A	94.5312	1145.95	96.4062	12	640	KNG44934	KNG44934	KNG44934	KNG44934
g2024.t1	KNG50128	2.16979e-179	Alpha/Beta hydrolase fold	Dienelactone hydrolase family	Ankyrin repeats (many copies)	#N/A	#N/A	94.9219	516.538	95.7031	4	288	KNG50128	KNG50128	KNG50128	KNG50562
g5982.t1	KNG46374	0	Alpha/Beta hydrolase fold	alpha/beta hydrolase fold	Fungal specific transcription factor domain	#N/A	#N/A	95.3488	1257.66	97.3837	2	688	KNG46374	KNG46374	KNG46374	KNG46374
g4625.t1	KNG47214	0	Alpha/Beta hydrolase fold	Platelet-activating factor acetylhydrolase, isoform II	Platelet-activating factor acetylhydrolase, isoform II	#N/A	#N/A	95.3722	946.806	98.3903	3	497	KNG47214	KNG47214	KNG47214	KNG47214
g1055.t1	KNG44471	0	Alpha/Beta hydrolase fold	alpha/beta hydrolase fold	alpha/beta hydrolase fold	#N/A	#N/A	95.5056	712.22	97.4719	4	356	KNG44471	KNG44471	KNG44471	KNG44471
g3573.t1	KNG52566	0	Alpha/Beta hydrolase fold	Lipid-droplet associated hydrolase	Lipid-droplet associated hydrolase	#N/A	#N/A	96.3788	699.893	98.8858	1	359	KNG52566	KNG52566	KNG52566	KNG52566
g5391.t1	KNG46854	0	Alpha/Beta hydrolase fold	Palmitoyl protein thioesterase	Palmitoyl protein thioesterase	#N/A	#N/A	96.5753	602.053	97.9452	1	292	KNG46854	KNG46854	KNG46854	KNG46854
g1327.t1	KNG46558	0	Alpha/Beta hydrolase fold	Region of unknown function (DUF2417)	Region of unknown function (DUF2417)	#N/A	#N/A	97.234	880.167	98.7234	1	470	KNG46558	KNG46558	KNG46558	KNG46558
g658.t1	KNG45034	0	Alpha/Beta hydrolase fold	Lecithin:cholesterol acyltransferase	X-Pro dipeptidyl-peptidase (S15 family)	#N/A	#N/A	98.1013	1225.31	99.0506	1	631	KNG45034	KNG45034	KNG45034	KNG45034
g6358.t1	KNG48137	0	Alpha/beta hydrolase fold-1	alpha/beta hydrolase fold	alpha/beta hydrolase fold	#N/A	CE1	78.9318	560.836	89.0208	10	337	KNG48137	KNG48137	KNG48137	KNG48137
g2320.t1	KNG48519	0	Alpha/beta hydrolase fold-1	Alpha/beta hydrolase family	Alpha/beta hydrolase family	#N/A	#N/A	86.3071	822.772	91.0788	5	479	KNG48519	KNG48519	KNG48519	KNG48519
g7070.t1	KNG49921	0	Alpha/beta hydrolase fold-1	Alpha/beta hydrolase family	Sugar (and other) transporter	#N/A	#N/A	86.7089	577.4	93.9873	4	400	KNG49921	KNG49921	KNG49921	KNG44255
g1563.t1	KNG48224	0	Alpha/beta hydrolase fold-1	Alpha/beta hydrolase family	Alpha/beta hydrolase family	#N/A	#N/A	92.9742	786.563	96.2529	1	427	KNG48224	KNG48224	KNG48224	KNG48224
g2314.t1	KNG47579	0	Alpha/beta hydrolase fold-1	alpha/beta hydrolase fold	alpha/beta hydrolase fold	#N/A	#N/A	93.2011	695.271	96.6006	2	353	KNG47579	KNG47579	KNG47579	KNG47579
g7345.t1	KNG47479	0	Alpha/beta hydrolase fold-1	Serine aminopeptidase, S33	Serine aminopeptidase, S33	#N/A	#N/A	93.6118	736.873	96.3145	5	404	KNG47479	KNG47479	KNG47479	KNG47479
g7840.t1	KNG44692	0	Alpha/beta knot methyltransferases	SpoU rRNA Methylase family	SpoU rRNA Methylase family	#N/A	#N/A	94.4251	560.066	96.5157	1	287	KNG44692	KNG44692	KNG44692	KNG44692
g2188.t1	KNG46097	1.6753e-148	Alpha-acetolactate decarboxylase	Alpha-acetolactate decarboxylase	Alpha-acetolactate decarboxylase	#N/A	#N/A	93.7799	409.838	97.6077	1	209	KNG46097	KNG46097	KNG46097	KNG46097
g3926.t1	KNG46927	0	Alpha-D-phosphohexomutase, alpha/beta/alpha domain III	Phosphoglucomutase/phosphomannomutase, alpha/beta/alpha domain III	Phosphoglucomutase/phosphomannomutase, alpha/beta/alpha domain III	#N/A	#N/A	98.556	1124	99.4585	2	554	KNG46927	KNG46927	KNG46927	KNG46927
g5961.t1	KNG50605	0	Alpha-D-phosphohexomutase, alpha/beta/alpha I/II/III	Phosphoglucomutase/phosphomannomutase, alpha/beta/alpha domain III	Phosphoglucomutase/phosphomannomutase, C-terminal domain	#N/A	#N/A	96.0549	1115.14	98.2847	2	583	KNG50605	KNG50605	KNG50605	KNG50605
g6758.t1	KNG46931	0	Alpha-D-phosphohexomutase, conserved site	Phosphoglucomutase/phosphomannomutase, C-terminal domain	Phosphoglucomutase/phosphomannomutase, C-terminal domain	#N/A	#N/A	95.2015	1038.1	96.929	1	521	KNG46931	KNG46931	KNG46931	KNG46931
g6734.t1	KNG50329	0	Alpha-helical ferredoxin	Glutamine amidotransferases class-II	Conserved region in glutamate synthase	#N/A	#N/A	97.2836	4337.72	98.0203	3	2144	KNG50329	KNG50329	KNG50329	KNG50329
g4144.t1	KNG49000	0	Alpha-hydroxy acid dehydrogenase, FMN-dependent	FMN-dependent dehydrogenase	FMN-dependent dehydrogenase	#N/A	#N/A	79.2576	711.449	85.3712	9	458	KNG49000	KNG49000	KNG49000	KNG49000
g8273.t1	KNG51564	0	Alpha-hydroxy acid dehydrogenase, FMN-dependent	FMN-dependent dehydrogenase	FMN-dependent dehydrogenase	#N/A	#N/A	93.0591	750.355	96.6581	10	389	KNG51564	KNG51564	KNG51564	KNG51564
g9208.t1	KNG45311	4.24855e-107	Alpha-isopropylmalate/homocitrate synthase, conserved site	HMGL-like	HMGL-like	#N/A	#N/A	54.7038	328.561	69.338	2	266	KNG45311	KNG45311	KNG45311	KNG45311
g5171.t1	KNG44992	0	Alpha-ketoacid/pyruvate dehydrogenase kinase, N-terminal domain superfamily	Histidine kinase-, DNA gyrase B-, and HSP90-like ATPase	Mitochondrial branched-chain alpha-ketoacid dehydrogenase kinase	#N/A	#N/A	92.0273	805.823	92.7107	3	425	KNG44992	KNG44992	KNG44992	KNG44992
g684.t1	KNG47879	5.14163e-152	Alpha-ketoglutarate-dependent dioxygenase AlkB-like	2OG-Fe(II) oxygenase superfamily	2OG-Fe(II) oxygenase superfamily	#N/A	#N/A	85.034	428.328	91.1565	2	354	KNG47879	KNG47879	KNG47879	KNG47801
g5936.t1	KNG44614	0	Alpha-ketoglutarate-dependent dioxygenase AlkB-like	2OG-Fe(II) oxygenase superfamily	2OG-Fe(II) oxygenase superfamily	#N/A	#N/A	87.2781	591.267	91.716	3	338	KNG44614	KNG44614	KNG44614	KNG44614
g3545.t1	KNG45072	0	Alpha-ketoglutarate-dependent dioxygenase AlkB-like	2OG-Fe(II) oxygenase superfamily	2OG-Fe(II) oxygenase superfamily	#N/A	#N/A	87.3016	756.518	92.9705	2	440	KNG45072	KNG45072	KNG45072	KNG45072
g2404.t1	KNG47801	0	Alpha-ketoglutarate-dependent dioxygenase AlkB-like	2OG-Fe(II) oxygenase superfamily	Major Facilitator Superfamily	#N/A	#N/A	89.8592	647.121	95.7746	2	355	KNG47801	KNG47801	KNG47801	KNG47801
g5608.t1	KNG49562	0	Altered inheritance of mitochondria protein 21	Altered inheritance of mitochondria protein 21	Altered inheritance of mitochondria protein 21	#N/A	#N/A	84.153	1617.82	88.4335	1	1075	KNG49562	KNG49562	KNG49562	KNG49562
g6864.t1	KNG44362	0	Alternative oxidase	Alternative oxidase	Alternative oxidase	#N/A	#N/A	92.1569	692.96	94.958	1	357	KNG44362	KNG44362	KNG44362	KNG44362
g6475.t1	KNG50896	0	Amidase signature (AS) superfamily	Amidase	Amidase	#N/A	#N/A	79.1183	704.516	88.1671	10	533	KNG50896	KNG50896	KNG50896	KNG46416
g7465.t1	KNG44627	0	Amidase signature (AS) superfamily	Amidase	Amidase	#N/A	CE4	82.4131	817.379	87.1166	10	484	KNG44627	KNG44627	KNG44627	KNG44054
g5308.t1	KNG46053	0	Amidase signature (AS) superfamily	Amidase	Amidase	#N/A	#N/A	89.7887	1028.08	93.1338	10	568	KNG46053	KNG46053	KNG46053	KNG46053
g6888.t1	KNG50171	0	Amidase signature (AS) superfamily	Amidase	Amidase	#N/A	#N/A	91.9118	1229.93	95.2941	6	680	KNG50171	KNG50171	KNG50171	KNG50171
g8002.t1	KNG44054	0	Amidase signature (AS) superfamily	Amidase	Amidase	#N/A	#N/A	92.599	1097.8	95.1807	10	564	KNG44054	KNG44054	KNG44054	KNG44054
g5920.t1	KNG50826	0	Amidase signature (AS) superfamily	Amidase	Amidase	#N/A	#N/A	93.3092	949.118	96.5642	11	553	KNG50826	KNG50826	KNG50826	KNG50826
g8695.t1	KNG44416	0	Amidase signature (AS) superfamily	Amidase	Ankyrin repeats (many copies)	#N/A	#N/A	96.5854	2129.37	98.0488	10	1257	KNG44416	KNG44414	KNG44414	KNG44416
g4740.t1	KNG48825	0	Amidase signature domain	Amidase	Amidase	#N/A	#N/A	78.4314	814.298	82.9412	10	553	KNG48825	KNG48825	KNG48825	KNG46053
g8813.t1	KNG44516	0	Amidase signature domain	Amidase	Amidase	#N/A	#N/A	81.9495	904.434	86.8231	10	554	KNG44516	KNG44516	KNG44516	KNG44516
g8217.t1	KNG45429	0	Amidase signature domain	Amidase	Amidase	#N/A	#N/A	89.3502	940.643	93.5018	10	554	KNG45429	KNG45429	KNG45429	KNG45429
g5767.t1	KNG50379	0	Amidase signature domain	Amidase	Kinase phosphorylation protein	#N/A	#N/A	89.7297	959.133	92.7928	10	554	KNG50379	KNG50379	KNG50379	KNG50379
g6618.t1	KNG49756	0	Amidase signature domain	Amidase	Amidase	#N/A	#N/A	92.1095	1157.51	96.1353	10	634	KNG49756	KNG49756	KNG49756	KNG50171
g5250.t1	KNG48238	0	Amidase signature domain	Amidase	Amidase	#N/A	#N/A	93.9457	851.277	96.2422	10	505	KNG48238	KNG48238	KNG48238	KNG50826
g6427.t1	KNG46117	0	Amidase, conserved site	Amidase	Amidase	#N/A	#N/A	90.1786	993.416	94.6429	10	560	KNG46117	KNG46117	KNG46117	KNG46117
g4948.t1	KNG51942	0	Amidase, conserved site	Amidase	Amidase	#N/A	#N/A	93.6752	1113.6	96.9231	10	585	KNG51942	KNG51942	KNG51942	KNG51942
g8730.t1	KNG49320	0	Amidohydrolase 3	Amidohydrolase family	Putative heavy-metal-binding	#N/A	#N/A	92.7509	1046.57	96.0967	3	538	KNG49320	KNG49320	KNG49320	KNG49320
g462.t1	KNG51158	2.12377e-57	Amidohydrolase-related	Amidohydrolase	Amidohydrolase	#N/A	#N/A	63.3094	176.022	76.259	1	129	KNG51158	KNG51158	KNG51158	KNG51158
g6717.t1	KNG48822	1.2537e-174	Amidohydrolase-related	Amidohydrolase	Amidohydrolase	#N/A	#N/A	73.7401	489.96	82.2281	1	377	KNG48822	KNG48822	KNG48822	KNG48822
g1785.t1	KNG49305	4.87797e-169	Amidohydrolase-related	Amidohydrolase	Amidohydrolase	#N/A	#N/A	86.9565	470.315	93.2806	3	356	KNG49305	KNG49305	KNG49305	KNG45764
g4848.t1	KNG51101	0	Amidohydrolase-related	Amidohydrolase family	Amidohydrolase family	#N/A	#N/A	90.2637	936.791	95.1318	2	493	KNG51101	KNG51101	KNG51101	KNG51101
g2589.t1	KNG45695	0	Amine oxidase	Flavin containing amine oxidoreductase	Flavin containing amine oxidoreductase	#N/A	#N/A	82.4561	951.429	87.193	2	570	KNG45695	KNG45695	KNG45695	KNG45695
g3948.t1	KNG49203	0	Amino acid permease, conserved site	Amino acid permease	Amino acid permease	#N/A	#N/A	91.8261	1007.28	96.5217	10	575	KNG49203	KNG49203	KNG49203	KNG49203
g1220.t1	KNG46313	0	Amino acid permease, conserved site	Amino acid permease	Amino acid permease	#N/A	#N/A	94.3396	992.645	98.3019	10	530	KNG46313	KNG46313	KNG46313	KNG46313
g256.t1	KNG51961	0	Amino acid permease, conserved site	Amino acid permease	Amino acid permease	#N/A	#N/A	95.1402	1020.38	97.757	10	535	KNG51961	KNG51961	KNG51961	KNG51961
g6832.t1	KNG48759	0	Amino acid permease, conserved site	Amino acid permease	Amino acid permease	#N/A	#N/A	96.0821	1022.31	98.1343	10	536	KNG48759	KNG48759	KNG48759	KNG48759
g4827.t1	KNG45633	0	Amino acid permease, conserved site	Amino acid permease	Amino acid permease	#N/A	#N/A	96.7509	926.776	98.917	10	554	KNG45633	KNG45633	KNG45633	KNG45633
g3053.t1	KNG45356	9.29807e-53	Amino acid permease/ SLC12A domain	Amino acid permease	Amino acid permease	#N/A	#N/A	82.9268	178.333	92.6829	2	173	KNG45356	KNG45356	KNG45356	KNG45356
g2610.t1	KNG45715	2.53816e-127	Amino acid permease/ SLC12A domain	Amino acid permease	Amino acid permease	#N/A	#N/A	85.782	369.777	90.9953	10	211	KNG45715	KNG45715	KNG45715	KNG45715
g3497.t1	KNG49268	1.13323e-70	Amino acid permease/ SLC12A domain	Amino acid permease	Amino acid permease	#N/A	#N/A	86.5079	221.476	91.2698	10	126	KNG49268	KNG49268	KNG49268	KNG49268
g3038.t1	KNG48311	1.17511e-71	Amino acid permease/ SLC12A domain	Amino acid permease	Amino acid permease	#N/A	#N/A	88.9831	221.09	93.2203	7	118	KNG48311	KNG48311	KNG48311	KNG48311
g3498.t1	KNG49268	0	Amino acid permease/ SLC12A domain	Amino acid permease	Amino acid permease	#N/A	#N/A	93.2292	716.457	96.0938	10	396	KNG49268	KNG49268	KNG49268	KNG48311
g2801.t1	KNG49045	0	Amino acid permease/ SLC12A domain	Amino acid permease	Solute carrier family 12	#N/A	#N/A	94.5122	2103.18	96.3415	1	1146	KNG49045	KNG49045	KNG49045	KNG49045
g4314.t1	KNG51330	0	Amino acid permease/ SLC12A domain	Amino acid permease	Amino acid permease	#N/A	#N/A	95.7295	991.49	97.8648	10	562	KNG51330	KNG51330	KNG51330	KNG51330
g8360.t1	KNG46835	0	Amino acid permease/ SLC12A domain	Amino acid permease	Amino acid permease	#N/A	#N/A	96.3768	1080.09	99.0942	10	552	KNG46835	KNG46835	KNG46835	KNG46835
g5422.t1	KNG52340	0	Amino acid transporter, transmembrane domain	Transmembrane amino acid transporter protein	Transmembrane amino acid transporter protein	#N/A	#N/A	80.3644	752.281	85.4251	9	477	KNG52340	KNG52340	KNG52340	KNG50878
g8373.t1	KNG48349	0	Amino acid transporter, transmembrane domain	Transmembrane amino acid transporter protein	Transmembrane amino acid transporter protein	#N/A	#N/A	86.0421	1596.64	89.7706	10	1044	KNG48349	KNG48349	KNG48349	KNG48349
g7328.t1	KNG50878	0	Amino acid transporter, transmembrane domain	Transmembrane amino acid transporter protein	Transmembrane amino acid transporter protein	#N/A	#N/A	88.6617	852.432	93.6803	8	537	KNG50878	KNG50878	KNG50878	KNG50878
g5432.t1	KNG43979	0	Amino acid transporter, transmembrane domain	Transmembrane amino acid transporter protein	Transmembrane amino acid transporter protein	#N/A	#N/A	88.8686	870.152	89.9635	3	548	KNG43979	KNG43979	KNG43979	KNG43979
g6532.t1	KNG51547	0	Amino acid transporter, transmembrane domain	Transmembrane amino acid transporter protein	Transmembrane amino acid transporter protein	#N/A	#N/A	91.6309	745.732	93.3476	8	466	KNG51547	KNG51547	KNG51547	KNG51547
g7129.t1	KNG44551	0	Amino acid transporter, transmembrane domain	Transmembrane amino acid transporter protein	Transmembrane amino acid transporter protein	#N/A	#N/A	92.6641	902.894	92.8571	4	501	KNG44551	KNG44551	KNG44551	KNG44551
g3960.t1	KNG49552	0	Amino acid transporter, transmembrane domain	Transmembrane amino acid transporter protein	Transmembrane amino acid transporter protein	#N/A	#N/A	94.6281	863.988	96.281	8	493	KNG49552	KNG49552	KNG49552	KNG50878
g8542.t1	KNG49869	0	Amino acid transporter, transmembrane domain	Transmembrane amino acid transporter protein	Transmembrane amino acid transporter protein	#N/A	#N/A	94.6467	785.023	97.4304	8	493	KNG49869	KNG49869	KNG49869	KNG50878
g2800.t1	KNG49046	0	Amino acid transporter, transmembrane domain	Transmembrane amino acid transporter protein	Transmembrane amino acid transporter protein	#N/A	#N/A	95.4727	1333.55	96.5379	3	751	KNG49046	KNG49046	KNG49046	KNG49046
g2875.t1	KNG51374	0	Amino acid transporter, transmembrane domain	Transmembrane amino acid transporter protein	Transmembrane amino acid transporter protein	#N/A	#N/A	96.2151	942.954	97.6096	8	502	KNG51374	KNG51374	KNG51374	KNG51374
g3466.t1	KNG45868	0	Amino acid transporter, transmembrane domain	Transmembrane amino acid transporter protein	Transmembrane amino acid transporter protein	#N/A	#N/A	97.619	1119.38	98.6395	5	588	KNG45868	KNG45868	KNG45868	KNG45868
g3481.t1	KNG52136	0	Amino acid/polyamine transporter I	Amino acid permease	Amino acid permease	#N/A	#N/A	75.9596	637.876	80	10	495	KNG52136	KNG52136	KNG52136	KNG52136
g6797.t1	KNG45002	0	Amino acid/polyamine transporter I	Amino acid permease	Amino acid permease	#N/A	#N/A	76.1062	628.246	80.531	10	427	KNG45002	KNG45002	KNG45002	KNG45002
g5238.t1	KNG51200	0	Amino acid/polyamine transporter I	Amino acid permease	Amino acid permease	#N/A	#N/A	82.5	848.195	86.9643	10	560	KNG51200	KNG51200	KNG51200	KNG51200
g2144.t1	KNG52020	0	Amino acid/polyamine transporter I	Amino acid permease	Amino acid permease	#N/A	#N/A	89.272	902.123	93.4866	10	522	KNG52020	KNG52020	KNG52020	KNG52020
g6974.t1	KNG48567	5.28308e-156	Amino acid/polyamine transporter I	Amino acid permease	Amino acid permease	#N/A	#N/A	91.6084	444.506	94.4056	3	286	KNG48567	KNG48567	KNG48567	KNG48567
g8872.t1	KNG46400	0	Amino acid/polyamine transporter I	Amino acid permease	Amino acid permease	#N/A	#N/A	91.8803	872.078	93.1624	10	581	KNG46400	KNG46400	KNG46400	KNG52136
g6128.t1	KNG44506	0	Amino acid/polyamine transporter I	Amino acid permease	Amino acid permease	#N/A	#N/A	92.7083	780.785	96.4583	10	514	KNG44506	KNG44506	KNG44506	KNG51138
g7523.t1	KNG44506	0	Amino acid/polyamine transporter I	Amino acid permease	Amino acid permease	#N/A	#N/A	92.7083	780.785	96.4583	10	514	KNG44506	KNG44506	KNG44506	KNG51138
g7476.t1	KNG45197	0	Amino acid/polyamine transporter I	Amino acid permease	Domain of unknown function (DUF4208)	#N/A	#N/A	94.7589	766.918	97.2746	4	479	KNG45197	KNG45197	KNG45197	KNG48567
g8980.t1	KNG45204	0	Amino acid/polyamine transporter I	Amino acid permease	Amino acid permease	#N/A	#N/A	94.7853	560.451	96.319	5	326	KNG45204	KNG45204	KNG45204	KNG45204
g485.t1	KNG51138	0	Amino acid/polyamine transporter I	Amino acid permease	WD domain, G-beta repeat	#N/A	#N/A	95.1175	925.235	97.6492	10	553	KNG51138	KNG51138	KNG51138	KNG51138
g7366.t1	KNG48745	0	Amino acid/polyamine transporter I	Amino acid permease	Amino acid permease	#N/A	#N/A	95.3526	1095.49	97.4359	5	624	KNG48745	KNG48745	KNG48745	KNG48745
g6110.t1	KNG49061	0	Amino acid/polyamine transporter I	Amino acid permease	Amino acid permease	#N/A	#N/A	97.1332	1046.96	98.3137	10	593	KNG49061	KNG49061	KNG49061	KNG49061
g5895.t1	KNG46596	0	Amino acid/polyamine transporter I	Amino acid permease	Amino acid permease	#N/A	#N/A	97.4684	1039.64	99.0958	10	554	KNG46596	KNG46596	KNG46596	KNG49268
g6438.t1	KNG50650	0	Amino acid/polyamine transporter I	Amino acid permease	Amino acid permease	#N/A	#N/A	98.3412	778.089	99.5261	11	516	KNG50650	KNG50650	KNG50650	KNG51138
g1206.t1	KNG46327	0	Aminoacyl-tRNA synthetase, class I, conserved site	DALR anticodon binding domain	Arginyl tRNA synthetase N terminal domain	#N/A	GT90	91.0217	1039.25	91.4861	2	629	KNG46327	KNG46327	KNG46327	KNG49056
g7367.t1	KNG48744	0	Aminoacyl-tRNA synthetase, class I, conserved site	Leucyl-tRNA synthetase, Domain 2	Anticodon-binding domain of tRNA	#N/A	#N/A	91.1443	1879.37	94.8259	6	1001	KNG48744	KNG48744	KNG48744	KNG48744
g1791.t1	KNG49302	0	Aminoacyl-tRNA synthetase, class I, conserved site	tRNA synthetases class I (E and Q), catalytic domain	tRNA synthetases class I (E and Q), catalytic domain	#N/A	AA9	92.6347	3378.19	94.7603	5	1976	KNG49302	KNG49302	KNG49302	KNG49302
g3487.t1	KNG44283	0	Aminoacyl-tRNA synthetase, class Ia	tRNA synthetases class I (I, L, M and V)	Peptidase dimerisation domain	#N/A	#N/A	92.6063	2045.01	95.9335	4	1081	KNG44283	KNG44283	KNG44283	KNG44283
g1066.t1	KNG50057	0	Aminoacyl-tRNA synthetase, class Ia, anticodon-binding	tRNA synthetases class I (I, L, M and V)	tRNA synthetases class I (I, L, M and V)	#N/A	#N/A	94.2489	2103.95	96.2232	2	1162	KNG50057	KNG50057	KNG50057	KNG50057
g1370.t1	KNG49107	0	Aminoacyl-tRNA synthetase, class Ia, anticodon-binding	tRNA synthetases class I (M)	tRNA synthetases class I (M)	#N/A	#N/A	94.843	882.478	97.0852	3	455	KNG49107	KNG49107	KNG49107	KNG43930
g2969.t1	KNG47198	1.08271e-156	Aminoacyl-tRNA synthetase, class Ic	tRNA synthetases class I (W and Y)	tRNA synthetases class I (W and Y)	#N/A	#N/A	89.0688	439.884	95.9514	1	247	KNG47198	KNG47198	KNG47198	KNG47198
g7935.t1	KNG47688	0	Aminoacyl-tRNA synthetase, class II	tRNA synthetases class II (D, K and N)	tRNA synthetases class II (D, K and N)	#N/A	#N/A	86.3436	765.763	89.8678	6	447	KNG47688	KNG47688	KNG47688	KNG47688
g5802.t1	KNG44047	0	Aminoacyl-tRNA synthetase, class II	tRNA synthetases class II core domain (F)	tRNA synthetases class II core domain (F)	#N/A	#N/A	96.036	1038.48	96.3964	2	539	KNG44047	KNG44047	KNG44047	KNG44047
g6321.t1	KNG47362	0	Aminoacyl-tRNA synthetase, class II (D/K/N)	tRNA synthetases class II (D, K and N)	Pre-mRNA splicing Prp18-interacting factor	#N/A	#N/A	88.474	1168.68	94.1558	6	616	KNG47362	KNG47362	KNG47362	KNG47362
g2857.t1	KNG46713	0	Aminoacyl-tRNA synthetase, class II (D/K/N)	tRNA synthetases class II (D, K and N)	tRNA synthetases class II (D, K and N)	#N/A	#N/A	93.3333	1043.49	96.9369	4	555	KNG46713	KNG46713	KNG46713	KNG46713
g3799.t1	KNG44146	0	Aminoacyl-tRNA synthetase, class II (D/K/N)	tRNA synthetases class II (D, K and N)	Uncharacterised conserved protein (DUF2156)	#N/A	#N/A	97.318	1991.47	98.8506	6	1043	KNG44146	KNG44146	KNG44146	KNG44146
g2437.t1	KNG44655	0	Aminoglycoside phosphotransferase	Phosphotransferase enzyme family	Phosphotransferase enzyme family	#N/A	#N/A	84.8812	795.423	90.0648	5	463	KNG44655	KNG44655	KNG44655	KNG44655
g1515.t1	KNG44104	0	Aminoglycoside phosphotransferase	Phosphotransferase enzyme family	Phosphotransferase enzyme family	#N/A	#N/A	92.1622	718.768	95.6757	3	370	KNG44104	KNG44104	KNG44104	KNG44104
g3170.t1	KNG52536	0	Aminomethyltransferase, folate-binding domain	Aminomethyltransferase folate-binding domain	Aminomethyltransferase folate-binding domain	#N/A	#N/A	93.0588	1654.03	96.5882	2	850	KNG52536	KNG52536	KNG52536	KNG52536
g5181.t1	KNG46008	0	Aminopeptidase P, N-terminal	Aminopeptidase P, N-terminal domain	Beta-lactamase	#N/A	#N/A	76.6554	1362.82	83.8384	4	869	KNG46008	KNG46008	KNG46008	KNG46008
g7786.t1	KNG51776	8.44245e-144	Aminotransferase class IV	Amino-transferase class IV	Amino-transferase class IV	#N/A	#N/A	89.8374	404.445	93.0894	1	246	KNG51776	KNG51776	KNG51776	KNG51776
g6079.t1	KNG49939	0	Aminotransferase class V domain	Aminotransferase class-V	Aminotransferase class-V	#N/A	#N/A	82.5054	800.045	88.9849	1	440	KNG49939	KNG49939	KNG49939	KNG49939
g1889.t1	KNG49015	0	Aminotransferase class-III	Aminotransferase class-III	Aminotransferase class-III	#N/A	#N/A	92.4453	959.518	94.4334	8	503	KNG49015	KNG49015	KNG49015	KNG49015
g4168.t1	KNG51086	0	Aminotransferase class-III	Aminotransferase class-III	Aminotransferase class-III	#N/A	#N/A	95.112	951.429	97.1487	6	491	KNG51086	KNG51086	KNG51086	KNG51086
g2129.t1	KNG52118	0	Aminotransferase class-III	Aminotransferase class-III	Aminotransferase class-III	#N/A	#N/A	96.1883	789.645	98.6547	6	446	KNG52118	KNG52118	KNG52118	KNG52118
g3795.t1	KNG44148	0	Aminotransferase, class I/classII	Aminotransferase class I and II	Sel1 repeat	#N/A	#N/A	93.2203	1014.99	96.7985	7	549	KNG44148	KNG44148	KNG44148	KNG46133
g1022.t1	KNG44852	0	Aminotransferase, class I/classII	Aminotransferase class I and II	Aminotransferase class I and II	#N/A	#N/A	99.5833	974.926	99.7917	3	480	KNG44852	KNG44852	KNG44852	KNG44852
g1078.t1	KNG50046	0	Aminotransferases, class-I, pyridoxal-phosphate-binding site	Aminotransferase class I and II	Aminotransferase class I and II	#N/A	#N/A	97.2286	835.099	97.6905	2	433	KNG50046	KNG50046	KNG50046	KNG50046
g7142.t1	KNG52220	0	Aminotransferases, class-I, pyridoxal-phosphate-binding site	Aminotransferase class I and II	Aminotransferase class I and II	#N/A	#N/A	98.5981	889.797	99.5327	2	428	KNG52220	KNG52220	KNG52220	KNG52220
g4684.t1	KNG52686	5.43337e-131	AMMECR1	AMMECR1	AMMECR1	#N/A	#N/A	82.3729	372.474	88.1356	1	284	KNG52686	KNG52686	KNG52686	KNG52686
g1818.t1	KNG52384	0	Ammonium transporter AmtB-like domain	Ammonium Transporter Family	Ammonium Transporter Family	#N/A	#N/A	85.1282	663.685	88.9744	5	390	KNG52384	KNG52384	KNG52384	KNG52384
g7556.t1	KNG51358	0	Ammonium transporter AmtB-like domain	Ammonium Transporter Family	Ammonium Transporter Family	#N/A	#N/A	96.1014	1021.15	98.4405	5	513	KNG51358	KNG51358	KNG51358	KNG51358
g6779.t1	KNG51594	0	Ammonium transporter, conserved site	Ammonium Transporter Family	Ammonium Transporter Family	#N/A	#N/A	90.5702	795.423	91.886	5	456	KNG51594	KNG51594	KNG51594	KNG51594
g662.t1	KNG45039	0	Ammonium transporter, conserved site	Ammonium Transporter Family	Ammonium Transporter Family	#N/A	#N/A	97.4609	994.186	99.0234	5	512	KNG45039	KNG45039	KNG45039	KNG45039
g6505.t1	KNG45964	0	Ammonium/urea transporter	Ammonium Transporter Family	HhH-GPD superfamily base excision DNA repair protein	#N/A	#N/A	81.7814	790.415	89.0688	5	494	KNG45964	KNG45964	KNG45964	KNG45964
g1314.t1	KNG51499	1.81783e-98	AMP-binding enzyme, C-terminal domain	AMP-binding enzyme C-terminal domain	AMP-binding enzyme	#N/A	#N/A	87.5	301.982	94.375	3	172	KNG51499	KNG51499	KNG51499	KNG50138
g6233.t1	KNG48491	0	AMP-binding enzyme, C-terminal domain	AMP-binding enzyme C-terminal domain	AMP-binding enzyme C-terminal domain	#N/A	#N/A	91.6667	1114.37	96	10	598	KNG48491	KNG48491	KNG48491	KNG48491
g8951.t1	KNG50623	0	AMP-binding enzyme, C-terminal domain	AMP-binding enzyme C-terminal domain	AMP-binding enzyme C-terminal domain	#N/A	#N/A	92.1368	1102.04	95.3846	10	576	KNG50623	KNG50623	KNG50623	KNG50623
g3151.t1	KNG44066	0	AMP-binding enzyme, C-terminal domain	AMP-binding enzyme C-terminal domain	AMP-binding enzyme	#N/A	#N/A	92.3596	843.188	96.6292	10	556	KNG44066	KNG44066	KNG44066	KNG45482
g5506.t1	KNG50635	0	AMP-binding enzyme, C-terminal domain	AMP-binding enzyme C-terminal domain	AMP-binding enzyme	#N/A	#N/A	93.1034	1052.35	97.8221	10	551	KNG50635	KNG50635	KNG50635	KNG50635
g6539.t1	KNG46352	0	AMP-binding enzyme, C-terminal domain	AMP-binding enzyme C-terminal domain	AMP-binding enzyme	#N/A	#N/A	96.4583	973.385	98.5417	10	482	KNG46352	KNG46352	KNG46352	KNG48491
g922.t1	KNG47290	0	AMP-binding enzyme, C-terminal domain	AMP-binding enzyme C-terminal domain	AMP-binding enzyme	#N/A	#N/A	96.5695	1108.21	97.9417	10	583	KNG47290	KNG47290	KNG47290	KNG47290
g5754.t1	KNG47232	1.21855e-70	AMP-binding, conserved site	Pyoverdine/dityrosine biosynthesis protein	Phosphopantetheine attachment site	#N/A	#N/A	41.1765	251.906	60.0619	10	649	KNG46259	KNG46259	KNG46259	KNG47232
g3741.t1	KNG50508	0	AMP-binding, conserved site	AMP-binding enzyme	AMP-binding enzyme C-terminal domain	#N/A	#N/A	88.1429	1255.74	90.8571	10	653	KNG50508	KNG50508	KNG50508	KNG50508
g4860.t1	KNG46389	0	AMP-binding, conserved site	Phosphopantetheine attachment site	AMP-binding enzyme	#N/A	#N/A	90.4081	13228.1	94.4336	117	7204	KNG46389	KNG46389	KNG46389	KNG46389
g2808.t1	KNG49038	0	AMP-binding, conserved site	AMP-binding enzyme C-terminal domain	Ribosomal protein L36e	#N/A	#N/A	92.2495	1005.74	93.5728	10	562	KNG49038	KNG49038	KNG49038	KNG50623
g5452.t1	KNG50572	0	AMP-binding, conserved site	AMP-binding enzyme	AMP-binding enzyme C-terminal domain	#N/A	#N/A	93.5714	988.793	96.25	10	559	KNG50572	KNG50572	KNG50572	KNG50623
g2633.t1	KNG49866	0	AMP-binding, conserved site	AMP-binding enzyme	AMP-binding enzyme	#N/A	#N/A	94.3782	1113.6	97.615	10	587	KNG49866	KNG49866	KNG49866	KNG49866
g8309.t1	KNG52055	0	AMP-binding, conserved site	AMP-binding enzyme	AMP-binding enzyme	#N/A	#N/A	95.1149	1276.15	97.7011	10	696	KNG52055	KNG52055	KNG52055	KNG52055
g6573.t1	KNG52358	0	AMP-binding, conserved site	AMP-binding enzyme	AMP-binding enzyme C-terminal domain	#N/A	#N/A	97.6654	994.956	98.4436	10	539	KNG52358	KNG52358	KNG52358	KNG47290
g9132.t1	KNG46389	7.40115e-81	AMP-dependent synthetase/ligase	AMP-binding enzyme	AMP-binding enzyme	#N/A	#N/A	37.5959	270.011	57.4742	18	408	KNG46389	KNG46389	KNG46389	KNG50261
g1313.t1	KNG51499	0	AMP-dependent synthetase/ligase	AMP-binding enzyme	AMP-binding enzyme	#N/A	#N/A	80.7175	775.007	90.8072	8	490	KNG51499	KNG51499	KNG51499	KNG47321
g2792.t1	KNG49051	0	AMP-dependent synthetase/ligase	AMP-binding enzyme	AMP-binding enzyme	#N/A	#N/A	81.4016	535.798	88.4097	11	542	KNG49051	KNG49051	KNG49051	KNG45482
g8735.t1	KNG51807	1.88248e-108	AMP-dependent synthetase/ligase	AMP-binding enzyme	AMP-binding enzyme	#N/A	#N/A	84.6154	332.413	89.5604	5	187	KNG51807	KNG51807	KNG51807	KNG47799
g3541.t1	KNG49242	0	AMP-dependent synthetase/ligase	AMP-binding enzyme	AMP-binding enzyme	#N/A	#N/A	86.8539	1612.05	92.2472	10	890	KNG49242	KNG49242	KNG49242	KNG49242
g7197.t1	KNG51846	0	AMP-dependent synthetase/ligase	AMP-binding enzyme	AMP-binding enzyme	#N/A	#N/A	90.035	1060.44	94.0559	1	572	KNG51846	KNG51846	KNG51846	KNG51846
g2092.t1	KNG47321	0	AMP-dependent synthetase/ligase	AMP-binding enzyme	AMP-binding enzyme	#N/A	#N/A	91.6996	984.941	96.0474	10	603	KNG47321	KNG47321	KNG47321	KNG50138
g5989.t1	KNG50185	0	AMP-dependent synthetase/ligase	AMP-binding enzyme	AMP-binding enzyme C-terminal domain	#N/A	#N/A	92.0775	1010.36	95.9507	10	568	KNG50185	KNG50185	KNG50185	KNG50185
g2014.t1	KNG50138	0	AMP-dependent synthetase/ligase	AMP-binding enzyme	AMP-binding enzyme C-terminal domain	#N/A	#N/A	92.2256	1216.06	95.122	10	655	KNG50138	KNG50138	KNG50138	KNG50138
g6172.t1	KNG45916	0	AMP-dependent synthetase/ligase	AMP-binding enzyme	AMP-binding enzyme	#N/A	#N/A	92.4453	911.368	95.825	19	560	KNG45916	KNG51566	KNG51566	KNG46389
g433.t1	KNG45482	0	AMP-dependent synthetase/ligase	AMP-binding enzyme	AMP-binding enzyme C-terminal domain	#N/A	#N/A	94.4785	957.977	97.3415	10	489	KNG45482	KNG45482	KNG45482	KNG45482
g1414.t1	KNG51193	0	AMP-dependent synthetase/ligase	AMP-binding enzyme	AMP-binding enzyme	#N/A	#N/A	95.7664	1316.98	97.8102	10	685	KNG51193	KNG51193	KNG51193	KNG51193
g2027.t1	KNG50126	0	AMP-dependent synthetase/ligase	AMP-binding enzyme	AMP-binding enzyme	#N/A	#N/A	96.7692	1287.71	98.1538	10	652	KNG50126	KNG50126	KNG50126	KNG51807
g6322.t1	KNG47627	1.76256e-106	AN1-like Zinc finger	Ubiquitin family	AN1-like Zinc finger	#N/A	#N/A	95.3947	300.827	98.0263	8	152	KNG47627	KNG47627	KNG47627	KNG47627
g8876.t1	KNG52234	0	AN1-like Zinc finger	AN1-like Zinc finger	AN1-like Zinc finger	#N/A	#N/A	95.8621	558.91	96.5517	1	290	KNG52234	KNG52234	KNG52234	KNG52234
g5224.t1	KNG52258	8.26759e-151	Anamorsin	Cytokine-induced anti-apoptosis inhibitor 1, Fe-S biogenesis	Fe-S cluster assembly protein DRE2 N-terminus	#N/A	#N/A	87.6582	423.705	90.5063	1	316	KNG52258	KNG52258	KNG52258	KNG52258
g7538.t1	KNG48737	2.17271e-100	Anaphase-promoting complex subunit 15/mnd2	Apc15p protein	Apc15p protein	#N/A	#N/A	88.1543	301.212	92.011	1	363	KNG48737	KNG48737	KNG48737	KNG48737
g8219.t1	KNG47588	0	Anaphase-promoting complex subunit 1	Anaphase-promoting complex subunit 1	Anaphase-promoting complex subunit 1	#N/A	#N/A	90.9884	3625.1	93.6531	1	2063	KNG47588	KNG47588	KNG47588	KNG47588
g5290.t1	KNG47683	0	Anaphase-promoting complex subunit 2, C-terminal	Anaphase promoting complex (APC) subunit 2	RecF/RecN/SMC N terminal domain	#N/A	#N/A	92.5845	1657.5	95.747	1	917	KNG47683	KNG47683	KNG47683	KNG47683
g1158.t1	KNG44439	0	Anaphase-promoting complex subunit 4 long domain	Anaphase-promoting complex, cyclosome, subunit 4	Protein of unknown function (DUF2420)	#N/A	#N/A	89.4545	963.37	92.3636	1	529	KNG44439	KNG44439	KNG44439	KNG44439
g6710.t1	KNG44554	0	Anaphase-promoting complex subunit 4, WD40 domain	Anaphase-promoting complex subunit 4 WD40 domain	WD domain, G-beta repeat	#N/A	#N/A	90.051	721.85	92.0918	5	392	KNG44554	KNG44554	KNG44554	KNG44554
g1720.t1	KNG47426	0	Anaphase-promoting complex subunit 5 domain	Anaphase-promoting complex subunit 5	Anaphase-promoting complex subunit 5	#N/A	#N/A	87.8635	1299.65	90.6448	1	748	KNG47426	KNG47426	KNG47426	KNG47426
g7772.t1	KNG47619	0	Anhydro-N-acetylmuramic acid kinase	Anhydro-N-acetylmuramic acid kinase	Anhydro-N-acetylmuramic acid kinase	#N/A	#N/A	81.0945	643.654	88.3085	1	402	KNG47619	KNG47619	KNG47619	KNG47619
g7115.t1	KNG48802	0	Ankyrin repeat	Ankyrin repeats (many copies)	Ankyrin repeats (3 copies)	#N/A	#N/A	84.5767	1895.55	91.031	30	1191	KNG48802	KNG48802	KNG48802	KNG48802
g5750.t1	KNG46146	4.00095e-134	Ankyrin repeat	Ankyrin repeats (3 copies)	Ankyrin repeats (3 copies)	#N/A	#N/A	88.9423	373.629	94.7115	17	208	KNG46146	KNG46146	KNG46146	KNG46146
g5372.t1	KNG45271	5.60531e-145	Ankyrin repeat	Ankyrin repeats (3 copies)	Ankyrin repeats (3 copies)	#N/A	#N/A	96.8182	413.69	98.1818	19	220	KNG45271	KNG45271	KNG45271	KNG45271
g5438.t1	KNG47785	0	Ankyrin repeat	Ankyrin repeats (3 copies)	Ankyrin repeats (3 copies)	#N/A	#N/A	97.2495	982.63	97.8389	5	509	KNG47785	KNG47785	KNG47785	KNG47785
g8975.t1	KNG51816	1.49547e-32	Ankyrin repeat-containing domain	NACHT domain	Ankyrin repeats (many copies)	#N/A	#N/A	28.1106	135.191	46.3134	10	576	KNG51816	KNG45912	KNG45912	KNG51816
g1947.t1	KNG50375	6.07263e-08	Ankyrin repeat-containing domain	Ankyrin repeats (3 copies)	Ankyrin repeats (3 copies)	#N/A	#N/A	45.6522	49.2914	60.8696	6	102	KNG50375	KNG45271	KNG45271	KNG50464
g7482.t1	KNG46738	0	Ankyrin repeat-containing domain	Phosphorylase superfamily	Ankyrin repeat	#N/A	#N/A	66.1088	1179.85	77.5385	17	1087	KNG46738	KNG52868	KNG46004	KNG46738
g4984.t1	KNG50039	0	Ankyrin repeat-containing domain	Ankyrin repeat	Alcohol dehydrogenase GroES-like domain	#N/A	#N/A	81.7506	2782.67	88.9588	4	1730	KNG50039	KNG50039	KNG50039	KNG50039
g3014.t1	KNG46810	1.39724e-177	Ankyrin repeat-containing domain	MYND finger	#N/A	#N/A	#N/A	85.0174	493.426	87.8049	5	281	KNG46810	KNG46810	KNG46810	KNG46810
g7483.t1	KNG46192	0	Ankyrin repeat-containing domain	#N/A	#N/A	#N/A	#N/A	88.3408	941.414	93.423	1	654	KNG46192	KNG46192	KNG46192	KNG46192
g2997.t1	KNG47170	0	Ankyrin repeat-containing domain	Ankyrin repeats (3 copies)	CorA-like Mg2+ transporter protein	#N/A	#N/A	92.9196	2276.9	95.7836	35	1256	KNG47170	KNG47170	KNG47170	KNG47170
g9038.t1	KNG51372	7.35275e-143	Ankyrin repeat-containing domain	Ankyrin repeats (many copies)	Ankyrin repeats (many copies)	#N/A	#N/A	94.1441	398.282	96.3964	2	222	KNG51372	KNG51372	KNG51372	KNG51372
g6654.t1	KNG44350	0	Ankyrin repeat-containing domain	Ankyrin repeats (3 copies)	PCI domain	#N/A	#N/A	95.8869	1374.76	97.0437	8	778	KNG44350	KNG44350	KNG44350	KNG44350
g1432.t1	KNG47170	3.36594e-05	Ankyrin repeat-containing domain superfamily	Ankyrin repeats (many copies)	CorA-like Mg2+ transporter protein	#N/A	#N/A	47.0588	40.817	61.7021	8	79	KNG47170	KNG47170	KNG45934	KNG45298
g1011.t1	KNG44603	0	Ankyrin repeat-containing domain superfamily	Ankyrin repeats (3 copies)	Ankyrin repeats (3 copies)	#N/A	#N/A	76.7886	1018.45	86.4865	2	626	KNG44603	KNG44603	KNG44603	KNG44603
g5097.t1	KNG48030	0	Ankyrin repeat-containing domain superfamily	Clr5 domain	Ankyrin repeats (3 copies)	#N/A	#N/A	78.9809	1317.37	87.7707	3	779	KNG48030	KNG48030	KNG48030	KNG48030
g6010.t1	KNG44919	0	Ankyrin repeat-containing domain superfamily	Ankyrin repeat	Ankyrin repeats (3 copies)	#N/A	#N/A	86.2196	2221.05	92.0413	4	1356	KNG44919	KNG44919	KNG44919	KNG44919
g4612.t1	KNG52174	0	Ankyrin repeat-containing domain superfamily	Ankyrin repeat	ABC transporter	#N/A	#N/A	87.4791	2083.92	89.7329	27	1193	KNG52174	KNG52174	KNG52174	KNG52174
g4732.t1	KNG49178	0	Ankyrin repeat-containing domain superfamily	Ankyrin repeats (many copies)	Ankyrin repeats (many copies)	#N/A	#N/A	92.6327	1712.2	95.4496	28	910	KNG49178	KNG49178	KNG49178	KNG49178
g5458.t1	KNG48577	0	Ankyrin repeat-containing domain superfamily	Ankyrin repeats (3 copies)	Ankyrin repeats (3 copies)	#N/A	#N/A	92.8251	1308.51	95.0673	6	800	KNG48577	KNG48577	KNG48577	KNG48577
g6498.t1	KNG48475	1.39753e-94	Ankyrin repeat-containing domain superfamily	Ankyrin repeats (many copies)	Ankyrin repeats (many copies)	#N/A	#N/A	94.4444	271.552	97.2222	12	180	KNG48475	KNG48475	KNG48475	KNG48475
g520.t1	KNG50667	0	Ankyrin repeat-containing domain superfamily	Ankyrin repeats (3 copies)	Ankyrin repeats (3 copies)	#N/A	#N/A	95.6737	1498.8	97.0334	24	809	KNG50667	KNG50667	KNG50667	KNG50667
g431.t1	KNG45482	0	Ankyrin repeat-containing domain superfamily	KilA-N domain	AMP-binding enzyme C-terminal domain	#N/A	#N/A	96.4861	1224.15	97.511	3	683	KNG45482	KNG45482	KNG45482	KNG45482
g5108.t1	KNG45286	0	Ankyrin repeat-containing domain superfamily	Ankyrin repeats (3 copies)	Ankyrin repeats (many copies)	#N/A	#N/A	96.9874	2398.62	98.41	20	1195	KNG45286	KNG45286	KNG45286	KNG45286
g8983.t1	KNG48517	8.23221e-114	Ankyrin repeat-containing domain superfamily	Ankyrin repeats (3 copies)	Ankyrin repeats (3 copies)	#N/A	#N/A	97.2826	320.087	100	2	184	KNG48517	KNG48517	KNG48517	KNG48517
g5133.t1	KNG44261	0	Annexin superfamily	#N/A	#N/A	#N/A	#N/A	89.931	1058.9	92.8276	2	724	KNG44261	KNG44261	KNG44261	KNG44261
g3772.t1	KNG46342	0	Annexin superfamily	Annexin	Annexin	#N/A	#N/A	94.6875	607.446	97.1875	2	320	KNG46342	KNG46342	KNG46342	KNG46342
g1795.t1	KNG44530	0	Anoctamin	Calcium-activated chloride channel	Calcium-activated chloride channel	#N/A	#N/A	90.7496	1138.25	94.0989	2	622	KNG44530	KNG44530	KNG44530	KNG49688
g209.t1	KNG49688	0	Anoctamin	Calcium-activated chloride channel	Calcium-activated chloride channel	#N/A	#N/A	95.0777	1451.8	97.5389	2	772	KNG49688	KNG49688	KNG49688	KNG49688
g5491.t1	KNG48754	0	Anthranilate synthase component I, N-terminal	Anthranilate synthase component I, N terminal region	Glutamine amidotransferase class-I	#N/A	#N/A	94.214	1762.27	96.8341	5	916	KNG48754	KNG48754	KNG48754	KNG48754
g7518.t1	KNG46694	0	Anticodon-binding	Anticodon binding domain	tRNA synthetase class II core domain (G, H, P, S and T)	#N/A	#N/A	92.6199	990.719	95.0185	2	542	KNG46694	KNG46694	KNG46694	KNG46694
g7490.t1	KNG45046	2.16107e-135	Anticodon-binding domain	Anticodon-binding domain	Anticodon-binding domain	#N/A	#N/A	91.4798	379.793	93.722	1	216	KNG45046	KNG45046	KNG45046	KNG45046
g6869.t1	KNG51351	0	Anticodon-binding domain superfamily	tRNA synthetase class II core domain (G, H, P, S and T)	Anticodon binding domain	#N/A	#N/A	88.1579	835.484	93.4211	5	456	KNG51351	KNG51351	KNG51351	KNG51351
g762.t1	KNG48265	3.96975e-116	AP complex, mu/sigma subunit	Clathrin adaptor complex small chain	Clathrin adaptor complex small chain	#N/A	#N/A	90.404	357.066	91.9192	1	198	KNG48265	KNG48265	KNG48265	KNG48265
g646.t1	KNG45023	0	AP endonuclease 2	Xylose isomerase-like TIM barrel	Arginase family	#N/A	#N/A	84.7358	771.155	91.1937	1	511	KNG45023	KNG45023	KNG45023	KNG45023
g1155.t1	KNG44438	0	AP-2 complex subunit mu, C-terminal superfamily	Adaptor complexes medium subunit family	Clathrin adaptor complex small chain	#N/A	#N/A	92.0605	943.725	93.1947	2	496	KNG44438	KNG44438	KNG44438	KNG44438
g7813.t1	KNG51844	0	AP-2 complex subunit mu, C-terminal superfamily	Clathrin adaptor complex small chain	Clathrin adaptor complex small chain	#N/A	#N/A	99.0499	816.994	99.5249	4	421	KNG51844	KNG51844	KNG51844	KNG51844
g2902.t1	KNG47091	0	AP-3 complex subunit beta	Adaptin N terminal region	Adaptin N terminal region	#N/A	#N/A	88.5417	685.641	89.3229	4	527	KNG47091	KNG47091	KNG47091	KNG52186
g7642.t1	KNG46014	2.29249e-135	APC10/DOC domain	Anaphase-promoting complex, subunit 10 (APC10)	Anaphase-promoting complex, subunit 10 (APC10)	#N/A	#N/A	82.3219	396.356	86.0158	1	378	KNG46014	KNG46014	KNG46014	KNG46014
g5480.t1	KNG46630	1.51313e-52	Apc13p	Apc13p protein	Apc13p protein	#N/A	#N/A	75	164.466	77.7027	1	148	KNG46630	KNG46630	KNG46630	KNG46630
g667.t1	KNG44521	0	Apoptosis-antagonizing transcription factor, C-terminal	Apoptosis-antagonizing transcription factor, C-terminal	Apoptosis antagonizing transcription factor	#N/A	#N/A	86.5306	611.683	89.5918	1	490	KNG44521	KNG44521	KNG44521	KNG44521
g6186.t1	KNG43991	2.93931e-142	Aquaporin-like	Major intrinsic protein	Major intrinsic protein	#N/A	#N/A	68.1704	409.068	76.1905	6	376	KNG43991	KNG43991	KNG43991	KNG43991
g4941.t1	KNG51936	4.65212e-153	Aquaporin-like	Major intrinsic protein	Major intrinsic protein	#N/A	#N/A	78.3951	438.343	81.7901	6	319	KNG51936	KNG51936	KNG51936	KNG51936
g2623.t1	KNG44708	7.7827e-130	Aquaporin-like	Major intrinsic protein	MutS domain V	#N/A	#N/A	80.9524	402.134	85.3741	7	294	KNG44708	KNG44708	KNG44708	KNG44708
g3639.t1	KNG51039	0	Aquaporin-like	Major intrinsic protein	Major intrinsic protein	#N/A	#N/A	84.0604	954.125	88.7584	7	564	KNG51039	KNG51039	KNG51039	KNG51039
g5731.t1	KNG49284	0	Arf GTPase activating protein	RNA recognition motif. (a.k.a. RRM, RBD, or RNP domain)	RNA recognition motif. (a.k.a. RRM, RBD, or RNP domain)	#N/A	#N/A	94.8113	3647.06	96.0168	7	1908	KNG49284	KNG49284	KNG49284	KNG49284
g2120.t1	KNG52150	0	Arf GTPase activating protein	Putative GTPase activating protein for Arf	Putative GTPase activating protein for Arf	#N/A	#N/A	96.8354	790.03	97.8903	5	474	KNG52150	KNG52150	KNG52150	KNG52150
g3081.t1	KNG49068	0	ArfGAP domain superfamily	Putative GTPase activating protein for Arf	Putative GTPase activating protein for Arf	#N/A	#N/A	89.1667	690.263	91.0417	6	480	KNG49068	KNG49068	KNG49068	KNG49068
g4507.t1	KNG50851	0	ArfGAP domain superfamily	Putative GTPase activating protein for Arf	Putative GTPase activating protein for Arf	#N/A	#N/A	92.9236	622.854	94.4134	5	537	KNG50851	KNG50851	KNG50851	KNG50851
g7863.t1	KNG48232	0	ArfGAP domain superfamily	Putative GTPase activating protein for Arf	Putative GTPase activating protein for Arf	#N/A	#N/A	96.4029	765.763	98.0815	7	417	KNG48232	KNG48232	KNG48232	KNG48232
g6627.t1	KNG49057	0	ArgE/DapE/ACY1/CPG2/YscS, conserved site	Peptidase dimerisation domain	Peptidase family M20/M25/M40	#N/A	#N/A	94.5596	691.804	97.6684	2	386	KNG49057	KNG49057	KNG49057	KNG49057
g8107.t1	KNG52598	5.04871e-122	Arginine biosynthesis protein ArgJ	ArgJ family	ArgJ family	#N/A	#N/A	42.7975	368.622	61.3779	1	444	KNG52598	KNG52598	KNG52598	KNG52598
g4452.t1	KNG50561	0	Arginine N-methyltransferase 2-like domain	#N/A	#N/A	#N/A	#N/A	92.233	696.812	94.1748	2	411	KNG50561	KNG50561	KNG50561	KNG50561
g2740.t1	KNG50258	0	Arginine N-methyltransferase 2-like domain	#N/A	Glycosyl hydrolase family 76	#N/A	GH76	98.2188	687.952	98.7277	2	403	KNG50258	KNG50258	KNG50258	KNG50561
g3730.t1	KNG50979	0	Argininosuccinate synthase, conserved site	Arginosuccinate synthase	Arginosuccinate synthase	#N/A	#N/A	96.7822	818.92	97.2772	1	404	KNG50979	KNG50979	KNG50979	KNG50979
g8400.t1	KNG49056	0	Arginyl tRNA synthetase N-terminal domain superfamily	tRNA synthetases class I (R)	tRNA synthetases class I (R)	#N/A	#N/A	81.677	1070.46	89.2857	2	643	KNG49056	KNG49056	KNG49056	KNG49056
g2350.t1	KNG52598	0	ArgJ-like domain superfamily	ArgJ family	ArgJ family	#N/A	#N/A	87.013	1039.64	90.0974	1	589	KNG52598	KNG52598	KNG52598	KNG52598
g1014.t1	KNG46913	2.98716e-06	Argonaute linker 2 domain	Argonaute linker 2 domain	Piwi domain	#N/A	#N/A	25.3425	45.4394	43.1507	1	137	KNG46913	KNG46913	KNG46913	KNG46913
g121.t1	KNG46968	5.08157e-29	Argonaute-binding protein 1	Argonaute siRNA chaperone (ARC) complex subunit Arb1	La domain	#N/A	#N/A	60.4396	107.071	71.4286	1	79	KNG46968	KNG46968	KNG46968	KNG46968
g7563.t1	KNG45899	0	ARID DNA-binding domain	ARID/BRIGHT DNA binding domain	ARID/BRIGHT DNA binding domain	#N/A	#N/A	94.9462	1799.25	97.7419	2	925	KNG45899	KNG45899	KNG45899	KNG45899
g3323.t1	KNG47615	0	ARID DNA-binding domain	ARID/BRIGHT DNA binding domain	ARID/BRIGHT DNA binding domain	#N/A	#N/A	96.0526	1140.56	96.5789	2	609	KNG47615	KNG47615	KNG47615	KNG47615
g2758.t1	KNG48726	0	Armadillo	Armadillo/beta-catenin-like repeat	#N/A	#N/A	#N/A	87.8928	1701.8	91.22	1	1080	KNG48726	KNG48726	KNG48726	KNG48726
g1232.t1	KNG47821	0	Armadillo	Armadillo/beta-catenin-like repeat	Armadillo/beta-catenin-like repeat	#N/A	#N/A	91.4286	964.14	92.2689	4	564	KNG47821	KNG47821	KNG47821	KNG47821
g7091.t1	KNG48345	0	Armadillo-like helical	Wings apart-like protein regulation of heterochromatin	Wings apart-like protein regulation of heterochromatin	#N/A	#N/A	79.7824	1518.44	85.2221	1	1092	KNG48345	KNG48345	KNG48345	KNG48345
g6637.t1	KNG44899	0	Armadillo-like helical	Protein kinase domain	Protein kinase domain	#N/A	#N/A	89.5161	1243.41	92.0699	10	740	KNG44899	KNG44899	KNG44899	KNG44899
g6486.t1	KNG52730	0	Armadillo-like helical	Exportin 1-like protein	Cellulase (glycosyl hydrolase family 5)	#N/A	GH5_12	90.2138	2200.63	92.5164	1	1166	KNG52730	KNG52730	KNG52730	KNG52730
g2255.t1	KNG49459	0	Armadillo-like helical	#N/A	#N/A	#N/A	#N/A	91.3165	1211.05	92.7171	1	711	KNG49459	KNG49459	KNG49459	KNG49459
g6050.t1	KNG50927	0	Armadillo-like helical	HECT-domain (ubiquitin-transferase)	HECT-domain (ubiquitin-transferase)	#N/A	#N/A	92.7796	3009.94	95.3855	6	1842	KNG50927	KNG50927	KNG50927	KNG50927
g4398.t1	KNG44777	0	Armadillo-like helical	Uso1 / p115 like vesicle tethering protein, head region	Uso1 / p115 like vesicle tethering protein, head region	#N/A	#N/A	93.0162	1816.2	95.5466	1	988	KNG44777	KNG44777	KNG44777	KNG44777
g550.t1	KNG44948	0	Armadillo-like helical	Rix1 complex component involved in 60S ribosome maturation	Rix1 complex component involved in 60S ribosome maturation	#N/A	#N/A	94.7214	578.17	96.7742	1	341	KNG44948	KNG44948	KNG44948	KNG44948
g1822.t1	KNG48683	0	Armadillo-like helical	Cell differentiation family, Rcd1-like	Cell differentiation family, Rcd1-like	#N/A	#N/A	94.8454	638.647	95.6186	1	372	KNG48683	KNG48683	KNG48683	KNG48683
g8594.t1	KNG51482	0	Armadillo-like helical	V-ATPase subunit H	V-ATPase subunit H	#N/A	#N/A	94.8665	886.33	97.9466	1	487	KNG51482	KNG51482	KNG51482	KNG51482
g8472.t1	KNG52186	0	Armadillo-like helical	Adaptin N terminal region	Adaptin N terminal region	#N/A	#N/A	95.6583	1334.32	96.4986	4	714	KNG52186	KNG52186	KNG52186	KNG52186
g8469.t1	KNG51731	0	Armadillo-like helical	Proteasome/cyclosome repeat	Proteasome/cyclosome repeat	#N/A	#N/A	95.9956	1639.78	96.9967	1	899	KNG51731	KNG51731	KNG51731	KNG51731
g6443.t1	KNG52157	0	Armadillo-like helical	Exportin 1-like protein	Importin-beta N-terminal domain	#N/A	#N/A	95.9957	1795.4	97.5108	1	924	KNG52157	KNG52157	KNG52157	KNG52157
g870.t1	KNG45642	0	Armadillo-like helical	HEAT-like repeat	Importin-beta N-terminal domain	#N/A	#N/A	96.2845	1761.5	97.983	3	942	KNG45642	KNG45642	KNG45642	KNG45642
g6161.t1	KNG45052	0	Armadillo-like helical	Vacuolar 14 Fab1-binding region	Vacuolar 14 Fab1-binding region	#N/A	#N/A	97.1106	1499.18	98.2412	1	796	KNG45052	KNG45052	KNG45052	KNG45052
g2650.t1	KNG51458	0	Armadillo-like helical	Importin-beta N-terminal domain	Importin-beta N-terminal domain	#N/A	#N/A	97.6631	1959.88	98.8315	4	1027	KNG51458	KNG51458	KNG51458	KNG51458
g2159.t1	KNG44383	0	Armadillo-like helical	non-SMC mitotic condensation complex subunit 1	non-SMC mitotic condensation complex subunit 1, N-term	#N/A	#N/A	97.9508	2296.55	98.8525	1	1220	KNG44383	KNG44383	KNG44383	KNG44383
g1962.t1	KNG46849	0	Armadillo-like helical	ABC transporter	ABC transporter	#N/A	#N/A	98.3083	2147.09	99.5301	24	1064	KNG46849	KNG46849	KNG46849	KNG46849
g4608.t1	KNG45265	0	Armadillo-type fold	Required for nuclear transport of RNA pol II C-terminus 1	Required for nuclear transport of RNA pol II C-terminus 2	#N/A	#N/A	80.0551	1641.32	86.9485	1	1084	KNG45265	KNG45265	KNG45265	KNG45265
g3558.t1	KNG50387	0	Armadillo-type fold	Pumilio-family RNA binding repeat	Pumilio-family RNA binding repeat	#N/A	#N/A	84.2451	1481.85	87.965	5	895	KNG50387	KNG50387	KNG50387	KNG50387
g2979.t1	KNG50464	0	Armadillo-type fold	rRNA processing/ribosome biogenesis	Ankyrin repeats (many copies)	#N/A	#N/A	86.5136	1120.53	91.2482	1	694	KNG50464	KNG50464	KNG50464	KNG50464
g6924.t1	KNG52633	0	Armadillo-type fold	Dopey, N-terminal	Dopey, N-terminal	#N/A	#N/A	86.8408	3157.47	90.2714	10	1900	KNG52633	KNG52633	KNG52633	KNG52633
g5244.t1	KNG48244	0	Armadillo-type fold	#N/A	#N/A	#N/A	#N/A	88.0802	1557.73	93.038	1	947	KNG48244	KNG48244	KNG48244	KNG48244
g7956.t1	KNG52457	0	Armadillo-type fold	FAT domain	Phosphatidylinositol 3- and 4-kinase	#N/A	#N/A	90.3189	4732.93	92.9456	7	2665	KNG52457	KNG52457	KNG52457	KNG52457
g7418.t1	KNG51360	0	Armadillo-type fold	C-terminal region of Mon2 protein	Fungal Zn(2)-Cys(6) binuclear cluster domain	#N/A	#N/A	91.3455	2442.92	95.2727	1	1375	KNG51360	KNG51360	KNG51360	KNG51360
g272.t1	KNG51945	0	Armadillo-type fold	Catenin-beta-like, Arm-motif containing nuclear	Catenin-beta-like, Arm-motif containing nuclear	#N/A	#N/A	91.8269	1065.83	94.7115	1	615	KNG51945	KNG51945	KNG51945	KNG51945
g6064.t1	KNG50369	2.09895e-159	Armadillo-type fold	Diaphanous GTPase-binding Domain	Formin Homology 2 Domain	#N/A	#N/A	92.0245	486.108	95.092	1	326	KNG50369	KNG50369	KNG50369	KNG50369
g7539.t1	KNG52652	0	Armadillo-type fold	#N/A	#N/A	#N/A	#N/A	92.0437	1121.69	94.2278	1	625	KNG52652	KNG52652	KNG52652	KNG52652
g8113.t1	KNG50383	0	Armadillo-type fold	#N/A	#N/A	#N/A	#N/A	92.3875	1898.63	95.6747	1	1154	KNG50383	KNG50383	KNG50383	KNG50383
g7136.t1	KNG45368	0	Armadillo-type fold	Component of IIS longevity pathway SMK-1	Component of IIS longevity pathway SMK-1	#N/A	#N/A	92.9577	1360.13	94.3662	1	851	KNG45368	KNG45368	KNG45368	KNG45368
g2710.t1	KNG49222	0	Armadillo-type fold	Proteasome stabiliser	Proteasome stabiliser	#N/A	#N/A	93.6799	3016.87	95.8653	1	1675	KNG49222	KNG49222	KNG49222	KNG49222
g1716.t1	KNG44322	0	Armadillo-type fold	Down-regulated in metastasis	Down-regulated in metastasis	#N/A	#N/A	94.097	4713.67	96.4816	1	2558	KNG44322	KNG44322	KNG44322	KNG44322
g8031.t1	KNG48364	0	Armadillo-type fold	MIF4G like	Protein kinase domain	#N/A	#N/A	94.2284	1519.98	95.734	2	797	KNG48364	KNG48364	KNG48364	KNG48364
g5243.t1	KNG48245	0	Armadillo-type fold	#N/A	Major Facilitator Superfamily	#N/A	#N/A	95.0149	2537.68	97.3214	1	1344	KNG48245	KNG48245	KNG48245	KNG48245
g152.t1	KNG51424	0	Armadillo-type fold	Myosin-binding striated muscle assembly central	Myosin-binding striated muscle assembly central	#N/A	#N/A	95.116	1362.82	97.8022	1	819	KNG51424	KNG51424	KNG51424	KNG51424
g1423.t1	KNG51170	0	Armadillo-type fold	#N/A	#N/A	#N/A	#N/A	95.1613	2806.16	97.7823	2	1442	KNG51170	KNG51170	KNG51170	KNG51170
g4305.t1	KNG45145	0	Armadillo-type fold	#N/A	#N/A	#N/A	#N/A	95.499	1909.03	97.456	1	1022	KNG45145	KNG45145	KNG45145	KNG45145
g935.t1	KNG47279	0	Armadillo-type fold	HEAT repeats	HEAT repeats	#N/A	#N/A	96.7684	1930.22	97.9354	2	1114	KNG47279	KNG47279	KNG47279	KNG47279
g1399.t1	KNG49992	0	Armadillo-type fold	Up-frameshift suppressor 2	MIF4G domain	#N/A	#N/A	96.9089	2218.35	98.2456	1	1197	KNG49992	KNG49992	KNG49992	KNG49992
g1756.t1	KNG50842	0	Armadillo-type fold	HEAT-like repeat	Niemann-Pick C1 N terminus	#N/A	#N/A	97.4122	1994.93	98.4288	3	1082	KNG50842	KNG50842	KNG50842	KNG50842
g3127.t1	KNG50236	0	Armadillo-type fold	NUC173 domain	NUC173 domain	#N/A	#N/A	97.7883	2241.85	98.5782	1	1265	KNG50236	KNG50236	KNG50236	KNG50236
g749.t1	KNG46942	0	Armadillo-type fold	Importin-beta N-terminal domain	Importin-beta N-terminal domain	#N/A	#N/A	98.2759	1984.15	98.7548	3	1034	KNG46942	KNG46942	KNG46942	KNG46942
g6986.t1	KNG46026	0	Armadillo-type fold	Importin-beta N-terminal domain	Importin-beta N-terminal domain	#N/A	#N/A	98.7283	1661.35	99.5376	3	865	KNG46026	KNG46026	KNG46026	KNG46026
g751.t1	KNG46942	0	Armadillo-type fold	FAT domain	Importin-beta N-terminal domain	#N/A	#N/A	98.9657	4986.01	99.4621	7	2417	KNG46942	KNG46942	KNG46942	KNG46942
g2005.t1	KNG47695	0	Armadillo-type fold	CSN8/PSMD8/EIF3K family	CSN8/PSMD8/EIF3K family	#N/A	#N/A	99.1837	504.982	99.5918	1	245	KNG47695	KNG47695	KNG47695	KNG47695
g3180.t1	KNG52529	0	Armadillo-type fold	Armadillo/beta-catenin-like repeat	Armadillo/beta-catenin-like repeat	#N/A	#N/A	99.8195	971.459	99.8195	4	554	KNG52529	KNG52529	KNG52529	KNG52529
g1336.t1	KNG46549	0	Arp2/3 complex subunit 2/4	Arp2/3 complex, 34 kD subunit p34-Arc	Arp2/3 complex, 34 kD subunit p34-Arc	#N/A	#N/A	93.6937	602.438	95.1952	1	318	KNG46549	KNG46549	KNG46549	KNG46549
g546.t1	KNG44951	1.03732e-109	Arp2/3 complex subunit 2/4	ARP2/3 complex 20 kDa subunit (ARPC4)	ARP2/3 complex 20 kDa subunit (ARPC4)	#N/A	#N/A	99.3464	308.145	100	1	153	KNG44951	KNG44951	KNG44951	KNG44951
g2985.t1	KNG52480	0	Arrestin C-terminal-like domain	Arrestin (or S-antigen), C-terminal domain	Arrestin (or S-antigen), C-terminal domain	#N/A	#N/A	95.1005	1438.71	97.3618	2	796	KNG52480	KNG52480	KNG52480	KNG52480
g6673.t1	KNG48547	0	Arrestin, C-terminal	#N/A	#N/A	#N/A	#N/A	69.8287	912.909	76.4163	1	759	KNG48547	KNG48547	KNG48547	KNG48547
g244.t1	KNG51972	0	Arrestin, C-terminal	Bul1 N terminus	Transmembrane proteins 14C	#N/A	#N/A	88.3895	961.829	94.0075	1	534	KNG51972	KNG51972	KNG51972	KNG51972
g3768.t1	KNG46337	0	Arrestin, C-terminal	#N/A	#N/A	#N/A	#N/A	89.5556	800.816	93.3333	2	450	KNG46337	KNG46337	KNG46337	KNG46337
g3638.t1	KNG51038	0	Arrestin, C-terminal	Vacuolar protein sorting-associated protein 26	Vacuolar protein sorting-associated protein 26	#N/A	#N/A	99.6785	608.601	100	1	311	KNG51038	KNG51038	KNG51038	KNG51038
g3402.t1	KNG50396	0	ARS binding protein 2	ARS binding protein 2	Transport protein Trs120 or TRAPPC9, TRAPP II complex subunit	#N/A	#N/A	91.5235	1377.84	94.5017	1	873	KNG50396	KNG50396	KNG50396	KNG50396
g5746.t1	KNG48818	0	Arsenical pump membrane protein, ArsB	Arsenical pump membrane protein	Arsenical pump membrane protein	#N/A	#N/A	91.9355	1203.35	96.4809	1	682	KNG48818	KNG48818	KNG48818	KNG48818
g8912.t1	KNG49357	1.97449e-161	Arsenical-resistance protein Acr3	Sodium Bile acid symporter family	Sodium Bile acid symporter family	#N/A	#N/A	67.7165	455.677	76.6404	2	381	KNG49357	KNG49357	KNG49357	KNG49357
g6953.t1	KNG49923	2.56713e-51	Arylamine N-acetyltransferase	N-acetyltransferase	N-acetyltransferase	#N/A	#N/A	38.0805	171.4	54.1796	1	319	KNG49923	KNG49923	KNG49923	KNG49923
g95.t1	KNG47025	0	Asparaginase/glutaminase-like	Asparaginase, N-terminal	Asparaginase, N-terminal	#N/A	#N/A	95.6873	724.931	97.5741	1	371	KNG47025	KNG47025	KNG47025	KNG47025
g6477.t1	KNG47757	2.23563e-167	Asparagine synthase	Glutamine amidotransferase domain	Asparagine synthase	#N/A	#N/A	44.8718	523.472	59.6154	10	597	KNG47757	KNG47757	KNG47757	KNG47757
g6774.t1	KNG47757	0	Asparagine synthase	Asparagine synthase	Asparagine synthase	#N/A	#N/A	92.7438	815.068	96.3719	2	441	KNG47757	KNG47757	KNG47757	KNG47757
g1290.t1	KNG45129	0	Aspartate kinase	Amino acid kinase family	Amino acid kinase family	#N/A	#N/A	95.4023	1016.14	97.7011	1	521	KNG45129	KNG45129	KNG45129	KNG45129
g1956.t1	KNG52307	0	Aspartate/ornithine carbamoyltransferase superfamily	Aspartate/ornithine carbamoyltransferase, carbamoyl-P binding domain	Aspartate/ornithine carbamoyltransferase, carbamoyl-P binding domain	#N/A	#N/A	97.1119	560.451	99.639	2	295	KNG52307	KNG52307	KNG52307	KNG47123
g2100.t1	KNG47331	0	Aspartate-semialdehyde dehydrogenase, conserved site	Semialdehyde dehydrogenase, NAD binding domain	Semialdehyde dehydrogenase, dimerisation domain	#N/A	#N/A	97.8378	744.577	98.9189	1	370	KNG47331	KNG47331	KNG47331	KNG47331
g3702.t1	KNG44241	0	Aspartate-tRNA synthetase, type 2	tRNA synthetases class II (D, K and N)	tRNA synthetases class II (D, K and N)	#N/A	#N/A	94.6984	918.687	95.2468	7	547	KNG44241	KNG44241	KNG44241	KNG44241
g1165.t1	KNG51008	0	Aspartic peptidase A1 family	Eukaryotic aspartyl protease	Eukaryotic aspartyl protease	#N/A	#N/A	86.7978	1115.52	91.0112	5	709	KNG51008	KNG51008	KNG51008	KNG51008
g8874.t1	KNG52504	1.93638e-10	Aspartic peptidase domain superfamily	#N/A	Eukaryotic aspartyl protease	#N/A	#N/A	27.4419	62.3882	41.6	3	249	KNG52504	KNG51008	KNG52504	KNG44998
g8880.t1	KNG46626	0	Aspartic peptidase domain superfamily	Reverse transcriptase (RNA-dependent DNA polymerase)	Integrase core domain	#N/A	#N/A	45.7831	623.239	65.9259	10	874	KNG46626	KNG52814	KNG45260	KNG49897
g8394.t1	KNG46626	2.61837e-173	Aspartic peptidase domain superfamily	Reverse transcriptase (RNA-dependent DNA polymerase)	Integrase core domain	#N/A	#N/A	49.4949	551.592	63.1929	13	834	KNG46626	KNG45587	KNG50450	KNG46626
g9261.t1	KNG46626	0	Aspartic peptidase domain superfamily	Reverse transcriptase (RNA-dependent DNA polymerase)	Integrase core domain	#N/A	#N/A	50.8321	734.561	70.4698	10	715	KNG46626	KNG52814	KNG46182	KNG46626
g9088.t1	KNG52891	2.17559e-53	Aspartic peptidase domain superfamily	gag-polyprotein putative aspartyl protease	WCCH motif	#N/A	#N/A	74.7573	179.489	75.7282	4	182	KNG52891	KNG47714	KNG47714	KNG52891
g6139.t1	KNG52504	0	Aspartic peptidase domain superfamily	Eukaryotic aspartyl protease	Eukaryotic aspartyl protease	#N/A	#N/A	80.791	1065.45	87.8531	3	707	KNG52504	KNG52504	KNG52504	KNG52504
g7987.t1	KNG47779	0	Aspartic peptidase domain superfamily	Eukaryotic aspartyl protease	Eukaryotic aspartyl protease	#N/A	#N/A	88.7295	773.467	93.6475	2	485	KNG47779	KNG47779	KNG47779	KNG47779
g2998.t1	KNG47171	0	Aspartic peptidase domain superfamily	#N/A	#N/A	#N/A	#N/A	92.2043	721.465	96.2366	1	372	KNG47171	KNG47171	KNG47171	KNG47171
g2667.t1	KNG51190	0	Aspartic peptidase domain superfamily	Eukaryotic aspartyl protease	Eukaryotic aspartyl protease	#N/A	#N/A	92.8721	877.856	96.4361	8	477	KNG51190	KNG51190	KNG51190	KNG51190
g3750.t1	KNG50515	0	Aspartic peptidase domain superfamily	Eukaryotic aspartyl protease	Helicase associated domain (HA2)	#N/A	GT1	98.7437	777.704	99.2462	8	398	KNG50515	KNG50515	KNG50515	KNG50515
g8230.t1	KNG44903	0	Aspartic peptidase, active site	Eukaryotic aspartyl protease	Eukaryotic aspartyl protease	#N/A	#N/A	69.8	637.491	76.2	6	466	KNG44903	KNG44903	KNG44903	KNG44903
g8740.t1	KNG45042	0	Aspartyl/glutamyl-tRNA(Asn/Gln) amidotransferase, B subunit	GatB/GatE catalytic domain	GatB domain	#N/A	#N/A	89.7727	961.059	95.0758	1	528	KNG45042	KNG45042	KNG45042	KNG45042
g7077.t1	KNG51299	0	Aspergillopepsin-like catalytic domain	Eukaryotic aspartyl protease	Eukaryotic aspartyl protease	#N/A	#N/A	73.2653	691.419	77.1429	6	405	KNG51299	KNG51299	KNG51299	KNG51299
g4773.t1	KNG45581	2.58209e-90	ASX homology domain	Asx homology domain	Asx homology domain	#N/A	#N/A	66.9091	268.47	72.3636	1	271	KNG45581	KNG45581	KNG45581	KNG45581
g4018.t1	KNG45993	5.81675e-81	AT hook, DNA-binding motif	#N/A	#N/A	#N/A	#N/A	64.0152	248.44	72.7273	1	263	KNG45993	KNG45993	KNG45993	KNG45993
g423.t1	KNG44830	0	AT hook, DNA-binding motif	#N/A	#N/A	#N/A	#N/A	86.9255	1931.38	91.6006	1	1260	KNG44830	KNG44830	KNG44830	KNG44830
g3214.t1	KNG46572	0	Atg6/Beclin	Autophagy protein Apg6	Autophagy protein Apg6	#N/A	#N/A	87.7551	739.954	90.2494	1	431	KNG46572	KNG46572	KNG46572	KNG46572
g5050.t1	KNG47417	0	ATP adenylyltransferase, C-terminal	ATP adenylyltransferase	ATP adenylyltransferase	#N/A	#N/A	86.0058	592.038	89.7959	2	343	KNG47417	KNG47417	KNG47417	KNG47417
g3893.t1	KNG48410	1.39254e-43	ATP synthase protein 8, fungi	Fungal ATP synthase protein 8 (A6L)	Fungal ATP synthase protein 8 (A6L)	#N/A	#N/A	97.4026	149.058	98.7013	1	77	KNG48410	KNG48410	KNG48410	KNG48410
g8046.t1	KNG44168	5.2624e-158	ATP synthase, F0 complex, subunit B/MI25	Mitochondrial ATP synthase B chain precursor (ATP-synt_B)	Mitochondrial ATP synthase B chain precursor (ATP-synt_B)	#N/A	#N/A	98.3471	436.802	100	1	242	KNG44168	KNG44168	KNG44168	KNG44168
g5693.t1	KNG49961	6.32694e-43	ATP synthase, F0 complex, subunit C	ATP synthase subunit C	ATP synthase subunit C	#N/A	#N/A	97.7444	136.732	100	1	133	KNG49961	KNG49961	KNG49961	KNG49961
g4436.t1	KNG50895	5.26395e-46	ATP synthase, F0 complex, subunit F, mitochondria, fungi	Mitochondrial F1-F0 ATP synthase subunit F of fungi	Mitochondrial F1-F0 ATP synthase subunit F of fungi	#N/A	#N/A	100	155.992	100	1	72	KNG50895	KNG50895	KNG50895	KNG50895
g4738.t1	KNG48824	1.47049e-109	ATP synthase, F0 complex, subunit G, mitochondrial	Mitochondrial ATP synthase g subunit	Mitochondrial ATP synthase g subunit	#N/A	#N/A	95.4082	333.954	98.4694	1	196	KNG48824	KNG48824	KNG48824	KNG48824
g4375.t1	KNG49428	5.6084e-47	ATP synthase, F0 complex, subunit H	ATP synthase complex subunit h	ATP synthase complex subunit h	#N/A	#N/A	97.6471	145.206	100	1	85	KNG49428	KNG49428	KNG49428	KNG49428
g5870.t1	KNG48733	0	ATP synthase, F1 complex, beta subunit	ATP synthase alpha/beta family, nucleotide-binding domain	ATP synthase alpha/beta family, nucleotide-binding domain	#N/A	#N/A	98.4526	1033.48	99.4197	4	517	KNG48733	KNG48733	KNG48733	KNG48733
g3490.t1	KNG44280	0	ATP synthase, F1 complex, delta/epsilon subunit	ATP synthase, Delta/Epsilon chain, beta-sandwich domain	ATP synthase, Delta/Epsilon chain, beta-sandwich domain	#N/A	#N/A	99.2308	647.506	100	3	490	KNG44280	KNG44280	KNG44280	KNG44280
g473.t1	KNG51148	5.17137e-24	ATP synthase, F1 complex, epsilon subunit superfamily, mitochondrial	Mitochondrial ATP synthase epsilon chain	Mitochondrial ATP synthase epsilon chain	#N/A	#N/A	100	92.0485	100	1	44	KNG51148	KNG51148	KNG51148	KNG51148
g8333.t1	KNG44172	0	ATP synthase, F1 complex, gamma subunit	ATP synthase	ATP synthase	#N/A	#N/A	97.0297	581.637	98.3498	1	303	KNG44172	KNG44172	KNG44172	KNG44172
g2774.t1	KNG49285	2.52646e-13	ATP11	ATP11 protein	ATP11 protein	#N/A	#N/A	43.3628	63.1586	56.6372	1	110	KNG49285	KNG49285	KNG49285	KNG49285
g5732.t1	KNG49285	0	ATP11	ATP11 protein	ATP11 protein	#N/A	#N/A	90.7463	540.036	94.3284	1	330	KNG49285	KNG49285	KNG49285	KNG49285
g1135.t1	KNG44417	0	ATP12, ATP synthase F1-assembly protein	ATP12 chaperone protein	ATP12 chaperone protein	#N/A	#N/A	95.2229	613.224	96.4968	1	314	KNG44417	KNG44417	KNG44417	KNG44417
g1306.t1	KNG51493	0	ATPase assembly factor ATP10	ATP10 protein	ATP10 protein	#N/A	#N/A	92.7215	610.527	93.9873	1	316	KNG51493	KNG51493	KNG51493	KNG51493
g1955.t1	KNG52306	0	ATPase, AFG1-like	AFG1-like ATPase	TatD related DNase	#N/A	#N/A	83.5883	1083.55	86.6481	3	686	KNG52306	KNG52306	KNG52306	KNG52306
g3359.t1	KNG46495	0	ATPase, F1/V1/A1 complex, alpha/beta subunit, N-terminal domain superfamily	ATP synthase alpha/beta family, nucleotide-binding domain	ATP synthase alpha/beta family, nucleotide-binding domain	#N/A	#N/A	99.6176	1064.68	100	4	523	KNG46495	KNG46495	KNG46495	KNG46495
g3805.t1	KNG46093	0	ATPase, F1/V1/A1 complex, alpha/beta subunit, nucleotide-binding domain	ATP synthase alpha/beta family, nucleotide-binding domain	ATP synthase alpha/beta family, nucleotide-binding domain	#N/A	#N/A	95.0301	1229.93	96.8373	4	664	KNG46093	KNG46093	KNG46093	KNG46093
g6601.t1	KNG51678	0	ATPase, V0 complex, c/d subunit	ATP synthase (C/AC39) subunit	ATP synthase (C/AC39) subunit	#N/A	#N/A	99.7268	715.301	100	1	366	KNG51678	KNG51678	KNG51678	KNG51678
g1021.t1	KNG44853	0	ATPase, V0 complex, subunit 116kDa, eukaryotic	V-type ATPase 116kDa subunit family	V-type ATPase 116kDa subunit family	#N/A	#N/A	99.4145	1702.57	99.8829	1	854	KNG44853	KNG44853	KNG44853	KNG44853
g7807.t1	KNG51236	0	ATPase, V1 complex, subunit C	V-ATPase subunit C	V-ATPase subunit C	#N/A	#N/A	94.621	764.607	95.599	1	393	KNG51236	KNG51236	KNG51236	KNG51236
g5684.t1	KNG47040	2.66952e-141	ATPase, V1 complex, subunit D	ATP synthase subunit D	ATP synthase subunit D	#N/A	#N/A	96.2963	394.815	98.1481	1	216	KNG47040	KNG47040	KNG47040	KNG47040
g4898.t1	KNG51983	1.06877e-69	ATPase, V1 complex, subunit F, eukaryotic	ATP synthase (F/14-kDa) subunit	ATP synthase (F/14-kDa) subunit	#N/A	#N/A	98.9899	202.986	100	1	99	KNG51983	KNG51983	KNG51983	KNG51983
g6162.t1	KNG45053	1.48669e-130	ATPase, vacuolar ER assembly factor, Vma12	Endoplasmic reticulum-based factor for assembly of V-ATPase	Endoplasmic reticulum-based factor for assembly of V-ATPase	#N/A	#N/A	87.4074	369.777	91.8519	1	266	KNG45053	KNG45053	KNG45053	KNG45053
g8351.t1	KNG45258	0	ATPase, AAA-type, conserved site	UcrQ family	UcrQ family	#N/A	#N/A	93.6874	1752.26	94.6894	11	968	KNG45258	KNG45258	KNG45258	KNG45258
g221.t1	KNG49676	0	ATPase, AAA-type, conserved site	ATPase family associated with various cellular activities (AAA)	ATPase family associated with various cellular activities (AAA)	#N/A	#N/A	94.0781	1376.69	96.2315	17	743	KNG49676	KNG49676	KNG49676	KNG49676
g4807.t1	KNG49369	0	ATPase, AAA-type, conserved site	ATPase family associated with various cellular activities (AAA)	ATPase family associated with various cellular activities (AAA)	#N/A	#N/A	96.1071	793.112	96.3504	11	408	KNG49369	KNG49369	KNG49369	KNG49369
g895.t1	KNG47499	0	ATPase, AAA-type, conserved site	ATPase family associated with various cellular activities (AAA)	ATPase family associated with various cellular activities (AAA)	#N/A	#N/A	96.5902	2764.18	98.3881	12	1613	KNG47499	KNG47499	KNG47499	KNG47499
g5083.t1	KNG49631	0	ATPase, AAA-type, conserved site	ATPase family associated with various cellular activities (AAA)	ATPase family associated with various cellular activities (AAA)	#N/A	#N/A	98.2005	712.99	98.4576	12	389	KNG49631	KNG49631	KNG49631	KNG49631
g2989.t1	KNG52484	0	ATPase, AAA-type, conserved site	ATPase family associated with various cellular activities (AAA)	Cell division protein 48 (CDC48), N-terminal domain	#N/A	#N/A	99.8679	1442.17	99.8679	18	757	KNG52484	KNG52484	KNG52484	KNG52484
g5291.t1	KNG47000	1.65769e-42	ATPase, AAA-type, core	ATPase family associated with various cellular activities (AAA)	ATPase family associated with various cellular activities (AAA)	#N/A	#N/A	33.8624	154.066	53.9683	9	306	KNG47000	KNG44354	KNG44354	KNG47000
g8991.t1	KNG45228	2.05693e-62	ATPase, AAA-type, core	ATPase family associated with various cellular activities (AAA)	ATPase family associated with various cellular activities (AAA)	#N/A	#N/A	44.7154	216.468	64.2276	10	350	KNG45228	KNG45228	KNG45228	KNG47000
g4746.t1	KNG52775	0	ATPase, AAA-type, core	ATPase family associated with various cellular activities (AAA)	ATPase family associated with various cellular activities (AAA)	#N/A	#N/A	76.5405	1810.81	82.1826	2	1342	KNG52775	KNG52775	KNG52775	KNG52775
g3515.t1	KNG43964	0	ATPase, AAA-type, core	ATPase family associated with various cellular activities (AAA)	ATPase family associated with various cellular activities (AAA)	#N/A	#N/A	76.8621	845.499	83.9937	16	617	KNG43964	KNG43964	KNG43964	KNG43964
g7937.t1	KNG47689	0	ATPase, AAA-type, core	ATPase family associated with various cellular activities (AAA)	ATPase family associated with various cellular activities (AAA)	#N/A	#N/A	83.2847	1546.56	87.172	11	964	KNG47689	KNG47689	KNG47689	KNG47689
g1675.t1	KNG49977	0	ATPase, AAA-type, core	ATPase family associated with various cellular activities (AAA)	ATPase family associated with various cellular activities (AAA)	#N/A	#N/A	90.3226	1285.78	93.8172	15	734	KNG49977	KNG49977	KNG49977	KNG49977
g2718.t1	KNG49228	0	ATPase, AAA-type, core	ATPase family associated with various cellular activities (AAA)	Peroxisome biogenesis factor 1, N-terminal	#N/A	#N/A	90.5373	2014.19	92.3817	12	1207	KNG49228	KNG49228	KNG49228	KNG49228
g4995.t1	KNG46591	0	ATPase, AAA-type, core	ATPase family associated with various cellular activities (AAA)	ATPase family associated with various cellular activities (AAA)	#N/A	#N/A	93.338	2427.51	95.9327	13	1424	KNG46591	KNG46591	KNG46591	KNG46591
g6934.t1	KNG46828	0	ATPase, AAA-type, core	ATPase family associated with various cellular activities (AAA)	ATPase family associated with various cellular activities (AAA)	#N/A	#N/A	93.3395	1838.16	95.8372	2	1081	KNG46828	KNG46828	KNG46828	KNG46828
g920.t1	KNG47292	0	ATPase, AAA-type, core	ATPase family associated with various cellular activities (AAA)	ATPase family associated with various cellular activities (AAA)	#N/A	#N/A	93.4307	1041.95	96.3504	11	548	KNG47292	KNG47292	KNG47292	KNG47292
g4490.t1	KNG46618	0	ATPase, AAA-type, core	ATPase family associated with various cellular activities (AAA)	ATPase family associated with various cellular activities (AAA)	#N/A	#N/A	97.1154	774.237	98.7981	6	416	KNG46618	KNG46618	KNG46618	KNG46618
g4017.t1	KNG45994	0	ATP-binding cassette transporter, PDR-like subfamily G, domain 2	CDR ABC transporter	ABC-2 type transporter	#N/A	#N/A	92.2753	2573.5	97.3315	11	1438	KNG45994	KNG45994	KNG45994	KNG44845
g2082.t1	KNG46482	0	ATP-dependent (S)-NAD(P)H-hydrate dehydratase	Carbohydrate kinase	Carbohydrate kinase	#N/A	#N/A	99.0769	666.381	100	1	325	KNG46482	KNG46482	KNG46482	KNG46482
g5080.t1	KNG49634	0	ATP-dependent 6-phosphofructokinase, eukaryotic-type	Phosphofructokinase	Phosphofructokinase	#N/A	#N/A	95.4296	1052.74	97.8062	2	547	KNG49634	KNG49634	KNG49634	KNG49634
g3522.t1	KNG52661	1.36441e-120	ATP-dependent Clp protease proteolytic subunit	Clp protease	RNA dependent RNA polymerase	#N/A	#N/A	100	373.244	100	1	178	KNG52661	KNG52661	KNG52661	KNG52661
g4822.t1	KNG45629	0	ATP-dependent helicase Rad3/Chl1-like	Helicase C-terminal domain	Helicase C-terminal domain	#N/A	#N/A	90.1245	2228.75	92.9461	5	1161	KNG45629	KNG45629	KNG45629	KNG45629
g14.t1	KNG49502	0	ATP-dependent RNA helicase DEAD-box, conserved site	Helicase conserved C-terminal domain	DEAD/DEAH box helicase	#N/A	#N/A	99.5868	906.746	99.7934	10	484	KNG49502	KNG49502	KNG49502	KNG49502
g3449.t1	KNG49352	0	ATP-dependent RNA helicase Ski2-like	DSHCT (NUC185) domain	DEAD/DEAH box helicase	#N/A	#N/A	96.3768	1310.82	97.2464	18	679	KNG49352	KNG49352	KNG49352	KNG47958
g2244.t1	KNG49253	0	ATP-grasp fold, subdomain 1	#N/A	#N/A	#N/A	#N/A	92.2179	944.88	95.3307	1	514	KNG49253	KNG49253	KNG49253	KNG49253
g4320.t1	KNG51324	0	ATP-grasp fold, succinyl-CoA synthetase-type	ATP-grasp domain	ATP citrate lyase citrate-binding	#N/A	#N/A	98.9712	957.592	99.7942	2	486	KNG51324	KNG51324	KNG51324	KNG51324
g2358.t1	KNG50475	3.50773e-110	Autophagy-related protein 101	Autophagy-related protein 101	Autophagy-related protein 101	#N/A	#N/A	92.2727	318.931	92.7273	1	213	KNG50475	KNG50475	KNG50475	KNG50475
g22.t1	KNG49507	0	Autophagy-related protein 11, C-terminal	Autophagy-related protein 11	Autophagy-related protein 11	#N/A	#N/A	93.4783	2487.6	95.9327	1	1426	KNG49507	KNG49507	KNG49507	KNG49507
g7401.t1	KNG45807	8.71689e-116	Autophagy-related protein 16	Autophagy protein 16 (ATG16)	Autophagy protein 16 (ATG16)	#N/A	#N/A	87.8641	339.732	93.2039	1	206	KNG45807	KNG45807	KNG45807	KNG45807
g5193.t1	KNG48153	0	Autophagy-related protein 17	Autophagy protein Apg17	Autophagy protein Apg17	#N/A	#N/A	96.8944	880.937	98.3437	1	483	KNG48153	KNG48153	KNG48153	KNG48153
g5586.t1	KNG46045	1.78838e-178	Autophagy-related protein 27	Autophagy-related protein 27	Autophagy-related protein 27	#N/A	#N/A	86.1671	497.278	92.7954	1	347	KNG46045	KNG46045	KNG46045	KNG46045
g1727.t1	KNG47430	0	Autophagy-related protein 29 superfamily	#N/A	#N/A	#N/A	#N/A	68.0525	1018.07	73.4136	1	900	KNG47430	KNG47430	KNG47430	KNG47430
g3220.t1	KNG48195	0	Autophagy-related protein 3, N-terminal	Autophagocytosis associated protein (Atg3), N-terminal domain	Autophagocytosis associated protein, active-site domain	#N/A	#N/A	94.0171	579.711	95.4416	1	351	KNG48195	KNG48195	KNG48195	KNG48195
g5116.t1	KNG49096	0	Autophagy-related protein 5	Autophagy protein Apg5	Autophagy protein Apg5	#N/A	#N/A	96.0317	503.827	98.8095	1	252	KNG49096	KNG49096	KNG49096	KNG49096
g5945.t1	KNG50597	0	Autophagy-related protein 9	Autophagy protein Apg9	Autophagy protein Apg9	#N/A	#N/A	93.1759	1425.99	95.2756	1	746	KNG50597	KNG50597	KNG50597	KNG50597
g4186.t1	KNG48810	0	Autophagy-related, C-terminal	Autophagy-related protein C terminal domain	Autophagy-related protein C terminal domain	#N/A	#N/A	91.9391	2858.94	95.2649	2	1773	KNG48810	KNG48810	KNG48810	KNG48810
g4529.t1	KNG49411	0	Bacterial surface antigen (D15)	Surface antigen	Surface antigen	#N/A	#N/A	95.6863	990.719	96.8627	1	510	KNG49411	KNG49411	KNG49411	KNG49411
g4341.t1	KNG48321	0	Bacterial/eukaryotic lysine-tRNA ligase, class II	tRNA synthetases class II (D, K and N)	tRNA synthetases class II (D, K and N)	#N/A	#N/A	98.2935	1150.19	99.1468	5	586	KNG48321	KNG48321	KNG48321	KNG48321
g5724.t1	KNG52173	1.05795e-16	Bacteriophage T5, Orf172 DNA-binding	T5orf172 domain	T5orf172 domain	#N/A	#N/A	30.5085	80.8777	44.9153	1	224	KNG52173	KNG52173	KNG52173	KNG52173
g5725.t1	KNG44732	2.31847e-163	Bacteriophage T5, Orf172 DNA-binding	T5orf172 domain	#N/A	#N/A	#N/A	58.1633	476.478	70	3	490	KNG44732	KNG44732	KNG44732	KNG44732
g2357.t1	KNG50476	0	Bacteriophage T5, Orf172 DNA-binding	Meiotically up-regulated gene 113	T5orf172 domain	#N/A	#N/A	71.0801	617.076	77.1777	1	546	KNG50476	KNG50476	KNG50476	KNG50476
g4045.t1	KNG48463	0	BAG domain	BAG domain	BAG domain	#N/A	#N/A	92.5837	707.212	94.9761	1	418	KNG48463	KNG48463	KNG48463	KNG48463
g5950.t1	KNG50594	0	Band 7 domain	SPFH domain / Band 7 family	SPFH domain / Band 7 family	#N/A	#N/A	97.8218	974.926	98.8119	1	505	KNG50594	KNG50594	KNG50594	KNG50594
g3671.t1	KNG48702	0	Band 7/SPFH domain superfamily	SPFH domain / Band 7 family	Amidase	#N/A	#N/A	93.617	741.11	96.4539	10	423	KNG48702	KNG48700	KNG48700	KNG48700
g6993.t1	KNG50469	0	BAR domain	BAR domain	BAR domain	#N/A	#N/A	94.5946	681.404	96.6216	1	444	KNG50469	KNG50469	KNG50469	KNG50469
g2072.t1	KNG46489	0	Basic leucine zipper domain, Maf-type	bZIP Maf transcription factor	bZIP Maf transcription factor	#N/A	#N/A	99.3846	1197.19	99.8462	1	650	KNG46489	KNG46489	KNG46489	KNG46489
g6928.t1	KNG52210	9.37062e-118	Basic-leucine zipper domain	bZIP transcription factor	#N/A	#N/A	#N/A	80.4444	334.339	85.7778	1	225	KNG52210	KNG52210	KNG52210	KNG52210
g972.t1	KNG49576	1.11236e-158	Basic-leucine zipper domain	bZIP transcription factor	bZIP transcription factor	#N/A	#N/A	81.8966	446.432	84.7701	2	328	KNG49576	KNG49576	KNG49576	KNG49576
g8152.t1	KNG49313	0	Basic-leucine zipper domain	Minimal binding motif of Hap4 for binding to Hap2/3/5	Minimal binding motif of Hap4 for binding to Hap2/3/5	#N/A	#N/A	82.7324	800.816	88.425	3	526	KNG49313	KNG49313	KNG49313	KNG49313
g8579.t1	KNG46233	0	Basic-leucine zipper domain	#N/A	#N/A	#N/A	#N/A	86.444	756.518	89.9804	1	503	KNG46233	KNG46233	KNG46233	KNG46233
g6674.t1	KNG48548	0	Basic-leucine zipper domain	#N/A	#N/A	#N/A	#N/A	86.6667	582.022	87.7778	3	450	KNG48548	KNG48548	KNG48548	KNG48548
g5450.t1	KNG50574	0	Basic-leucine zipper domain	bZIP transcription factor	bZIP transcription factor	#N/A	#N/A	87.1642	510.375	91.3433	3	335	KNG50574	KNG50574	KNG50574	KNG50574
g7118.t1	KNG48663	1.24587e-72	Basic-leucine zipper domain	#N/A	BAH domain	#N/A	#N/A	88.843	238.81	92.1488	1	242	KNG48663	KNG48663	KNG48663	KNG48663
g889.t1	KNG47503	7.22888e-164	Basic-leucine zipper domain	bZIP transcription factor	bZIP transcription factor	#N/A	#N/A	90.2685	456.447	93.6242	1	298	KNG47503	KNG47503	KNG47503	KNG47503
g2706.t1	KNG47182	6.38715e-89	Basic-leucine zipper domain	Basic region leucine zipper	Basic region leucine zipper	#N/A	#N/A	91.875	258.84	95	2	160	KNG47182	KNG47182	KNG47182	KNG47182
g1652.t1	KNG49850	0	Basic-leucine zipper domain	Transcription factor PAP1	bZIP transcription factor	#N/A	#N/A	92.8685	876.7	94.6117	2	631	KNG49850	KNG49850	KNG49850	KNG49850
g3273.t1	KNG52377	0	Basic-leucine zipper domain	Basic region leucine zipper	Basic region leucine zipper	#N/A	#N/A	93.662	536.954	95.0704	2	278	KNG52377	KNG52377	KNG52377	KNG52377
g2147.t1	KNG52029	8.70598e-43	Basic-leucine zipper domain	bZIP transcription factor	bZIP transcription factor	#N/A	#N/A	95.7143	135.576	100	1	70	KNG52029	KNG52029	KNG52029	KNG52029
g2888.t1	KNG51386	5.50268e-174	Basic-leucine zipper domain	bZIP transcription factor	#N/A	#N/A	#N/A	97.2973	486.878	98.8417	2	259	KNG51386	KNG51386	KNG51386	KNG51386
g8625.t1	KNG52770	0	Bax inhibitor 1-related	Inhibitor of apoptosis-promoting Bax1	Inhibitor of apoptosis-promoting Bax1	#N/A	#N/A	97.654	654.44	98.5337	2	340	KNG52770	KNG52770	KNG52770	KNG52770
g6713.t1	KNG46272	0	Bax inhibitor 1-related	Inhibitor of apoptosis-promoting Bax1	Inhibitor of apoptosis-promoting Bax1	#N/A	#N/A	98.2014	521.161	98.9209	2	278	KNG46272	KNG46272	KNG46272	KNG46272
g3240.t1	KNG52468	0	B-block binding subunit of TFIIIC	B-block binding subunit of TFIIIC	B-block binding subunit of TFIIIC	#N/A	#N/A	83.6803	3782.65	88.343	1	2370	KNG52468	KNG52468	KNG52468	KNG52468
g4949.t1	KNG51943	1.0524e-80	B-cell receptor-associated protein 29/31	B-cell receptor-associated protein 31-like	B-cell receptor-associated protein 31-like	#N/A	#N/A	91.9708	235.728	92.7007	1	136	KNG51943	KNG51943	KNG51943	KNG51943
g5468.t1	KNG45589	4.91367e-166	BCNT-C domain	Bucentaur or craniofacial development	Bucentaur or craniofacial development	#N/A	#N/A	84.4156	468.774	90.9091	1	385	KNG45589	KNG45589	KNG45589	KNG45589
g3945.t1	KNG48906	0	BCP1 family	p21-C-terminal region-binding protein	p21-C-terminal region-binding protein	#N/A	#N/A	94.198	501.13	97.6109	1	293	KNG48906	KNG48906	KNG48906	KNG48906
g4925.t1	KNG49420	0	BCS1, N-terminal	ATPase family associated with various cellular activities (AAA)	BCS1 N terminal	#N/A	#N/A	97.6395	910.212	98.2833	12	466	KNG49420	KNG49420	KNG49420	KNG49420
g6468.t1	KNG50758	1.97035e-15	Berberine/berberine-like	Berberine and berberine like	Berberine and berberine like	#N/A	AA7	90.3226	73.559	93.5484	3	212	KNG50758	KNG50731	KNG50731	KNG44194
g6007.t1	KNG45231	0	Bestrophin/UPF0187	Bestrophin, RFP-TM, chloride channel	Putative oxalocrotonate tautomerase enzyme	#N/A	#N/A	84.2105	608.986	89.1967	3	361	KNG45231	KNG45231	KNG45231	KNG45231
g6853.t1	KNG52042	0	Bestrophin/UPF0187	Bestrophin, RFP-TM, chloride channel	Bestrophin, RFP-TM, chloride channel	#N/A	#N/A	95.6701	906.36	97.9381	3	484	KNG52042	KNG52042	KNG52042	KNG52042
g579.t1	KNG46665	0	Bestrophin/UPF0187	Bestrophin, RFP-TM, chloride channel	Bestrophin, RFP-TM, chloride channel	#N/A	#N/A	97.5	678.707	98.75	5	400	KNG46665	KNG46665	KNG46665	KNG46665
g8203.t1	KNG51933	6.85041e-133	Bet3 family	Transport protein particle (TRAPP) component	Transport protein particle (TRAPP) component	#N/A	#N/A	93.75	368.622	94.2708	1	192	KNG51933	KNG51933	KNG51933	KNG51933
g8521.t1	KNG50654	0	Beta-Casp domain	Beta-Casp domain	Cleavage and polyadenylation factor 2 C-terminal	#N/A	#N/A	97.4684	1677.92	98.8397	2	948	KNG50654	KNG50654	KNG50654	KNG50654
g1481.t1	KNG50197	0	Beta-galactosidase, domain 3	Beta-galactosidase, domain 3	Beta-galactosidase, domain 2	#N/A	GH35	80.9399	1235.71	85.3786	4	765	KNG50197	KNG50197	KNG50197	KNG50197
g8070.t1	KNG48537	0	Beta-grasp domain superfamily	C-terminal region of MMR_HSR1 domain	50S ribosome-binding GTPase	#N/A	#N/A	89.3805	551.592	89.3805	2	339	KNG48537	KNG48537	KNG48537	KNG48537
g5114.t1	KNG49093	0	Beta-grasp domain superfamily	4Fe-4S dicluster domain	4Fe-4S dicluster domain	#N/A	#N/A	99.6732	635.95	100	1	306	KNG49093	KNG49093	KNG49093	KNG49093
g4586.t1	KNG52671	0	Beta-ketoacyl synthase, N-terminal	Beta-ketoacyl synthase, N-terminal domain	Polyketide synthase dehydratase	#N/A	#N/A	94.5883	3936.34	96.2072	13	2160	KNG52671	KNG52671	KNG52671	KNG52671
g5483.t1	KNG46629	4.68468e-81	Beta-lactamase/transpeptidase-like	#N/A	Beta-lactamase	#N/A	#N/A	79.3333	259.225	86	7	150	KNG46629	KNG46629	KNG46629	KNG46629
g1296.t1	KNG45124	0	Beta-lactamase/transpeptidase-like	Beta-lactamase	Beta-lactamase	#N/A	#N/A	88.3598	705.286	93.9153	8	405	KNG45124	KNG45124	KNG45124	KNG46742
g4972.t1	KNG46742	0	Beta-lactamase-related	Beta-lactamase	Cytochrome domain of cellobiose dehydrogenase	#N/A	#N/A	84.5588	736.873	91.6667	8	408	KNG46742	KNG46742	KNG46742	KNG46742
g6980.t1	KNG48539	0	Bicarbonate transporter, C-terminal	HCO3- transporter family	HCO3- transporter family	#N/A	#N/A	96.3783	941.414	97.3843	2	497	KNG48539	KNG48539	KNG48539	KNG48539
g4664.t1	KNG46216	3.20661e-177	Bin3-type S-adenosyl-L-methionine binding domain	Bicoid-interacting protein 3 (Bin3)	Bicoid-interacting protein 3 (Bin3)	#N/A	#N/A	90	486.878	95.3846	1	260	KNG46216	KNG46216	KNG46216	KNG46216
g3411.t1	KNG50090	2.94782e-54	Biogenesis of lysosome-related organelles complex 1 subunit 1	GCN5-like protein 1 (GCN5L1)	Domain of Unknown Function (DUF908)	#N/A	#N/A	86.4865	181.03	91.8919	1	111	KNG50090	KNG50090	KNG50090	KNG50090
g6544.t1	KNG48991	0	Biotin carboxylase, C-terminal	Biotin carboxylase C-terminal domain	Biotin carboxylase C-terminal domain	#N/A	#N/A	94.4186	703.36	94.4186	5	430	KNG48991	KNG48991	KNG48991	KNG48991
g8616.t1	KNG48438	0	Biotin synthase/Biotin biosynthesis bifunctional protein BioAB	Radical SAM superfamily	Fungal specific transcription factor domain	#N/A	#N/A	97.2752	753.436	98.9101	1	367	KNG48438	KNG48438	KNG48438	KNG48438
g6769.t1	KNG48144	0	Biotin/lipoyl attachment	Biotin-requiring enzyme	Carbamoyl-phosphate synthase L chain, ATP binding domain	#N/A	#N/A	92.1596	1376.69	94.6355	7	727	KNG48144	KNG48144	KNG48144	KNG48144
g3924.t1	KNG46929	0	Biotin-protein ligase, N-terminal	Biotin-protein ligase, N terminal	Biotin/lipoate A/B protein ligase family	#N/A	#N/A	90.1849	1232.24	94.1679	1	703	KNG46929	KNG46929	KNG46929	KNG46929
g4706.t1	KNG43934	0	Biotinyl protein ligase (BPL) and lipoyl protein ligase (LPL), catalytic domain	#N/A	#N/A	#N/A	#N/A	84.5494	805.823	89.2704	1	466	KNG43934	KNG43934	KNG43934	KNG43934
g8690.t1	KNG44836	0	BIR repeat	Inhibitor of Apoptosis domain	Inhibitor of Apoptosis domain	#N/A	#N/A	94.4316	785.023	96.7517	1	431	KNG44836	KNG44836	KNG44836	KNG44836
g4859.t1	KNG46390	2.23557e-71	Blastomyces yeast-phase-specific protein	Blastomyces yeast-phase-specific protein	Blastomyces yeast-phase-specific protein	#N/A	#N/A	85.9504	225.328	93.3884	4	133	KNG46390	KNG46390	KNG46390	KNG44880
g5947.t1	KNG46428	2.88431e-10	BolA protein	BolA-like protein	BolA-like protein	#N/A	#N/A	45.8333	53.1434	66.6667	1	48	KNG46428	KNG46428	KNG46428	KNG46428
g948.t1	KNG44088	1.21905e-72	Borealin, N-terminal	Nbl1 / Borealin N terminal	Nbl1 / Borealin N terminal	#N/A	#N/A	82.3009	219.164	85.3982	1	226	KNG44088	KNG44088	KNG44088	KNG44088
g1138.t1	KNG44419	0	BP28, C-terminal domain	BP28CT (NUC211) domain	Peptidase family M28	#N/A	#N/A	94.161	3178.65	96.8821	1	1764	KNG44419	KNG44419	KNG44419	KNG44419
g1382.t1	KNG49117	0	Branched-chain amino acid aminotransferase II	Amino-transferase class IV	Amino-transferase class IV	#N/A	#N/A	93.5657	688.723	95.1743	3	373	KNG49117	KNG49117	KNG49117	KNG49117
g2877.t1	KNG51376	0	Branched-chain amino acid aminotransferase II	Amino-transferase class IV	Amino-transferase class IV	#N/A	#N/A	97.4937	825.854	98.2456	3	399	KNG51376	KNG51376	KNG51376	KNG51376
g1901.t1	KNG52323	0	Branched-chain aminotransferase	Amino-transferase class IV	Amino-transferase class IV	#N/A	#N/A	97.1111	911.753	98.8889	3	450	KNG52323	KNG52323	KNG52323	KNG52323
g1451.t1	KNG45783	2.24499e-51	BRCT domain	BRCA1 C Terminus (BRCT) domain	BRCA1 C Terminus (BRCT) domain	#N/A	#N/A	47.482	190.274	58.2734	2	325	KNG45783	KNG45783	KNG45783	KNG45783
g2292.t1	KNG47406	0	BRCT domain	BRCA1 C Terminus (BRCT) domain	BRCA1 C Terminus (BRCT) domain	#N/A	#N/A	80.7259	1221.45	86.3579	1	768	KNG47406	KNG47406	KNG47406	KNG47406
g2986.t1	KNG52481	0	BRCT domain	twin BRCT domain	twin BRCT domain	#N/A	#N/A	85.2341	1273.84	88.5954	2	831	KNG52481	KNG52481	KNG52481	KNG52481
g5184.t1	KNG46006	0	BRCT domain	BRCA1 C Terminus (BRCT) domain	BRCA1 C Terminus (BRCT) domain	#N/A	#N/A	86.8624	1063.91	89.6445	3	631	KNG46006	KNG46006	KNG46006	KNG46006
g2620.t1	KNG46266	0	BRCT domain	Pescadillo N-terminus	Pescadillo N-terminus	#N/A	#N/A	91.8033	1068.91	94.7839	1	671	KNG46266	KNG46266	KNG46266	KNG46266
g5749.t1	KNG46145	0	BRCT domain	Succinate dehydrogenase/Fumarate reductase transmembrane subunit	Fungal Rad9-like Rad53-binding	#N/A	#N/A	93.5673	2175.21	96.4912	2	1501	KNG46145	KNG46144	KNG46144	KNG46145
g5550.t1	KNG48667	0	BRCT domain	Regulator of Ty1 transposition protein 107 BRCT domain	Regulator of Ty1 transposition protein 107 BRCT domain	#N/A	#N/A	93.9535	1516.9	96.2791	2	860	KNG48667	KNG48667	KNG48667	KNG48667
g3998.t1	KNG50005	0	BRCT domain	BRCA1 C Terminus (BRCT) domain	BRCA1 C Terminus (BRCT) domain	#N/A	#N/A	96.5753	1337.4	97.8082	7	730	KNG50005	KNG50005	KNG50005	KNG50005
g6285.t1	KNG50644	1.99276e-111	BRCT domain superfamily	BRCT domain, a BRCA1 C-terminus domain	BRCT domain, a BRCA1 C-terminus domain	#N/A	#N/A	77.3663	323.553	83.5391	1	236	KNG50644	KNG50644	KNG50644	KNG50644
g444.t1	KNG45488	0	BRCT domain superfamily	#N/A	#N/A	#N/A	#N/A	82.9228	961.444	87.8489	1	608	KNG45488	KNG45488	KNG45488	KNG45488
g1260.t1	KNG50613	0	Brefeldin A-sensitivity protein 4	Fusaric acid resistance protein-like	Fusaric acid resistance protein-like	#N/A	#N/A	80.6818	1519.6	84.9432	1	1056	KNG50613	KNG50613	KNG50613	KNG50613
g4621.t1	KNG47211	0	Brix domain	Brix domain	Brix domain	#N/A	#N/A	91.0755	747.658	93.3638	2	433	KNG47211	KNG47211	KNG47211	KNG47211
g6387.t1	KNG44672	0	Brix domain	Brix domain	Brix domain	#N/A	#N/A	95.5224	613.994	96.7164	1	335	KNG44672	KNG44672	KNG44672	KNG44672
g2385.t1	KNG45169	0	Brix domain	Brix domain	Brix domain	#N/A	#N/A	96.129	600.512	98.0645	1	310	KNG45169	KNG45169	KNG45169	KNG45169
g3933.t1	KNG46919	0	Brix domain	Brix domain	Brix domain	#N/A	#N/A	98.1432	701.434	99.4695	1	377	KNG46919	KNG46919	KNG46919	KNG46919
g3284.t1	KNG52368	0	BRO1 domain	BRO1-like domain	ALIX V-shaped domain binding to HIV	#N/A	#N/A	92.7096	1409.82	93.6817	2	823	KNG52368	KNG52368	KNG52368	KNG52368
g3471.t1	KNG52113	0	BRO1 domain	ALIX V-shaped domain binding to HIV	ALIX V-shaped domain binding to HIV	#N/A	#N/A	97.5928	1685.23	98.997	2	997	KNG52113	KNG52113	KNG52113	KNG52113
g5239.t1	KNG51201	0	BRO1 domain superfamily	BRO1-like domain	BRO1-like domain	#N/A	#N/A	91.4948	661.759	92.7835	1	374	KNG51201	KNG51201	KNG51201	KNG51201
g1491.t1	KNG50206	0	Bromodomain	Bromodomain	Bromodomain	#N/A	#N/A	88.4248	1238.79	90.4535	1	837	KNG50206	KNG50206	KNG50206	KNG50206
g5648.t1	KNG50094	0	Bromodomain	Bromodomain	Bromodomain extra-terminal - transcription regulation	#N/A	#N/A	93.5972	1300.03	95.8091	8	859	KNG50094	KNG50094	KNG50094	KNG50094
g2815.t1	KNG51871	0	Bromodomain	Bromodomain	Bromodomain	#N/A	#N/A	94.6188	827.395	95.5157	6	444	KNG51871	KNG51871	KNG51871	KNG51871
g7317.t1	KNG52726	0	Bromodomain	Bromodomain	Bromodomain	#N/A	#N/A	96.6178	1375.15	97.9707	11	887	KNG52726	KNG52726	KNG52726	KNG52726
g3203.t1	KNG46564	0	Bromodomain-like superfamily	Bromodomain	Bromodomain	#N/A	#N/A	94.0928	603.979	97.0464	6	382	KNG46564	KNG46564	KNG46564	KNG46564
g3610.t1	KNG48884	0	Bromoperoxidase/chloroperoxidase C-terminal	PAP2 superfamily	PAP2 superfamily	#N/A	#N/A	87.2549	1075.46	92.4837	1	612	KNG48884	KNG48884	KNG48884	KNG48884
g681.t1	KNG47885	0	BSD domain	BSD domain	Pre-rRNA-processing protein TSR2	#N/A	#N/A	91.9753	550.436	94.7531	2	322	KNG47885	KNG47885	KNG47885	KNG47885
g6670.t1	KNG50713	7.0113e-98	BTB/POZ domain	DDE superfamily endonuclease	BTB/POZ domain	#N/A	#N/A	55.5133	292.352	71.8631	8	259	KNG50713	KNG50713	KNG50713	KNG50713
g699.t1	KNG50822	0	BTB/POZ domain	#N/A	#N/A	#N/A	#N/A	90.174	1610.12	92.6305	1	974	KNG50822	KNG50822	KNG50822	KNG50822
g6727.t1	KNG45593	0	BTB/POZ domain	#N/A	von Willebrand factor type A domain	#N/A	#N/A	91.2676	635.565	96.338	1	355	KNG45593	KNG45593	KNG45593	KNG45593
g2023.t1	KNG50128	0	BTB/POZ domain	BTB/POZ domain	Ankyrin repeats (many copies)	#N/A	#N/A	93.871	1111.29	96.9355	4	620	KNG50128	KNG50128	KNG50128	KNG50128
g6681.t1	KNG52451	0	BTB/POZ domain	BTB/POZ domain	BTB/POZ domain	#N/A	#N/A	94.3503	597.816	96.6102	2	354	KNG52451	KNG52451	KNG52451	KNG52451
g292.t1	KNG48854	1.22299e-170	BTB/POZ domain	BTB/POZ domain	BTB/POZ domain	#N/A	#N/A	96.6543	471.085	98.8848	5	269	KNG48854	KNG48854	KNG48854	KNG48854
g30.t1	KNG49514	0	BTB/POZ domain	BTB/POZ domain	BTB/POZ domain	#N/A	#N/A	99.635	566.614	99.635	6	274	KNG49514	KNG49514	KNG49514	KNG49514
g1020.t1	KNG44854	0	Btz domain	CASC3/Barentsz eIF4AIII binding	CASC3/Barentsz eIF4AIII binding	#N/A	#N/A	93.9617	863.988	94.5508	1	679	KNG44854	KNG44854	KNG44854	KNG44854
g215.t1	KNG49681	2.80254e-139	Bud13	Pre-mRNA-splicing factor of RES complex	Pre-mRNA-splicing factor of RES complex	#N/A	#N/A	96.6565	396.356	98.4802	1	329	KNG49681	KNG49681	KNG49681	KNG49681
g8897.t1	KNG50964	0	Bud22 domain	BUD22	BUD22	#N/A	#N/A	81.7021	580.096	85.7447	1	469	KNG50964	KNG50964	KNG50964	KNG50964
g2352.t1	KNG52596	6.64025e-102	BUD31/G10-related, conserved site	G10 protein	RNA polymerase Rpb3/Rpb11 dimerisation domain	#N/A	#N/A	93.9597	291.967	93.9597	2	141	KNG52596	KNG52596	KNG52596	KNG52596
g1442.t1	KNG45767	0	Bystin	Bystin	Bystin	#N/A	#N/A	93.712	804.283	95.5375	1	493	KNG45767	KNG45767	KNG45767	KNG45767
g3543.t1	KNG49245	0	C2 domain	C2 domain	C2 domain	#N/A	#N/A	90.6404	1121.3	93.9245	1	609	KNG49245	KNG49245	KNG49245	KNG49245
g8067.t1	KNG46776	0	C2 domain	C2 domain	Synaptotagmin-like mitochondrial-lipid-binding domain	#N/A	#N/A	94.433	951.814	97.3196	2	485	KNG46776	KNG46776	KNG46776	KNG46776
g6239.t1	KNG50112	0	C2 domain	C2 domain	C2 domain	#N/A	#N/A	94.9153	2307.72	96.6102	6	1239	KNG50112	KNG50112	KNG50112	KNG50112
g1177.t1	KNG50996	0	C2 domain superfamily	#N/A	C2 domain	#N/A	#N/A	85.8491	1550.8	88.4906	1	1013	KNG50996	KNG50996	KNG50996	KNG50996
g2444.t1	KNG44651	0	C2 domain superfamily	Phosphatidylinositol-specific phospholipase C, Y domain	Phosphatidylinositol-specific phospholipase C, Y domain	#N/A	#N/A	91.3562	1162.52	95.082	5	671	KNG44651	KNG44651	KNG44651	KNG44651
g4673.t1	KNG46691	0	C2 domain superfamily	C2 domain	Munc13 (mammalian uncoordinated) homology domain	#N/A	#N/A	93.0505	2437.91	94.6598	5	1367	KNG46691	KNG46691	KNG46691	KNG46691
g134.t1	KNG45248	0	C2 domain superfamily	C2 domain	C2 domain	#N/A	#N/A	96.4554	2749.16	98.0913	8	1467	KNG45248	KNG45248	KNG45248	KNG45248
g7717.t1	KNG47717	0	Cactin, C-terminal	Cactus-binding C-terminus of cactin protein	Conserved mid region of cactin	#N/A	#N/A	89.5146	891.723	92.0388	1	515	KNG47717	KNG47717	KNG47717	KNG47717
g1820.t1	KNG48681	1.84825e-137	Caffeine-induced death protein 2	Caffeine-induced death protein 2	Caffeine-induced death protein 2	#N/A	#N/A	95.8549	380.948	97.4093	1	193	KNG48681	KNG48681	KNG48681	KNG48681
g1493.t1	KNG50208	0	Calcineurin-like phosphoesterase domain, ApaH type	Calcineurin-like phosphoesterase	PhoD-like phosphatase	#N/A	#N/A	88.0503	606.675	93.3962	4	318	KNG50208	KNG50208	KNG50208	KNG50208
g204.t1	KNG49692	0	Calcineurin-like phosphoesterase domain, ApaH type	Calcineurin-like phosphoesterase	Calcineurin-like phosphoesterase	#N/A	#N/A	91.6427	657.136	94.5245	4	347	KNG49692	KNG49692	KNG49692	KNG49692
g8927.t1	KNG44025	0	Calcineurin-like phosphoesterase domain, ApaH type	Calcineurin-like phosphoesterase	Calcineurin-like phosphoesterase	#N/A	#N/A	93.3333	596.66	96.9697	1	329	KNG44025	KNG44025	KNG44025	KNG44025
g4834.t1	KNG47371	0	Calcineurin-like phosphoesterase domain, ApaH type	Calcineurin-like phosphoesterase	Calcineurin-like phosphoesterase	#N/A	#N/A	97.6517	1011.13	98.8258	2	511	KNG47371	KNG47371	KNG47371	KNG47371
g7061.t1	KNG52349	1.11914e-147	Calcineurin-like phosphoesterase domain, lpxH type	Calcineurin-like phosphoesterase superfamily domain	Calcineurin-like phosphoesterase superfamily domain	#N/A	#N/A	99	407.142	99	1	200	KNG52349	KNG52349	KNG52349	KNG52349
g4918.t1	KNG51012	0	Calcium permeable stress-gated cation channel 1, N-terminal transmembrane domain	Late exocytosis, associated with Golgi transport	Extracellular tail, of 10TM putative phosphate transporter	#N/A	#N/A	91.4286	1444.48	96.3429	8	875	KNG51012	KNG51012	KNG51012	KNG51012
g6154.t1	KNG49025	0	Calcium permeable stress-gated cation channel 1, N-terminal transmembrane domain	Late exocytosis, associated with Golgi transport	F-box-like	#N/A	#N/A	94.7955	1489.55	97.6456	7	807	KNG49025	KNG49025	KNG49025	KNG49025
g3676.t1	KNG44796	0	Calcium uniporter protein, C-terminal	Mitochondrial calcium uniporter	Mitochondrial calcium uniporter	#N/A	#N/A	96.6667	727.628	99.4444	1	360	KNG44796	KNG44796	KNG44796	KNG44796
g6613.t1	KNG52182	0	Calcium/proton exchanger CAX	Sodium/calcium exchanger protein	Sodium/calcium exchanger protein	#N/A	#N/A	93.4383	657.522	96.5879	6	407	KNG52182	KNG52182	KNG52182	KNG47080
g3776.t1	KNG47377	0	Calcium-dependent channel, 7TM region, putative phosphate	Calcium-dependent channel, 7TM region, putative phosphate	Late exocytosis, associated with Golgi transport	#N/A	#N/A	91.5441	776.933	95.9559	10	493	KNG47377	KNG47377	KNG47377	KNG47377
g6518.t1	KNG47339	0	Calcium-dependent channel, 7TM region, putative phosphate	Calcium-dependent channel, 7TM region, putative phosphate	Cytosolic domain of 10TM putative phosphate transporter	#N/A	#N/A	94.3205	1818.9	97.2617	7	986	KNG47339	KNG47339	KNG47339	KNG47339
g4432.t1	KNG50892	5.93033e-150	Caleosin-related	Caleosin related protein	Caleosin related protein	#N/A	#N/A	70.8475	420.624	77.9661	2	284	KNG50892	KNG50892	KNG50892	KNG50892
g4072.t1	KNG46289	9.48558e-131	Caleosin-related	Caleosin related protein	Caleosin related protein	#N/A	#N/A	85.2381	368.237	90	2	204	KNG46289	KNG46289	KNG46289	KNG46289
g6749.t1	KNG50736	0	Calponin homology domain	Calponin homology (CH) domain	Calponin homology (CH) domain	#N/A	#N/A	96.6049	1287.71	97.2222	2	648	KNG50736	KNG50736	KNG50736	KNG50736
g6909.t1	KNG51204	0	Calreticulin/calnexin, P domain superfamily	Calreticulin family	Calreticulin family	#N/A	#N/A	96.9751	993.416	98.7544	1	562	KNG51204	KNG51204	KNG51204	KNG51204
g1123.t1	KNG51696	6.82649e-125	Calycin	Lipocalin-like domain	Lipocalin-like domain	#N/A	#N/A	87.4396	350.132	93.2367	1	206	KNG51696	KNG51696	KNG51696	KNG51696
g1191.t1	KNG44134	8.7419e-115	Calycin	Phenolic acid decarboxylase (PAD)	Phenolic acid decarboxylase (PAD)	#N/A	#N/A	90.5556	322.398	96.1111	1	180	KNG44134	KNG44134	KNG44134	KNG44134
g7741.t1	KNG45732	9.05028e-41	CAP domain	Cysteine-rich secretory protein family	Cysteine-rich secretory protein family	#N/A	#N/A	92.7536	132.109	94.2029	1	69	KNG45732	KNG45732	KNG45732	KNG45732
g4847.t1	KNG51102	3.8697e-121	CAP Gly-rich domain	CAP-Gly domain	CAP-Gly domain	#N/A	#N/A	70.5085	346.28	73.5593	3	295	KNG51102	KNG51102	KNG51102	KNG51102
g6595.t1	KNG44918	0	CAP Gly-rich domain	CAP-Gly domain	Dynein associated protein	#N/A	#N/A	93.3105	2055.41	96.1407	3	1166	KNG44918	KNG44918	KNG44918	KNG44918
g3117.t1	KNG51479	0	CAP Gly-rich domain superfamily	CAP-Gly domain	CAP-Gly domain	#N/A	#N/A	88.4187	795.423	92.8731	2	449	KNG51479	KNG51479	KNG51479	KNG51479
g3853.t1	KNG47123	0	Carbamoyl-phosphate synthase large subunit, CPSase domain	Glutamine amidotransferase class-I	Glutamine amidotransferase class-I	#N/A	#N/A	97.7717	3640.51	98.8043	8	1830	KNG47123	KNG47123	KNG47123	KNG47123
g6493.t1	KNG48129	0	Carbamoyl-phosphate synthase, small subunit	Carbamoyl-phosphate synthase small chain, CPSase domain	Glutamine amidotransferase class-I	#N/A	#N/A	98.773	972.23	99.591	3	489	KNG48129	KNG48129	KNG48129	KNG48129
g4781.t1	KNG44160	0	Carbamoyl-phosphate synthetase large subunit-like, ATP-binding domain	Carbamoyl-phosphate synthase L chain, ATP binding domain	Carbamoyl-phosphate synthetase large chain, oligomerisation domain	#N/A	#N/A	98.4642	2336.61	99.5734	2	1172	KNG44160	KNG44160	KNG44160	KNG44160
g6083.t1	KNG49943	0	Carbohydrate kinase PfkB	pfkB family carbohydrate kinase	Double-stranded RNA binding motif	#N/A	#N/A	88.4726	612.068	93.9481	2	347	KNG49943	KNG49943	KNG49943	KNG49943
g790.t1	KNG51828	0	Carbohydrate kinase PfkB	pfkB family carbohydrate kinase	pfkB family carbohydrate kinase	#N/A	#N/A	93.865	567.77	96.319	1	326	KNG51828	KNG51828	KNG51828	KNG51828
g5604.t1	KNG49558	0	Carbohydrate kinase, FGGY, N-terminal	FGGY family of carbohydrate kinases, N-terminal domain	FGGY family of carbohydrate kinases, C-terminal domain	#N/A	#N/A	94.3182	1204.12	95.6169	2	608	KNG49558	KNG49558	KNG49558	KNG49558
g3491.t1	KNG44278	0	Carbohydrate kinase, FGGY, N-terminal	FGGY family of carbohydrate kinases, N-terminal domain	FGGY family of carbohydrate kinases, C-terminal domain	#N/A	#N/A	96.6443	1121.3	98.3221	1	596	KNG44278	KNG44278	KNG44278	KNG44278
g866.t1	KNG45646	0	Carbohydrate/puine kinase, PfkB, conserved site	pfkB family carbohydrate kinase	pfkB family carbohydrate kinase	#N/A	#N/A	97.4138	672.544	99.4253	1	348	KNG45646	KNG45646	KNG45646	KNG45646
g2643.t1	KNG52700	3.17771e-116	Carbohydrate-binding WSC	WSC domain	WSC domain	#N/A	#N/A	86.3813	333.569	92.607	1	257	KNG52700	KNG52700	KNG52700	KNG52700
g7861.t1	KNG48234	0	Carbohydrate-binding WSC	WSC domain	WSC domain	#N/A	#N/A	92.4157	569.696	96.3483	2	356	KNG48234	KNG48234	KNG48234	KNG48234
g4578.t1	KNG45425	2.00339e-118	Carbonic anhydrase	Carbonic anhydrase	Carbonic anhydrase	#N/A	#N/A	90.8571	331.257	93.7143	2	175	KNG45425	KNG45425	KNG45425	KNG45425
g2326.t1	KNG48526	3.01678e-174	Carbonic anhydrase superfamily	Carbonic anhydrase	Carbonic anhydrase	#N/A	#N/A	97.8355	476.863	99.5671	1	231	KNG48526	KNG48526	KNG48526	KNG48526
g3838.t1	KNG44224	0	Carbon-nitrogen hydrolase	Carbon-nitrogen hydrolase	Carbon-nitrogen hydrolase	#N/A	#N/A	79.6657	617.461	88.5794	6	410	KNG44224	KNG44224	KNG44224	KNG46011
g5374.t1	KNG45272	2.82625e-165	Carbon-nitrogen hydrolase	Carbon-nitrogen hydrolase	Carbon-nitrogen hydrolase	#N/A	#N/A	81.5331	462.611	89.8955	5	313	KNG45272	KNG45272	KNG45272	KNG44727
g4927.t1	KNG49419	0	Carbon-nitrogen hydrolase	Carbon-nitrogen hydrolase	Carbon-nitrogen hydrolase	#N/A	#N/A	87.0175	526.939	92.6316	3	274	KNG49419	KNG49419	KNG49419	KNG49419
g2397.t1	KNG45156	0	Carbon-nitrogen hydrolase	Carbon-nitrogen hydrolase	Carbon-nitrogen hydrolase	#N/A	#N/A	94.0789	602.438	97.6974	2	304	KNG45156	KNG45156	KNG45156	KNG45156
g6678.t1	KNG52450	0	Carbon-nitrogen hydrolase superfamily	Carbon-nitrogen hydrolase	Carbon-nitrogen hydrolase	#N/A	#N/A	91.5452	646.351	93.2945	5	345	KNG52450	KNG52450	KNG52450	KNG44224
g7982.t1	KNG46011	0	Carbon-nitrogen hydrolase superfamily	Carbon-nitrogen hydrolase	Carbon-nitrogen hydrolase	#N/A	#N/A	94.0334	782.711	96.8974	5	419	KNG46011	KNG46011	KNG46011	KNG46011
g1644.t1	KNG49818	0	Carbon-nitrogen hydrolase superfamily	NAD synthase	NAD synthase	#N/A	#N/A	97.3837	1374.76	98.8372	3	688	KNG49818	KNG49818	KNG49818	KNG49818
g233.t1	KNG49667	0	Carboxylesterase type B, active site	Carboxylesterase family	Carboxylesterase family	#N/A	#N/A	78.5166	618.231	82.6087	10	396	KNG49667	KNG49667	KNG49667	KNG47995
g2381.t1	KNG51655	2.19039e-96	Carboxymuconolactone decarboxylase-like	Carboxymuconolactone decarboxylase family	Fungal specific transcription factor domain	#N/A	#N/A	95.3333	300.827	98	1	150	KNG51655	KNG51655	KNG51655	KNG51655
g1269.t1	KNG50622	5.24327e-129	Carboxymuconolactone decarboxylase-like	Carboxymuconolactone decarboxylase family	Acyl-CoA dehydrogenase, C-terminal domain	#N/A	#N/A	96.2567	374.4	97.861	1	187	KNG50622	KNG50622	KNG50622	KNG50622
g9042.t1	KNG51591	1.63349e-41	Cardiolipin synthase N-terminal	Phospholipase_D-nuclease N-terminal	Phospholipase_D-nuclease N-terminal	#N/A	#N/A	97.5904	132.88	100	1	83	KNG51591	KNG51591	KNG51591	KNG51591
g4029.t1	KNG44501	0	Carotenoid oxygenase	Retinal pigment epithelial membrane protein	Retinal pigment epithelial membrane protein	#N/A	#N/A	89.3967	1018.45	94.6984	1	547	KNG44501	KNG44501	KNG44501	KNG44501
g5131.t1	KNG44259	0	Carotenoid oxygenase	Retinal pigment epithelial membrane protein	Retinal pigment epithelial membrane protein	#N/A	#N/A	92.5874	1300.03	95.2448	2	715	KNG44259	KNG44259	KNG44259	KNG44259
g7557.t1	KNG51359	0	Casein kinase II, regulatory subunit, N-terminal	Casein kinase II regulatory subunit	Casein kinase II regulatory subunit	#N/A	#N/A	98.645	658.292	99.458	2	369	KNG51359	KNG51359	KNG51359	KNG51359
g2886.t1	KNG51384	5.86089e-144	Casein kinase II, regulatory subunit, N-terminal	Casein kinase II regulatory subunit	Casein kinase II regulatory subunit	#N/A	#N/A	100	407.912	100	3	245	KNG51384	KNG51384	KNG51384	KNG51384
g2790.t1	KNG52636	2.96151e-80	Casein kinase substrate, phosphoprotein PP28	Casein kinase substrate phosphoprotein PP28	Casein kinase substrate phosphoprotein PP28	#N/A	#N/A	98.0159	240.35	98.4127	1	248	KNG52636	KNG52636	KNG52636	KNG52636
g2164.t1	KNG44388	0	CASP, C-terminal	CASP C terminal	CASP C terminal	#N/A	#N/A	94.2901	928.702	95.9877	1	648	KNG44388	KNG44388	KNG44388	KNG44388
g8456.t1	KNG51811	1.03656e-161	CASTOR, ACT domain	ACT domain	ACT domain	#N/A	#N/A	92.9104	454.136	94.7761	2	268	KNG51811	KNG51811	KNG51811	KNG51811
g9186.t1	KNG47302	5.74376e-167	Catalase core domain	Catalase	Vacuolar protein sorting-associated protein 62	#N/A	#N/A	87.9699	477.248	92.4812	2	266	KNG47302	KNG47302	KNG47302	KNG47302
g6142.t1	KNG50590	0	Catalase core domain	Catalase	Catalase	#N/A	#N/A	94.1734	1425.61	96.206	3	727	KNG50590	KNG50590	KNG50590	KNG50590
g276.t1	KNG48839	0	Catalase core domain superfamily	DJ-1/PfpI family	DJ-1/PfpI family	#N/A	#N/A	95.2703	1483	97.2973	4	730	KNG48839	KNG48839	KNG48839	KNG48839
g1212.t1	KNG46322	0	Catalase immune-responsive domain	Catalase-related immune-responsive	Catalase-related immune-responsive	#N/A	#N/A	96.5278	1141.72	97.9167	4	575	KNG46322	KNG46322	KNG46322	KNG46322
g4064.t1	KNG46322	2.65397e-92	Catalase superfamily	Catalase-related immune-responsive	Catalase-related immune-responsive	#N/A	#N/A	37.6	294.278	53.3333	4	471	KNG46322	KNG48839	KNG48839	KNG46322
g7355.t1	KNG44010	0	Cation efflux protein	Cation efflux family	Cation efflux family	#N/A	#N/A	90.2637	691.034	92.2921	4	482	KNG44010	KNG44010	KNG44010	KNG44010
g1098.t1	KNG48087	0	Cation efflux protein	Cation efflux family	Cation efflux family	#N/A	#N/A	96.7213	639.032	100	7	487	KNG48087	KNG48087	KNG48087	KNG48087
g3388.t1	KNG50407	0	Cation efflux protein, cytoplasmic domain	Dimerisation domain of Zinc Transporter	Dimerisation domain of Zinc Transporter	#N/A	#N/A	80.1843	675.626	83.6406	4	434	KNG50407	KNG50407	KNG50407	KNG50407
g6987.t1	KNG46025	0	Cation efflux transmembrane domain superfamily	Cation efflux family	Cation efflux family	#N/A	#N/A	78.9374	769.615	82.7324	4	474	KNG46025	KNG46025	KNG46025	KNG46025
g2964.t1	KNG47205	0	Cation efflux transmembrane domain superfamily	Cation efflux family	Cation efflux family	#N/A	#N/A	85.447	755.362	88.9813	4	465	KNG47205	KNG47205	KNG47205	KNG47205
g3763.t1	KNG46332	0	Cation efflux transmembrane domain superfamily	Cation efflux family	Cation efflux family	#N/A	#N/A	85.6777	626.706	91.0486	4	391	KNG46332	KNG46332	KNG46332	KNG46332
g7789.t1	KNG49465	0	Cation efflux transmembrane domain superfamily	Cation efflux family	Cation efflux family	#N/A	#N/A	88.7179	592.423	88.9744	1	390	KNG49465	KNG49465	KNG49465	KNG49465
g2398.t1	KNG45155	0	Cation efflux transmembrane domain superfamily	Cation efflux family	Dimerisation domain of Zinc Transporter	#N/A	#N/A	93.3573	872.078	96.0503	4	557	KNG45155	KNG45155	KNG45155	KNG45155
g3334.t1	KNG45214	0	Cation transporter	Cation transport protein	Oxysterol-binding protein	#N/A	#N/A	85.1695	1125.54	88.7006	7	670	KNG45214	KNG45214	KNG45214	KNG45214
g5697.t1	KNG49958	0	Cation transporter	Cation transport protein	Cation transport protein	#N/A	#N/A	94.7368	1504.19	97.0475	8	779	KNG49958	KNG49958	KNG49958	KNG49958
g4136.t1	KNG47774	0	Cation transporter	Cation transport protein	Cation transport protein	#N/A	#N/A	95.08	1508.81	97.786	8	811	KNG47774	KNG47774	KNG47774	KNG47774
g4175.t1	KNG50324	0	Cation/H+ exchanger	Sodium/hydrogen exchanger family	Sodium/hydrogen exchanger family	#N/A	#N/A	92.6995	966.837	95.416	4	589	KNG50324	KNG50324	KNG50324	KNG50324
g2286.t1	KNG47398	0	Cation/H+ exchanger	Sodium/hydrogen exchanger family	Sodium/hydrogen exchanger family	#N/A	#N/A	92.8571	903.279	95.4887	3	532	KNG47398	KNG47398	KNG47398	KNG47398
g8720.t1	KNG45973	0	Cation/H+ exchanger	Sodium/hydrogen exchanger family	Sodium/hydrogen exchanger family	#N/A	#N/A	92.9066	1114.75	97.0588	4	578	KNG45973	KNG45973	KNG45973	KNG45973
g814.t1	KNG50484	0	Cation/H+ exchanger	Sodium/hydrogen exchanger family	Sodium/hydrogen exchanger family	#N/A	#N/A	94.3028	1040.02	95.0525	1	641	KNG50484	KNG50484	KNG50484	KNG50484
g3856.t1	KNG49156	0	Cation-transporting P-type ATPase, N-terminal	Cation transporter/ATPase, N-terminus	Cation transporter/ATPase, N-terminus	#N/A	#N/A	96.5243	1985.69	98.4111	11	1024	KNG49156	KNG49156	KNG49156	KNG48262
g4216.t1	KNG50552	0	Cation-transporting P-type ATPase, N-terminal	Cation transporting ATPase, C-terminus	Domain of unknown function (DUF1996)	#N/A	#N/A	96.8306	1571.99	98.3607	11	1031	KNG50552	KNG50552	KNG50552	KNG48262
g7086.t1	KNG45062	3.61012e-119	CBF1-interacting co-repressor CIR, N-terminal domain	#N/A	N-terminal domain of CBF1 interacting co-repressor CIR	#N/A	#N/A	84.9123	351.288	91.2281	1	285	KNG45062	KNG45062	KNG45062	KNG45062
g1321.t1	KNG51503	7.89193e-68	CBF1-interacting co-repressor CIR, N-terminal domain	N-terminal domain of CBF1 interacting co-repressor CIR	N-terminal domain of CBF1 interacting co-repressor CIR	#N/A	#N/A	99.2958	216.468	99.2958	2	142	KNG51503	KNG51503	KNG51503	KNG51503
g4277.t1	KNG46430	0	CBM21 (carbohydrate binding type-21) domain	Carbohydrate/starch-binding module (family 21)	Carbohydrate/starch-binding module (family 21)	#N/A	#N/A	93.5262	1246.11	96.1433	1	726	KNG46430	KNG46430	KNG46430	KNG46430
g1479.t1	KNG50195	0	Cbp4	CBP4	ERCC4 domain	#N/A	#N/A	93.3769	1944.09	94.9627	1	1047	KNG50195	KNG50195	KNG50195	KNG50195
g2594.t1	KNG45700	0	CBS domain	CBS domain	Cupin-like domain	#N/A	#N/A	88.3978	616.305	88.3978	1	361	KNG45700	KNG45700	KNG45700	KNG45700
g7177.t1	KNG52689	0	CBS domain	CBS domain	CBS domain	#N/A	#N/A	91.6201	795.038	93.6685	1	537	KNG52689	KNG52689	KNG52689	KNG52689
g2080.t1	KNG46484	4.28357e-95	CBS domain	#N/A	#N/A	#N/A	#N/A	96.4539	285.034	96.4539	2	169	KNG46484	KNG46484	KNG46484	KNG52005
g7231.t1	KNG52005	0	CBS domain	Pyridoxal-phosphate dependent enzyme	CBS domain	#N/A	#N/A	96.4618	995.727	98.8827	5	537	KNG52005	KNG52005	KNG52005	KNG52005
g5275.t1	KNG47654	1.72594e-88	C-CAP/cofactor C-like domain	Tubulin binding cofactor C	Tubulin binding cofactor C	#N/A	#N/A	68.4211	271.166	78.1955	1	255	KNG47654	KNG47654	KNG47654	KNG47654
g4718.t1	KNG52002	0	CCR4-NOT complex subunit 2/3/5, N-terminal domain superfamily	NOT2 / NOT3 / NOT5 family	NOT2 / NOT3 / NOT5 family	#N/A	#N/A	86.9822	706.827	89.7436	1	491	KNG52002	KNG52002	KNG52002	KNG52002
g6577.t1	KNG51687	0	CCR4-NOT complex subunit 2/3/5, N-terminal domain superfamily	Not1 N-terminal domain, CCR4-Not complex component	NOT2 / NOT3 / NOT5 family	#N/A	#N/A	97.9398	1028.47	98.5737	2	631	KNG51687	KNG51687	KNG51687	KNG51687
g7877.t1	KNG49451	0	CCR4-NOT subunit 1, TTP binding domain superfamily	CCR4-NOT transcription complex subunit 1 CAF1-binding domain	Domain of unknown function (DUF3819)	#N/A	#N/A	94.8673	4239.11	96.6942	1	2298	KNG49451	KNG49451	KNG49451	KNG49451
g8045.t1	KNG44167	0	CCAAT-binding factor	CBF/Mak21 family	CBF/Mak21 family	#N/A	#N/A	94.2804	975.696	97.417	2	542	KNG44167	KNG44167	KNG44167	KNG44167
g3674.t1	KNG48697	0	CCAAT-binding factor	CBF/Mak21 family	CBF/Mak21 family	#N/A	#N/A	95.8427	1348.57	96.8539	2	888	KNG48697	KNG48697	KNG48697	KNG48697
g6697.t1	KNG45909	0	Cdc24/Scd1, N-terminal	CDC24 Calponin	PB1 domain	#N/A	#N/A	91.1912	1641.71	92.8929	2	998	KNG45909	KNG45909	KNG45909	KNG45909
g6442.t1	KNG50654	0	Cdc37, N-terminal domain	Cdc37 Hsp90 binding domain	Cleavage and polyadenylation factor 2 C-terminal	#N/A	#N/A	96.7054	954.896	97.6744	1	510	KNG50654	KNG50654	KNG50654	KNG50654
g5663.t1	KNG45890	0	CDC45 family	CDC45-like protein	CDC45-like protein	#N/A	#N/A	95.3488	1310.43	97.5581	1	860	KNG45890	KNG45890	KNG45890	KNG45890
g2063.t1	KNG45568	0	CDC50/LEM3 family	LEM3 (ligand-effect modulator 3) family / CDC50 family	LEM3 (ligand-effect modulator 3) family / CDC50 family	#N/A	#N/A	85.1942	733.406	90.2913	1	392	KNG45568	KNG45568	KNG45568	KNG45568
g6297.t1	KNG51335	0	cDENN domain	DENN (AEX-3) domain	DENN (AEX-3) domain	#N/A	#N/A	97.8701	1797.33	98.722	2	939	KNG51335	KNG51335	KNG51335	KNG51335
g2395.t1	KNG45158	0	CDP-alcohol phosphatidyltransferase	CDP-alcohol phosphatidyltransferase	CDP-alcohol phosphatidyltransferase	#N/A	#N/A	90.6344	536.954	94.864	2	331	KNG45158	KNG45158	KNG45158	KNG45158
g7502.t1	KNG44250	0	CDP-alcohol phosphatidyltransferase	CDP-alcohol phosphatidyltransferase	CDP-alcohol phosphatidyltransferase	#N/A	#N/A	95.75	806.979	97.75	2	400	KNG44250	KNG44250	KNG44250	KNG44250
g1141.t1	KNG44422	1.44051e-176	CDP-alcohol phosphatidyltransferase	CDP-alcohol phosphatidyltransferase	CDP-alcohol phosphatidyltransferase	#N/A	#N/A	95.8478	488.034	97.2318	2	289	KNG44422	KNG44422	KNG44422	KNG44422
g8515.t1	KNG52696	1.93087e-120	CDP-alcohol phosphatidyltransferase	CDP-alcohol phosphatidyltransferase	CDP-alcohol phosphatidyltransferase	#N/A	GT48	97.2678	373.244	99.4536	1	183	KNG52696	KNG52696	KNG52696	KNG52696
g1629.t1	KNG52099	0	Cell division control protein 73, C-terminal domain superfamily	RNA pol II accessory factor, Cdc73 family, C-terminal	RNA pol II accessory factor, Cdc73 family, C-terminal	#N/A	#N/A	98.5577	662.144	99.0385	1	416	KNG52099	KNG52099	KNG52099	KNG52099
g6834.t1	KNG48757	0	Cell division cycle protein 123	D123	D123	#N/A	#N/A	92.2705	728.013	96.1353	1	413	KNG48757	KNG48757	KNG48757	KNG48757
g7668.t1	KNG52524	0	Cell division protein Cdc14	Cell division control protein 14, SIN component	Cell division control protein 14, SIN component	#N/A	#N/A	94.4251	535.798	98.6063	1	287	KNG52524	KNG52524	KNG52524	KNG52524
g6920.t1	KNG47563	8.16914e-144	Cell fusion protein Dni1/Fig1	Ca2+ regulator and membrane fusion protein Fig1	Ca2+ regulator and membrane fusion protein Fig1	#N/A	#N/A	90.7407	402.519	92.5926	1	270	KNG47563	KNG47563	KNG47563	KNG47563
g6802.t1	KNG51728	0	Cell morphogenesis protein C-terminal	Cell morphogenesis C-terminal	Cell morphogenesis central region	#N/A	#N/A	95.1345	4845.41	96.3608	1	2527	KNG51728	KNG51728	KNG51728	KNG51728
g5828.t1	KNG46297	0	Cellobiose dehydrogenase, cytochrome domain	Cytochrome domain of cellobiose dehydrogenase	Cytochrome domain of cellobiose dehydrogenase	#N/A	#N/A	75.8836	615.92	84.8233	3	467	KNG46297	KNG46297	KNG46297	KNG46297
g3888.t1	KNG48411	0	Cellobiose dehydrogenase, cytochrome domain	Cytochrome domain of cellobiose dehydrogenase	Cytochrome domain of cellobiose dehydrogenase	#N/A	#N/A	81.2623	728.783	88.3629	6	507	KNG48411	KNG48411	KNG48411	KNG48411
g6071.t1	KNG51028	4.92355e-128	Cellulose/chitin-binding protein, N-terminal	Lytic polysaccharide mono-oxygenase, cellulose-degrading	Lytic polysaccharide mono-oxygenase, cellulose-degrading	#N/A	#N/A	95.8115	365.155	100	3	191	KNG51028	KNG51028	KNG51028	KNG51028
g4957.t1	KNG45846	0	CENP-T/Histone H4, histone fold	Centromere kinetochore component CENP-T histone fold	Centromere kinetochore component CENP-T histone fold	#N/A	#N/A	87.4016	619.387	91.8635	1	379	KNG45846	KNG45846	KNG45846	KNG45846
g3274.t1	KNG52376	0	Centromere protein Chl4/mis15/CENP-N	Kinetochore protein CHL4 like	Kinetochore protein CHL4 like	#N/A	#N/A	94.831	989.178	96.8191	1	503	KNG52376	KNG52376	KNG52376	KNG52376
g20.t1	KNG49506	5.81618e-72	Centromere protein H	Centromere protein H (CENP-H)	Centromere protein H (CENP-H)	#N/A	#N/A	89.0756	211.846	94.1176	1	119	KNG49506	KNG49506	KNG49506	KNG49506
g2053.t1	KNG45575	0	Centromere protein I	Mis6	VTC domain	#N/A	#N/A	81.2865	1094.72	84.5029	1	659	KNG45575	KNG45575	KNG45575	KNG45575
g2172.t1	KNG44396	6.51889e-145	Centromere protein Mis12	Mis12 protein	Mis12 protein	#N/A	#N/A	83.6653	411.764	86.0558	1	247	KNG44396	KNG44396	KNG44396	KNG44396
g7694.t1	KNG44265	0	Centromere protein O	Cenp-O kinetochore centromere component	Cenp-O kinetochore centromere component	#N/A	#N/A	86.755	548.125	92.7152	1	302	KNG44265	KNG44265	KNG44265	KNG44265
g2040.t1	KNG50216	1.30686e-175	Centromere protein Q	CENP-Q, a CENPA-CAD centromere complex subunit	CENP-Q, a CENPA-CAD centromere complex subunit	#N/A	GH93	87.3494	522.316	92.1687	2	332	KNG50216	KNG50216	KNG50216	KNG50216
g7618.t1	KNG46573	0	Centromere protein Scm3/HJURP	Centromere protein Scm3	#N/A	#N/A	#N/A	76.2923	689.493	83.6007	1	561	KNG46573	KNG46573	KNG46573	KNG46573
g7013.t1	KNG44004	7.47336e-56	Centromere protein X	CENP-S associating Centromere protein X	CENP-S associating Centromere protein X	#N/A	#N/A	82.0513	174.096	87.1795	1	187	KNG44004	KNG44004	KNG44004	KNG44004
g8187.t1	KNG49928	0	Centromere subunit L	Kinetochore complex Sim4 subunit Fta1	Kinetochore complex Sim4 subunit Fta1	#N/A	#N/A	88.1612	641.343	91.6877	1	396	KNG49928	KNG49928	KNG49928	KNG49928
g989.t1	KNG51397	8.04449e-125	Ceramidase	Ceramidase	Aldo/keto reductase family	#N/A	#N/A	81.5789	365.54	84.2105	2	255	KNG51397	KNG51397	KNG51397	KNG51377
g2880.t1	KNG51377	1.58839e-147	Ceramidase	Ceramidase	Ceramidase	#N/A	#N/A	90.4977	427.943	95.0226	1	221	KNG51377	KNG51377	KNG51377	KNG51377
g3226.t1	KNG48201	5.32545e-88	Cerato-platanin	Cerato-platanin	Cerato-platanin	#N/A	#N/A	85.7143	251.521	90.7143	1	140	KNG48201	KNG48201	KNG48201	KNG48201
g6177.t1	KNG51217	6.22426e-44	Cgr1-like	Cgr1 family	Cgr1 family	#N/A	#N/A	99	138.272	99	1	100	KNG51217	KNG51217	KNG51217	KNG51217
g2361.t1	KNG47163	0	CH domain superfamily	Ca2+ insensitive EF hand	Calponin homology (CH) domain	#N/A	#N/A	93.8983	1094.72	94.7458	2	590	KNG47163	KNG47163	KNG47163	KNG47163
g5317.t1	KNG52842	0	CH domain superfamily	Calponin homology (CH) domain	#N/A	#N/A	#N/A	94.7761	986.867	96.5672	2	670	KNG52842	KNG52842	KNG52842	KNG52842
g8574.t1	KNG48417	0	Chalcone isomerase	Chalcone isomerase like	Chalcone isomerase like	#N/A	#N/A	93.6061	729.939	98.2097	1	391	KNG48417	KNG48417	KNG48417	KNG48417
g2966.t1	KNG47202	0	Chaperone DnaJ, C-terminal	DnaJ C terminal domain	DnaJ C terminal domain	#N/A	#N/A	98.3607	545.814	98.9071	12	366	KNG47202	KNG47202	KNG47202	KNG47202
g6857.t1	KNG52038	0	Chaperone DnaK	Hsp70 protein	Hsp70 protein	#N/A	#N/A	99.6769	1162.9	100	10	619	KNG52038	KNG52038	KNG52038	KNG52038
g1814.t1	KNG52114	8.64732e-12	Chaperone J-domain superfamily	DnaJ domain	DnaJ C terminal domain	#N/A	#N/A	50.7937	64.3142	67.2131	10	100	KNG52114	KNG44381	KNG47202	KNG52114
g3818.t1	KNG50146	1.27883e-120	Chaperone J-domain superfamily	DnaJ domain	DnaJ domain	#N/A	#N/A	52.9138	356.295	66.6667	10	425	KNG50146	KNG50146	KNG47671	KNG50146
g6303.t1	KNG47872	4.40005e-108	Chaperone J-domain superfamily	DnaJ domain	DnaJ domain	#N/A	#N/A	72.0588	312.768	79.0441	3	272	KNG47872	KNG47872	KNG47872	KNG47872
g7734.t1	KNG44769	5.99861e-158	Chaperone J-domain superfamily	DnaJ domain	DnaJ domain	#N/A	#N/A	89.1239	458.373	93.3535	10	331	KNG44769	KNG44769	KNG44769	KNG44769
g211.t1	KNG49687	6.34218e-22	Chaperone J-domain superfamily	Pam16	Cid1 family poly A polymerase	#N/A	#N/A	93.0233	86.6557	97.6744	2	44	KNG49687	KNG49687	KNG49687	KNG48442
g2157.t1	KNG44381	0	Chaperone J-domain superfamily	DnaJ central domain	DnaJ central domain	#N/A	#N/A	97.381	768.844	99.2857	12	420	KNG44381	KNG44381	KNG44381	KNG44381
g8497.t1	KNG48630	6.4916e-118	Chaperone J-domain superfamily	DnaJ domain	DnaJ domain	#N/A	#N/A	98.9529	333.183	99.4764	5	191	KNG48630	KNG48630	KNG48630	KNG48630
g3880.t1	KNG48442	9.08941e-62	Chaperone J-domain superfamily	#N/A	#N/A	#N/A	#N/A	100	182.185	100	1	105	KNG48442	KNG48442	KNG48442	KNG48442
g7172.t1	KNG47601	0	Chaperone tailless complex polypeptide 1 (TCP-1)	TCP-1/cpn60 chaperonin family	TCP-1/cpn60 chaperonin family	#N/A	#N/A	96.9407	1037.71	98.088	10	540	KNG47601	KNG47601	KNG47601	KNG47106
g1561.t1	KNG48226	0	Chaperonin Cpn60/TCP-1 family	TCP-1/cpn60 chaperonin family	TCP-1/cpn60 chaperonin family	#N/A	#N/A	99.6396	1075.46	99.8198	8	555	KNG48226	KNG48226	KNG48226	KNG48226
g2236.t1	KNG49260	0	Chaperonin TCP-1, conserved site	TCP-1/cpn60 chaperonin family	TCP-1/cpn60 chaperonin family	#N/A	#N/A	99.1753	833.558	99.5876	9	506	KNG49260	KNG49260	KNG49260	KNG47106
g7049.t1	KNG46455	0	Chaperonin TCP-1, conserved site	TCP-1/cpn60 chaperonin family	TCP-1/cpn60 chaperonin family	#N/A	#N/A	99.7917	941.414	100	10	511	KNG46455	KNG46455	KNG46455	KNG47106
g8320.t1	KNG50348	0	Checkpoint protein Hus1/Mec3	Hus1-like protein	#N/A	#N/A	#N/A	88.8514	784.252	90.8784	9	497	KNG50348	KNG50350	KNG50350	KNG50348
g5564.t1	KNG50338	5.34505e-125	Chitin synthase III catalytic subunit	Chitin synthase III catalytic subunit	Ssl1-like	#N/A	#N/A	82.7586	378.252	85.1724	2	276	KNG50338	KNG50338	KNG50338	KNG52436
g5559.t1	KNG52436	0	Chitin synthase III catalytic subunit	Chitin synthase III catalytic subunit	Chitin synthase III catalytic subunit	#N/A	#N/A	96.9789	630.943	97.8852	2	331	KNG52436	KNG52436	KNG52436	KNG52436
g653.t1	KNG45029	5.42503e-48	Chitin synthesis regulation, Congo red resistance, RCR protein	Chitin synthesis regulation, resistance to Congo red	Chitin synthesis regulation, resistance to Congo red	#N/A	#N/A	88.9764	150.599	92.126	1	122	KNG45029	KNG45029	KNG45029	KNG45029
g2036.t1	KNG50212	3.50899e-134	Chitin-binding, type 1	Chitin recognition protein	Chitin recognition protein	#N/A	#N/A	88.2075	374.4	90.0943	11	207	KNG50212	KNG50212	KNG50212	KNG50212
g6828.t1	KNG46901	7.23032e-69	Chloramphenicol acetyltransferase-like domain superfamily	Condensation domain	Condensation domain	#N/A	#N/A	35.8108	256.529	49.5784	35	1845	KNG46901	KNG46901	KNG46901	KNG49613
g8869.t1	KNG49723	0	Chloramphenicol acetyltransferase-like domain superfamily	#N/A	Permease for cytosine/purines, uracil, thiamine, allantoin	#N/A	#N/A	91.342	890.952	95.2381	2	460	KNG49723	KNG49723	KNG49723	KNG49723
g8702.t1	KNG50342	0	Chloramphenicol acetyltransferase-like domain superfamily	Choline/Carnitine o-acyltransferase	Choline/Carnitine o-acyltransferase	#N/A	#N/A	97.3333	1621.68	98.6667	2	825	KNG50342	KNG50342	KNG50342	KNG50342
g5100.t1	KNG48027	0	Chloride channel, core	Voltage gated chloride channel	Voltage gated chloride channel	#N/A	#N/A	97.0684	1719.13	98.2628	4	921	KNG48027	KNG48027	KNG48027	KNG48027
g3943.t1	KNG48905	0	Chloride channel, voltage gated	Voltage gated chloride channel	NAD synthase	#N/A	#N/A	93.3257	1489.94	95.0518	4	864	KNG48905	KNG48905	KNG48905	KNG48905
g6194.t1	KNG45365	0	Chloride channel, voltage gated	Voltage gated chloride channel	Alcohol dehydrogenase GroES-like domain	#N/A	#N/A	95.3771	1483.77	97.6886	4	820	KNG45365	KNG45365	KNG45365	KNG45365
g6956.t1	KNG52402	3.68793e-56	Chloroperoxidase	#N/A	Peroxidase, family 2	#N/A	#N/A	68.9394	174.866	73.4848	5	129	KNG52402	KNG52402	KNG52402	KNG52402
g3444.t1	KNG43952	0	Chloroperoxidase-like superfamily	#N/A	Peroxidase, family 2	#N/A	#N/A	63.8723	582.022	69.6607	6	469	KNG43952	KNG43952	KNG43952	KNG43952
g1939.t1	KNG52294	6.49737e-157	Chloroperoxidase-like superfamily	Peroxidase, family 2	Peroxidase, family 2	#N/A	#N/A	74.5819	442.965	81.2709	6	299	KNG52294	KNG52294	KNG52294	KNG52294
g9142.t1	KNG48356	3.06527e-64	Chloroperoxidase-like superfamily	#N/A	Peroxidase, family 2	#N/A	#N/A	90.1961	193.741	95.098	5	102	KNG48356	KNG48356	KNG48356	KNG48356
g848.t1	KNG45109	0	Choice-of-anchor B domain	#N/A	#N/A	#N/A	#N/A	94.1558	872.463	96.1039	4	462	KNG45109	KNG45109	KNG45109	KNG45109
g7473.t1	KNG45200	0	Choice-of-anchor B domain	#N/A	#N/A	#N/A	#N/A	95.338	811.216	99.3007	4	458	KNG45200	KNG45200	KNG45200	KNG45109
g7461.t1	KNG46580	0	Choice-of-anchor B domain	#N/A	#N/A	#N/A	#N/A	96.8685	894.804	98.5386	4	479	KNG46580	KNG46580	KNG46580	KNG46580
g1430.t1	KNG51160	0	Choline transporter-like	Plasma-membrane choline transporter	Plasma-membrane choline transporter	#N/A	#N/A	93.4358	1238.79	96.3687	1	716	KNG51160	KNG51160	KNG51160	KNG51160
g1636.t1	KNG52105	0	Choline transporter-like	Plasma-membrane choline transporter	Plasma-membrane choline transporter	#N/A	#N/A	97.2222	882.093	99.5726	1	468	KNG52105	KNG52105	KNG52105	KNG52105
g5898.t1	KNG46598	0	Choline/ethanolamine phosphotransferase	CDP-alcohol phosphatidyltransferase	CDP-alcohol phosphatidyltransferase	#N/A	#N/A	94.9602	724.546	95.756	2	392	KNG46598	KNG46598	KNG46598	KNG44250
g7726.t1	KNG49797	0	Choline-sulfatase	Choline sulfatase enzyme C terminal	Sulfatase	#N/A	#N/A	95.8403	1150.19	98.1697	2	601	KNG49797	KNG49797	KNG49797	KNG49797
g1006.t1	KNG51412	0	CHORD domain	CS domain	CHORD	#N/A	#N/A	97.4684	573.548	99.0506	2	316	KNG51412	KNG51412	KNG51412	KNG51412
g7679.t1	KNG51611	0	Chorismate mutase, AroQ class, eukaryotic type	#N/A	#N/A	#N/A	#N/A	91.1661	529.25	93.2862	1	266	KNG51611	KNG51611	KNG51611	KNG51611
g1812.t1	KNG52388	0	Chorismate synthase	Chorismate synthase	Chorismate synthase	#N/A	#N/A	93.9791	716.457	96.0733	1	382	KNG52388	KNG52388	KNG52388	KNG52388
g7604.t1	KNG50960	8.70348e-116	CHRD	CHRD domain	CHRD domain	#N/A	#N/A	86.1878	327.405	92.2652	2	181	KNG50960	KNG50960	KNG50960	KNG50960
g5383.t1	KNG44343	1.50773e-137	CHRD	CHRD domain	CHRD domain	#N/A	#N/A	93.1707	382.104	97.0732	2	205	KNG44343	KNG44343	KNG44343	KNG44343
g7748.t1	KNG46745	2.41096e-101	Chromate transporter	Chromate transporter	Chromate transporter	#N/A	#N/A	79	295.819	83.5	1	200	KNG46745	KNG46745	KNG46745	KNG46745
g479.t1	KNG51145	0	Chromatid cohesion factor MAU2	Cohesin loading factor	Cohesin loading factor	#N/A	#N/A	90.9206	1372.45	94.5776	1	793	KNG51145	KNG51145	KNG51145	KNG51145
g7986.t1	KNG47780	0	Chromatin assembly factor 1 subunit A	Chromatin assembly factor 1 subunit A	Chromatin assembly factor 1 subunit A	#N/A	#N/A	90.7029	713.761	94.3311	2	441	KNG47780	KNG47780	KNG47780	KNG47780
g4097.t1	KNG44156	3.36216e-75	Chromatin modification-related protein Eaf6	Histone acetyltransferase subunit NuA4	Histone acetyltransferase subunit NuA4	#N/A	#N/A	96.3415	221.861	98.7805	1	164	KNG44156	KNG44156	KNG44156	KNG44156
g6077.t1	KNG49937	4.28514e-74	Chromatin modification-related protein Eaf7/MRGBP	Chromatin modification-related protein EAF7	Chromatin modification-related protein EAF7	#N/A	#N/A	87.5776	224.172	95.0311	1	161	KNG49937	KNG49937	KNG49937	KNG49937
g8126.t1	KNG48007	5.71712e-113	Chromatin SPT2	SPT2 chromatin protein	SPT2 chromatin protein	#N/A	#N/A	93.3121	332.028	95.5414	1	314	KNG48007	KNG48007	KNG48007	KNG48007
g7659.t1	KNG48660	2.2046e-75	Chromatin target of PRMT1 protein, C-terminal	C-terminal duplication domain of Friend of PRMT1	RNA recognition motif. (a.k.a. RRM, RBD, or RNP domain)	#N/A	#N/A	90.9091	228.409	91.6996	2	253	KNG48660	KNG48660	KNG48660	KNG48660
g3119.t1	KNG51481	0	Chromatin-remodelling complex, RSC SWI/SNF subunit Rsc7/Swp82	Chromatin remodelling complex Rsc7/Swp82 subunit	Chromatin remodelling complex Rsc7/Swp82 subunit	#N/A	#N/A	95.8146	1154.81	96.2631	2	662	KNG51481	KNG51481	KNG51481	KNG51481
g971.t1	KNG49577	0	Chromatin-remodelling complex, RSC SWI/SNF subunit Rsc7/Swp82	Chromatin remodelling complex Rsc7/Swp82 subunit	Chromatin remodelling complex Rsc7/Swp82 subunit	#N/A	#N/A	97.4414	827.78	98.9339	2	469	KNG49577	KNG49577	KNG49577	KNG49577
g9012.t1	KNG45587	0	Chromo domain	Chromo (CHRromatin Organisation MOdifier) domain	#N/A	#N/A	#N/A	88.1188	538.495	90.429	8	496	KNG45587	KNG45587	KNG45587	KNG45260
g2497.t1	KNG50760	2.10626e-61	Chromo shadow domain	Chromo shadow domain	Chromo (CHRromatin Organisation MOdifier) domain	#N/A	#N/A	88	190.274	96	2	133	KNG50760	KNG50760	KNG50760	KNG50760
g9262.t1	KNG45260	1.34703e-22	Chromo/chromo shadow domain	Chromo (CHRromatin Organisation MOdifier) domain	Integrase core domain	#N/A	#N/A	48.5294	95.9005	72.0588	3	235	KNG45260	KNG46626	KNG46626	KNG45260
g9100.t1	KNG46626	0	Chromo/chromo shadow domain	Reverse transcriptase (RNA-dependent DNA polymerase)	Integrase core domain	#N/A	#N/A	54.8387	746.117	69.0323	11	928	KNG46626	KNG46182	KNG46182	KNG50450
g6772.t1	KNG47747	0	Chromo/chromo shadow domain	#N/A	Class II histone deacetylase complex subunits 2 and 3	#N/A	#N/A	79.0028	2029.6	86.3764	1	1401	KNG47747	KNG47747	KNG47747	KNG47747
g6998.t1	KNG50875	5.87918e-154	Chromo/chromo shadow domain	Domain of unknown function (DUF3328)	Domain of unknown function (DUF3328)	#N/A	#N/A	90.625	441.039	95.8333	9	297	KNG50875	KNG46626	KNG46626	KNG45260
g9173.t1	KNG50450	8.5818e-112	Chromo-like domain superfamily	Integrase core domain	Integrase core domain	#N/A	#N/A	92.3077	372.474	96.1538	14	575	KNG50450	KNG45982	KNG45982	KNG50450
g1827.t1	KNG48688	0	Chromo-like domain superfamily	Chromo (CHRromatin Organisation MOdifier) domain	Helicase conserved C-terminal domain	#N/A	#N/A	96.7256	2657.86	97.5769	10	1507	KNG48688	KNG48688	KNG48688	KNG48688
g3448.t1	KNG49352	6.78865e-110	Chromosome segregation in meiosis protein 3	Replication Fork Protection Component Swi3	DEAD/DEAH box helicase	#N/A	#N/A	77.0833	346.665	84.375	1	287	KNG49352	KNG49352	KNG49352	KNG49352
g607.t1	KNG46997	5.42786e-176	Chromosome segregation protein Spc25	Chromosome segregation protein Spc25	Chromosome segregation protein Spc25	#N/A	#N/A	97.6378	483.411	98.0315	1	254	KNG46997	KNG46997	KNG46997	KNG46997
g7100.t1	KNG44924	2.79675e-60	Chromosome transmission fidelity protein 8	Ctf8	Ctf8	#N/A	#N/A	85.0932	194.126	91.3043	1	160	KNG44924	KNG44924	KNG44924	KNG44924
g4888.t1	KNG47747	0	CID domain	#N/A	Class II histone deacetylase complex subunits 2 and 3	#N/A	#N/A	88.6842	606.29	92.8947	1	380	KNG47747	KNG47747	KNG47747	KNG47747
g853.t1	KNG45114	0	Circularly permuted (CP)-type guanine nucleotide-binding (G) domain	50S ribosome-binding GTPase	50S ribosome-binding GTPase	#N/A	#N/A	95.2733	1258.05	96.4549	4	677	KNG45114	KNG45114	KNG45114	KNG45114
g3990.t1	KNG50290	0	Citrate synthase active site	Citrate synthase, C-terminal domain	Citrate synthase, C-terminal domain	#N/A	#N/A	98.4649	923.309	99.1228	2	456	KNG50290	KNG50290	KNG50290	KNG50290
g7214.t1	KNG47982	2.76561e-44	Class I glutamine amidotransferase-like	DJ-1/PfpI family	DJ-1/PfpI family	#N/A	#N/A	41.5638	154.066	53.9095	6	239	KNG47982	KNG47982	KNG47982	KNG50122
g2448.t1	KNG44646	6.59121e-89	Class I glutamine amidotransferase-like	Peptidase family S51	#N/A	#N/A	#N/A	65.1163	262.692	68.3721	1	164	KNG44646	KNG44646	KNG44646	KNG44646
g1760.t1	KNG47982	1.25426e-82	Class I glutamine amidotransferase-like	DJ-1/PfpI family	DJ-1/PfpI family	#N/A	#N/A	69.7143	249.595	83.4286	4	185	KNG47982	KNG47982	KNG47982	KNG50122
g2050.t1	KNG50222	2.2952e-97	Class I glutamine amidotransferase-like	DJ-1/PfpI family	DJ-1/PfpI family	#N/A	#N/A	80.3109	303.908	87.0466	1	193	KNG50222	KNG50222	KNG50222	KNG50222
g2030.t1	KNG50122	0	Class I glutamine amidotransferase-like	DJ-1/PfpI family	DJ-1/PfpI family	#N/A	#N/A	84.8592	513.072	92.6056	6	284	KNG50122	KNG50122	KNG50122	KNG50122
g5580.t1	KNG46446	3.09992e-146	Class I glutamine amidotransferase-like	DJ-1/PfpI family	FAD dependent oxidoreductase	#N/A	#N/A	88.5965	423.705	94.7368	7	245	KNG46446	KNG46446	KNG46446	KNG50122
g4974.t1	KNG46744	0	Class I glutamine amidotransferase-like	DJ-1/PfpI family	DJ-1/PfpI family	#N/A	#N/A	90.1316	523.472	92.1053	6	304	KNG46744	KNG46744	KNG46744	KNG46744
g4554.t1	KNG48038	1.57583e-160	Class I glutamine amidotransferase-like	ThiJ/PfpI family-like	DJ-1/PfpI family	#N/A	#N/A	91.3793	442.195	94.3966	7	232	KNG48038	KNG48038	KNG48038	KNG48038
g3286.t1	KNG52366	1.80332e-162	Class I glutamine amidotransferase-like	DJ-1/PfpI family	DJ-1/PfpI family	#N/A	#N/A	93.4426	449.514	97.541	3	244	KNG52366	KNG52366	KNG52366	KNG52366
g1450.t1	KNG45783	0	Class I glutamine amidotransferase-like	N-(5'phosphoribosyl)anthranilate (PRA) isomerase	BRCA1 C Terminus (BRCT) domain	#N/A	#N/A	94.6265	1367.44	96.5924	5	763	KNG45783	KNG45783	KNG45783	KNG45783
g2481.t1	KNG47139	5.82376e-180	Class I glutamine amidotransferase-like	Glutamine amidotransferase class-I	Glutamine amidotransferase class-I	#N/A	#N/A	95.9677	492.656	98.3871	2	265	KNG47139	KNG47139	KNG47139	KNG44675
g2204.t1	KNG45936	1.49634e-166	Class I glutamine amidotransferase-like	DJ-1/PfpI family	DJ-1/PfpI family	#N/A	#N/A	97.3799	457.218	99.1266	3	229	KNG45936	KNG45936	KNG45936	KNG45936
g4662.t1	KNG46215	0	Class I glutamine amidotransferase-like	CTP synthase N-terminus	Velvet factor	#N/A	#N/A	98.6135	1153.66	99.3068	1	577	KNG46215	KNG46215	KNG46215	KNG46215
g6622.t1	KNG49751	0	Class II aldolase/adducin N-terminal	Class II Aldolase and Adducin N-terminal domain	Class II Aldolase and Adducin N-terminal domain	#N/A	#N/A	69.1176	529.635	79.1667	2	397	KNG49751	KNG49751	KNG49751	KNG49751
g8359.t1	KNG44288	0	Class II aldolase/adducin N-terminal	Class II Aldolase and Adducin N-terminal domain	Class II Aldolase and Adducin N-terminal domain	#N/A	#N/A	83.9009	541.576	87.9257	4	303	KNG44288	KNG44288	KNG44288	KNG44288
g6025.t1	KNG48602	0	Class II aldolase/adducin N-terminal	Class II Aldolase and Adducin N-terminal domain	Class II Aldolase and Adducin N-terminal domain	#N/A	#N/A	90.8537	605.905	92.6829	3	328	KNG48602	KNG48602	KNG48602	KNG48602
g373.t1	KNG51536	0	Class II aldolase/adducin N-terminal	Class II Aldolase and Adducin N-terminal domain	Thiolase, C-terminal domain	#N/A	#N/A	93.5374	568.926	97.2789	3	295	KNG51536	KNG51536	KNG51536	KNG45306
g1530.t1	KNG44117	5.61913e-164	Class II aldolase/adducin N-terminal	Class II Aldolase and Adducin N-terminal domain	Class II Aldolase and Adducin N-terminal domain	#N/A	#N/A	95.671	451.055	97.8355	1	231	KNG44117	KNG44117	KNG44117	KNG44117
g7455.t1	KNG45306	3.27809e-152	Class II aldolase/adducin N-terminal	Class II Aldolase and Adducin N-terminal domain	Class II Aldolase and Adducin N-terminal domain	#N/A	#N/A	96.4602	426.017	97.7876	3	226	KNG45306	KNG45306	KNG45306	KNG45306
g6412.t1	KNG45306	6.15192e-108	Class II aldolase/adducin N-terminal domain superfamily	Class II Aldolase and Adducin N-terminal domain	Class II Aldolase and Adducin N-terminal domain	#N/A	#N/A	59.9265	316.235	73.5294	3	269	KNG45306	KNG45306	KNG45306	KNG45306
g2324.t1	KNG48522	0	Clathrin adaptor, alpha/beta/gamma-adaptin, appendage, Ig-like subdomain	Adaptin N terminal region	Adaptin C-terminal domain	#N/A	GH47	97.006	1419.83	98.2036	8	835	KNG48522	KNG48522	KNG48522	KNG48522
g2257.t1	KNG49460	0	Clathrin adaptor, appendage, Ig-like subdomain superfamily	Alpha adaptin AP2, C-terminal domain	Adaptin C-terminal domain	#N/A	#N/A	98.8636	1554.65	99.2424	4	792	KNG49460	KNG49460	KNG49460	KNG49460
g6440.t1	KNG50652	3.02334e-159	Clathrin light chain	Clathrin light chain	Clathrin light chain	#N/A	#N/A	96.4567	441.039	97.6378	1	254	KNG50652	KNG50652	KNG50652	KNG50652
g6543.t1	KNG48990	0	Clathrin, heavy chain	Region in Clathrin and VPS	Clathrin propeller repeat	#N/A	#N/A	97.197	2627.82	98.5606	2	1311	KNG48990	KNG48990	KNG48990	KNG48990
g2303.t1	KNG47570	0	Clathrin, heavy chain/VPS, 7-fold repeat	Region in Clathrin and VPS	Region in Clathrin and VPS	#N/A	#N/A	94.2792	2257.64	96.3387	1	1310	KNG47570	KNG47570	KNG47570	KNG47570
g6290.t1	KNG50640	0	Clathrin/coatomer adaptor, adaptin-like, N-terminal	Adaptin N terminal region	Adaptin N terminal region	#N/A	#N/A	89.3674	1197.96	90.4441	6	743	KNG50640	KNG50640	KNG50640	KNG50640
g2425.t1	KNG50659	1.65883e-106	Cleavage stimulation factor subunit 2, hinge domain	Hinge domain of cleavage stimulation factor subunit 2	Hinge domain of cleavage stimulation factor subunit 2	#N/A	#N/A	95.2542	331.643	95.9322	11	295	KNG50659	KNG50659	KNG50659	KNG50659
g2265.t1	KNG46069	2.16572e-131	Cleavage/polyadenylation specificity factor subunit 5	Nucleotide hydrolase	Nucleotide hydrolase	#N/A	#N/A	95.6522	370.163	96.7391	1	184	KNG46069	KNG46069	KNG46069	KNG46069
g2677.t1	KNG51179	0	Cleft lip and palate transmembrane 1	Cleft lip and palate transmembrane protein 1 (CLPTM1)	Cleft lip and palate transmembrane protein 1 (CLPTM1)	#N/A	#N/A	95.5927	1265.75	97.7204	1	658	KNG51179	KNG51179	KNG51179	KNG51179
g1516.t1	KNG44105	0	CLIP1, zinc knuckle	CLIP1 zinc knuckle	CLIP1 zinc knuckle	#N/A	#N/A	93.6401	1036.94	97.1583	2	739	KNG44105	KNG44105	KNG44105	KNG44105
g8613.t1	KNG49355	1.83218e-14	ClpP/crotonase-like domain superfamily	Taurine catabolism dioxygenase TauD, TfdA family	Enoyl-CoA hydratase/isomerase	#N/A	#N/A	30.4636	73.9442	48.3444	7	222	KNG49355	KNG47946	KNG47946	KNG49878
g7770.t1	KNG47946	3.61524e-171	ClpP/crotonase-like domain superfamily	Enoyl-CoA hydratase/isomerase	Enoyl-CoA hydratase/isomerase	#N/A	#N/A	92.5926	470.315	95.8848	4	243	KNG47946	KNG47946	KNG47946	KNG47946
g7416.t1	KNG52502	0	ClpP/crotonase-like domain superfamily	Enoyl-CoA hydratase/isomerase	Enoyl-CoA hydratase/isomerase	#N/A	#N/A	92.6503	851.277	96.6592	9	449	KNG52502	KNG52502	KNG52502	KNG52502
g2576.t1	KNG47453	0	ClpP/crotonase-like domain superfamily	Peptidase family S41	Peptidase family S41	#N/A	#N/A	94.8119	1376.3	96.7575	5	771	KNG47453	KNG47453	KNG47453	KNG47453
g2301.t1	KNG47568	0	ClpP/crotonase-like domain superfamily	Enoyl-CoA hydratase/isomerase	Enoyl-CoA hydratase/isomerase	#N/A	#N/A	97.3064	581.252	99.3266	10	297	KNG47568	KNG47568	KNG47568	KNG47568
g6718.t1	KNG48821	0	Clr5 domain	Clr5 domain	#N/A	#N/A	#N/A	80.2469	816.994	85.0309	1	646	KNG48821	KNG48821	KNG48821	KNG48821
g2947.t1	KNG48420	0	CLU domain	Clustered mitochondria	Tetratricopeptide repeat	#N/A	#N/A	95.9293	2349.7	97.0814	2	1294	KNG48420	KNG48420	KNG48420	KNG48420
g5259.t1	KNG50972	0	CNNM, transmembrane domain	Domain of unknown function DUF21	Domain of unknown function DUF21	#N/A	#N/A	94.7154	1224.54	96.6125	1	738	KNG50972	KNG50972	KNG50972	KNG50972
g3634.t1	KNG48722	0	Coatomer beta subunit, C-terminal	Coatomer beta C-terminal region	Diacylglycerol kinase catalytic domain	#N/A	#N/A	95.8159	1631.31	96.6527	3	945	KNG48722	KNG48722	KNG48722	KNG48722
g3164.t1	KNG45509	2.50058e-167	Coatomer, epsilon subunit	Coatomer epsilon subunit	Coatomer epsilon subunit	#N/A	#N/A	88.9273	474.937	93.4256	1	289	KNG45509	KNG45509	KNG45509	KNG45509
g6480.t1	KNG51911	1.11836e-170	CoA-transferase family III	CoA-transferase family III	CoA-transferase family III	#N/A	#N/A	46.4098	493.812	60.2452	6	547	KNG51911	KNG51911	KNG51911	KNG51911
g1982.t1	KNG48294	1.12211e-70	CoA-transferase family III	CoA-transferase family III	Galactose oxidase, central domain	#N/A	#N/A	52.9412	228.409	59.2157	3	235	KNG48294	KNG48294	KNG48294	KNG48294
g8519.t1	KNG51911	0	CoA-transferase family III domain superfamily	CoA-transferase family III	CoA-transferase family III	#N/A	#N/A	85.9895	1019.22	92.8196	5	567	KNG51911	KNG51911	KNG51911	KNG51911
g8596.t1	KNG48515	0	CoA-transferase family III domain superfamily	CoA-transferase family III	CoA-transferase family III	#N/A	#N/A	93.554	1106.66	97.0383	6	574	KNG48515	KNG48515	KNG48515	KNG48515
g237.t1	KNG49664	0	CoA-transferase family III domain superfamily	CoA-transferase family III	CoA-transferase family III	#N/A	#N/A	95.8702	661.374	98.2301	6	402	KNG49664	KNG49664	KNG49664	KNG44639
g3808.t1	KNG46089	0	CoA-transferase family III domain superfamily	Fungal specific transcription factor domain	Fungal Zn(2)-Cys(6) binuclear cluster domain	#N/A	#N/A	95.935	771.541	97.561	10	463	KNG46089	KNG46090	KNG46090	KNG46089
g8429.t1	KNG49318	0	Cobalamin (vitamin B12) biosynthesis CobW-like, C-terminal	CobW/HypB/UreG, nucleotide-binding domain	Cobalamin synthesis protein cobW C-terminal domain	#N/A	#N/A	87.2154	947.192	92.1191	2	560	KNG49318	KNG49318	KNG49318	KNG49318
g3434.t1	KNG43941	0	Cobalamin-independent methionine synthase	Cobalamin-independent synthase, Catalytic domain	Cobalamin-independent synthase, Catalytic domain	#N/A	#N/A	97.2585	1459.12	99.2167	1	766	KNG43941	KNG43941	KNG43941	KNG43941
g3454.t1	KNG49362	0	Cobalamin-independent methionine synthase MetE, C-terminal/archaeal	Cobalamin-independent synthase, Catalytic domain	Cobalamin-independent synthase, Catalytic domain	#N/A	#N/A	91.133	776.163	93.5961	2	406	KNG49362	KNG49362	KNG49362	KNG49362
g265.t1	KNG51952	0	Cobalamin-independent methionine synthase MetE, C-terminal/archaeal	Cobalamin-independent synthase, Catalytic domain	Cobalamin-independent synthase, Catalytic domain	#N/A	#N/A	97.3545	777.704	98.9418	2	393	KNG51952	KNG51952	KNG51952	KNG49362
g6221.t1	KNG52129	0	CobW/HypB/UreG, nucleotide-binding domain	CobW/HypB/UreG, nucleotide-binding domain	Cobalamin synthesis protein cobW C-terminal domain	#N/A	#N/A	93.7343	759.599	95.99	3	399	KNG52129	KNG52129	KNG52129	KNG52129
g7745.t1	KNG44635	1.04254e-159	Co-chaperone Hsc20	HSCB C-terminal oligomerisation domain	HSCB C-terminal oligomerisation domain	#N/A	#N/A	89.8438	442.195	94.1406	1	256	KNG44635	KNG44635	KNG44635	KNG44635
g7397.t1	KNG44489	0	Coenzyme A transferase family I	Coenzyme A transferase	Coenzyme A transferase	#N/A	#N/A	95.9524	788.875	98.0952	3	443	KNG44489	KNG44489	KNG44489	KNG44641
g6666.t1	KNG50717	0	Coenzyme A transferase family I	Coenzyme A transferase	Coenzyme A transferase	#N/A	#N/A	96.7118	943.725	98.8395	3	517	KNG50717	KNG50717	KNG50717	KNG50717
g2233.t1	KNG49263	1.26481e-172	Coenzyme Q-binding protein COQ10, START domain	Polyketide cyclase / dehydrase and lipid transport	Polyketide cyclase / dehydrase and lipid transport	#N/A	#N/A	91.8699	474.167	96.3415	1	246	KNG49263	KNG49263	KNG49263	KNG49263
g1427.t1	KNG51167	0	Coiled-coil domain-containing protein 90-like	Protein of unknown function (DUF1640)	Protein of unknown function (DUF1640)	#N/A	#N/A	93.8416	622.468	96.1877	2	341	KNG51167	KNG51167	KNG51167	KNG51167
g7394.t1	KNG49129	5.12786e-82	Coiled-coil domain-containing protein 90-like	Protein of unknown function (DUF1640)	Protein of unknown function (DUF1640)	#N/A	#N/A	100	260.766	100	1	128	KNG49129	KNG49129	KNG49129	KNG49129
g8009.t1	KNG44285	1.4927e-54	Complex 1 LYR protein	Complex 1 protein (LYR family)	Surp module	#N/A	#N/A	68.5535	179.104	69.8113	1	159	KNG44285	KNG44285	KNG44285	KNG44285
g7962.t1	KNG47230	0	Complex 1 LYR protein	Complex 1 protein (LYR family)	Complex 1 protein (LYR family)	#N/A	#N/A	89.3976	774.237	94.9398	1	415	KNG47230	KNG47230	KNG47230	KNG47230
g5240.t1	KNG51201	3.14444e-49	Complex I subunit NDUFS6	#N/A	BRO1-like domain	#N/A	#N/A	87.3563	164.851	93.1034	1	87	KNG51201	KNG51201	KNG51201	KNG51201
g8650.t1	KNG48813	0	Concanavalin A-like lectin/glucanase domain superfamily	CTLH/CRA C-terminal to LisH motif domain	INO80 complex subunit Ies4	#N/A	#N/A	91.1677	1140.56	92.8144	3	666	KNG48813	KNG48813	KNG48813	KNG48813
g1458.t1	KNG48107	0	Concanavalin A-like lectin/glucanase domain superfamily	Legume-like lectin family	Legume-like lectin family	#N/A	#N/A	91.7031	886.715	96.2882	1	457	KNG48107	KNG48107	KNG48107	KNG48107
g1441.t1	KNG45766	0	Concanavalin A-like lectin/glucanase domain superfamily	#N/A	#N/A	#N/A	#N/A	97.3019	1087.4	98.145	1	593	KNG45766	KNG45766	KNG45766	KNG45766
g2816.t1	KNG51872	0	Concentrative nucleoside transporter C-terminal domain	Na+ dependent nucleoside transporter C-terminus	Na+ dependent nucleoside transporter C-terminus	#N/A	#N/A	92.1538	1140.56	95.5385	1	650	KNG51872	KNG51872	KNG51872	KNG51872
g8293.t1	KNG49277	0	Condensin complex subunit 2/barren	Condensin complex subunit 2	Condensin complex subunit 2	#N/A	#N/A	89.7727	1308.12	92.5505	1	792	KNG49277	KNG49277	KNG49277	KNG49277
g5588.t1	KNG46043	1.17787e-44	Conidiation-specific protein 6	Conidiation protein 6	Conidiation protein 6	#N/A	#N/A	84.5238	137.117	90.4762	1	84	KNG46043	KNG46043	KNG46043	KNG46043
g7488.t1	KNG45047	1.45461e-36	Conidiation-specific protein 6	Conidiation protein 6	Thioredoxin	#N/A	#N/A	98.6667	119.783	98.6667	1	75	KNG45047	KNG45047	KNG45047	KNG45047
g5475.t1	KNG46634	0	Conserved hypothetical protein CHP02452	Uncharacterized protein conserved in bacteria (DUF2263)	Uncharacterized protein conserved in bacteria (DUF2263)	#N/A	#N/A	83.7259	635.95	89.7216	3	465	KNG46634	KNG46634	KNG46634	KNG46634
g9083.t1	KNG47687	0	Conserved hypothetical protein CHP02452	Uncharacterized protein conserved in bacteria (DUF2263)	Uncharacterized protein conserved in bacteria (DUF2263)	#N/A	#N/A	98.5714	576.244	98.9286	3	280	KNG47687	KNG47687	KNG47687	KNG47687
g3995.t1	KNG50287	0	Conserved hypothetical protein CHP02453	Conserved hypothetical protein (DUF2461)	Conserved hypothetical protein (DUF2461)	#N/A	#N/A	82.6291	574.318	87.5587	1	396	KNG50287	KNG50287	KNG50287	KNG50287
g3428.t1	KNG47631	1.12602e-175	Conserved oligomeric Golgi complex subunit 5	Golgi transport complex subunit 5	Golgi transport complex subunit 5	#N/A	#N/A	86.8421	496.123	90.9357	1	332	KNG47631	KNG47631	KNG47631	KNG47631
g5946.t1	KNG50596	0	Conserved oligomeric Golgi complex subunit 6	Conserved oligomeric complex COG6	NIF3 (NGG1p interacting factor 3)	#N/A	#N/A	92.4964	1285.4	95.0938	1	693	KNG50596	KNG50596	KNG50596	KNG50596
g4911.t1	KNG51020	0	Conserved oligomeric Golgi complex subunit 8	Dor1-like family	Dor1-like family	#N/A	#N/A	86.1446	653.67	91.7671	1	495	KNG51020	KNG51020	KNG51020	KNG51020
g4695.t1	KNG52677	0	Conserved oligomeric Golgi complex, subunit 3	Sec34-like family	Sec34-like family	#N/A	#N/A	92.7536	1322.38	95.7839	1	749	KNG52677	KNG52677	KNG52677	KNG52677
g5978.t1	KNG46378	0	Conserved oligomeric Golgi complex, subunit 4	COG4 transport protein	COG4 transport protein	#N/A	#N/A	92.5641	1382.08	94.4872	1	780	KNG46378	KNG46378	KNG46378	KNG46378
g486.t1	KNG51137	0	COPII coat assembly protein, Sec16	Sec23-binding domain of Sec16	Vesicle coat trafficking protein Sec16 mid-region	#N/A	#N/A	87.6638	2303.48	91.3755	1	1831	KNG51137	KNG51137	KNG51137	KNG51137
g2682.t1	KNG45322	0	Copper amine oxidase	Copper amine oxidase, N2 domain	Copper amine oxidase, N3 domain	#N/A	#N/A	95.7143	1402.88	96.2857	5	700	KNG45322	KNG45322	KNG45322	KNG45322
g3494.t1	KNG49265	0	Copper amine oxidase, catalytic domain	Copper amine oxidase, enzyme domain	Domain of unknown function (DUF1965)	#N/A	#N/A	91.5301	1365.9	96.0383	5	732	KNG49265	KNG49265	KNG49265	KNG49265
g2426.t1	KNG50659	0	Copper amine oxidase, catalytic domain	Copper amine oxidase, enzyme domain	Hinge domain of cleavage stimulation factor subunit 2	#N/A	#N/A	94.6763	1368.21	96.1151	5	684	KNG50659	KNG50659	KNG50659	KNG50659
g2977.t1	KNG50473	0	Copper amine oxidase, catalytic domain superfamily	Copper amine oxidase, enzyme domain	Copper amine oxidase, enzyme domain	#N/A	#N/A	92.5	1334.32	97.5	5	677	KNG50473	KNG50473	KNG50473	KNG50473
g5534.t1	KNG45453	0	Copper fist DNA-binding domain	Copper fist DNA binding domain	Copper fist DNA binding domain	#N/A	#N/A	84.4106	833.943	88.2129	1	495	KNG45453	KNG45453	KNG45453	KNG45453
g3377.t1	KNG44787	0	Copper fist DNA-binding domain	Copper fist DNA binding domain	#N/A	#N/A	#N/A	93.1298	733.021	95.9288	1	392	KNG44787	KNG44787	KNG44787	KNG44787
g6657.t1	KNG44347	1.85821e-99	Copper homeostasis (CutC) domain superfamily	CutC family	CutC family	#N/A	#N/A	81.0651	285.034	86.3905	1	169	KNG44347	KNG44347	KNG44347	KNG44347
g5786.t1	KNG45622	2.8135e-175	COQ9	COQ9	COQ9	#N/A	#N/A	89.0196	481.485	94.5098	1	255	KNG45622	KNG45622	KNG45622	KNG45622
g7750.t1	KNG44203	8.12597e-98	Cornichon	Cornichon protein	zf-MYND-like zinc finger, mRNA-binding	#N/A	#N/A	100	288.5	100	1	134	KNG44203	KNG44203	KNG44203	KNG44203
g700.t1	KNG50821	0	COX15/CtaA family	Cytochrome oxidase assembly protein	Cytochrome oxidase assembly protein	#N/A	#N/A	95.0276	680.633	97.7901	1	362	KNG50821	KNG50821	KNG50821	KNG50821
g4688.t1	KNG52683	8.33232e-78	Cox20	Protein of unknown function (DUF3767)	Protein of unknown function (DUF3767)	#N/A	#N/A	96.648	240.736	98.8827	1	179	KNG52683	KNG52683	KNG52683	KNG52683
g8321.t1	KNG47659	0	CP2 transcription factor	CP2 transcription factor	CP2 transcription factor	#N/A	#N/A	96.0445	1451.42	97.5278	1	808	KNG47659	KNG47659	KNG47659	KNG47659
g802.t1	KNG50498	4.9016e-142	CRA domain	CTLH/CRA C-terminal to LisH motif domain	CTLH/CRA C-terminal to LisH motif domain	#N/A	#N/A	89.5522	435.647	94.0299	1	264	KNG50498	KNG50498	KNG50498	KNG50498
g2897.t1	KNG47085	2.22464e-145	CRA domain	CTLH/CRA C-terminal to LisH motif domain	CTLH/CRA C-terminal to LisH motif domain	#N/A	#N/A	91.6667	405.216	92.5	2	224	KNG47085	KNG47085	KNG47085	KNG47085
g6264.t1	KNG47667	0	CRAL/TRIO, N-terminal domain	CRAL/TRIO domain	CRAL/TRIO domain	#N/A	#N/A	95.8606	882.093	98.0392	4	459	KNG47667	KNG47667	KNG47667	KNG47667
g7322.t1	KNG47556	0	CRAL/TRIO, N-terminal domain superfamily	CRAL/TRIO, N-terminal domain	CRAL/TRIO domain	#N/A	#N/A	89.1266	960.674	93.5829	4	561	KNG47556	KNG47556	KNG47556	KNG47556
g5602.t1	KNG49556	2.71197e-97	CRAL-TRIO lipid binding domain	CRAL/TRIO domain	CRAL/TRIO, N-terminal domain	#N/A	#N/A	76.0504	288.115	82.7731	2	237	KNG49556	KNG49556	KNG49556	KNG49556
g1810.t1	KNG52390	0	CRAL-TRIO lipid binding domain	Divergent CRAL/TRIO domain	RhoGAP domain	#N/A	#N/A	90.953	1474.92	94.2099	2	825	KNG52390	KNG52390	KNG52390	KNG52390
g7757.t1	KNG47640	0	CRAL-TRIO lipid binding domain	CRAL/TRIO, N-terminal domain	CRAL/TRIO, N-terminal domain	#N/A	#N/A	93.7313	654.825	95.2239	4	326	KNG47640	KNG47640	KNG47640	KNG47640
g5344.t1	KNG52463	0	CRAL-TRIO lipid binding domain	CRAL/TRIO domain	CRAL/TRIO domain	#N/A	#N/A	95.2113	672.159	96.338	4	355	KNG52463	KNG52463	KNG52463	KNG52463
g4306.t1	KNG45146	0	Creatinase, N-terminal	Creatinase/Prolidase N-terminal domain	C-terminal region of peptidase_M24	#N/A	#N/A	94.4625	1190.64	95.7655	3	614	KNG45146	KNG45146	KNG45146	KNG45146
g1642.t1	KNG52110	0	Creatinase/Aminopeptidase P/Spt16, N-terminal	Metallopeptidase family M24	Aminopeptidase P, N-terminal domain	#N/A	#N/A	94.9468	716.072	97.8723	4	376	KNG52110	KNG52110	KNG52110	KNG52110
g2221.t1	KNG49891	0	Creatinase/aminopeptidase-like	Aminopeptidase P, N-terminal domain	SNF2 family N-terminal domain	#N/A	#N/A	93.0526	910.598	94.7368	5	475	KNG49891	KNG49891	KNG49891	KNG49891
g2517.t1	KNG50584	0	Creatinase/aminopeptidase-like	Metallopeptidase family M24	SNF5 / SMARCB1 / INI1	#N/A	#N/A	98.3957	724.546	98.9305	2	374	KNG50584	KNG50584	KNG50584	KNG50584
g4624.t1	KNG47213	0	CRIB domain	#N/A	#N/A	#N/A	#N/A	87.2491	1268.83	91.4994	1	847	KNG47213	KNG47213	KNG47213	KNG47213
g2360.t1	KNG47162	0	CRIB domain	P21-Rho-binding domain	Protein kinase domain	#N/A	#N/A	94.2331	1310.43	96.0736	11	806	KNG47162	KNG47162	KNG47162	KNG47162
g725.t1	KNG50797	0	CRIB domain superfamily	P21-Rho-binding domain	Protein kinase domain	#N/A	#N/A	95.7606	626.32	97.2569	2	401	KNG50797	KNG50797	KNG50797	KNG50797
g6778.t1	KNG51595	0	Cryptic loci regulator 2, C-terminal	Transcription-silencing protein Clr2	Transcription-silencing protein Clr2	#N/A	#N/A	94.0909	1207.2	95.4545	1	660	KNG51595	KNG51595	KNG51595	KNG51595
g4182.t1	KNG48806	0	Cryptic loci regulator 2, N-terminal	Transcription-silencing protein, cryptic loci regulator Clr2	Transcription-silencing protein, cryptic loci regulator Clr2	#N/A	#N/A	75.5587	1071.61	86.8715	1	711	KNG48806	KNG48806	KNG48806	KNG48806
g2748.t1	KNG50251	0	Cryptochrome/DNA photolyase class 1	DNA photolyase	DNA photolyase	#N/A	#N/A	90.1471	1134.4	94.1176	4	677	KNG50251	KNG50251	KNG50251	KNG50251
g4953.t1	KNG45845	6.11886e-165	Cryptochrome/DNA photolyase, FAD-binding domain	FAD binding domain of DNA photolyase	DNA photolyase	#N/A	#N/A	92.887	474.937	97.4895	5	491	KNG45845	KNG45845	KNG45845	KNG52787
g2955.t1	KNG48429	0	Cryptochrome/DNA photolyase, FAD-binding domain-like superfamily	DNA photolyase	FAD binding domain of DNA photolyase	#N/A	#N/A	85.1613	1085.09	90.9677	4	609	KNG48429	KNG48429	KNG48429	KNG48429
g156.t1	KNG51427	2.49732e-87	CS domain	CS domain	CS domain	#N/A	#N/A	97.1223	257.299	99.2806	1	139	KNG51427	KNG51427	KNG51427	KNG51427
g4837.t1	KNG52230	8.99601e-151	Csm1/Pcs1 domain superfamily	Chromosome segregation protein Csm1/Pcs1	Phenol hydroxylase, C-terminal dimerisation domain	#N/A	GT2	76.0073	477.248	84.0659	1	520	KNG52230	KNG52230	KNG52230	KNG52230
g2510.t1	KNG50587	1.40178e-164	CSN8/PSMD8/EIF3K	CSN8/PSMD8/EIF3K family	Pyridine nucleotide-disulphide oxidoreductase	#N/A	#N/A	99.6324	502.671	99.6324	1	272	KNG50587	KNG50587	KNG50587	KNG50587
g7737.t1	KNG44767	7.3145e-126	CST complex subunit Stn1, N-terminal	Telomere regulation protein Stn1	Telomere regulation protein Stn1	#N/A	#N/A	82.4219	375.555	86.7188	1	256	KNG44767	KNG44767	KNG44767	KNG44767
g1988.t1	KNG48288	1.10732e-134	CTD kinase subunit gamma CTK3	CTD kinase subunit gamma CTK3	CTD kinase subunit gamma CTK3	#N/A	#N/A	96.6245	377.481	98.3122	1	237	KNG48288	KNG48288	KNG48288	KNG48288
g8767.t1	KNG51913	0	CTLH/CRA C-terminal to LisH motif domain	CTLH/CRA C-terminal to LisH motif domain	CTLH/CRA C-terminal to LisH motif domain	#N/A	#N/A	85.6354	554.288	89.5028	1	362	KNG51913	KNG51913	KNG51913	KNG51913
g321.t1	KNG50751	3.76162e-06	Ctr copper transporter	Ctr copper transporter family	Ctr copper transporter family	#N/A	#N/A	25	42.743	42.0455	1	72	KNG50751	KNG50751	KNG50751	KNG50751
g6570.t1	KNG50528	7.15244e-51	Ctr copper transporter	Ctr copper transporter family	Ctr copper transporter family	#N/A	#N/A	64.4578	162.925	69.8795	2	184	KNG50528	KNG50528	KNG50528	KNG50751
g3129.t1	KNG50235	2.05645e-101	Ctr copper transporter	Ctr copper transporter family	Ctr copper transporter family	#N/A	#N/A	84.8624	292.352	89.9083	2	218	KNG50235	KNG50235	KNG50235	KNG50235
g2020.t1	KNG50131	4.13577e-90	Ctr copper transporter	Ctr copper transporter family	Ctr copper transporter family	#N/A	#N/A	90.2062	261.151	96.3918	2	194	KNG50131	KNG50131	KNG50131	KNG50131
g8377.t1	KNG50751	1.22974e-130	Ctr copper transporter	Ctr copper transporter family	Ctr copper transporter family	#N/A	#N/A	90.4762	363.229	94.709	2	189	KNG50751	KNG50751	KNG50751	KNG50751
g7026.t1	KNG51737	0	C-type lectin fold	Sulfatase-modifying factor enzyme 1	Histidine-specific methyltransferase, SAM-dependent	#N/A	#N/A	85.0822	1330.08	89.0013	1	757	KNG51737	KNG51737	KNG51737	KNG51737
g7570.t1	KNG46768	0	Cullin homology domain	Cullin protein neddylation domain	Cullin family	#N/A	#N/A	99.0897	1568.13	99.4798	3	769	KNG46768	KNG46768	KNG46768	KNG46768
g3654.t1	KNG52509	0	Cullin protein, neddylation domain	Cullin protein neddylation domain	Cullin protein neddylation domain	#N/A	#N/A	90.4437	1647.48	93.0603	3	879	KNG52509	KNG52509	KNG52509	KNG52509
g6569.t1	KNG50529	0	Cullin protein, neddylation domain	Cullin family	Cullin family	#N/A	#N/A	97.786	1622.83	99.016	3	813	KNG50529	KNG50529	KNG50529	KNG50529
g5889.t1	KNG43903	4.76889e-102	Cullin repeat-like-containing domain superfamily	#N/A	Exo70 exocyst complex subunit	#N/A	#N/A	94.2857	305.064	96.5714	1	175	KNG43903	KNG43903	KNG43903	KNG43903
g5890.t1	KNG43903	0	Cullin repeat-like-containing domain superfamily	Exo70 exocyst complex subunit	Exo70 exocyst complex subunit	#N/A	#N/A	96.6741	856.284	98.2262	1	451	KNG43903	KNG43903	KNG43903	KNG43903
g1618.t1	KNG49799	0	Cupin 1	Cupin	Cupin	#N/A	#N/A	87.5421	535.413	91.5825	6	297	KNG49799	KNG49799	KNG49799	KNG49799
g656.t1	KNG45032	1.13236e-163	Cupin 1	Cupin	Cupin	#N/A	#N/A	94.3609	452.981	97.7444	3	266	KNG45032	KNG45032	KNG45032	KNG45032
g514.t1	KNG50674	2.38565e-117	Cupin 2, conserved barrel	Cupin domain	Cupin domain	#N/A	#N/A	94.0476	330.102	98.2143	1	168	KNG50674	KNG50674	KNG50674	KNG50674
g4228.t1	KNG51283	0	Cupredoxin	Multicopper oxidase	Multicopper oxidase	#N/A	#N/A	78.7143	1028.47	86.1429	11	689	KNG51283	KNG51283	KNG51283	KNG51283
g7753.t1	KNG52064	2.37059e-77	Cupredoxin	#N/A	#N/A	#N/A	#N/A	80	244.202	89.5	7	200	KNG52064	KNG52064	KNG52064	KNG52064
g7014.t1	KNG44003	2.3991e-97	Cupredoxin	#N/A	#N/A	#N/A	#N/A	80.3738	284.648	84.5794	10	214	KNG44003	KNG44003	KNG44003	KNG44003
g2755.t1	KNG48729	6.90422e-108	Cupredoxin	#N/A	#N/A	#N/A	#N/A	82.699	317.775	85.8209	9	274	KNG48729	KNG48729	KNG52876	KNG48729
g1180.t1	KNG44141	0	Cupredoxin	Multicopper oxidase	Multicopper oxidase	#N/A	#N/A	83.391	1019.61	89.7924	7	578	KNG44141	KNG44141	KNG44141	KNG44141
g8042.t1	KNG52243	1.10878e-135	Cupredoxin	#N/A	#N/A	#N/A	#N/A	84.9802	381.333	88.1423	10	251	KNG52243	KNG52243	KNG52243	KNG52243
g3526.t1	KNG52663	2.53895e-104	Cupredoxin	#N/A	#N/A	#N/A	#N/A	85	296.204	91.875	10	160	KNG52663	KNG52663	KNG52663	KNG52663
g5530.t1	KNG45456	1.10984e-72	Cupredoxin	#N/A	#N/A	#N/A	#N/A	88.7755	219.55	91.3265	8	196	KNG45456	KNG45456	KNG45456	KNG45456
g3227.t1	KNG48202	3.60739e-112	Cupredoxin	Copper binding proteins, plastocyanin/azurin family	Copper binding proteins, plastocyanin/azurin family	#N/A	#N/A	91.0615	317.005	91.6201	10	185	KNG48202	KNG48202	KNG48202	KNG52876
g594.t1	KNG46986	1.25946e-105	Cupredoxin	#N/A	#N/A	#N/A	#N/A	93.9891	308.145	96.1749	10	183	KNG46986	KNG46986	KNG46986	KNG46986
g6374.t1	KNG47957	0	Cut8/Sts1 superfamily	Cut8, nuclear proteasome tether protein	Cut8, nuclear proteasome tether protein	#N/A	#N/A	97.491	522.702	98.2079	1	279	KNG47957	KNG47957	KNG47957	KNG47957
g678.t1	KNG47888	0	CWC16 protein	Family of unknown function (DUF572)	Family of unknown function (DUF572)	#N/A	#N/A	86.5714	505.753	91.7143	2	350	KNG47888	KNG47888	KNG47888	KNG47888
g5621.t1	KNG46110	6.47032e-152	CWC16 protein	Family of unknown function (DUF572)	Family of unknown function (DUF572)	#N/A	#N/A	93.8567	425.631	95.9044	2	293	KNG46110	KNG46110	KNG46110	KNG46110
g1833.t1	KNG48694	0	Cwf19-like, C-terminal domain-1	Protein similar to CwfJ C-terminus 1	Protein similar to CwfJ C-terminus 2	#N/A	#N/A	93.44	1107.43	96.32	1	625	KNG48694	KNG48694	KNG48694	KNG48694
g4117.t1	KNG47311	0	CXC domain	SET domain	SET domain	#N/A	#N/A	78.227	2027.29	84.1844	5	1407	KNG47311	KNG47311	KNG47311	KNG47311
g2600.t1	KNG45705	0	Cyanate hydratase	Cyanate lyase C-terminal domain	Zinc finger, C2H2 type	#N/A	#N/A	63.285	726.857	68.599	1	617	KNG45705	KNG45705	KNG45705	KNG45705
g6988.t1	KNG50460	1.03821e-66	Cyanovirin-N	CVNH domain	CVNH domain	#N/A	#N/A	82.4561	197.593	89.4737	1	114	KNG50460	KNG50460	KNG50460	KNG50460
g4020.t1	KNG44493	1.54499e-117	Cyanovirin-N	CVNH domain	CVNH domain	#N/A	#N/A	95.283	345.895	98.1132	1	318	KNG44493	KNG44493	KNG44493	KNG44493
g6082.t1	KNG49942	0	Cyclase-associated protein CAP/septum formation inhibitor MinC, C-terminal	Adenylate cyclase associated (CAP) C terminal	Adenylate cyclase associated (CAP) C terminal	#N/A	#N/A	87.5912	852.432	91.2409	1	548	KNG49942	KNG49942	KNG49942	KNG49942
g7002.t1	KNG49618	0	Cyclic nucleotide-binding domain	Patatin-like phospholipase	Glycine cleavage system P-protein	#N/A	#N/A	96.2264	2644.38	97.5741	2	1473	KNG49618	KNG49618	KNG49618	KNG49618
g8160.t1	KNG51672	0	Cyclic nucleotide-binding, conserved site	Cyclic nucleotide-binding domain	Cyclic nucleotide-binding domain	#N/A	#N/A	96.7391	835.484	98.0435	3	460	KNG51672	KNG51672	KNG51672	KNG51672
g1222.t1	KNG46310	0	Cyclic phosphodiesterase	#N/A	#N/A	#N/A	#N/A	81.9048	525.013	85.7143	1	310	KNG46310	KNG46310	KNG46310	KNG46310
g7875.t1	KNG45901	0	Cyclic phosphodiesterase	2'-5' RNA ligase superfamily	2'-5' RNA ligase superfamily	#N/A	#N/A	89.3678	572.007	91.954	1	348	KNG45901	KNG45901	KNG45901	KNG45901
g5615.t1	KNG45656	0	Cyclic-AMP phosphodiesterase, class-II	cAMP phosphodiesterases class-II	cAMP phosphodiesterases class-II	#N/A	#N/A	89.701	1002.28	93.3555	1	602	KNG45656	KNG45656	KNG45656	KNG45656
g620.t1	KNG45538	0	Cyclin PHO80-like	Cyclin	Cyclin	#N/A	#N/A	77.1565	736.102	81.4696	5	625	KNG45538	KNG45538	KNG45538	KNG45538
g3793.t1	KNG49076	1.13398e-159	Cyclin PHO80-like	Cyclin	Proteasome subunit	#N/A	#N/A	93.75	463.381	94.8529	3	271	KNG49076	KNG49076	KNG49076	KNG49076
g200.t1	KNG49698	0	Cyclin PHO80-like	Cyclin	Cyclin	#N/A	#N/A	95.5157	709.138	97.3094	3	442	KNG49698	KNG49698	KNG49698	KNG49698
g6310.t1	KNG45014	0	Cyclin PHO80-like	Cyclin	Cyclin	#N/A	#N/A	96.2798	1152.89	97.7679	4	672	KNG45014	KNG45014	KNG45014	KNG45014
g1640.t1	KNG52109	0	Cyclin PHO80-like	Cyclin	Cyclin	#N/A	#N/A	96.8641	538.88	98.2578	2	287	KNG52109	KNG52109	KNG52109	KNG52109
g847.t1	KNG45108	0	Cyclin, C-terminal domain 2	Cyclin C-terminal domain	Cyclin C-terminal domain	#N/A	#N/A	86.4055	752.666	90.3226	1	434	KNG45108	KNG45108	KNG45108	KNG45108
g4487.t1	KNG46621	1.89112e-85	Cyclin-dependent kinase, regulatory subunit	Cyclin-dependent kinase regulatory subunit	Cyclin-dependent kinase regulatory subunit	#N/A	#N/A	100	243.047	100	1	117	KNG46621	KNG46621	KNG46621	KNG46621
g2614.t1	KNG45717	0	Cyclin-like	Cyclin, C-terminal domain	Cyclin, N-terminal domain	#N/A	#N/A	91.0299	1001.5	92.691	3	602	KNG45717	KNG45717	KNG45717	KNG45717
g241.t1	KNG49660	0	Cyclin-like	Brf1-like TBP-binding domain	Transcription factor TFIIB repeat	#N/A	#N/A	94.2989	982.245	96.302	1	649	KNG49660	KNG49660	KNG49660	KNG49660
g1495.t1	KNG51317	0	Cyclin-like	Cyclin, C-terminal domain	Cyclin, N-terminal domain	#N/A	#N/A	94.499	884.404	96.0707	3	509	KNG51317	KNG51317	KNG51317	KNG51317
g740.t1	KNG46948	0	Cyclin-like	Cyclin, N-terminal domain	alpha/beta hydrolase fold	#N/A	CE10	95.5128	625.165	96.4744	3	312	KNG46948	KNG46948	KNG46948	KNG46948
g5991.t1	KNG47267	0	Cyclin-like	Cyclin, C-terminal domain	Cyclin, C-terminal domain	#N/A	#N/A	98.4925	709.523	99.7487	3	398	KNG47267	KNG47267	KNG47267	KNG47267
g2200.t1	KNG45940	0	Cyclin-like superfamily	Cyclin, N-terminal domain	Cyclin, N-terminal domain	#N/A	#N/A	82.2742	889.412	85.6187	2	584	KNG45940	KNG45940	KNG45940	KNG45940
g2756.t1	KNG48728	0	Cyclin-like superfamily	Cyclin	Cyclin	#N/A	#N/A	91.3279	535.798	93.4959	4	369	KNG48728	KNG48728	KNG48728	KNG48728
g4030.t1	KNG44694	0	Cyclin-like superfamily	Cyclin, N-terminal domain	Cyclin, N-terminal domain	#N/A	#N/A	95.2514	571.237	96.648	3	356	KNG44694	KNG44694	KNG44694	KNG44694
g7787.t1	KNG49463	0	Cyclin-like superfamily	#N/A	#N/A	#N/A	#N/A	95.6679	525.398	97.8339	2	277	KNG49463	KNG49463	KNG49463	KNG49463
g4243.t1	KNG51295	8.31451e-113	Cyclin-like superfamily	Cyclin, N-terminal domain	#N/A	#N/A	#N/A	97.0414	319.701	100	1	169	KNG51295	KNG51295	KNG51295	KNG51295
g4374.t1	KNG49429	0	Cyclin-like superfamily	Transcription factor TFIIB repeat	Transcription factor TFIIB repeat	#N/A	#N/A	98.5507	711.064	99.4203	2	345	KNG49429	KNG49429	KNG49429	KNG49429
g8491.t1	KNG49171	3.99234e-179	Cyclophilin-like domain superfamily	Cyclophilin type peptidyl-prolyl cis-trans isomerase/CLD	Cyclophilin type peptidyl-prolyl cis-trans isomerase/CLD	#N/A	#N/A	88.9632	494.197	90.9699	10	293	KNG49171	KNG49171	KNG49171	KNG49171
g7441.t1	KNG46203	0	Cyclophilin-like domain superfamily	Carboxyltransferase domain, subdomain A and B	Carboxyltransferase domain, subdomain A and B	#N/A	#N/A	90.3614	2307.72	94.6185	5	1241	KNG46203	KNG46203	KNG46203	KNG46203
g8552.t1	KNG51690	0	Cyclophilin-like domain superfamily	Cyclophilin type peptidyl-prolyl cis-trans isomerase/CLD	Cyclophilin type peptidyl-prolyl cis-trans isomerase/CLD	#N/A	#N/A	94.6524	668.307	96.5241	10	374	KNG51690	KNG51690	KNG51690	KNG51690
g4982.t1	KNG49171	3.12907e-26	Cyclophilin-type peptidyl-prolyl cis-trans isomerase domain	Cyclophilin type peptidyl-prolyl cis-trans isomerase/CLD	Cyclophilin type peptidyl-prolyl cis-trans isomerase/CLD	#N/A	#N/A	64.7059	97.0561	79.4118	10	101	KNG52011	KNG52011	KNG52011	KNG44184
g3692.t1	KNG52011	3.95179e-107	Cyclophilin-type peptidyl-prolyl cis-trans isomerase domain	Cyclophilin type peptidyl-prolyl cis-trans isomerase/CLD	Cyclophilin type peptidyl-prolyl cis-trans isomerase/CLD	#N/A	#N/A	91.2281	302.368	97.076	10	174	KNG52011	KNG52011	KNG52011	KNG44184
g7849.t1	KNG51341	2.46737e-87	Cyclophilin-type peptidyl-prolyl cis-trans isomerase domain	Cyclophilin type peptidyl-prolyl cis-trans isomerase/CLD	Cyclophilin type peptidyl-prolyl cis-trans isomerase/CLD	#N/A	#N/A	91.6031	251.521	93.8931	10	176	KNG51341	KNG51341	KNG51341	KNG46689
g2699.t1	KNG47190	0	Cyclophilin-type peptidyl-prolyl cis-trans isomerase domain	Cyclophilin type peptidyl-prolyl cis-trans isomerase/CLD	Cyclophilin type peptidyl-prolyl cis-trans isomerase/CLD	#N/A	#N/A	92.623	694.886	94.6721	10	488	KNG47190	KNG47190	KNG47190	KNG47190
g5230.t1	KNG44184	8.85882e-130	Cyclophilin-type peptidyl-prolyl cis-trans isomerase domain	Cyclophilin type peptidyl-prolyl cis-trans isomerase/CLD	RNA polymerase I specific transcription initiation factor RRN3	#N/A	#N/A	95.0276	384.03	98.895	10	181	KNG44184	KNG44184	KNG44184	KNG44184
g86.t1	KNG48943	6.49973e-148	Cyclophilin-type peptidyl-prolyl cis-trans isomerase domain	Cyclophilin type peptidyl-prolyl cis-trans isomerase/CLD	Cys/Met metabolism PLP-dependent enzyme	#N/A	#N/A	97.3094	429.483	98.2063	10	223	KNG48943	KNG48943	KNG48943	KNG48943
g1415.t1	KNG51194	0	Cys/Met metabolism, pyridoxal phosphate-dependent enzyme	Cys/Met metabolism PLP-dependent enzyme	Cys/Met metabolism PLP-dependent enzyme	#N/A	#N/A	91.9831	863.988	95.1477	5	474	KNG51194	KNG51194	KNG51194	KNG51194
g85.t1	KNG48943	0	Cys/Met metabolism, pyridoxal phosphate-dependent enzyme	Cys/Met metabolism PLP-dependent enzyme	Cys/Met metabolism PLP-dependent enzyme	#N/A	#N/A	92.1171	845.114	95.7207	5	444	KNG48943	KNG48943	KNG48943	KNG48943
g5156.t1	KNG46509	0	Cys/Met metabolism, pyridoxal phosphate-dependent enzyme	Cys/Met metabolism PLP-dependent enzyme	Cys/Met metabolism PLP-dependent enzyme	#N/A	#N/A	96.8447	823.157	98.7864	7	442	KNG46509	KNG46509	KNG46509	KNG51194
g6275.t1	KNG45837	5.55211e-38	Cysteine alpha-hairpin motif superfamily	#N/A	#N/A	#N/A	#N/A	90.4762	126.716	92.381	1	104	KNG45837	KNG45837	KNG45837	KNG45837
g4129.t1	KNG47767	0	Cysteine synthase/cystathionine beta-synthase, pyridoxal-phosphate attachment site	Pyridoxal-phosphate dependent enzyme	Pyridoxal-phosphate dependent enzyme	#N/A	#N/A	94.8454	570.081	96.9072	5	340	KNG47767	KNG47767	KNG47767	KNG46503
g7763.t1	KNG51814	0	Cysteinyl-tRNA synthetase/mycothiol ligase	tRNA synthetases class I (C) catalytic domain	tRNA synthetases class I (C) catalytic domain	#N/A	#N/A	97.4326	1527.3	99.4865	1	779	KNG51814	KNG51814	KNG51814	KNG51814
g934.t1	KNG47280	0	CYTH-like domain superfamily	mRNA capping enzyme, beta chain	mRNA capping enzyme, beta chain	#N/A	#N/A	87.1622	735.717	91.2162	1	444	KNG47280	KNG47280	KNG47280	KNG47280
g2066.t1	KNG45560	0	Cytidine and deoxycytidylate deaminase domain	Cytidine and deoxycytidylate deaminase zinc-binding region	Cytidine and deoxycytidylate deaminase zinc-binding region	#N/A	#N/A	93.3333	814.683	95	1	420	KNG45560	KNG45560	KNG45560	KNG45560
g6003.t1	KNG45237	1.45517e-133	Cytidine and deoxycytidylate deaminase domain	Cytidine and deoxycytidylate deaminase zinc-binding region	SET domain	#N/A	#N/A	93.4343	395.201	96.9697	1	198	KNG45237	KNG45237	KNG45237	KNG45237
g7744.t1	KNG44634	1.46954e-132	Cytidine and deoxycytidylate deaminase domain	Cytidine and deoxycytidylate deaminase zinc-binding region	Cytidine and deoxycytidylate deaminase zinc-binding region	#N/A	#N/A	95.1351	367.851	96.7568	1	185	KNG44634	KNG44634	KNG44634	KNG44634
g5975.t1	KNG46381	0	Cytidine deaminase-like	Cytidine and deoxycytidylate deaminase zinc-binding region	Cytidine and deoxycytidylate deaminase zinc-binding region	#N/A	#N/A	85.5908	549.28	88.4726	1	346	KNG46381	KNG46381	KNG46381	KNG46381
g5606.t1	KNG49560	4.34071e-164	Cytidine deaminase-like	Cytidine and deoxycytidylate deaminase zinc-binding region	Cytidine and deoxycytidylate deaminase zinc-binding region	#N/A	#N/A	89.8039	456.062	92.9412	1	255	KNG49560	KNG49560	KNG49560	KNG49560
g6051.t1	KNG50926	1.59297e-171	Cytidyltransferase-like domain	Cytidylyltransferase-like	Cellulase (glycosyl hydrolase family 5)	#N/A	GH5_9	93.1559	505.368	93.9163	1	263	KNG50926	KNG50926	KNG50926	KNG50926
g7240.t1	KNG43966	0	Cytidyltransferase-like domain	Cytidylyltransferase-like	Cytidylyltransferase-like	#N/A	#N/A	95.5056	824.313	96.8539	3	444	KNG43966	KNG43966	KNG43966	KNG43966
g5523.t1	KNG46021	0	Cytochrome b5, heme-binding site	Cytochrome b5-like Heme/Steroid binding domain	Fatty acid hydroxylase superfamily	#N/A	#N/A	84.6354	627.476	87.5	10	384	KNG46021	KNG46021	KNG46021	KNG46021
g937.t1	KNG47277	5.77339e-153	Cytochrome b5, heme-binding site	Cytochrome b5-like Heme/Steroid binding domain	Cytochrome b5-like Heme/Steroid binding domain	#N/A	#N/A	86.1446	432.18	90.0602	4	332	KNG47277	KNG47277	KNG47277	KNG47277
g5568.t1	KNG50337	0	Cytochrome b5, heme-binding site	FMN-dependent dehydrogenase	N1221-like protein	#N/A	#N/A	97.0276	891.338	98.9384	10	489	KNG50337	KNG50337	KNG50337	KNG43922
g4026.t1	KNG44498	4.43122e-129	Cytochrome b561/ferric reductase transmembrane	Eukaryotic cytochrome b561	Eukaryotic cytochrome b561	#N/A	#N/A	92.8571	365.925	96.875	4	224	KNG44498	KNG44498	KNG44498	KNG44498
g6669.t1	KNG50714	3.85896e-33	Cytochrome b561/ferric reductase transmembrane	Eukaryotic cytochrome b561	#N/A	#N/A	#N/A	93.1034	114.005	98.2759	1	58	KNG50714	KNG50714	KNG50714	KNG50714
g2450.t1	KNG47250	0	Cytochrome b561/ferric reductase transmembrane	Eukaryotic cytochrome b561	Eukaryotic cytochrome b561	#N/A	#N/A	94.4149	959.518	96.8085	3	743	KNG47250	KNG47250	KNG47250	KNG47250
g3722.t1	KNG50793	2.08755e-41	Cytochrome b5-like heme/steroid binding domain	Cytochrome b5-like Heme/Steroid binding domain	Flavoprotein	#N/A	#N/A	81.9549	144.05	81.9549	10	111	KNG50793	KNG50793	KNG50793	KNG50793
g2002.t1	KNG47697	4.29402e-125	Cytochrome b5-like heme/steroid binding domain	Cytochrome b5-like Heme/Steroid binding domain	Fatty acid desaturase	#N/A	#N/A	87.1795	359.762	92.3077	3	196	KNG47697	KNG47697	KNG47697	KNG52058
g322.t1	KNG46531	0	Cytochrome b5-like heme/steroid binding domain	Calcineurin-like phosphoesterase	Calcineurin-like phosphoesterase	#N/A	#N/A	89.103	2331.21	92.1423	10	1308	KNG46531	KNG46531	KNG46531	KNG46531
g8242.t1	KNG48865	0	Cytochrome b5-like heme/steroid binding domain	FMN-dependent dehydrogenase	FMN-dependent dehydrogenase	#N/A	#N/A	94	954.125	97.2	10	500	KNG48865	KNG48865	KNG48865	KNG48865
g5962.t1	KNG50604	0	Cytochrome b5-like heme/steroid binding domain	Cytochrome b5-like Heme/Steroid binding domain	Cytochrome b5-like Heme/Steroid binding domain	#N/A	#N/A	95.0617	1059.67	96.8254	6	566	KNG50604	KNG50604	KNG50604	KNG50604
g525.t1	KNG50662	9.08718e-57	Cytochrome b5-like heme/steroid binding domain	Cytochrome b5-like Heme/Steroid binding domain	Cytochrome b5-like Heme/Steroid binding domain	#N/A	#N/A	95.2381	171.014	97.619	10	86	KNG50662	KNG50662	KNG50662	KNG49637
g6805.t1	KNG46245	0	Cytochrome b5-like heme/steroid binding domain	Acyl-CoA dehydrogenase, N-terminal domain	Acyl-CoA dehydrogenase, C-terminal domain	#N/A	#N/A	97.2875	984.556	99.0958	10	553	KNG46245	KNG46245	KNG46245	KNG46245
g6323.t1	KNG47626	0	Cytochrome b5-like heme/steroid binding domain	Cytochrome b5-like Heme/Steroid binding domain	Acyl-CoA dehydrogenase, middle domain	#N/A	#N/A	98.4344	1060.06	99.6086	10	535	KNG47626	KNG47626	KNG47626	KNG46245
g6912.t1	KNG52058	0	Cytochrome b5-like heme/steroid binding domain	Cytochrome b5-like Heme/Steroid binding domain	Tyrosyl-DNA phosphodiesterase	#N/A	#N/A	99.1471	982.245	99.7868	6	469	KNG52058	KNG52058	KNG52058	KNG52058
g3647.t1	KNG46980	3.44486e-62	Cytochrome b5-like heme/steroid binding domain superfamily	#N/A	#N/A	#N/A	#N/A	73.6434	184.111	75.1938	3	123	KNG46980	KNG46980	KNG46980	KNG49483
g5465.t1	KNG45588	1.22037e-144	Cytochrome b5-like heme/steroid binding domain superfamily	Cytochrome b5-like Heme/Steroid binding domain	Cytochrome b5-like Heme/Steroid binding domain	#N/A	#N/A	94.5701	436.032	96.8326	2	221	KNG45588	KNG45588	KNG45588	KNG45588
g2670.t1	KNG51187	0	Cytochrome b5-like heme/steroid binding domain superfamily	Fatty acid desaturase	GMC oxidoreductase	#N/A	#N/A	96.1199	1092.8	98.5891	3	567	KNG51187	KNG51187	KNG51187	KNG51187
g4766.t1	KNG49483	8.65882e-79	Cytochrome b5-like heme/steroid binding domain superfamily	Cytochrome b5-like Heme/Steroid binding domain	Cytochrome b5-like Heme/Steroid binding domain	#N/A	#N/A	96.7949	231.106	98.0769	2	156	KNG49483	KNG49483	KNG49483	KNG49483
g3389.t1	KNG50406	1.00279e-34	Cytochrome b-c1 complex subunit 10, fungi	Ubiquinol-cytochrome-c reductase complex subunit (QCR10)	Ubiquinol-cytochrome-c reductase complex subunit (QCR10)	#N/A	#N/A	72.0339	114.39	76.2712	1	118	KNG50406	KNG50406	KNG50406	KNG50406
g3289.t1	KNG52364	1.6746e-97	Cytochrome b-c1 complex subunit 7	Ubiquinol-cytochrome C reductase complex 14kD subunit	Ubiquinol-cytochrome C reductase complex 14kD subunit	#N/A	#N/A	99.2481	275.018	99.2481	1	133	KNG52364	KNG52364	KNG52364	KNG52364
g4922.t1	KNG49422	1.15952e-170	Cytochrome c oxidase assembly protein COX14	Cytochrome oxidase c assembly	Cytochrome oxidase c assembly	#N/A	#N/A	97.3485	470.7	98.4848	1	264	KNG49422	KNG49422	KNG49422	KNG49422
g3819.t1	KNG50147	9.40886e-151	Cytochrome c oxidase assembly protein CtaG/Cox11	Cytochrome c oxidase assembly protein CtaG/Cox11	Cytochrome c oxidase assembly protein CtaG/Cox11	#N/A	#N/A	97.0588	417.542	98.5294	1	204	KNG50147	KNG50147	KNG50147	KNG50147
g5871.t1	KNG48732	2.3289e-88	Cytochrome c oxidase subunit IV superfamily	Cytochrome c oxidase subunit IV	Cytochrome c oxidase subunit IV	#N/A	#N/A	98.0645	256.144	98.7097	1	155	KNG48732	KNG48732	KNG48732	KNG48732
g1358.t1	KNG46129	2.9908e-84	Cytochrome c oxidase, subunit Va/VI	Cytochrome c oxidase subunit Va	Cytochrome c oxidase subunit Va	#N/A	#N/A	97.973	242.662	98.6486	1	148	KNG46129	KNG46129	KNG46129	KNG46129
g3337.t1	KNG45212	1.03121e-120	Cytochrome c oxidase, subunit Vb	Cytochrome c oxidase subunit Vb	Cytochrome c oxidase subunit Vb	#N/A	#N/A	92.4883	339.732	94.3662	1	203	KNG45212	KNG45212	KNG45212	KNG45212
g1719.t1	KNG47425	3.76016e-61	Cytochrome c oxidase, subunit VIa superfamily	Cytochrome c oxidase subunit VIa	Cytochrome c oxidase subunit VIa	#N/A	#N/A	95.5752	183.341	97.3451	1	113	KNG47425	KNG47425	KNG47425	KNG47425
g5295.t1	KNG47686	1.44103e-86	Cytochrome c oxidase, subunit VIb superfamily	Cytochrome oxidase c subunit VIb	Cytochrome oxidase c subunit VIb	#N/A	#N/A	93.7008	259.996	96.8504	1	127	KNG47686	KNG47686	KNG47686	KNG47686
g6634.t1	KNG44900	7.6872e-144	Cytochrome c/c1 haem-lyase	Cytochrome c/c1 heme lyase	Cytochrome c/c1 heme lyase	#N/A	#N/A	97.4093	402.134	98.4456	2	206	KNG44900	KNG44900	KNG44900	KNG49668
g232.t1	KNG49668	0	Cytochrome c/c1 haem-lyase	Cytochrome c/c1 heme lyase	Cytochrome c/c1 heme lyase	#N/A	#N/A	97.6027	547.74	98.9726	2	292	KNG49668	KNG49668	KNG49668	KNG49668
g8164.t1	KNG49279	0	Cytochrome c1, transmembrane anchor, C-terminal	Cytochrome C1 family	Cytochrome C1 family	#N/A	#N/A	94.4625	603.594	95.114	1	307	KNG49279	KNG49279	KNG49279	KNG49279
g5172.t1	KNG44991	3.32587e-77	Cytochrome c-like domain superfamily	Cytochrome c	Cytochrome c	#N/A	#N/A	99.0741	221.476	100	1	108	KNG44991	KNG44991	KNG44991	KNG44991
g8007.t1	KNG44896	3.75428e-80	Cytochrome oxidase assembly protein 1	Cytochrome oxidase complex assembly protein 1	Cytochrome oxidase complex assembly protein 1	#N/A	#N/A	73.4375	240.736	79.1667	1	189	KNG44896	KNG44896	KNG44896	KNG44896
g6829.t1	KNG44792	2.43909e-36	Cytochrome P450	Cytochrome P450	Aminotransferase class I and II	#N/A	#N/A	31.6092	147.517	48.7245	10	380	KNG44792	KNG50774	KNG44792	KNG44792
g8383.t1	KNG50223	5.3272e-39	Cytochrome P450	Cytochrome P450	Cytochrome P450	#N/A	#N/A	35.4651	147.132	51.1628	11	492	KNG50223	KNG46046	KNG46046	KNG50223
g8724.t1	KNG49861	2.34994e-107	Cytochrome P450	Cytochrome P450	Cytochrome P450	#N/A	#N/A	37.0833	328.561	57.9167	10	467	KNG49861	KNG49861	KNG49861	KNG49861
g6017.t1	KNG44201	4.31891e-133	Cytochrome P450	Cytochrome P450	Cytochrome P450	#N/A	#N/A	63.1068	385.571	73.1392	10	388	KNG44201	KNG44201	KNG44201	KNG45232
g8903.t1	KNG50506	1.93103e-65	Cytochrome P450	Cytochrome P450	Cytochrome P450	#N/A	#N/A	80.1418	203.371	84.3972	2	141	KNG50506	KNG50506	KNG50506	KNG50506
g8261.t1	KNG45438	0	Cytochrome P450	Cytochrome P450	Cytochrome P450	#N/A	#N/A	82.2314	848.195	91.1157	10	505	KNG45438	KNG45438	KNG45438	KNG44926
g7656.t1	KNG47525	0	Cytochrome P450	Cytochrome P450	Cytochrome P450	#N/A	#N/A	83.0325	977.622	90.0722	10	554	KNG47525	KNG47525	KNG47525	KNG47525
g5626.t1	KNG46269	0	Cytochrome P450	Cytochrome P450	Cytochrome P450	#N/A	#N/A	83.5714	701.434	90	10	481	KNG46269	KNG46269	KNG46269	KNG44327
g5357.t1	KNG51767	0	Cytochrome P450	Cytochrome P450	Cytochrome P450	#N/A	#N/A	86.1413	658.292	92.3913	10	482	KNG51767	KNG51767	KNG51767	KNG44327
g7096.t1	KNG44926	0	Cytochrome P450	Cytochrome P450	Cytochrome P450	#N/A	CE3	86.4952	1075.08	90.3537	10	622	KNG44926	KNG44926	KNG44926	KNG44926
g1869.t1	KNG44380	0	Cytochrome P450	Cytochrome P450	Cytochrome P450	#N/A	#N/A	86.5415	1143.26	90.7668	10	638	KNG44380	KNG44380	KNG44380	KNG44380
g508.t1	KNG44412	0	Cytochrome P450	Cytochrome P450	Cytochrome P450	#N/A	#N/A	87.3085	743.806	91.9037	1	457	KNG44412	KNG44412	KNG44412	KNG44412
g6964.t1	KNG44643	0	Cytochrome P450	Cytochrome P450	Glycosyl hydrolase family 3 C-terminal domain	#N/A	GH3	87.3786	569.696	93.2039	10	309	KNG44643	KNG44643	KNG44643	KNG44643
g2201.t1	KNG45940	0	Cytochrome P450	Cytochrome P450	Cyclin, N-terminal domain	#N/A	#N/A	91.0646	1000.73	92.3954	10	491	KNG45940	KNG45940	KNG45940	KNG45940
g268.t1	KNG51950	0	Cytochrome P450	Cytochrome P450	Cytochrome P450	#N/A	#N/A	93.1102	977.237	97.0472	10	508	KNG51950	KNG51950	KNG51950	KNG51950
g980.t1	KNG49569	0	Cytochrome P450	Cytochrome P450	Cytochrome P450	#N/A	#N/A	93.2821	1016.91	97.1209	10	521	KNG49569	KNG49569	KNG49569	KNG49569
g3693.t1	KNG52010	0	Cytochrome P450	Cytochrome P450	Cytochrome P450	#N/A	#N/A	94.4547	1045.8	97.4122	10	541	KNG52010	KNG52010	KNG52010	KNG52010
g3800.t1	KNG44145	0	Cytochrome P450	Cytochrome P450	Cytochrome P450	#N/A	#N/A	95.6221	816.609	97.6959	10	505	KNG44145	KNG44145	KNG44145	KNG52633
g2659.t1	KNG51468	0	Cytochrome P450	Cytochrome P450	Cytochrome P450	#N/A	#N/A	95.9381	1031.55	97.4855	10	517	KNG51468	KNG51468	KNG51468	KNG51468
g1927.t1	KNG49478	0	Cytochrome P450	Cytochrome P450	Cytochrome P450	#N/A	#N/A	95.9831	931.784	98.0973	10	498	KNG49478	KNG49478	KNG49478	KNG44624
g8905.t1	KNG52762	5.19899e-28	Cytochrome P450 superfamily	Cytochrome P450	SNF2 family N-terminal domain	#N/A	GH3	24.714	117.472	41.8764	10	438	KNG52762	KNG52762	KNG52762	KNG48545
g8723.t1	KNG49957	5.22344e-19	Cytochrome P450 superfamily	Cytochrome P450	Cytochrome P450	#N/A	#N/A	28.5714	88.9669	47.7124	10	449	KNG49957	KNG49957	KNG48711	KNG50907
g8214.t1	KNG44380	7.60962e-55	Cytochrome P450 superfamily	Cytochrome P450	Cytochrome P450	#N/A	#N/A	28.5714	196.823	48.7685	10	555	KNG44380	KNG49343	KNG49343	KNG44380
g8341.t1	KNG48394	1.37362e-75	Cytochrome P450 superfamily	Cytochrome P450	Cytochrome P450	#N/A	#N/A	33.4056	244.973	53.8462	10	451	KNG48394	KNG51300	KNG48394	KNG51300
g8753.t1	KNG52050	5.83143e-128	Cytochrome P450 superfamily	Cytochrome P450	Cytochrome P450	#N/A	#N/A	44.3038	384.03	59.0717	10	512	KNG52050	KNG52050	KNG52050	KNG44624
g8853.t1	KNG45206	0	Cytochrome P450 superfamily	Cytochrome P450	Cytochrome P450	#N/A	#N/A	74.7253	561.222	81.3187	10	353	KNG45206	KNG45206	KNG45206	KNG46886
g4016.t1	KNG45995	0	Cytochrome P450 superfamily	#N/A	#N/A	#N/A	#N/A	74.8011	597.816	83.5544	1	377	KNG45995	KNG45995	KNG45995	KNG45995
g5835.t1	KNG46302	0	Cytochrome P450 superfamily	Cytochrome P450	Cytochrome P450	#N/A	#N/A	76.4378	799.275	82.5603	10	540	KNG46302	KNG46302	KNG46302	KNG45430
g6418.t1	KNG45790	0	Cytochrome P450 superfamily	Kinetochore complex Fta4 of Sim4 subunit, or CENP-50	Cytochrome P450	#N/A	#N/A	78.1818	813.527	85.8586	3	494	KNG45790	KNG45790	KNG45790	KNG45790
g616.t1	KNG45545	6.7658e-154	Cytochrome P450 superfamily	Cytochrome P450	Cytochrome P450	#N/A	CE10	79.4521	456.833	84.9315	10	293	KNG45545	KNG45545	KNG45545	KNG52633
g8296.t1	KNG45887	0	Cytochrome P450 superfamily	Cytochrome P450	Cytochrome P450	#N/A	#N/A	81.9127	807.364	87.3181	10	471	KNG45887	KNG45887	KNG45887	KNG45887
g6367.t1	KNG44624	5.97021e-115	Cytochrome P450 superfamily	Cytochrome P450	Cytochrome P450	#N/A	#N/A	82.1429	342.428	88.7755	10	204	KNG44624	KNG44624	KNG44624	KNG49861
g7333.t1	KNG50063	0	Cytochrome P450 superfamily	Cytochrome P450	Glutathione S-transferase, C-terminal domain	#N/A	#N/A	84.3636	938.332	89.0909	10	550	KNG50063	KNG50063	KNG50063	KNG50063
g6590.t1	KNG49219	7.77991e-143	Cytochrome P450 superfamily	Cytochrome P450	Cytochrome P450	#N/A	#N/A	85.0806	408.683	91.129	10	248	KNG49219	KNG49219	KNG49219	KNG49219
g46.t1	KNG49528	0	Cytochrome P450 superfamily	Cytochrome P450	Cytochrome P450	#N/A	#N/A	85.4545	859.366	92.1212	10	495	KNG49528	KNG49528	KNG49528	KNG49528
g6671.t1	KNG48545	0	Cytochrome P450 superfamily	Cytochrome P450	Cytochrome P450	#N/A	#N/A	85.8871	882.093	91.6981	10	496	KNG48545	KNG48545	KNG45921	KNG48545
g5698.t1	KNG49957	0	Cytochrome P450 superfamily	Cytochrome P450	Cytochrome P450	#N/A	#N/A	87.1345	883.248	92.2027	10	513	KNG49957	KNG49957	KNG49957	KNG49957
g1983.t1	KNG48293	0	Cytochrome P450 superfamily	Cytochrome P450	Cytochrome P450	#N/A	#N/A	87.8378	808.52	94.8198	10	483	KNG48293	KNG48293	KNG48293	KNG44327
g672.t1	KNG47894	0	Cytochrome P450 superfamily	Cytochrome P450	Cytochrome P450	#N/A	#N/A	88.4746	1100.12	94.0678	10	574	KNG47894	KNG47894	KNG47894	KNG47894
g5006.t1	KNG44209	0	Cytochrome P450 superfamily	Cytochrome P450	Cytochrome P450	#N/A	#N/A	88.4927	1081.63	93.0308	10	617	KNG44209	KNG44209	KNG44209	KNG44209
g5341.t1	KNG48103	0	Cytochrome P450 superfamily	Cytochrome P450	Cytochrome P450	#N/A	#N/A	89.924	957.592	94.6768	11	510	KNG48103	KNG48103	KNG48103	KNG48103
g2051.t1	KNG50223	0	Cytochrome P450 superfamily	Cytochrome P450	Cytochrome P450	#N/A	#N/A	91.716	934.865	95.069	11	507	KNG50223	KNG50223	KNG50223	KNG50223
g3303.t1	KNG48340	0	Cytochrome P450 superfamily	#N/A	#N/A	#N/A	#N/A	92.5773	854.358	95.6701	2	485	KNG48340	KNG48340	KNG48340	KNG48340
g3595.t1	KNG49826	0	Cytochrome P450 superfamily	Cytochrome P450	Cytochrome P450	#N/A	#N/A	93.6508	622.854	97.4603	10	508	KNG49826	KNG49826	KNG49826	KNG52633
g7076.t1	KNG51300	0	Cytochrome P450 superfamily	Cytochrome P450	Helicase associated domain (HA2)	#N/A	#N/A	93.8697	1027.31	97.318	10	522	KNG51300	KNG51300	KNG51300	KNG51300
g4517.t1	KNG44033	0	Cytochrome P450 superfamily	Cytochrome P450	Cytochrome P450	#N/A	#N/A	94.9807	1042.72	97.6834	10	518	KNG44033	KNG44033	KNG44033	KNG44033
g1739.t1	KNG50907	0	Cytochrome P450, conserved site	Cytochrome P450	Cytochrome P450	#N/A	#N/A	83.1843	942.569	89.9821	5	556	KNG50907	KNG50907	KNG50907	KNG50907
g7195.t1	KNG48154	0	Cytochrome P450, conserved site	Cytochrome P450	Cytochrome P450	#N/A	#N/A	86.3014	872.848	88.8454	10	496	KNG48154	KNG48154	KNG48154	KNG48154
g4536.t1	KNG52513	0	Cytochrome P450, conserved site	Cytochrome P450	Cytochrome P450	#N/A	#N/A	87.6894	941.799	93.5606	10	528	KNG52513	KNG52513	KNG52513	KNG52513
g3524.t1	KNG52662	0	Cytochrome P450, conserved site	Cytochrome P450	Translation-initiation factor 2	#N/A	#N/A	93.4211	1026.54	96.6165	11	531	KNG52662	KNG52662	KNG52662	KNG52662
g4977.t1	KNG49601	0	Cytochrome P450, E-class, CYP52	Cytochrome P450	Cytochrome P450	#N/A	#N/A	82.7149	1773.06	86.4253	11	1066	KNG49601	KNG49601	KNG49601	KNG49601
g1908.t1	KNG52318	2.55353e-156	Cytochrome P450, E-class, group I	Cytochrome P450	Cytochrome P450	#N/A	#N/A	87.0588	444.121	92.549	10	255	KNG52318	KNG52318	KNG52318	KNG52318
g4145.t1	KNG48995	0	Cytochrome P450, E-class, group I	Cytochrome P450	Chitin synthase N-terminal	#N/A	#N/A	88.7872	820.076	94.508	10	522	KNG48995	KNG48995	KNG48995	KNG49720
g1323.t1	KNG51501	0	Cytochrome P450, E-class, group I	Cytochrome P450	Cytochrome P450	#N/A	#N/A	89.2977	540.036	92.9766	10	488	KNG51501	KNG51501	KNG51501	KNG46187
g6067.t1	KNG51030	0	Cytochrome P450, E-class, group I	Cytochrome P450	DNA-dependent RNA polymerase	#N/A	#N/A	92.081	1020.38	94.4751	10	527	KNG51030	KNG51030	KNG51030	KNG51030
g3982.t1	KNG49533	0	Cytochrome P450, E-class, group I	Cytochrome P450	Cytochrome P450	#N/A	#N/A	94.8718	941.414	98.2906	10	468	KNG49533	KNG49533	KNG49533	KNG49533
g6876.t1	KNG49034	1.24946e-77	Cytochrome P450, E-class, group IV	Cytochrome P450	Cytochrome P450	#N/A	#N/A	82.4818	236.498	90.5109	10	164	KNG49034	KNG49034	KNG49034	KNG49569
g6097.t1	KNG50774	0	Cytochrome P450, E-class, group IV	Cytochrome P450	Cytochrome P450	#N/A	#N/A	90.1376	790.03	95.6422	10	437	KNG50774	KNG50774	KNG50774	KNG50063
g4137.t1	KNG49002	0	Cytochrome P450, E-class, group IV	Cytochrome P450	Cytochrome P450	#N/A	#N/A	93.2331	1028.08	94.9248	11	516	KNG49002	KNG49002	KNG49002	KNG49002
g4138.t1	KNG49001	0	Cytochrome P450, E-class, group IV	Cytochrome P450	Cytochrome P450	#N/A	#N/A	95.7611	1035.02	97.6879	11	519	KNG49001	KNG49001	KNG49001	KNG49001
g3951.t1	KNG49202	0	Cytochrome P450, E-class, group IV	Cytochrome P450	Cytochrome P450	#N/A	#N/A	97.5285	1083.55	98.6692	10	526	KNG49202	KNG49202	KNG49202	KNG49202
g558.t1	KNG46644	0	Cytoplasmic tRNA 2-thiolation protein 2	Cytoplasmic tRNA 2-thiolation protein 2	Cytoplasmic tRNA 2-thiolation protein 2	#N/A	#N/A	88.3853	634.024	91.7847	1	352	KNG46644	KNG46644	KNG46644	KNG46644
g7843.t1	KNG51135	0	CAAX amino terminal protease	CAAX protease self-immunity	CAAX protease self-immunity	#N/A	#N/A	77.4194	509.22	81.4516	1	345	KNG51135	KNG51135	KNG51135	KNG51135
g4119.t1	KNG47313	0	DAHP synthetase, class II	Class-II DAHP synthetase family	Class-II DAHP synthetase family	#N/A	#N/A	88.121	827.395	89.6328	1	463	KNG47313	KNG47313	KNG47313	KNG47313
g4722.t1	KNG48846	2.94049e-26	D-amino acid oxidase, conserved site	FAD dependent oxidoreductase	FAD dependent oxidoreductase	#N/A	#N/A	36.7816	105.916	51.7241	4	358	KNG48846	KNG46531	KNG46531	KNG48846
g5302.t1	KNG51574	0	D-amino-acid oxidase	FAD dependent oxidoreductase	FAD dependent oxidoreductase	#N/A	#N/A	95.0549	699.123	98.3516	3	364	KNG51574	KNG51574	KNG51574	KNG51574
g6578.t1	KNG51686	5.30487e-117	D-aminoacyl-tRNA deacylase-like superfamily	D-Tyr-tRNA(Tyr) deacylase	D-Tyr-tRNA(Tyr) deacylase	#N/A	#N/A	92.3497	328.176	96.1749	1	183	KNG51686	KNG51686	KNG51686	KNG51686
g5228.t1	KNG52255	0	DAMP1, SANT/Myb-like domain	SANT/Myb-like domain of DAMP1	Protein kinase domain	#N/A	#N/A	92.7176	932.554	93.6057	2	558	KNG52255	KNG52255	KNG52255	KNG52255
g3265.t1	KNG46579	9.07056e-110	DapA-like	Dihydrodipicolinate synthetase family	Dihydrodipicolinate synthetase family	#N/A	#N/A	50.289	322.783	64.4509	8	346	KNG46579	KNG46579	KNG46579	KNG46579
g6349.t1	KNG49151	0	DapA-like	Dihydrodipicolinate synthetase family	Dihydrodipicolinate synthetase family	#N/A	#N/A	90.3727	578.941	93.1677	8	309	KNG49151	KNG49151	KNG49151	KNG49151
g6846.t1	KNG46579	0	DapA-like	Dihydrodipicolinate synthetase family	Dihydrodipicolinate synthetase family	#N/A	#N/A	93.9058	689.108	97.5069	8	361	KNG46579	KNG46579	KNG46579	KNG46579
g754.t1	KNG48257	0	DapA-like	Dihydrodipicolinate synthetase family	Dihydrodipicolinate synthetase family	#N/A	#N/A	95.5128	622.468	98.7179	7	312	KNG48257	KNG48257	KNG48257	KNG48257
g6482.t1	KNG52735	0	DapA-like	Dihydrodipicolinate synthetase family	Dihydrodipicolinate synthetase family	#N/A	#N/A	95.5414	622.468	98.4076	8	323	KNG52735	KNG52735	KNG52735	KNG48257
g4043.t1	KNG48461	0	DapA-like	Dihydrodipicolinate synthetase family	Dihydrodipicolinate synthetase family	#N/A	#N/A	97.8593	628.632	99.0826	8	327	KNG48461	KNG48461	KNG48461	KNG48461
g351.t1	KNG46881	0	DASH complex subunit Ask1	DASH complex subunit Ask1	DASH complex subunit Ask1	#N/A	#N/A	96.3351	622.083	98.6911	1	382	KNG46881	KNG46881	KNG46881	KNG46881
g588.t1	KNG47132	6.11942e-51	DASH complex subunit Dad1	DASH complex subunit Dad1	DASH complex subunit Dad1	#N/A	#N/A	93.75	154.836	95	1	80	KNG47132	KNG47132	KNG47132	KNG47132
g197.t1	KNG49707	3.62971e-27	DASH complex subunit Dad4	DASH complex subunit Dad4	DASH complex subunit Dad4	#N/A	#N/A	100	91.6633	100	1	44	KNG49707	KNG49707	KNG49707	KNG49707
g6263.t1	KNG47668	3.94918e-84	DASH complex subunit Dam1	DASH complex subunit Dam1	DASH complex subunit Dam1	#N/A	#N/A	93.7008	248.054	96.063	1	127	KNG47668	KNG47668	KNG47668	KNG47668
g2048.t1	KNG50221	9.14749e-47	DASH complex subunit Hsk3-like	DASH complex subunit Hsk3 like	DASH complex subunit Hsk3 like	#N/A	#N/A	95.7447	143.665	96.8085	1	94	KNG50221	KNG50221	KNG50221	KNG50221
g3489.t1	KNG44281	5.26746e-110	DASH complex subunit Spc19	Spc19	Spc19	#N/A	#N/A	98.125	310.842	98.125	1	160	KNG44281	KNG44281	KNG44281	KNG44281
g6653.t1	KNG44351	4.52887e-37	DASH complex subunit Spc34	DASH complex subunit Spc34	DASH complex subunit Spc34	#N/A	#N/A	88.9764	127.102	92.126	1	127	KNG44351	KNG44351	KNG44351	KNG44351
g2340.t1	KNG51916	0	Dbl homology (DH) domain	RhoGEF domain	Shwachman-Bodian-Diamond syndrome (SBDS) protein	#N/A	#N/A	87.5254	1670.21	91.6836	1	986	KNG51916	KNG51916	KNG51916	KNG51916
g5582.t1	KNG46448	0	Dbl homology (DH) domain	RhoGEF domain	Pleckstrin homology domain	#N/A	#N/A	95.4762	2328.13	96.5873	5	1260	KNG46448	KNG46448	KNG46448	KNG46448
g118.t1	KNG46970	0	Dbl homology (DH) domain superfamily	RhoGEF domain	RhoGEF domain	#N/A	#N/A	95.3986	2837.37	97.4076	1	1542	KNG46970	KNG46970	KNG46970	KNG46970
g5712.t1	KNG51388	4.91088e-174	DC-UbP/UBTD2, N-terminal domain superfamily	Ubiquitin-binding domain	Ubiquitin-binding domain	#N/A	#N/A	86.3481	481.485	89.4198	1	286	KNG51388	KNG51388	KNG51388	KNG51388
g4233.t1	KNG44751	3.32552e-45	DDE superfamily endonuclease domain	DDE superfamily endonuclease	DDE superfamily endonuclease	#N/A	#N/A	42.1875	166.007	57.8125	10	290	KNG44751	KNG52546	KNG52546	KNG52877
g8669.t1	KNG44751	2.95656e-33	DDE superfamily endonuclease domain	DDE superfamily endonuclease	DDE superfamily endonuclease	#N/A	#N/A	42.8571	132.88	63.4921	20	221	KNG44751	KNG49746	KNG49746	KNG49746
g698.t1	KNG44751	3.93257e-95	DDE superfamily endonuclease domain	DDE superfamily endonuclease	DDE superfamily endonuclease	#N/A	#N/A	43.9776	313.538	63.0252	10	380	KNG44751	KNG44751	KNG44751	KNG50823
g9135.t1	KNG52546	4.08132e-30	DDE superfamily endonuclease domain	gag-polypeptide of LTR copia-type	DDE superfamily endonuclease	#N/A	#N/A	45	116.701	63.3333	10	197	KNG52546	KNG46897	KNG46897	KNG52546
g8200.t1	KNG44751	2.2391e-67	DDE superfamily endonuclease domain	DDE superfamily endonuclease	DDE superfamily endonuclease	#N/A	#N/A	47.4453	224.557	68.6131	10	252	KNG44751	KNG49746	KNG49746	KNG44751
g6185.t1	KNG44751	2.21628e-48	DDE superfamily endonuclease domain	DDE superfamily endonuclease	DDE superfamily endonuclease	#N/A	#N/A	48.6301	170.244	71.4286	10	252	KNG44751	KNG49746	KNG45926	KNG44751
g9140.t1	KNG52546	1.67461e-38	DDE superfamily endonuclease domain	DDE superfamily endonuclease	DDE superfamily endonuclease	#N/A	#N/A	49.1803	131.724	61.4379	10	172	KNG52546	KNG46897	KNG52546	KNG52877
g3292.t1	KNG52546	2.22718e-43	DDE superfamily endonuclease domain	DDE superfamily endonuclease	DDE superfamily endonuclease	#N/A	#N/A	50	147.132	65	10	235	KNG52546	KNG46897	KNG46897	KNG44751
g9085.t1	KNG44751	3.6697e-41	DDE superfamily endonuclease domain	DDE superfamily endonuclease	DDE superfamily endonuclease	#N/A	#N/A	50.7042	146.747	61.9718	10	250	KNG52546	KNG46897	KNG46897	KNG44751
g9215.t1	KNG44751	6.37473e-64	DDE superfamily endonuclease domain	DDE superfamily endonuclease	DDE superfamily endonuclease	#N/A	#N/A	51.0638	212.231	69.5312	10	255	KNG44751	KNG46179	KNG49746	KNG52877
g2642.t1	KNG44751	6.95561e-93	DDE superfamily endonuclease domain	DDE superfamily endonuclease	DDE superfamily endonuclease	#N/A	#N/A	53.4247	294.664	74.6575	10	379	KNG44751	KNG49746	KNG49746	KNG44751
g9047.t1	KNG52870	3.8483e-145	DDE superfamily endonuclease domain	DDE superfamily endonuclease	DDE superfamily endonuclease	#N/A	#N/A	53.4722	429.483	72.8448	10	452	KNG52870	KNG45926	KNG52878	KNG52820
g9237.t1	KNG44751	3.17893e-110	DDE superfamily endonuclease domain	DDE superfamily endonuclease	DDE superfamily endonuclease	#N/A	#N/A	55.1724	342.428	71.7241	10	362	KNG44751	KNG49746	KNG49746	KNG44751
g9265.t1	KNG44751	2.20204e-85	DDE superfamily endonuclease domain	DDE superfamily endonuclease	DDE superfamily endonuclease	#N/A	#N/A	55.3991	267.7	72.7891	10	219	KNG44751	KNG44751	KNG49746	KNG52877
g9070.t1	KNG52877	1.60924e-118	DDE superfamily endonuclease domain	DDE superfamily endonuclease	DDE superfamily endonuclease	#N/A	#N/A	56.1475	355.91	77.8689	10	384	KNG52877	KNG52819	KNG52819	KNG52820
g9254.t1	KNG52877	9.19268e-93	DDE superfamily endonuclease domain	DDE superfamily endonuclease	DDE superfamily endonuclease	#N/A	#N/A	56.7442	280.796	74.8837	10	250	KNG52877	KNG47791	KNG47791	KNG52877
g243.t1	KNG44751	3.51997e-85	DDE superfamily endonuclease domain	DDE superfamily endonuclease	DDE superfamily endonuclease	#N/A	#N/A	57.2414	273.478	74.4828	10	231	KNG44751	KNG49746	KNG49746	KNG52877
g9264.t1	KNG44751	1.38407e-87	DDE superfamily endonuclease domain	DDE superfamily endonuclease	DDE superfamily endonuclease	#N/A	#N/A	57.3643	278.485	71.3178	10	268	KNG44751	KNG49746	KNG49746	KNG44751
g9098.t1	KNG44751	1.2365e-53	DDE superfamily endonuclease domain	DDE superfamily endonuclease	DDE superfamily endonuclease	#N/A	#N/A	58.9286	179.874	76.7857	10	166	KNG44751	KNG49746	KNG49746	KNG45920
g8854.t1	KNG48773	5.42142e-68	DDE superfamily endonuclease domain	DDE superfamily endonuclease	#N/A	#N/A	#N/A	61.1429	211.075	74.2857	10	262	KNG48773	KNG48773	KNG48773	KNG44751
g7281.t1	KNG46883	1.05325e-59	DDE superfamily endonuclease domain	DDE superfamily endonuclease	Flavin-binding monooxygenase-like	#N/A	#N/A	71.2195	200.29	76.5854	10	320	KNG44891	KNG44891	KNG44891	KNG52820
g8857.t1	KNG52870	0	DDE superfamily endonuclease domain	DDE superfamily endonuclease	DDE superfamily endonuclease	#N/A	#N/A	72.1578	583.178	89.3617	15	431	KNG52870	KNG52870	KNG52819	KNG52870
g9227.t1	KNG44751	1.9205e-68	DDE superfamily endonuclease domain	DDE superfamily endonuclease	DDE superfamily endonuclease	#N/A	#N/A	74.6667	222.631	86.6667	10	204	KNG44751	KNG51515	KNG51515	KNG52870
g9190.t1	KNG44751	7.39648e-58	DDE superfamily endonuclease domain	DDE superfamily endonuclease	DDE superfamily endonuclease	#N/A	#N/A	78.7234	192.2	92.5532	10	185	KNG44751	KNG46179	KNG46179	KNG45920
g8798.t1	KNG44751	6.45731e-123	DDE superfamily endonuclease domain	DDE superfamily endonuclease	DDE superfamily endonuclease	#N/A	#N/A	82.716	370.933	91.9753	11	234	KNG44751	KNG52546	KNG52546	KNG44751
g8929.t1	KNG44751	2.63303e-90	DDE superfamily endonuclease domain	DDE superfamily endonuclease	DDE superfamily endonuclease	#N/A	#N/A	84.5638	280.026	88.5906	10	187	KNG44751	KNG46897	KNG46897	KNG52819
g9266.t1	KNG44751	7.35033e-90	DDE superfamily endonuclease domain	DDE superfamily endonuclease	DDE superfamily endonuclease	#N/A	#N/A	87.0748	278.485	92.517	10	187	KNG44751	KNG46897	KNG46897	KNG52819
g9113.t1	KNG44751	3.57687e-98	DDE superfamily endonuclease domain	DDE superfamily endonuclease	DDE superfamily endonuclease	#N/A	#N/A	87.6712	310.071	91.7808	10	433	KNG44751	KNG51515	KNG51515	KNG44751
g9189.t1	KNG44751	1.34818e-69	DDE superfamily endonuclease domain	DDE superfamily endonuclease	DDE superfamily endonuclease	#N/A	#N/A	88.2979	228.794	95.7447	10	231	KNG44751	KNG46179	KNG46179	KNG52877
g5062.t1	KNG49648	0	DDE superfamily endonuclease domain	DDE superfamily endonuclease	Peptidase family M28	#N/A	#N/A	88.8252	562.762	95.1289	10	349	KNG49648	KNG49648	KNG49648	KNG49648
g8777.t1	KNG46758	2.94851e-117	DDE superfamily endonuclease domain	DDE superfamily endonuclease	Reverse transcriptase (RNA-dependent DNA polymerase)	#N/A	#N/A	92.5581	377.867	94.8837	10	345	KNG46758	KNG46758	KNG46758	KNG44751
g1585.t1	KNG52273	0	dDENN domain	uDENN domain	dDENN domain	#N/A	#N/A	96.0784	2061.19	97.5936	2	1106	KNG52273	KNG52273	KNG52273	KNG52273
g947.t1	KNG44089	0	DDH domain	DHH family	DHH family	#N/A	#N/A	93.3921	745.347	96.696	2	454	KNG44089	KNG44089	KNG44089	KNG44089
g7657.t1	KNG48662	0	DDHD domain	DDHD domain	DDHD domain	#N/A	#N/A	85.7449	1426.38	88.1029	3	900	KNG48662	KNG48662	KNG48662	KNG48662
g757.t1	KNG48260	0	DDHD domain	DDHD domain	DDHD domain	#N/A	#N/A	94.664	1734.15	96.7391	2	1012	KNG48260	KNG48260	KNG48260	KNG48260
g1140.t1	KNG44421	0	DEAD/DEAH box helicase domain	DEAD/DEAH box helicase	DEAD/DEAH box helicase	#N/A	#N/A	88.0165	976.082	92.4242	10	722	KNG44421	KNG44421	KNG44421	KNG44421
g6557.t1	KNG46360	0	DEAD/DEAH box helicase domain	DEAD/DEAH box helicase	Helicase conserved C-terminal domain	#N/A	#N/A	95.7447	1049.27	97.7087	10	611	KNG46360	KNG46360	KNG46360	KNG46360
g4469.t1	KNG49882	0	DEAD/DEAH box helicase domain	DEAD/DEAH box helicase	Heterokaryon incompatibility protein (HET)	#N/A	#N/A	96.2199	2502.63	97.9381	14	1573	KNG49882	KNG49882	KNG49882	KNG49882
g4402.t1	KNG45451	0	DEAD/DEAH box helicase domain	DEAD/DEAH box helicase	Helicase conserved C-terminal domain	#N/A	#N/A	97.4843	905.59	98.1132	10	477	KNG45451	KNG45451	KNG45451	KNG45451
g420.t1	KNG44826	0	DEAD/DEAH box helicase domain	DEAD/DEAH box helicase	DEAD/DEAH box helicase	#N/A	#N/A	97.5039	1144.8	98.752	10	641	KNG44826	KNG44826	KNG44826	KNG44826
g1184.t1	KNG44138	0	DEAD/DEAH box helicase domain	DEAD/DEAH box helicase	DEAD/DEAH box helicase	#N/A	#N/A	99.7455	779.63	100	10	403	KNG44138	KNG44138	KNG44138	KNG49170
g6224.t1	KNG52127	0	DEAD/DEAH-box helicase, putative	Domain of unknown function (DUF1998)	Domain of unknown function (DUF1998)	#N/A	#N/A	94.5378	2341.23	97.1429	11	1190	KNG52127	KNG52127	KNG52127	KNG52127
g8123.t1	KNG48010	1.8139e-172	Decaprenyl diphosphate synthase-like	Putative undecaprenyl diphosphate synthase	Putative undecaprenyl diphosphate synthase	#N/A	#N/A	75.4286	483.411	78.8571	1	290	KNG48010	KNG48010	KNG48010	KNG48010
g381.t1	KNG51531	0	Decaprenyl diphosphate synthase-like superfamily	Putative undecaprenyl diphosphate synthase	Putative undecaprenyl diphosphate synthase	#N/A	#N/A	84.3305	561.222	86.3248	1	351	KNG51531	KNG51531	KNG51531	KNG51531
g5706.t1	KNG51604	2.01088e-86	Dehydroquinase, class II	Dehydroquinase class II	Dehydroquinase class II	#N/A	#N/A	93.0556	248.825	95.8333	1	144	KNG51604	KNG51604	KNG51604	KNG51604
g5820.t1	KNG48640	0	Delta-1-pyrroline-5-carboxylate dehydrogenase	Aldehyde dehydrogenase family	GNL3L/Grn1 putative GTPase	#N/A	#N/A	98.2877	1119.76	99.4863	10	584	KNG48640	KNG48640	KNG48640	KNG48640
g3514.t1	KNG43963	0	Delta-aminolevulinic acid dehydratase	Delta-aminolevulinic acid dehydratase	Delta-aminolevulinic acid dehydratase	#N/A	#N/A	96.2766	686.411	96.2766	1	364	KNG43963	KNG43963	KNG43963	KNG43963
g2274.t1	KNG47386	0	DeoC/FbaB/ lacD aldolase	DeoC/LacD family aldolase	DeoC/LacD family aldolase	#N/A	#N/A	94.0568	663.685	96.6408	1	387	KNG47386	KNG47386	KNG47386	KNG47386
g2401.t1	KNG45152	0	Deoxyhypusine synthase	Deoxyhypusine synthase	ICP0-binding domain of Ubiquitin-specific protease 7	#N/A	#N/A	97.5831	677.937	98.7915	1	331	KNG45152	KNG45152	KNG45152	KNG45152
g5932.t1	KNG44607	2.29531e-100	Deoxyuridine triphosphate nucleotidohydrolase	dUTPase	dUTPase	#N/A	#N/A	82.4268	290.426	89.9582	1	239	KNG44607	KNG44607	KNG44607	KNG44607
g585.t1	KNG47135	0	DEP domain	Domain found in Dishevelled, Egl-10, and Pleckstrin (DEP)	Domain found in Dishevelled, Egl-10, and Pleckstrin (DEP)	#N/A	#N/A	91.0714	3380.88	93.645	1	1853	KNG47135	KNG47135	KNG47135	KNG47135
g4881.t1	KNG47753	3.78132e-128	Dephospho-CoA kinase	Dephospho-CoA kinase	Dephospho-CoA kinase	#N/A	#N/A	96.3731	394.045	98.4456	1	193	KNG47753	KNG47753	KNG47753	KNG47753
g5322.t1	KNG52433	0	DhaK domain	Dak1 domain	Dak1 domain	#N/A	#N/A	93.5811	1109.75	96.9595	2	592	KNG52433	KNG52433	KNG52433	KNG52433
g1864.t1	KNG45722	0	DhaL domain	Dak1 domain	Dak1 domain	#N/A	#N/A	95.2297	889.797	97.8799	2	574	KNG45722	KNG45722	KNG45722	KNG52433
g3264.t1	KNG45722	0	DhaL domain superfamily	Dak1 domain	Dak1 domain	#N/A	#N/A	54.8276	528.094	72.2414	2	587	KNG45722	KNG45722	KNG45722	KNG52433
g2.t1	KNG49705	4.80688e-134	DHAP synthase, class 1	DAHP synthetase I family	DAHP synthetase I family	#N/A	#N/A	58.5366	387.111	76.8293	3	334	KNG49705	KNG49705	KNG49705	KNG49007
g193.t1	KNG49705	0	DHAP synthase, class 1	DAHP synthetase I family	DAHP synthetase I family	#N/A	#N/A	96.3158	728.013	96.8421	3	375	KNG49705	KNG49705	KNG49705	KNG49705
g1880.t1	KNG49007	0	DHAP synthase, class 1	DAHP synthetase I family	DAHP synthetase I family	#N/A	#N/A	99.1979	770.77	100	3	374	KNG49007	KNG49007	KNG49007	KNG49007
g4851.t1	KNG51098	0	DHH phosphoesterase superfamily	#N/A	Glycosyl hydrolase family 85	#N/A	GH85	90.4762	641.728	93.8375	1	357	KNG51098	KNG51098	KNG51098	KNG51098
g785.t1	KNG51826	0	DHHA2 domain superfamily	DHHA2 domain	DHH family	#N/A	#N/A	91.2281	760.755	95.4887	2	399	KNG51826	KNG51826	KNG51826	KNG51826
g164.t1	KNG51432	0	DHS-like NAD/FAD-binding domain superfamily	Sir2 family	Phosphatidylinositol-specific phospholipase C, X domain	#N/A	#N/A	92.261	1046.57	95.2959	5	657	KNG51432	KNG51432	KNG51432	KNG51432
g2779.t1	KNG48471	0	DHS-like NAD/FAD-binding domain superfamily	Thiamine pyrophosphate enzyme, C-terminal TPP binding domain	Thiamine pyrophosphate enzyme, C-terminal TPP binding domain	#N/A	#N/A	93.2927	899.042	97.3577	3	492	KNG48471	KNG48471	KNG48471	KNG48471
g2212.t1	KNG49918	0	DHS-like NAD/FAD-binding domain superfamily	Thiamine pyrophosphate enzyme, central domain	Thiamine pyrophosphate enzyme, N-terminal TPP binding domain	#N/A	#N/A	95.7346	793.497	97.8673	1	422	KNG49918	KNG49918	KNG49918	KNG49918
g2545.t1	KNG51265	0	DHS-like NAD/FAD-binding domain superfamily	Sir2 family	Sir2 family	#N/A	#N/A	95.7404	830.861	97.7688	4	493	KNG51265	KNG51265	KNG51265	KNG51265
g3859.t1	KNG49159	0	Diacylglycerol acyltransferase	Diacylglycerol acyltransferase	Diacylglycerol acyltransferase	#N/A	#N/A	82.6172	846.655	85.9375	1	509	KNG49159	KNG49159	KNG49159	KNG49159
g6762.t1	KNG46935	0	Diacylglycerol kinase, catalytic domain	Diacylglycerol kinase catalytic domain	Diacylglycerol kinase catalytic domain	#N/A	#N/A	84.9642	744.191	90.6921	1	419	KNG46935	KNG46935	KNG46935	KNG46935
g3635.t1	KNG48722	0	Diacylglycerol kinase, catalytic domain	Diacylglycerol kinase catalytic domain	Diacylglycerol kinase catalytic domain	#N/A	#N/A	91.2791	992.645	94.7674	1	514	KNG48722	KNG48722	KNG48722	KNG48722
g7976.t1	KNG47994	0	Digestive organ expansion factor, predicted	Utp25, U3 small nucleolar RNA-associated SSU processome protein 25	Utp25, U3 small nucleolar RNA-associated SSU processome protein 25	#N/A	#N/A	90.7812	1198.73	95.4688	1	640	KNG47994	KNG47994	KNG47994	KNG47994
g7135.t1	KNG45367	3.35187e-155	Dihydrofolate reductase domain	Dihydrofolate reductase	Dihydrofolate reductase	#N/A	#N/A	84.1463	429.869	91.4634	1	239	KNG45367	KNG45367	KNG45367	KNG45367
g401.t1	KNG44811	1.92658e-145	Dihydrofolate reductase-like domain superfamily	RibD C-terminal domain	RibD C-terminal domain	#N/A	#N/A	89.3004	407.142	93.0041	1	241	KNG44811	KNG44811	KNG44811	KNG44811
g2512.t1	KNG50587	0	Dihydrolipoamide dehydrogenase	Pyridine nucleotide-disulphide oxidoreductase	Pyridine nucleotide-disulphide oxidoreductase	#N/A	#N/A	96.0396	952.199	97.4257	2	505	KNG50587	KNG50587	KNG50587	KNG50587
g137.t1	KNG45245	1.97228e-177	Dihydroneopterin aldolase/epimerase domain	Dihydroneopterin aldolase	Dihydroneopterin aldolase	#N/A	#N/A	89.0566	487.649	93.2075	1	265	KNG45245	KNG45245	KNG45245	KNG45245
g6159.t1	KNG45051	0	Dihydroorotase homodimeric type	#N/A	#N/A	#N/A	#N/A	93.0233	746.503	95.8656	1	386	KNG45051	KNG45051	KNG45051	KNG45051
g148.t1	KNG51422	1.15019e-156	Dihydroorotate dehydrogenase domain	Dihydroorotate dehydrogenase	Inositol polyphosphate kinase	#N/A	#N/A	83.7758	485.337	89.6755	1	339	KNG51422	KNG51422	KNG51422	KNG51422
g4615.t1	KNG52171	1.19659e-166	Dihydropteroate synthase	Pterin binding enzyme	7,8-dihydro-6-hydroxymethylpterin-pyrophosphokinase (HPPK)	#N/A	#N/A	89.4161	465.692	94.8905	1	274	KNG52171	KNG52171	KNG52171	KNG52171
g6102.t1	KNG46193	0	Dihydroxy-acid/6-phosphogluconate dehydratase, conserved site	Dehydratase family	Dehydratase family	#N/A	#N/A	98.8353	1132.09	99.5008	2	601	KNG46193	KNG46193	KNG46193	KNG46193
g4265.t1	KNG47008	1.29821e-76	Dim1 family	Mitosis protein DIM1	Mitosis protein DIM1	#N/A	#N/A	81.0606	227.254	87.1212	2	143	KNG47008	KNG47008	KNG47008	KNG51679
g6603.t1	KNG51679	3.64784e-86	Dim1 family	Mitosis protein DIM1	Ribosomal protein L35Ae	#N/A	#N/A	100	259.996	100	2	130	KNG51679	KNG51679	KNG51679	KNG47008
g6404.t1	KNG44644	3.62467e-10	Dimeric alpha-beta barrel	Antibiotic biosynthesis monooxygenase	Antibiotic biosynthesis monooxygenase	#N/A	#N/A	31.7647	51.2174	58.8235	1	82	KNG44644	KNG44644	KNG44644	KNG44644
g3804.t1	KNG44751	3.34958e-151	Dimeric alpha-beta barrel	DDE superfamily endonuclease	DDE superfamily endonuclease	#N/A	#N/A	71.875	451.055	81.7073	11	380	KNG44751	KNG44142	KNG49746	KNG52877
g2449.t1	KNG44644	3.16777e-62	Dimeric alpha-beta barrel	Antibiotic biosynthesis monooxygenase	Antibiotic biosynthesis monooxygenase	#N/A	#N/A	83.3333	183.726	91.6667	1	107	KNG44644	KNG44644	KNG44644	KNG44644
g8508.t1	KNG46259	1.37748e-66	Dimeric alpha-beta barrel	EthD domain	Pyoverdine/dityrosine biosynthesis protein	#N/A	#N/A	89.4309	211.46	94.3089	2	124	KNG46259	KNG46259	KNG46259	KNG49418
g6215.t1	KNG50708	3.95957e-81	Dimeric alpha-beta barrel	#N/A	#N/A	#N/A	#N/A	93.3333	232.646	95	1	118	KNG50708	KNG50708	KNG50708	KNG50708
g6029.t1	KNG48606	4.96931e-115	DinB/YfiT-like putative metalloenzymes	Domain of unknown function (DUF1993)	Domain of unknown function (DUF1993)	#N/A	#N/A	84.8315	323.168	93.2584	3	178	KNG48606	KNG48606	KNG48606	KNG48606
g3665.t1	KNG48706	0	Dipeptidyl-peptidase 3	Peptidase family M49	NADH:flavin oxidoreductase / NADH oxidase family	#N/A	#N/A	92.6389	1393.64	95.9722	1	720	KNG48706	KNG48706	KNG48706	KNG48706
g8368.t1	KNG48895	0	Dipeptidylpeptidase IV, N-terminal domain	Dipeptidyl peptidase IV (DPP IV) N-terminal region	Dipeptidyl peptidase IV (DPP IV) N-terminal region	#N/A	#N/A	95.3947	1504.58	97.6316	2	760	KNG48895	KNG48895	KNG48895	KNG48895
g3535.t1	KNG49236	0	Diphthamide synthase domain	Endoribonuclease L-PSP	Diphthamide synthase	#N/A	#N/A	84.2318	1184.09	88.9488	1	740	KNG49236	KNG49236	KNG49236	KNG49236
g7565.t1	KNG45897	0	Diphthamide synthesis DPH1/DPH2	Putative diphthamide synthesis protein	Lysophospholipase catalytic domain	#N/A	CE1	84.0871	902.508	88.6097	2	590	KNG45897	KNG45897	KNG45897	KNG45897
g8489.t1	KNG50106	0	Diphthamide synthesis DPH1/DPH2	Putative diphthamide synthesis protein	Putative diphthamide synthesis protein	#N/A	#N/A	95.3684	948.732	97.6842	2	475	KNG50106	KNG50106	KNG50106	KNG50106
g2026.t1	KNG50126	0	Disintegrin domain	Metallo-peptidase family M12	AMP-binding enzyme	#N/A	#N/A	91.1839	1333.55	95.9698	1	794	KNG50126	KNG50126	KNG50126	KNG50126
g4826.t1	KNG45632	1.42935e-63	D-isomer specific 2-hydroxyacid dehydrogenase, catalytic domain	D-isomer specific 2-hydroxyacid dehydrogenase, catalytic domain	D-isomer specific 2-hydroxyacid dehydrogenase, NAD binding domain	#N/A	#N/A	83.3333	197.593	90.1515	3	132	KNG45632	KNG45632	KNG45632	KNG45632
g5726.t1	KNG44735	0	D-isomer specific 2-hydroxyacid dehydrogenase, catalytic domain	D-isomer specific 2-hydroxyacid dehydrogenase, catalytic domain	D-isomer specific 2-hydroxyacid dehydrogenase, catalytic domain	#N/A	#N/A	89.0339	701.434	94.517	10	383	KNG44735	KNG44735	KNG44735	KNG44735
g3608.t1	KNG48883	0	D-isomer specific 2-hydroxyacid dehydrogenase, catalytic domain	D-isomer specific 2-hydroxyacid dehydrogenase, catalytic domain	D-isomer specific 2-hydroxyacid dehydrogenase, catalytic domain	#N/A	#N/A	89.9705	617.076	93.8053	10	327	KNG48883	KNG48883	KNG48883	KNG48883
g7577.t1	KNG46501	0	D-isomer specific 2-hydroxyacid dehydrogenase, NAD-binding domain	D-isomer specific 2-hydroxyacid dehydrogenase, NAD binding domain	D-isomer specific 2-hydroxyacid dehydrogenase, NAD binding domain	#N/A	#N/A	91.4209	713.375	95.4424	10	373	KNG46501	KNG46501	KNG46501	KNG46501
g3297.t1	KNG48335	0	D-isomer specific 2-hydroxyacid dehydrogenase, NAD-binding domain	D-isomer specific 2-hydroxyacid dehydrogenase, NAD binding domain	D-isomer specific 2-hydroxyacid dehydrogenase, catalytic domain	#N/A	#N/A	96.701	937.947	98.3505	10	482	KNG48335	KNG48335	KNG48335	KNG48335
g5914.t1	KNG50831	0	D-isomer specific 2-hydroxyacid dehydrogenase, NAD-binding domain conserved site	D-isomer specific 2-hydroxyacid dehydrogenase, catalytic domain	HIM1	#N/A	#N/A	92.236	991.104	94.7205	10	560	KNG50831	KNG50832	KNG50832	KNG50831
g4068.t1	KNG46287	0	D-isomer specific 2-hydroxyacid dehydrogenase, NAD-binding domain conserved site 1	D-isomer specific 2-hydroxyacid dehydrogenase, NAD binding domain	D-isomer specific 2-hydroxyacid dehydrogenase, NAD binding domain	#N/A	#N/A	96.4179	673.7	99.7015	10	335	KNG46287	KNG46287	KNG46287	KNG46287
g7395.t1	KNG44491	0	DMAP1-binding domain	DMAP1-binding Domain	AMP-binding enzyme	#N/A	#N/A	92.9881	3350.84	94.4984	1	1851	KNG44491	KNG44491	KNG44491	KNG44491
g5442.t1	KNG44462	0	DML1/Misato, tubulin domain	Tubulin domain	Tubulin domain	#N/A	#N/A	93.4524	958.362	97.4206	1	504	KNG44462	KNG44462	KNG44462	KNG44462
g1194.t1	KNG44132	2.58215e-130	DNA binding HTH domain, AraC-type	Bacterial regulatory helix-turn-helix proteins, AraC family	Bacterial regulatory helix-turn-helix proteins, AraC family	#N/A	#N/A	73.1618	368.622	80.5147	1	267	KNG44132	KNG44132	KNG44132	KNG44132
g8347.t1	KNG52546	1.39832e-43	DNA binding HTH domain, Psq-type	helix-turn-helix, Psq domain	DDE superfamily endonuclease	#N/A	#N/A	52.0548	151.369	67.1233	15	313	KNG52546	KNG44751	KNG44751	KNG46897
g9136.t1	KNG44751	1.61503e-124	DNA binding HTH domain, Psq-type	helix-turn-helix, Psq domain	DDE superfamily endonuclease	#N/A	#N/A	59.589	383.259	76.7123	10	434	KNG44751	KNG49746	KNG49746	KNG44751
g8864.t1	KNG44751	0	DNA binding HTH domain, Psq-type	helix-turn-helix, Psq domain	DDE superfamily endonuclease	#N/A	#N/A	82.2835	550.821	90.9449	11	417	KNG44751	KNG52546	KNG52546	KNG44751
g5434.t1	KNG44524	0	DNA binding HTH domain, Psq-type	helix-turn-helix, Psq domain	Cytochrome P450	#N/A	#N/A	95.1276	880.552	96.0557	10	499	KNG44524	KNG44751	KNG44751	KNG44327
g998.t1	KNG51403	0	DNA double-strand break repair protein Mre11	Mre11 DNA-binding presumed domain	Mre11 DNA-binding presumed domain	#N/A	#N/A	92.3592	1194.1	95.7105	1	745	KNG51403	KNG51403	KNG51403	KNG51403
g4791.t1	KNG51109	0	DNA endonuclease Ctp1, C-terminal	DNA repair protein endonuclease SAE2/CtIP C-terminus	DNA repair protein endonuclease SAE2/CtIP C-terminus	#N/A	#N/A	81.9602	1161.36	88.0682	1	704	KNG51109	KNG51109	KNG51109	KNG51109
g1010.t1	KNG44602	0	DNA glycosylase	8-oxoguanine DNA glycosylase, N-terminal domain	HhH-GPD superfamily base excision DNA repair protein	#N/A	#N/A	93.4605	615.92	96.7302	1	367	KNG44602	KNG44602	KNG44602	KNG44602
g7950.t1	KNG52232	0	DNA helicase, ATP-dependent, RecQ type	Helicase conserved C-terminal domain	RecQ zinc-binding	#N/A	#N/A	87.6217	1272.69	91.6551	10	719	KNG52232	KNG52232	KNG52232	KNG52232
g5862.t1	KNG46139	0	DNA ligase, ATP-dependent, central	ATP dependent DNA ligase domain	ATP dependent DNA ligase domain	#N/A	#N/A	76.2222	712.605	83.5556	1	450	KNG46139	KNG46139	KNG46139	KNG46139
g2591.t1	KNG45698	0	DNA ligase, ATP-dependent, central	ATP dependent DNA ligase domain	DNA ligase N terminus	#N/A	#N/A	92.3464	1892.86	95.8711	4	993	KNG45698	KNG45698	KNG45698	KNG45698
g1819.t1	KNG48680	0	DNA ligase, ATP-dependent, conserved site	DNA ligase N terminus	DNA ligase N terminus	#N/A	#N/A	94.8396	1351.27	97.8022	5	717	KNG48680	KNG48680	KNG48680	KNG48680
g2008.t1	KNG47692	0	DNA ligase, ATP-dependent, N-terminal domain superfamily	DNA ligase N terminus	ATP dependent DNA ligase domain	#N/A	#N/A	89.4857	1501.49	91.5429	5	869	KNG47692	KNG47692	KNG47692	KNG47692
g160.t1	KNG51430	0	DNA methylase, N-6 adenine-specific, conserved site	#N/A	GDSL-like Lipase/Acylhydrolase family	#N/A	CE12	94.3158	920.228	97.4737	1	475	KNG51430	KNG51430	KNG51430	KNG51430
g1893.t1	KNG49018	0	DNA mismatch repair protein MutS, connector domain	MutS domain II	MutS domain III	#N/A	#N/A	80.9313	1395.95	84.2572	7	902	KNG49018	KNG49018	KNG49018	KNG49018
g5119.t1	KNG49100	0	DNA mismatch repair protein MutS, C-terminal	MutS domain V	MutS family domain IV	#N/A	#N/A	94.382	1935.61	97.4719	7	1068	KNG49100	KNG49100	KNG49100	KNG49100
g2622.t1	KNG44708	0	DNA mismatch repair protein MutS, C-terminal	MutS domain V	MutS domain V	#N/A	#N/A	96.0944	2248.4	97.4776	8	1229	KNG44708	KNG44708	KNG44708	KNG44708
g7451.t1	KNG46586	0	DNA mismatch repair protein MutS, N-terminal	MutS domain II	MutS domain V	#N/A	#N/A	86.157	1660.2	90.3926	10	951	KNG46586	KNG46586	KNG46586	KNG46586
g7643.t1	KNG47051	0	DNA mismatch repair protein, S5 domain 2-like	DNA mismatch repair protein, C-terminal domain	DNA mismatch repair protein, C-terminal domain	#N/A	#N/A	92.4658	1280.77	95.2055	4	730	KNG47051	KNG47051	KNG47051	KNG47051
g51.t1	KNG52787	0	DNA photolyase, N-terminal	DNA photolyase	FAD binding domain of DNA photolyase	#N/A	#N/A	89.7476	1211.82	95.5836	5	634	KNG52787	KNG52787	KNG52787	KNG52787
g1883.t1	KNG49010	0	DNA polymerase alpha/epsilon, subunit B	DNA polymerase alpha/epsilon subunit B	DNA polymerase alpha/epsilon subunit B	#N/A	#N/A	89.234	851.277	91.5114	1	483	KNG49010	KNG49010	KNG49010	KNG49010
g1099.t1	KNG48086	0	DNA polymerase alpha/epsilon, subunit B	DNA polymerase alpha/epsilon subunit B	DNA polymerase alpha/epsilon subunit B	#N/A	#N/A	95.3347	793.882	97.3631	1	493	KNG48086	KNG48086	KNG48086	KNG48086
g5345.t1	KNG52462	0	DNA polymerase alpha/epsilon, subunit B	DNA polymerase alpha/epsilon subunit B	UBA-like domain	#N/A	#N/A	96.5318	1348.57	98.4104	1	692	KNG52462	KNG52462	KNG52462	KNG52462
g112.t1	KNG47013	3.89497e-122	DNA polymerase delta, subunit 4	DNA polymerase delta, subunit 4	DNA polymerase delta, subunit 4	#N/A	#N/A	89.8477	342.428	93.9086	1	197	KNG47013	KNG47013	KNG47013	KNG47013
g2459.t1	KNG47259	0	DNA polymerase IV	impB/mucB/samB family	impB/mucB/samB family C-terminal domain	#N/A	#N/A	92.6045	1100.89	95.1768	3	622	KNG47259	KNG47259	KNG47259	KNG47259
g1307.t1	KNG51494	0	DNA polymerase lambda lyase domain superfamily	DNA polymerase beta palm	DNA polymerase beta thumb	#N/A	#N/A	79.7484	1278.46	86.7925	2	779	KNG51494	KNG51494	KNG51494	KNG51494
g3218.t1	KNG48193	0	DNA polymerase lambda lyase domain superfamily	Fingers domain of DNA polymerase lambda	Fingers domain of DNA polymerase lambda	#N/A	#N/A	85.452	1198.34	91.3842	2	708	KNG48193	KNG48193	KNG48193	KNG48193
g5304.t1	KNG51572	2.33199e-53	DNA polymerase subunit Cdc27	DNA polymerase subunit Cdc27	DNA polymerase subunit Cdc27	#N/A	#N/A	83.1579	171.014	92.6316	1	95	KNG51572	KNG51572	KNG51572	KNG51572
g1437.t1	KNG45762	0	DNA polymerase, palm domain superfamily	DNA polymerase family B	DNA polymerase family B	#N/A	#N/A	91.0314	2044.24	92.5561	3	1115	KNG45762	KNG45762	KNG45762	KNG45762
g4001.t1	KNG50005	0	DNA polymerase, Y-family, little finger domain	impB/mucB/samB family C-terminal domain	BRCA1 C Terminus (BRCT) domain	#N/A	#N/A	79.8995	600.127	88.9447	1	397	KNG50005	KNG50005	KNG50005	KNG50005
g4073.t1	KNG46290	0	DNA polymerase, Y-family, little finger domain	impB/mucB/samB family C-terminal domain	impB/mucB/samB family C-terminal domain	#N/A	#N/A	91.0819	1223.76	93.7135	5	683	KNG46290	KNG46290	KNG46290	KNG46290
g1464.t1	KNG48112	0	DNA polymerase, Y-family, little finger domain superfamily	DNA repair protein REV1 C-terminal domain	impB/mucB/samB family C-terminal domain	#N/A	#N/A	87.0787	1836.23	93.1648	4	1068	KNG48112	KNG48112	KNG48112	KNG48112
g2628.t1	KNG44711	0	DNA primase, large subunit, eukaryotic	Eukaryotic and archaeal DNA primase, large subunit	Haloacid dehalogenase-like hydrolase	#N/A	#N/A	97.1061	637.876	99.3569	2	311	KNG44711	KNG44711	KNG44711	KNG44711
g1456.t1	KNG48105	0	DNA primase, small subunit, eukaryotic/archaeal	DNA primase small subunit	DNA primase small subunit	#N/A	#N/A	90.8184	879.011	92.8144	1	498	KNG48105	KNG48105	KNG48105	KNG48105
g5561.t1	KNG50341	6.9479e-129	DNA recombination and repair protein Rad51-like, C-terminal	Rad51	Rad51	#N/A	#N/A	74.3333	377.096	80.6667	1	289	KNG50341	KNG50341	KNG50341	KNG50341
g288.t1	KNG48851	0	DNA recombination and repair protein Rad51-like, C-terminal	Rad51	Helix-hairpin-helix domain	#N/A	#N/A	88.1818	527.324	89.3939	2	329	KNG48851	KNG48851	KNG48851	KNG48851
g5845.t1	KNG52069	0	DNA recombination and repair protein RecA-like, ATP-binding domain	KaiC	Rad51	#N/A	#N/A	89.6875	588.186	93.4375	1	320	KNG52069	KNG52069	KNG52069	KNG52069
g1280.t1	KNG45137	0	DNA repair protein, Swi5	Swi5	Swi5	#N/A	#N/A	62.7866	650.588	71.7813	1	554	KNG45137	KNG45137	KNG45137	KNG45137
g366.t1	KNG51541	0	DNA replication checkpoint mediator, MRC1 domain	MRC1-like domain	MRC1-like domain	#N/A	#N/A	88.5296	1680.61	92.5327	1	1294	KNG51541	KNG51541	KNG51541	KNG51541
g2329.t1	KNG48528	0	DNA replication factor Cdt1, C-terminal	DNA replication factor Cdt1 C-terminal domain	DNA replication factor Cdt1 C-terminal domain	#N/A	#N/A	93.634	704.901	96.0212	1	374	KNG48528	KNG48528	KNG48528	KNG48528
g5942.t1	KNG50599	0	DNA replication licensing factor Mcm2	Mini-chromosome maintenance protein 2	Mini-chromosome maintenance protein 2	#N/A	#N/A	99.0991	1360.51	99.3565	7	777	KNG50599	KNG50599	KNG50599	KNG50599
g8856.t1	KNG45953	0	DNA replication licensing factor Mcm3	MCM OB domain	MCM OB domain	#N/A	#N/A	95.7324	1399.03	96.8858	6	851	KNG45953	KNG45953	KNG45953	KNG45953
g2883.t1	KNG51381	0	DNA replication regulator Sld3	DNA replication regulator SLD3	DNA replication regulator SLD3	#N/A	#N/A	88.8764	1485.7	92.5843	1	890	KNG51381	KNG51381	KNG51381	KNG51381
g2511.t1	KNG50587	0	DNA replication/checkpoint protein	DNA replication and checkpoint protein	Pyridine nucleotide-disulphide oxidoreductase	#N/A	#N/A	90.6818	608.986	95	1	440	KNG50587	KNG50587	KNG50587	KNG50587
g8334.t1	KNG44171	0	DNA topoisomerase I	Eukaryotic DNA topoisomerase I, DNA binding fragment	Eukaryotic DNA topoisomerase I, catalytic core	#N/A	#N/A	94.3584	1450.65	95.5752	1	904	KNG44171	KNG44171	KNG44171	KNG44171
g2949.t1	KNG48423	0	DNA topoisomerase, type IA, active site	DNA topoisomerase	DNA topoisomerase	#N/A	#N/A	92.7711	1168.3	94.2771	1	664	KNG48423	KNG48423	KNG48423	KNG48423
g1543.t1	KNG44874	0	DNA topoisomerase, type IIA, subunit B, C-terminal	DNA gyrase B	C-terminal associated domain of TOPRIM	#N/A	#N/A	96.8206	2813.1	97.8404	1	1667	KNG44874	KNG44874	KNG44874	KNG44874
g4830.t1	KNG47368	0	DNA/pantothenate metabolism flavoprotein, C-terminal	DNA / pantothenate metabolism flavoprotein	DNA / pantothenate metabolism flavoprotein	#N/A	#N/A	96.063	687.952	97.1129	1	381	KNG47368	KNG47368	KNG47368	KNG47368
g1572.t1	KNG48212	0	DNA/RNA non-specific endonuclease	DNA/RNA non-specific endonuclease	DNA/RNA non-specific endonuclease	#N/A	#N/A	97.3077	540.421	99.2308	1	260	KNG48212	KNG48212	KNG48212	KNG48212
g7900.t1	KNG45320	0	DNA-binding RFX-type winged-helix domain	RFX DNA-binding domain	RFX DNA-binding domain	#N/A	#N/A	93.7965	1385.16	95.2854	1	806	KNG45320	KNG45320	KNG45320	KNG45320
g3967.t1	KNG49545	0	DNA-directed DNA polymerase, family B	DNA Polymerase alpha zinc finger	DNA polymerase family B	#N/A	#N/A	90.7479	2239.54	92.6754	3	1283	KNG49545	KNG49545	KNG49545	KNG49545
g6318.t1	KNG47363	0	DNA-directed DNA polymerase, family B, exonuclease domain	DNA polymerase family B, exonuclease domain	DNA polymerase family B	#N/A	#N/A	88.3526	2727.58	92.7284	3	1546	KNG47363	KNG47363	KNG47363	KNG47363
g3191.t1	KNG52610	5.55187e-132	DNA-directed RNA polymerase I, subunit RPA34.5	DNA-directed RNA polymerase I subunit RPA34.5	DNA-directed RNA polymerase I subunit RPA34.5	#N/A	#N/A	80.315	416.772	84.5144	1	379	KNG52610	KNG52610	KNG52610	KNG52610
g7364.t1	KNG51674	0	DNA-directed RNA polymerase III subunit RPC1, N-terminal	RNA polymerase Rpb1, domain 3	RNA polymerase Rpb1, domain 4	#N/A	#N/A	98.1004	3021.11	98.711	6	1465	KNG51674	KNG51674	KNG51674	KNG51674
g1231.t1	KNG47820	0	DNA-directed RNA polymerase III subunit RPC4	RNA polymerase III RPC4	RNA polymerase III RPC4	#N/A	#N/A	88.0878	747.273	89.8119	1	628	KNG47820	KNG47820	KNG47820	KNG47820
g8412.t1	KNG47049	0	DNA-directed RNA polymerase III subunit Rpc5	Sin-like protein conserved region	Sin-like protein conserved region	#N/A	#N/A	94.7368	545.814	96.3816	1	303	KNG47049	KNG47049	KNG47049	KNG47049
g8677.t1	KNG49448	3.26774e-114	DNA-directed RNA polymerase III, subunit Rpc31	DNA-directed RNA polymerase III subunit Rpc31	DNA-directed RNA polymerase III subunit Rpc31	#N/A	#N/A	97.5709	327.791	98.7854	1	247	KNG49448	KNG49448	KNG49448	KNG49448
g8984.t1	KNG44157	3.51823e-05	DNA-directed RNA polymerase subunit/transcription factor S	Transcription factor S-II (TFIIS)	Transcription factor S-II (TFIIS)	#N/A	#N/A	45.2381	40.0466	54.7619	1	40	KNG44157	KNG44157	KNG44157	KNG44157
g2109.t1	KNG44157	0.000346715	DNA-directed RNA polymerase subunit/transcription factor S	RNA polymerases M/15 Kd subunit	Transcription factor S-II (TFIIS)	#N/A	#N/A	50	37.3502	63.8889	1	36	KNG44157	KNG44157	KNG44157	KNG44157
g7891.t1	KNG44173	0	DNA-directed RNA polymerase, 30-40kDa subunit, conserved site	RNA polymerase Rpb3/RpoA insert domain	RNA polymerase Rpb3/Rpb11 dimerisation domain	#N/A	#N/A	96.034	715.301	98.5836	2	353	KNG44173	KNG44173	KNG44173	KNG44173
g537.t1	KNG44962	0	DNA-directed RNA polymerase, insert domain superfamily	RNA polymerase Rpb3/RpoA insert domain	RNA polymerase Rpb3/RpoA insert domain	#N/A	#N/A	98.1928	571.237	99.3976	2	332	KNG44962	KNG44962	KNG44962	KNG44962
g6065.t1	KNG51030	0	DNA-directed RNA polymerase, phage-type	DNA-directed RNA polymerase N-terminal	DNA-dependent RNA polymerase	#N/A	#N/A	90.4158	2594.69	94.5032	1	1405	KNG51030	KNG51030	KNG51030	KNG51030
g2804.t1	KNG49042	1.57509e-92	DNA-directed RNA polymerase, RBP11-like dimerisation domain	RNA polymerase Rpb3/Rpb11 dimerisation domain	RNA polymerase Rpb3/Rpb11 dimerisation domain	#N/A	#N/A	98.4375	263.462	99.2188	2	128	KNG49042	KNG49042	KNG49042	KNG49042
g651.t1	KNG45027	0	DNA-directed RNA polymerase, subunit 2	RNA polymerase I, Rpa2 specific domain	RNA polymerase Rpb2, domain 3	#N/A	#N/A	98.2716	2442.54	98.8477	5	1205	KNG45027	KNG45027	KNG45027	KNG45027
g2765.t1	KNG45688	0	DNA-directed RNA polymerase, subunit 2, hybrid-binding domain superfamily	RNA polymerase Rpb2, domain 4	RNA polymerase Rpb2, domain 4	#N/A	#N/A	97.5773	2411.34	98.3292	3	1189	KNG45688	KNG45688	KNG45688	KNG45688
g5094.t1	KNG52718	3.76625e-88	DnaJ domain	DnaJ domain	DnaJ domain	#N/A	#N/A	66.6667	257.684	74.0741	9	201	KNG52718	KNG43977	KNG43977	KNG52718
g3082.t1	KNG49068	9.99717e-113	DnaJ domain	DnaJ domain	Putative GTPase activating protein for Arf	#N/A	#N/A	87.251	342.043	88.8446	10	251	KNG49068	KNG49068	KNG49068	KNG49068
g3138.t1	KNG50228	4.66422e-153	DnaJ domain	DnaJ domain	DnaJ domain	#N/A	#N/A	88.5827	425.246	92.126	5	253	KNG50228	KNG50228	KNG50228	KNG50228
g3459.t1	KNG45875	0	DnaJ domain	DnaJ domain	DnaJ domain	#N/A	#N/A	91.4975	1218.37	94.4162	10	785	KNG45875	KNG45875	KNG45875	KNG45875
g7906.t1	KNG47861	0	DnaJ domain	DnaJ domain	DnaJ domain	#N/A	#N/A	91.5989	591.267	95.664	10	369	KNG47861	KNG47861	KNG47861	KNG47861
g6488.t1	KNG52729	0	DnaJ domain	DnaJ domain	DnaJ domain	#N/A	#N/A	92.8416	813.913	96.7462	10	461	KNG52729	KNG52729	KNG52729	KNG52729
g6502.t1	KNG48479	0	DnaJ domain	DnaJ domain	DnaJ domain	#N/A	#N/A	93.1153	835.869	96.0413	10	581	KNG48479	KNG48479	KNG48479	KNG48479
g8524.t1	KNG52675	5.31679e-171	DnaJ domain	DnaJ domain	DnaJ domain	#N/A	#N/A	94.2652	475.707	96.0573	2	279	KNG52675	KNG52675	KNG52675	KNG52675
g7398.t1	KNG45809	7.19664e-157	DnaJ domain	DnaJ domain	DnaJ central domain	#N/A	#N/A	94.5338	471.085	96.7846	8	348	KNG45809	KNG45809	KNG45809	KNG44381
g3252.t1	KNG51903	0	DnaJ domain	DnaJ domain	Sugar (and other) transporter	#N/A	GH79	94.6108	629.402	96.4072	7	334	KNG51903	KNG51903	KNG51903	KNG51903
g7449.t1	KNG46584	0	DnaJ domain	DnaJ domain	DnaJ domain	#N/A	#N/A	95.107	537.339	95.7187	13	324	KNG46584	KNG46584	KNG46584	KNG46584
g3086.t1	KNG49070	0	DnaJ domain	DnaJ domain	DnaJ domain	#N/A	#N/A	96.8992	760.37	98.9664	4	387	KNG49070	KNG49070	KNG49070	KNG49070
g492.t1	KNG44400	0	DnaJ domain	DnaJ domain	DnaJ domain	#N/A	#N/A	97.2769	1280.39	98.7897	10	661	KNG44400	KNG44400	KNG44400	KNG44400
g3472.t1	KNG52114	0	DnaJ domain	DnaJ domain	DnaJ C terminal domain	#N/A	#N/A	98.2495	768.074	99.5624	10	457	KNG52114	KNG52114	KNG52114	KNG52114
g5595.t1	KNG49904	0	DnaJ domain	DnaJ domain	Ribosome-associated complex head domain	#N/A	#N/A	99.0991	726.472	99.3243	10	444	KNG49904	KNG49904	KNG49904	KNG49904
g8176.t1	KNG47341	0	DnaJ domain	X-domain of DnaJ-containing	X-domain of DnaJ-containing	#N/A	#N/A	99.6241	531.561	100	11	266	KNG47341	KNG47341	KNG47341	KNG47341
g3683.t1	KNG44803	0	DnaJ homologue, subfamily C, member 28, conserved domain	Domain of unknown function (DUF1992)	Domain of unknown function (DUF1992)	#N/A	#N/A	93.1166	943.725	95.7935	1	522	KNG44803	KNG44803	KNG44803	KNG44803
g3761.t1	KNG46330	0	Dolichyl-diphosphooligosaccharide--protein glycosyltransferase 48kDa subunit	Oligosaccharyltransferase 48 kDa subunit beta	Oligosaccharyltransferase 48 kDa subunit beta	#N/A	#N/A	96.129	893.649	98.0645	1	465	KNG46330	KNG46330	KNG46330	KNG46330
g6904.t1	KNG46236	3.17624e-162	Dolichyl-diphosphooligosaccharide--protein glycosyltransferase subunit Swp1	Oligosaccharyltransferase subunit Ribophorin II	Oligosaccharyltransferase subunit Ribophorin II	#N/A	#N/A	91.2548	451.44	95.4373	1	263	KNG46236	KNG46236	KNG46236	KNG46236
g9212.t1	KNG50725	2.47221e-51	Domain of unknown function DUF1115	Protein of unknown function (DUF1115)	pre-mRNA processing factor 3 (PRP3)	#N/A	#N/A	97.4684	166.007	98.7342	1	79	KNG50725	KNG50725	KNG50725	KNG50725
g6473.t1	KNG50725	0	Domain of unknown function DUF1115	Protein of unknown function (DUF1115)	pre-mRNA processing factor 3 (PRP3)	#N/A	#N/A	97.8516	948.347	98.4375	1	512	KNG50725	KNG50725	KNG50725	KNG50725
g7310.t1	KNG47920	7.66308e-159	Domain of unknown function DUF1279	Protein of unknown function (DUF1279)	Protein of unknown function (DUF1279)	#N/A	#N/A	91.8455	440.269	94.4206	1	233	KNG47920	KNG47920	KNG47920	KNG47920
g1714.t1	KNG44324	1.76018e-130	Domain of unknown function DUF1524	Protein of unknown function (DUF1524)	Protein of unknown function (DUF1524)	#N/A	#N/A	92.823	364.385	97.1292	1	209	KNG44324	KNG44324	KNG44324	KNG44324
g2304.t1	KNG47571	1.18747e-88	Domain of unknown function DUF155	Uncharacterised ACR, YagE family COG1723	Uncharacterised ACR, YagE family COG1723	#N/A	#N/A	83.3333	271.552	88.2716	3	232	KNG47571	KNG47571	KNG47571	KNG51879
g2825.t1	KNG51879	0	Domain of unknown function DUF155	Uncharacterised ACR, YagE family COG1723	Regulator of G protein signaling domain	#N/A	#N/A	96.5096	1070.84	98.4293	3	573	KNG51879	KNG51879	KNG51879	KNG51879
g7206.t1	KNG48188	0	Domain of unknown function DUF155	Uncharacterised ACR, YagE family COG1723	Yeast phosphatidylinositol-4-OH kinase Pik1	#N/A	#N/A	97.2103	849.351	98.7124	3	466	KNG48188	KNG48188	KNG48188	KNG48188
g8137.t1	KNG49380	0	Domain of unknown function DUF1691	Protein of unknown function (DUF1691)	Protein of unknown function (DUF1691)	#N/A	#N/A	97.1787	597.045	97.8056	1	319	KNG49380	KNG49380	KNG49380	KNG49380
g3584.t1	KNG44576	0	Domain of unknown function DUF1708	Domain of unknown function (DUF1708)	Domain of unknown function (DUF1708)	#N/A	#N/A	91.9295	1691.01	94.1558	1	1077	KNG44576	KNG44576	KNG44576	KNG44576
g458.t1	KNG45503	0	Domain of unknown function DUF1713	Mitochondrial domain of unknown function (DUF1713)	Mitochondrial domain of unknown function (DUF1713)	#N/A	#N/A	94.6043	506.908	94.964	1	278	KNG45503	KNG45503	KNG45503	KNG45503
g4976.t1	KNG49600	0	Domain of unknown function DUF1729	Domain of unknown function (DUF1729)	Domain of unknown function (DUF1729)	#N/A	#N/A	98.6577	4248.74	99.7124	2	2086	KNG49600	KNG49600	KNG49600	KNG49600
g7607.t1	KNG50029	3.01145e-174	Domain of unknown function DUF1741	Domain of unknown function (DUF1741)	Domain of unknown function (DUF1741)	#N/A	#N/A	96.6102	504.597	98.3051	2	330	KNG50029	KNG50029	KNG50029	KNG50029
g8823.t1	KNG46234	2.30539e-170	Domain of unknown function DUF1746	Fungal domain of unknown function (DUF1746)	Fungal domain of unknown function (DUF1746)	#N/A	#N/A	88.3582	477.248	92.2388	1	321	KNG46234	KNG46234	KNG46234	KNG46234
g4829.t1	KNG47367	0	Domain of unknown function DUF1747	Histone chaperone Rttp106-like	Fungal specific transcription factor domain	#N/A	#N/A	99.115	1036.94	99.469	1	565	KNG47367	KNG47367	KNG47367	KNG47367
g7674.t1	KNG45476	2.49437e-118	Domain of unknown function DUF1771	Domain of unknown function (DUF1771)	Domain of unknown function (DUF1771)	#N/A	#N/A	88.3817	347.821	90.0415	2	241	KNG45476	KNG45476	KNG45476	KNG45476
g4355.t1	KNG47355	0	Domain of unknown function DUF1773	Domain of unknown function	Myristoyl-CoA:protein N-myristoyltransferase, C-terminal domain	#N/A	#N/A	93.2455	1072.77	96.8699	1	607	KNG47355	KNG47355	KNG47355	KNG47355
g1234.t1	KNG47823	0	Domain of unknown function DUF1793	Domain of unknown function (DUF1793)	Domain of unknown function (DUF4965)	#N/A	#N/A	86.7069	609.372	92.4471	2	393	KNG47823	KNG47823	KNG47823	KNG48419
g2945.t1	KNG48419	0	Domain of unknown function DUF1793	Domain of unknown function (DUF1793)	Domain of unknown function (DUF5127)	#N/A	#N/A	88.814	1335.09	90.9704	2	742	KNG48419	KNG48419	KNG48419	KNG48419
g6635.t1	KNG44899	1.32727e-145	Domain of unknown function DUF1977, DnaJ-like	Domain of unknown function (DUF1977)	Protein kinase domain	#N/A	#N/A	88.0637	440.269	89.9204	10	377	KNG44899	KNG44899	KNG44899	KNG44899
g2015.t1	KNG50136	0	Domain of unknown function DUF1996	Domain of unknown function (DUF1996)	Domain of unknown function (DUF1996)	#N/A	#N/A	86.2319	798.89	90.5797	10	551	KNG50136	KNG50136	KNG50136	KNG50136
g5635.t1	KNG46155	0	Domain of unknown function DUF1996	Domain of unknown function (DUF1996)	Domain of unknown function (DUF1996)	#N/A	#N/A	86.5471	716.842	93.0493	10	440	KNG46155	KNG46155	KNG46155	KNG46155
g3510.t1	KNG43960	1.13775e-156	Domain of unknown function DUF1996	Domain of unknown function (DUF1996)	Domain of unknown function (DUF1996)	#N/A	#N/A	89.6552	436.417	93.1034	10	228	KNG43960	KNG43960	KNG43960	KNG46794
g4174.t1	KNG50322	6.95305e-144	Domain of unknown function DUF2012	Protein of unknown function (DUF2012)	Ubiquitin carboxyl-terminal hydrolase	#N/A	#N/A	95.8525	423.32	98.1567	2	340	KNG50323	KNG50323	KNG50323	KNG50322
g3429.t1	KNG47629	0	Domain of unknown function DUF2013	Protein of unknown function (DUF2013)	Protein of unknown function (DUF2013)	#N/A	#N/A	95.549	602.823	98.2196	1	337	KNG47629	KNG47629	KNG47629	KNG47629
g9158.t1	KNG44010	5.8627e-48	Domain of unknown function DUF202	Domain of unknown function (DUF202)	Cation efflux family	#N/A	#N/A	78.6408	163.31	85.4369	1	103	KNG44010	KNG44010	KNG44010	KNG44010
g3271.t1	KNG52379	1.04374e-91	Domain of unknown function DUF202	Domain of unknown function (DUF202)	Domain of unknown function (DUF202)	#N/A	#N/A	98.4615	259.996	100	3	130	KNG52379	KNG52379	KNG52379	KNG52379
g8391.t1	KNG46434	6.40389e-127	Domain of unknown function DUF2040	Coiled-coil domain-containing protein 55 (DUF2040)	Coiled-coil domain-containing protein 55 (DUF2040)	#N/A	#N/A	92.6582	371.318	95.9494	1	395	KNG46434	KNG46434	KNG46434	KNG46434
g6131.t1	KNG45612	0	Domain of unknown function DUF2183	Uncharacterized conserved protein (DUF2183)	Uncharacterized conserved protein (DUF2183)	#N/A	#N/A	95.057	1004.59	97.9087	3	526	KNG45612	KNG45612	KNG45612	KNG45612
g4024.t1	KNG44496	0	Domain of unknown function DUF2183	Uncharacterized conserved protein (DUF2183)	Uncharacterized conserved protein (DUF2183)	#N/A	#N/A	96.4103	778.859	98.4615	3	390	KNG44496	KNG44496	KNG44496	KNG44496
g713.t1	KNG50810	0	Domain of unknown function DUF2235	Uncharacterized alpha/beta hydrolase domain (DUF2235)	Uncharacterized alpha/beta hydrolase domain (DUF2235)	#N/A	#N/A	83.3333	860.907	88.7037	6	531	KNG50810	KNG50810	KNG50810	KNG50810
g7684.t1	KNG49168	0	Domain of unknown function DUF2235	Uncharacterized alpha/beta hydrolase domain (DUF2235)	Uncharacterized alpha/beta hydrolase domain (DUF2235)	#N/A	#N/A	85.9882	1134.01	90.413	8	656	KNG49168	KNG49168	KNG49168	KNG49168
g962.t1	KNG46623	0	Domain of unknown function DUF2235	Uncharacterized alpha/beta hydrolase domain (DUF2235)	Uncharacterized alpha/beta hydrolase domain (DUF2235)	#N/A	#N/A	93.5154	1149.81	97.4403	6	585	KNG46623	KNG46623	KNG46623	KNG46623
g4332.t1	KNG49444	0	Domain of unknown function DUF2235	Uncharacterized alpha/beta hydrolase domain (DUF2235)	Uncharacterized alpha/beta hydrolase domain (DUF2235)	#N/A	#N/A	97.8689	1168.3	99.0164	6	610	KNG49444	KNG49444	KNG49444	KNG49444
g5174.t1	KNG44989	0	Domain of unknown function DUF2236	Uncharacterized protein conserved in bacteria (DUF2236)	Uncharacterized protein conserved in bacteria (DUF2236)	#N/A	#N/A	94.8661	847.425	97.5446	1	448	KNG44989	KNG44989	KNG44989	KNG44989
g3529.t1	KNG52666	0	Domain of unknown function DUF2263	Uncharacterized protein conserved in bacteria (DUF2263)	Uncharacterized protein conserved in bacteria (DUF2263)	#N/A	#N/A	80.9843	670.233	86.3535	3	447	KNG52666	KNG52666	KNG52666	KNG52666
g2113.t1	KNG47058	0	Domain of unknown function DUF2293	Uncharacterized conserved protein (DUF2293)	Domain of unknown function (DUF814)	#N/A	#N/A	88.5714	974.926	90.9244	1	594	KNG47058	KNG47058	KNG47058	KNG47058
g5517.t1	KNG50179	1.51437e-178	Domain of unknown function DUF2407 N-terminal	DUF2407 ubiquitin-like domain	DUF2407 C-terminal domain	#N/A	#N/A	88.8252	497.664	91.1175	1	346	KNG50179	KNG50179	KNG50179	KNG50179
g1279.t1	KNG45138	0	Domain of unknown function DUF2427	Domain of unknown function (DUF2427)	Domain of unknown function (DUF2427)	#N/A	#N/A	89.8876	686.411	92.1348	2	419	KNG45138	KNG45138	KNG45138	KNG45138
g1841.t1	KNG45382	0	Domain of unknown function DUF2428, death-receptor-like	Putative death-receptor fusion protein (DUF2428)	Putative death-receptor fusion protein (DUF2428)	#N/A	#N/A	85.2868	2627.05	90.3367	1	1591	KNG45382	KNG45382	KNG45382	KNG45382
g801.t1	KNG50499	0	Domain of unknown function DUF2431	Domain of unknown function (DUF2431)	Domain of unknown function (DUF2431)	#N/A	#N/A	79.5276	540.421	84.7769	1	370	KNG50499	KNG50499	KNG50499	KNG50499
g1755.t1	KNG50841	0	Domain of unknown function DUF2433	Protein of unknown function (DUF2433)	Protein of unknown function (DUF2433)	#N/A	#N/A	98.4301	1070.46	99.0581	1	637	KNG50841	KNG50841	KNG50841	KNG50841
g4426.t1	KNG46225	9.08682e-71	Domain of unknown function DUF2439	Protein of unknown function (DUF2439)	Protein of unknown function (DUF2439)	#N/A	#N/A	92.4812	224.942	93.985	1	133	KNG46225	KNG46225	KNG46225	KNG46225
g7801.t1	KNG50265	1.83206e-153	Domain of unknown function DUF2470	Protein of unknown function (DUF2470)	Protein of unknown function (DUF2470)	#N/A	#N/A	88	423.705	93.7778	1	225	KNG50265	KNG50265	KNG50265	KNG50265
[truncated: 7,282 more rows]
