# Supplementary material for: Proteomic enzyme analysis of the marine fungus Paradendryphiella salina reveals alginate lyase as a minimal adaptation strategy for brown algae degradation
Source: Sci Rep. 2019 Aug 26;9:12338. doi: 10.1038/s41598-019-48823-9 (PMC6710412; doi:10.1038/s41598-019-48823-9)
Supplement: Supplementary file 5 — Supplementary File S4 [file 41598_2019_48823_MOESM5_ESM.zip]

Archive with 1 entries (1 files):
- File S4 Augustus predicted genes.txt
