# Supplementary material for: Proteomic enzyme analysis of the marine fungus Paradendryphiella salina reveals alginate lyase as a minimal adaptation strategy for brown algae degradation
Source: Sci Rep. 2019 Aug 26;9:12338. doi: 10.1038/s41598-019-48823-9 (PMC6710412; doi:10.1038/s41598-019-48823-9)
Supplement: Supplementary file 5 — Supplementary File S4 [file 41598_2019_48823_MOESM5_ESM.zip › File S4 Augustus predicted genes.txt]

# This output was generated with AUGUSTUS (version 3.2.2).
# AUGUSTUS is a gene prediction tool written by M. Stanke (mario.stanke@uni-greifswald.de),
# O. Keller, S. König, L. Gerischer and L. Romoth.
# Please cite: Mario Stanke, Mark Diekhans, Robert Baertsch, David Haussler (2008),
# Using native and syntenically mapped cDNA alignments to improve de novo gene finding
# Bioinformatics 24: 637-644, doi 10.1093/bioinformatics/btn013
# No extrinsic information on sequences given.
# Initialising the parameters using config directory /usr/local/augustus/trunks/config/ ...
# traineumUTJEk version. Using default transition matrix.
# admissible start codons and their probabilities: ATG(1), CTG(0), TTG(0)
# start gene g1
scaffold1_size139406	AUGUSTUS	gene	1	1277	0.33	-	.	g1
scaffold1_size139406	AUGUSTUS	transcript	1	1277	0.33	-	.	g1.t1
scaffold1_size139406	AUGUSTUS	internal	73	156	0.66	-	2	transcript_id "g1.t1"; gene_id "g1";
scaffold1_size139406	AUGUSTUS	internal	344	731	0.6	-	0	transcript_id "g1.t1"; gene_id "g1";
scaffold1_size139406	AUGUSTUS	initial	834	1277	0.53	-	0	transcript_id "g1.t1"; gene_id "g1";
scaffold1_size139406	AUGUSTUS	intron	1	72	0.72	-	.	transcript_id "g1.t1"; gene_id "g1";
scaffold1_size139406	AUGUSTUS	intron	157	343	0.89	-	.	transcript_id "g1.t1"; gene_id "g1";
scaffold1_size139406	AUGUSTUS	intron	732	833	0.57	-	.	transcript_id "g1.t1"; gene_id "g1";
scaffold1_size139406	AUGUSTUS	CDS	73	156	0.66	-	2	transcript_id "g1.t1"; gene_id "g1";
scaffold1_size139406	AUGUSTUS	CDS	344	731	0.6	-	0	transcript_id "g1.t1"; gene_id "g1";
scaffold1_size139406	AUGUSTUS	CDS	834	1277	0.53	-	0	transcript_id "g1.t1"; gene_id "g1";
scaffold1_size139406	AUGUSTUS	start_codon	1275	1277	.	-	0	transcript_id "g1.t1"; gene_id "g1";
# protein sequence = [MVNSSLITKLFAGVIPFTPGLSQSQTNGLSKWGTLDAPLLNNWIDHGHGISWGNRGCWNSNPYINAPWTGETVKTDWT
# LERRLLSLDGYSKNVLLINGQFHGPLPEVNWGDMIKITIHNKIEGPEKVTAMHFHGFTMKDTPCMDGIPSIGGLMGPVVVHGPAPQNHEIDLGPVFIN
# YWWHKDYLQLIDDAVSTNQTLWRPWADNNMINGKMDFDCSTVTDGRPYVSNAGLSKFRLQAGKTHLLRLVNAGTASLQRFSIDRHEMIVIANDFVPVK
# PYTSYYNTTDMVTLSIGQRTDILVKAKADNQ]
# end gene g1
# start gene g2
scaffold1_size139406	AUGUSTUS	gene	2828	3979	1	+	.	g2
scaffold1_size139406	AUGUSTUS	transcript	2828	3979	1	+	.	g2.t1
scaffold1_size139406	AUGUSTUS	start_codon	2828	2830	.	+	0	transcript_id "g2.t1"; gene_id "g2";
scaffold1_size139406	AUGUSTUS	single	2828	3979	1	+	0	transcript_id "g2.t1"; gene_id "g2";
scaffold1_size139406	AUGUSTUS	CDS	2828	3979	1	+	0	transcript_id "g2.t1"; gene_id "g2";
scaffold1_size139406	AUGUSTUS	stop_codon	3977	3979	.	+	0	transcript_id "g2.t1"; gene_id "g2";
# protein sequence = [MNSQFFPTKAKLASAAHLEAEGTRVSQLLPLTPAALLQSEIPLSGSSLNTVLQSRKDVSAVLAKLDDRLLVIVGPCSI
# HDPDAAMEYARRLKSLSERLSRDICVVMRAYLEKPRTSVGWKGLINDPYLNESFAINDGLKLSRKLLVEINGIGLPVATELLDTLSPQYFADTIAFGA
# VGARTTESQLHRELVSGVPFPVGFKNGTDGGLTVAMDAMISAASPHRFLGATKTGLTGIVHTTGNSDTAVILRGGSKGSNYDVDSVVQALGFLRFRRQ
# RDVVIVDCSHGNSNKDYRNQPMVADVVAEQVACGQRNIVGVMLESNICEGRQDILTASAGELLPGVSITDGCIDWNATVQVLERLAKAVHVRRTVMNA
# IVTPEDSDDSC]
# end gene g2
# start gene g3
scaffold1_size139406	AUGUSTUS	gene	4870	7711	0.33	+	.	g3
scaffold1_size139406	AUGUSTUS	transcript	4870	7711	0.33	+	.	g3.t1
scaffold1_size139406	AUGUSTUS	start_codon	4870	4872	.	+	0	transcript_id "g3.t1"; gene_id "g3";
scaffold1_size139406	AUGUSTUS	initial	4870	6943	0.4	+	0	transcript_id "g3.t1"; gene_id "g3";
scaffold1_size139406	AUGUSTUS	terminal	7011	7711	0.81	+	2	transcript_id "g3.t1"; gene_id "g3";
scaffold1_size139406	AUGUSTUS	intron	6944	7010	1	+	.	transcript_id "g3.t1"; gene_id "g3";
scaffold1_size139406	AUGUSTUS	CDS	4870	6943	0.4	+	0	transcript_id "g3.t1"; gene_id "g3";
scaffold1_size139406	AUGUSTUS	CDS	7011	7711	0.81	+	2	transcript_id "g3.t1"; gene_id "g3";
scaffold1_size139406	AUGUSTUS	stop_codon	7709	7711	.	+	0	transcript_id "g3.t1"; gene_id "g3";
# protein sequence = [MTVINLSQLLRHSATYFPDNGITCLQNGRTHHISYGDLLFLAESHAAQVRKLAGRGSPIFLIHFDNHQDNIVWFWSVV
# LAGYVPVMSTPLALDHEQREKHLIHLHRLLDDPIVLTATRLQGDLTISDSHLQLQLRPIERLGDRIVEWHSTSWRTIESNIAALMLTSGSTGHAKAVV
# LRHDQIVAALNGKSQYHETTSRDIFLNWIGMDHVANLMEIHLHAMYLGADQIQLPARDVITDPLLFLQQCAQHRVSYTFAPNFFLANLLRSLQRAERS
# PGMGASLNINLSRLRAVISGGEANVVETCDELSKMLMDYGAPRSLIRPGFGMTETCAGSIYGKNCPEYDVSRELEFASLGSCVPGITARVVESSENVF
# KSSEVGYLEVSGPIVFSGYYNNSAATAEAFPTKGWFRTGDLAFIDDASQLNMTGRAKDTVNINGLKYASQELETAIEEAGVGGMTPSYTAIFPHRVKG
# SSSTEAIVVVYLPDYSPSEVATRVKVAKSVSQVLLKICAVRPYRVLPLTVEHLPKSSLGKLSRAKLRRAFEEGKFREIMEIDSRLVSKYLQQLYTAPR
# NGDEERLLEVVRGSLDVAESIKIGIDTDFSDLGVTSVEILRVKSRIDAALQLAKPLPISTLLINSTIRQLGVAIATLQELPYEPMTILQPDGSKTPLW
# LIHPGVGEVLIFIQLARYMTDRPVYGLRARGLDGEKPFTSIPEAVEAYYTSIRRAQPKGPYAMAGYSYGSNLAFEIAKLIERDGDEVRFLGAFDQPPH
# LAARSKQFDWVDCVLFVSFFLGLIAEEEAKHTLGNILRVIPQADALSYIIDHAPKDRVEELALTKKKLADWAGVAFQLKVIGRGYKPAGTVARLDCFY
# GAPLPEVASTMAEWDAIIAEWAPFVRGKVEYHCVDGGHYDMITTHVRSFQKRLKQVLDERGV]
# end gene g3
# start gene g4
scaffold1_size139406	AUGUSTUS	gene	8084	9031	0.8	+	.	g4
scaffold1_size139406	AUGUSTUS	transcript	8084	9031	0.8	+	.	g4.t1
scaffold1_size139406	AUGUSTUS	start_codon	8084	8086	.	+	0	transcript_id "g4.t1"; gene_id "g4";
scaffold1_size139406	AUGUSTUS	single	8084	9031	0.8	+	0	transcript_id "g4.t1"; gene_id "g4";
scaffold1_size139406	AUGUSTUS	CDS	8084	9031	0.8	+	0	transcript_id "g4.t1"; gene_id "g4";
scaffold1_size139406	AUGUSTUS	stop_codon	9029	9031	.	+	0	transcript_id "g4.t1"; gene_id "g4";
# protein sequence = [MQQENECVKLKDGRKLSYAVYGSPVPQQTIIYLHGCPSSRYEGKLWHSSCATHNVRLVAPDRPGSGLSTFQHNRRILD
# FPADVLALTEHLKIHQFYILGVSGGASYALACIKEIAKERLLGASIVSGLYPVKLGTTGMMLPSRVVLWIAPWMTNLTTALFDTHMGKPSRNGDPRVF
# EQMLAKEVEDQHPGDQEAISCPTVWPTYVAMTKESFHHGSDGAAWEAKLNGSDWGFELAHVHVGESGVPLTLWHSKDDKHCPVAMAEKAKDLLPGCAL
# CLKEGEHFSFIADDTDEILKNLVGRVEKEEYMMVGVAQAYA]
# end gene g4
# start gene g5
scaffold1_size139406	AUGUSTUS	gene	9489	10352	0.99	+	.	g5
scaffold1_size139406	AUGUSTUS	transcript	9489	10352	0.99	+	.	g5.t1
scaffold1_size139406	AUGUSTUS	start_codon	9489	9491	.	+	0	transcript_id "g5.t1"; gene_id "g5";
scaffold1_size139406	AUGUSTUS	single	9489	10352	0.99	+	0	transcript_id "g5.t1"; gene_id "g5";
scaffold1_size139406	AUGUSTUS	CDS	9489	10352	0.99	+	0	transcript_id "g5.t1"; gene_id "g5";
scaffold1_size139406	AUGUSTUS	stop_codon	10350	10352	.	+	0	transcript_id "g5.t1"; gene_id "g5";
# protein sequence = [MHFASTVAAGTSLLAIAVFVGPVLAAPSKPIWASTPSDFGDSTASLEARQLLLPTIAPSFQVLPLPDSDRQDDILTKR
# DDYCPYHRDFAKYQACLVIGYTAGLSKKLNEAVIRLTEVSEPRGEEGCIEEKDHAKHTACYVLGILERVDQINQLMTWTLRQVAVGPHDVQRPHVDHS
# IRAVEGDGHSIADNEDDPMTDDEAKATTSFNNDEEEDAMREKVKEAIARLLEQAPPAIPHQATNAAASGSIDSANGFRPPSPLVSNWVISDILDPEKR
# TWWIDSLRHNSAN]
# end gene g5
# start gene g6
scaffold1_size139406	AUGUSTUS	gene	10964	13228	0.53	-	.	g6
scaffold1_size139406	AUGUSTUS	transcript	10964	13228	0.53	-	.	g6.t1
scaffold1_size139406	AUGUSTUS	stop_codon	10964	10966	.	-	0	transcript_id "g6.t1"; gene_id "g6";
scaffold1_size139406	AUGUSTUS	single	10964	13228	0.53	-	0	transcript_id "g6.t1"; gene_id "g6";
scaffold1_size139406	AUGUSTUS	CDS	10964	13228	0.53	-	0	transcript_id "g6.t1"; gene_id "g6";
scaffold1_size139406	AUGUSTUS	start_codon	13226	13228	.	-	0	transcript_id "g6.t1"; gene_id "g6";
# protein sequence = [MAGPALQLFPPPRAPRQPSPSSRPSPLTKAPAPEPLATESPKSTKPPIDFHELVIQVNSVPVSPSNPMAPPPAIAAPP
# RAHLPNSQAARASTPTGRPHFEPPQQSTSPQLDRQETFYCQQDPRTISPIFSPQNDYSNERQCTISPDPNRAVSPAFSEAQTLVRANSSATRVRCASP
# QEEIPMRSMFPVYDPTVPLSRQPYQPTQTSPTQIPRTQISRSPYSSESYVPHSNVRTSNSAAAPPPKPFLTPSNLLENLWLATNGQEEPSVQIYTLRM
# HRATAANPTITIGTTPSLPFYSMAQSNLAGNHEIPSIMNELLIQRHHPTQPRVLPIAQLDLIAPPSLDSGLFNPAQHEETTLLTSIYPKLAALQALDA
# AANSPAASRLALSDPGAQSPAAQRLAEDVLTGSAQRECCALAWTRDNPQQQANPWAQHMPSEGSYQLHHPTLGKFPISIEGDCSVINAPSTRPITAFY
# EHNMPMAPQSTGRKPACITVLNPYVLSPTTPRTNAFSPLPPPPRIDGLNRPISMTPSEMSLGQLPTTTDATADDAMLARLDFANDTLTLNLGALTRFG
# NPFLVDVVASTLLAVAVAEATRGRNTRNRSQNNFEPPPPSFTLTHKKEDTAKAFKDSFVQGFQGIGGGAGKPRPPLSTKGLKKFASSLKSTTTTRSDS
# ANGSFDKDIELGEWYGQDKHTKAKETKADRKANKSKKHDEDESSLPFVARAVITVLTFAFKTVVFLLKIAIKVIAGVVVMITRNSSKL]
# end gene g6
# start gene g7
scaffold1_size139406	AUGUSTUS	gene	14330	15637	1	+	.	g7
scaffold1_size139406	AUGUSTUS	transcript	14330	15637	1	+	.	g7.t1
scaffold1_size139406	AUGUSTUS	start_codon	14330	14332	.	+	0	transcript_id "g7.t1"; gene_id "g7";
scaffold1_size139406	AUGUSTUS	initial	14330	14350	1	+	0	transcript_id "g7.t1"; gene_id "g7";
scaffold1_size139406	AUGUSTUS	internal	14406	14451	1	+	0	transcript_id "g7.t1"; gene_id "g7";
scaffold1_size139406	AUGUSTUS	internal	14502	14719	1	+	2	transcript_id "g7.t1"; gene_id "g7";
scaffold1_size139406	AUGUSTUS	terminal	14774	15637	1	+	0	transcript_id "g7.t1"; gene_id "g7";
scaffold1_size139406	AUGUSTUS	intron	14351	14405	1	+	.	transcript_id "g7.t1"; gene_id "g7";
scaffold1_size139406	AUGUSTUS	intron	14452	14501	1	+	.	transcript_id "g7.t1"; gene_id "g7";
scaffold1_size139406	AUGUSTUS	intron	14720	14773	1	+	.	transcript_id "g7.t1"; gene_id "g7";
scaffold1_size139406	AUGUSTUS	CDS	14330	14350	1	+	0	transcript_id "g7.t1"; gene_id "g7";
scaffold1_size139406	AUGUSTUS	CDS	14406	14451	1	+	0	transcript_id "g7.t1"; gene_id "g7";
scaffold1_size139406	AUGUSTUS	CDS	14502	14719	1	+	2	transcript_id "g7.t1"; gene_id "g7";
scaffold1_size139406	AUGUSTUS	CDS	14774	15637	1	+	0	transcript_id "g7.t1"; gene_id "g7";
scaffold1_size139406	AUGUSTUS	stop_codon	15635	15637	.	+	0	transcript_id "g7.t1"; gene_id "g7";
# protein sequence = [MPSELEELVEFLHHGNTQIRQTAAEHLVGYSQATPSLWKRNQLEPIKDLKLLVKDYAPIAKNALTILINVSADGEVQK
# ALAKDDEFLETLLSRITNSKEPNANEMAMLLANMAKEDSLQRVLELKRDIPKELSKSTWAMDQLMDCFVKGAEGAYNKNADFDYLSYFFADLAKFPKG
# REYLTTPQEHDENVIPITKIQVFTDHASHIRRLGVASTIKNVAFHVPAHPVLLSNLSSDPNLPPPSIGANLLPYILLPLMGPEEYADDDTEGMLDELQ
# LLEPDKEREKDVEIIKTHLETLLLLSTTQESRAVLRRVKVYPIVRECHLHVEDEGVREACDRVVQVVMRNEEGEEEEIPDMASAGGSGKMVAMSNDED
# DEDEKIVDIV]
# end gene g7
# start gene g8
scaffold1_size139406	AUGUSTUS	gene	16269	17965	0.58	+	.	g8
scaffold1_size139406	AUGUSTUS	transcript	16269	17965	0.58	+	.	g8.t1
scaffold1_size139406	AUGUSTUS	start_codon	16269	16271	.	+	0	transcript_id "g8.t1"; gene_id "g8";
scaffold1_size139406	AUGUSTUS	initial	16269	16275	0.75	+	0	transcript_id "g8.t1"; gene_id "g8";
scaffold1_size139406	AUGUSTUS	internal	16465	16699	0.81	+	2	transcript_id "g8.t1"; gene_id "g8";
scaffold1_size139406	AUGUSTUS	terminal	16828	17965	1	+	1	transcript_id "g8.t1"; gene_id "g8";
scaffold1_size139406	AUGUSTUS	intron	16276	16464	0.91	+	.	transcript_id "g8.t1"; gene_id "g8";
scaffold1_size139406	AUGUSTUS	intron	16700	16827	0.84	+	.	transcript_id "g8.t1"; gene_id "g8";
scaffold1_size139406	AUGUSTUS	CDS	16269	16275	0.75	+	0	transcript_id "g8.t1"; gene_id "g8";
scaffold1_size139406	AUGUSTUS	CDS	16465	16699	0.81	+	2	transcript_id "g8.t1"; gene_id "g8";
scaffold1_size139406	AUGUSTUS	CDS	16828	17965	1	+	1	transcript_id "g8.t1"; gene_id "g8";
scaffold1_size139406	AUGUSTUS	stop_codon	17963	17965	.	+	0	transcript_id "g8.t1"; gene_id "g8";
# protein sequence = [MGMNVLFAFAAGFTVANLYYNHPILNLLAADFGVRYEQVAQIPTVMQAGYAAGLLFLCPLGDLLPRRPFVCGLVLFTA
# TLWIILCLTKDLGTFTAISFIVAITTVTPQLMLPLVGDLAPPWRRAAALSIVVSGLMLGVLVARVLSGTISNFVTWRAVYWMALALQYLIFLLLWLFM
# PDYPATNPGMSYFRILLDILKMLGRHPVLVQACLAGLLTSAPFTSFWTTLTFLLAGEPYRYSSLTIGLFGLIGIAGMLLSPFYARKITDRFVPHFSVF
# FGLSCSLIGVCLGTYTGTLTVAGPVLQALLMDFGNQTAQIANRSAIYSVEPKRRNGVNTAFMVATFCGQLIGTAAGNHVYAAGGWIASGSVSVGFVIA
# AICVMGARGPWEDGWVGWSGGWSMRKRDRKSADGRVRDVVLHGPREAADEKVLDALAAEERRGSALKEGGEEEEVQGIKPAGEDATK]
# end gene g8
# start gene g9
scaffold1_size139406	AUGUSTUS	gene	18135	20258	0.85	-	.	g9
scaffold1_size139406	AUGUSTUS	transcript	18135	20258	0.85	-	.	g9.t1
scaffold1_size139406	AUGUSTUS	stop_codon	18135	18137	.	-	0	transcript_id "g9.t1"; gene_id "g9";
scaffold1_size139406	AUGUSTUS	single	18135	20258	0.85	-	0	transcript_id "g9.t1"; gene_id "g9";
scaffold1_size139406	AUGUSTUS	CDS	18135	20258	0.85	-	0	transcript_id "g9.t1"; gene_id "g9";
scaffold1_size139406	AUGUSTUS	start_codon	20256	20258	.	-	0	transcript_id "g9.t1"; gene_id "g9";
# protein sequence = [MNGNMNGSQPPAAPVAANGQQPQQQPQQQQQMPVRRRRPRPQADVLRKPRRPLQNITKPMVSLSQMNEAKKPTPDPAL
# EVTQTKDALRQDYLNQGASVFPLIVSRKDLKELRHHVMRLQSKGHVDITDGQQFMQPIKLHRRDPRAPPSGVGSHYEEEDTKEDMEEIKERERIEQQK
# EERRKVREENQAKIAPTGMKKPPAFHKKTEQKYRPDDTPEAKKRQLLRYEETLPWHLEDYENKQTWVGTYESELSETHVMLSATQPGDPNTAIQMTPM
# ERWYRFSVKGKVKAGGDDLDKILAKVESGGPRFFAELEKRQAQRVKAEDEARTWSGVRTRVGGGADDEGRIKRERNDDDAIGFVKREADADDIDFNLE
# EDFADDEEGLNGLFEGEEQDVKEAAEKLKRDQLQAALWDRPDEQVLARKEEEERKAAEETKAMEKITRKTLAKREKQYDYLDSDPENPYITESESDTD
# SEVERQQAKEEAEKKAAEQNGNAPEAGNVPSGASTKGSNTPSGNHKSGESKSKKRPGSPNLSEASGNESSRKKHKKKHHEKLADGSRKSTLGNLKGAG
# SGSDSEMTDAGKKRKKEKKDRNRIMLGGSPTGTPGASRAGSPAANGSRAGSPSSGPARPSLPSAKEIYESLPPQGMNIQNLIVKFKGRVDKTNTQLFI
# KLVKAVSSFDKAKSWLTPLEKMPSEEHINAFMSAANAPKPA]
# end gene g9
# start gene g10
scaffold1_size139406	AUGUSTUS	gene	20846	23050	0.98	+	.	g10
scaffold1_size139406	AUGUSTUS	transcript	20846	23050	0.98	+	.	g10.t1
scaffold1_size139406	AUGUSTUS	start_codon	20846	20848	.	+	0	transcript_id "g10.t1"; gene_id "g10";
scaffold1_size139406	AUGUSTUS	single	20846	23050	0.98	+	0	transcript_id "g10.t1"; gene_id "g10";
scaffold1_size139406	AUGUSTUS	CDS	20846	23050	0.98	+	0	transcript_id "g10.t1"; gene_id "g10";
scaffold1_size139406	AUGUSTUS	stop_codon	23048	23050	.	+	0	transcript_id "g10.t1"; gene_id "g10";
# protein sequence = [MEQKNAPQPAGLEKQLRNMILGNVSMTGEQGSQGHPPTHRGRGRGRGQGRGRGRGRGGFHPGADGNDPSHATTNQNQN
# QGWSTHASANTPFSRGGVRGHAPNQRHQHPPRNFPNGSQDGLPPDNRQQHSTQFRPPHQQQNLDADGIPRAQHPRILQRPQGHVAPSGQAPMGPAYPQ
# RSRPQGPYAPRPHVNLPYENPVVQIQHLDRVAAEEVPKVEMSMSELESKEKFRQHLEKIMKKAFAKEYSGDIATISLVGFGSLASGFGMPGSDMDLAV
# VPGWKDPARANHIAIGRSIPRLLERAVLDAKYGGRLLTRTRVPILKICQSPTETLYTALAEERQKWDELPEEEKFPSDQPQEQLLPSKLSVDVDGAKA
# AGSTTQTEKPIFEGDFSMLEIAAAIENLQKTAAKAGLLEDKLATKPEESDSKGTDDKAKKGQHHREKQWTREKAIGPLDFPKTGCGIQCDINFENPLG
# IHNTQMLRCYSLTDPRVRPMVLFVKSWAKRRKVNSAYSGTLSSYGWVLMVLHYLVNVATPPVCPNLQHSVPLPSDAAALEQYFKSTNIAGYEVRFWRN
# EQEITQAAQAGRLSQNTQSIGALLRGFFQYYASLSGCGYPKPPQFYWTNEVLSLRTPGGIVSKQSKGWVSATTKVTAEKKVTNRYLFAIEDPFETDHN
# VARTVTHRGIVAIRDEFRRAWRIIRAIGQGATPEGGIFDEVVENPPPPPEPKPEEAPKGTRKNLGVDG]
# end gene g10
# start gene g11
scaffold1_size139406	AUGUSTUS	gene	25129	26176	0.54	-	.	g11
scaffold1_size139406	AUGUSTUS	transcript	25129	26176	0.54	-	.	g11.t1
scaffold1_size139406	AUGUSTUS	stop_codon	25129	25131	.	-	0	transcript_id "g11.t1"; gene_id "g11";
scaffold1_size139406	AUGUSTUS	terminal	25129	25596	0.57	-	0	transcript_id "g11.t1"; gene_id "g11";
scaffold1_size139406	AUGUSTUS	initial	25664	26176	0.95	-	0	transcript_id "g11.t1"; gene_id "g11";
scaffold1_size139406	AUGUSTUS	intron	25597	25663	1	-	.	transcript_id "g11.t1"; gene_id "g11";
scaffold1_size139406	AUGUSTUS	CDS	25129	25596	0.57	-	0	transcript_id "g11.t1"; gene_id "g11";
scaffold1_size139406	AUGUSTUS	CDS	25664	26176	0.95	-	0	transcript_id "g11.t1"; gene_id "g11";
scaffold1_size139406	AUGUSTUS	start_codon	26174	26176	.	-	0	transcript_id "g11.t1"; gene_id "g11";
# protein sequence = [MGNDGGSIPKRRELVKEAAKALTTAQIKEAQTEQQEYAWSTDPLTRKPLARPVVSDAAGVLYNKDSIIEFLLKEDGDA
# EKAEMKKVGGVKDSELGTFGDRVRGLKDVVEVKFEVEEKEGGEVGTKDVGEKWKCPITGERLGVGSKAVYVVPCGHAFAGSVVKEVAERACLTCNEPY
# AENDIIPILPTVPTDIARLNLRVKTLNEKGLTHALKKAPGSKKKRKHADKDADNGEASKISTSAKPSSSDEDKKAKKENGATKPAANDGIKNSATASL
# TRKVLQEQEERNKRRKMAQNDNVNSLFNKTEHKTSAGNSADYMTRGFSIGKK]
# end gene g11
# start gene g12
scaffold1_size139406	AUGUSTUS	gene	26462	28703	0.56	-	.	g12
scaffold1_size139406	AUGUSTUS	transcript	26462	28703	0.56	-	.	g12.t1
scaffold1_size139406	AUGUSTUS	stop_codon	26462	26464	.	-	0	transcript_id "g12.t1"; gene_id "g12";
scaffold1_size139406	AUGUSTUS	terminal	26462	28090	0.94	-	0	transcript_id "g12.t1"; gene_id "g12";
scaffold1_size139406	AUGUSTUS	initial	28140	28703	0.61	-	0	transcript_id "g12.t1"; gene_id "g12";
scaffold1_size139406	AUGUSTUS	intron	28091	28139	1	-	.	transcript_id "g12.t1"; gene_id "g12";
scaffold1_size139406	AUGUSTUS	CDS	26462	28090	0.94	-	0	transcript_id "g12.t1"; gene_id "g12";
scaffold1_size139406	AUGUSTUS	CDS	28140	28703	0.61	-	0	transcript_id "g12.t1"; gene_id "g12";
scaffold1_size139406	AUGUSTUS	start_codon	28701	28703	.	-	0	transcript_id "g12.t1"; gene_id "g12";
# protein sequence = [MLNCRACLWRCTQALHGPTTNAHRLRRNVNPLLAQGQQRLLSTRNVARQENTRSSDLSEAGGGSGNREDHFKKSPFAA
# KQKRTEILALRQTHDRSVDKTPNMAKLGRKDPRISQIDWNRRKLELRHLQDPLELATFVKKELAKARTEEMLQLVRMASHSMECIVSWNHIIDHYLKE
# GRVNDALKIYNDMKKRAQFPDSYTYTILLRGLSMNAHTSGVLSKALSVYHSLSAPNSRVEPSIIHTNAALKVCARAGDMDALWGVAGKIPETGPAAAN
# TITYITIINAIRQNLLVDAPKGESEEESAARKERGIIEGRRMWEDIVGKWRSADLNIDEELVCAMGRLLLIGSRPRDWDDVLSLVEQTMDIPRLVPRL
# GSVERQNAGFPRVRAPHVPQQYRIDDDHLSPDDAPTRGDEFLALTPQGVGSAVSNPLIYARPGNNTLSVIQEACQKIVANKAAQEYWDLLTDPATYNV
# VPDLNNLNMRLRNLRQNRASAAAVQLMQQDMMDKGITPRPGTFRIAMSTCIRDKNNHNSLKHAGQILTMMFKVLEDADPKTITMYAELAIKFPLATGL
# DLVNALTILAPIAKNVRLQLGVGGGQRGYKRNAGPQYLKGEPRQDAIIALRKIQGVYDKLLFSNLIAEETKVPFKAEQRRLSAFIQRILFQDGVIRPS
# TGKPGEAVPLEEVDLHGYLQEAGKEEAIEEGKEDSRPEWRKQWMDQVERPARRKMRVLSATTDM]
# end gene g12
# start gene g13
scaffold1_size139406	AUGUSTUS	gene	32995	34538	0.91	-	.	g13
scaffold1_size139406	AUGUSTUS	transcript	32995	34538	0.91	-	.	g13.t1
scaffold1_size139406	AUGUSTUS	stop_codon	32995	32997	.	-	0	transcript_id "g13.t1"; gene_id "g13";
scaffold1_size139406	AUGUSTUS	terminal	32995	33389	0.97	-	2	transcript_id "g13.t1"; gene_id "g13";
scaffold1_size139406	AUGUSTUS	internal	33621	33822	1	-	0	transcript_id "g13.t1"; gene_id "g13";
scaffold1_size139406	AUGUSTUS	initial	33939	34538	0.93	-	0	transcript_id "g13.t1"; gene_id "g13";
scaffold1_size139406	AUGUSTUS	intron	33390	33620	1	-	.	transcript_id "g13.t1"; gene_id "g13";
scaffold1_size139406	AUGUSTUS	intron	33823	33938	1	-	.	transcript_id "g13.t1"; gene_id "g13";
scaffold1_size139406	AUGUSTUS	CDS	32995	33389	0.97	-	2	transcript_id "g13.t1"; gene_id "g13";
scaffold1_size139406	AUGUSTUS	CDS	33621	33822	1	-	0	transcript_id "g13.t1"; gene_id "g13";
scaffold1_size139406	AUGUSTUS	CDS	33939	34538	0.93	-	0	transcript_id "g13.t1"; gene_id "g13";
scaffold1_size139406	AUGUSTUS	start_codon	34536	34538	.	-	0	transcript_id "g13.t1"; gene_id "g13";
# protein sequence = [MDARQADYPQSGLSSPYPTFPEPASEGTSADQASAAQYPPPGPDPRSSNLTPSSDYSLNPSSARSGSFPEYIQRSYQP
# GAQGQAPGGMAQQQSPSMSIPDGQANGHQSPQQLKSDSDVPIDPSIAAQTSPTYASHQQQYSPYTPHHDMQHYPGQPQTPMGYPSRPEWAGHYPQPGM
# HYGHPATSGPPAPAMVSPVQRPPTGGHPLSTVYSFVPIPGAQQHKRPRRRYEEIERMYKCGWNGCEKAYGTLNHLNAHVTMQSHGAKRTPEEFKEIRK
# EWKAKKKEEEAARKADEERHRADVQQRAHEGGPPEAPVYGQMRQAVGVPGQAPQHPQLPPIGYQPAASGNTAAPQYGTQSPGLPEGMAQYATPNSNAY
# NSPNSNSSSYPQSPYGQNPQMYQQNH]
# end gene g13
# start gene g14
scaffold1_size139406	AUGUSTUS	gene	41949	44542	0.58	-	.	g14
scaffold1_size139406	AUGUSTUS	transcript	41949	44542	0.58	-	.	g14.t1
scaffold1_size139406	AUGUSTUS	stop_codon	41949	41951	.	-	0	transcript_id "g14.t1"; gene_id "g14";
scaffold1_size139406	AUGUSTUS	terminal	41949	41995	0.96	-	2	transcript_id "g14.t1"; gene_id "g14";
scaffold1_size139406	AUGUSTUS	internal	42048	42206	0.97	-	2	transcript_id "g14.t1"; gene_id "g14";
scaffold1_size139406	AUGUSTUS	internal	42258	42386	1	-	2	transcript_id "g14.t1"; gene_id "g14";
scaffold1_size139406	AUGUSTUS	internal	42840	42947	1	-	2	transcript_id "g14.t1"; gene_id "g14";
scaffold1_size139406	AUGUSTUS	internal	42997	43965	0.97	-	2	transcript_id "g14.t1"; gene_id "g14";
scaffold1_size139406	AUGUSTUS	internal	44017	44159	0.97	-	1	transcript_id "g14.t1"; gene_id "g14";
scaffold1_size139406	AUGUSTUS	initial	44463	44542	0.63	-	0	transcript_id "g14.t1"; gene_id "g14";
scaffold1_size139406	AUGUSTUS	intron	41996	42047	0.96	-	.	transcript_id "g14.t1"; gene_id "g14";
scaffold1_size139406	AUGUSTUS	intron	42207	42257	1	-	.	transcript_id "g14.t1"; gene_id "g14";
scaffold1_size139406	AUGUSTUS	intron	42387	42839	1	-	.	transcript_id "g14.t1"; gene_id "g14";
scaffold1_size139406	AUGUSTUS	intron	42948	42996	1	-	.	transcript_id "g14.t1"; gene_id "g14";
scaffold1_size139406	AUGUSTUS	intron	43966	44016	0.97	-	.	transcript_id "g14.t1"; gene_id "g14";
scaffold1_size139406	AUGUSTUS	intron	44160	44462	0.65	-	.	transcript_id "g14.t1"; gene_id "g14";
scaffold1_size139406	AUGUSTUS	CDS	41949	41995	0.96	-	2	transcript_id "g14.t1"; gene_id "g14";
scaffold1_size139406	AUGUSTUS	CDS	42048	42206	0.97	-	2	transcript_id "g14.t1"; gene_id "g14";
scaffold1_size139406	AUGUSTUS	CDS	42258	42386	1	-	2	transcript_id "g14.t1"; gene_id "g14";
scaffold1_size139406	AUGUSTUS	CDS	42840	42947	1	-	2	transcript_id "g14.t1"; gene_id "g14";
scaffold1_size139406	AUGUSTUS	CDS	42997	43965	0.97	-	2	transcript_id "g14.t1"; gene_id "g14";
scaffold1_size139406	AUGUSTUS	CDS	44017	44159	0.97	-	1	transcript_id "g14.t1"; gene_id "g14";
scaffold1_size139406	AUGUSTUS	CDS	44463	44542	0.63	-	0	transcript_id "g14.t1"; gene_id "g14";
scaffold1_size139406	AUGUSTUS	start_codon	44540	44542	.	-	0	transcript_id "g14.t1"; gene_id "g14";
# protein sequence = [MSYGGGYGGGGYGGGGGRDGGRGYSNGGGGSYGGGSNGYSGGGGYGGGGGGFGGGRDGGDRMSQLGQGLKTQQWDLDT
# MPKFEKSFYKEDPAVTARSATEVAEYRKEHQMTVKGENIPKPVTTFDEAGFPSYVMNEVKAQGFAKPTAIQAQGWPMALSGRDVVGVAETGSGKTLTY
# CLPAIVHINAQPLLAPGDGPIVLILAPTRELAVQIQQEISKFGKSSRIRNTCVYGGVPKGPQIRDLARGVEVCIATPGRLIDMLEAGKTNLRRVTYLV
# LDEADRMLDMGFEPQIRKIIGQIRPDRQTCMWSATWPKEVRQLAADYQKDWIQVNIGSMDLSANHRIQQIVEVCTEFEKRDRMAKHLETIMSDKDNKI
# LIFTGTKRVADEITRFLRQDGWPALSIHGDKQQNERDWVLNEFKTGKSPIMVATDVASRGIDVRNITHVFNYDYPNNSEDYVHRIGRTGRAGANGTAI
# TLFTTDNSKQARDLVQILTESKQQIDPRLHEMARYGGGGGGGGRWGGGRGRGGGRGGRGGWTGGNSDPVRNSRW]
# end gene g14
# start gene g15
scaffold1_size139406	AUGUSTUS	gene	45247	48930	0.31	-	.	g15
scaffold1_size139406	AUGUSTUS	transcript	45247	48930	0.31	-	.	g15.t1
scaffold1_size139406	AUGUSTUS	stop_codon	45247	45249	.	-	0	transcript_id "g15.t1"; gene_id "g15";
scaffold1_size139406	AUGUSTUS	terminal	45247	45300	0.93	-	0	transcript_id "g15.t1"; gene_id "g15";
scaffold1_size139406	AUGUSTUS	internal	45353	45823	0.95	-	0	transcript_id "g15.t1"; gene_id "g15";
scaffold1_size139406	AUGUSTUS	internal	45878	46573	1	-	0	transcript_id "g15.t1"; gene_id "g15";
scaffold1_size139406	AUGUSTUS	internal	46623	46705	0.99	-	2	transcript_id "g15.t1"; gene_id "g15";
scaffold1_size139406	AUGUSTUS	internal	46772	46953	0.99	-	1	transcript_id "g15.t1"; gene_id "g15";
scaffold1_size139406	AUGUSTUS	internal	47026	47217	0.46	-	1	transcript_id "g15.t1"; gene_id "g15";
scaffold1_size139406	AUGUSTUS	internal	47520	48691	0.49	-	0	transcript_id "g15.t1"; gene_id "g15";
scaffold1_size139406	AUGUSTUS	initial	48748	48930	0.93	-	0	transcript_id "g15.t1"; gene_id "g15";
scaffold1_size139406	AUGUSTUS	intron	45301	45352	0.93	-	.	transcript_id "g15.t1"; gene_id "g15";
scaffold1_size139406	AUGUSTUS	intron	45824	45877	1	-	.	transcript_id "g15.t1"; gene_id "g15";
scaffold1_size139406	AUGUSTUS	intron	46574	46622	1	-	.	transcript_id "g15.t1"; gene_id "g15";
scaffold1_size139406	AUGUSTUS	intron	46706	46771	0.99	-	.	transcript_id "g15.t1"; gene_id "g15";
scaffold1_size139406	AUGUSTUS	intron	46954	47025	1	-	.	transcript_id "g15.t1"; gene_id "g15";
scaffold1_size139406	AUGUSTUS	intron	47218	47519	0.47	-	.	transcript_id "g15.t1"; gene_id "g15";
scaffold1_size139406	AUGUSTUS	intron	48692	48747	0.89	-	.	transcript_id "g15.t1"; gene_id "g15";
scaffold1_size139406	AUGUSTUS	CDS	45247	45300	0.93	-	0	transcript_id "g15.t1"; gene_id "g15";
scaffold1_size139406	AUGUSTUS	CDS	45353	45823	0.95	-	0	transcript_id "g15.t1"; gene_id "g15";
scaffold1_size139406	AUGUSTUS	CDS	45878	46573	1	-	0	transcript_id "g15.t1"; gene_id "g15";
scaffold1_size139406	AUGUSTUS	CDS	46623	46705	0.99	-	2	transcript_id "g15.t1"; gene_id "g15";
scaffold1_size139406	AUGUSTUS	CDS	46772	46953	0.99	-	1	transcript_id "g15.t1"; gene_id "g15";
scaffold1_size139406	AUGUSTUS	CDS	47026	47217	0.46	-	1	transcript_id "g15.t1"; gene_id "g15";
scaffold1_size139406	AUGUSTUS	CDS	47520	48691	0.49	-	0	transcript_id "g15.t1"; gene_id "g15";
scaffold1_size139406	AUGUSTUS	CDS	48748	48930	0.93	-	0	transcript_id "g15.t1"; gene_id "g15";
scaffold1_size139406	AUGUSTUS	start_codon	48928	48930	.	-	0	transcript_id "g15.t1"; gene_id "g15";
# protein sequence = [MSRTLLHQHYIPPQCKWSGKADKMVVLNFTLTPEAASKVHDLLVCLGKFSDTVAIEARREKFTFTALNSSKSAYAAVT
# LDGKQFFASYECVPSHGGPDGRFTCSMYTKALLSVFKGRLYDPMGRDGAIDRCEVSVQERENETQCRFIVKMVCNQGVIKTYKLTYEAVDVMHALFDR
# SIAKNRWSMHSGAVKEYIEYFGTKTEMLDIFAGEDGRCVFKSYTEKISNGKEILKHPLVTAVAVNTSDFEDFTVQAGMHIIINVKDFKAIVVHADTLK
# TILMAFYSQPTRPLQFSYGCDGLLCEFTLMTSGDYTAAPPTPTPAPQATSNRNASRTPSTKLAGREESRSFQSDMPPPVQPASRRDGSSRLGSRQTSA
# QAQPTRPESESLFVPEDEDAAWAPLDYDKEETLGWDASATHDASAFPTFTDSGSTSKTNTVESNEVFEPTQRVSQIKGLWKKVCVGDVGLAYRRIAGF
# NENPVDSYLLKYKFWQGKSTITNLRPFTMQPKRILVIAGSDSSGGAGLEADQKVIAAHGCYAMTATTALTAQNTLGVQGIHHTPPNFVKKQIDAVCED
# VGVDVVKTGMLASAETIEVVADALKRHNISTSVVDPVTVSTSGSQLLPEAAITSLIEHLFPHTTILTPNLPEAKLLLKATGVYMPDPQNVDDIVAMAR
# RIHERGPKWVLLKGGHLPLTRDHVISNEEAEGEVVLNVLVGENGVTLMESEYLHSKSTHGTGCSLASAIACNLSIGMPMVKAVKEANRYVEAGIKTAV
# QIGSGSGPINHFHSIYTLPFTPGNFISYLLDRDDVQVPWKEYTQHEFVQKMGDGTLLLEKFMYYLVQDYLFLVQFARANALSAYKSSNLKDIGRSVQQ
# VVTLQEEIKLHIDFCKEYGLSESDIIKEEEDQATTAYTRYVLDIGMSQDYLALQIALLPCLIGYGIIAKRLYEDTNTARVGSKYWKWIEQYVAEEYRD
# AMMRGSELVEKHAAGLSPTRVEELAKVFVHATNMEKGFWDMGLRAGEGSS]
# end gene g15
# start gene g16
scaffold1_size139406	AUGUSTUS	gene	49536	50957	0.99	+	.	g16
scaffold1_size139406	AUGUSTUS	transcript	49536	50957	0.99	+	.	g16.t1
scaffold1_size139406	AUGUSTUS	start_codon	49536	49538	.	+	0	transcript_id "g16.t1"; gene_id "g16";
scaffold1_size139406	AUGUSTUS	initial	49536	49632	0.99	+	0	transcript_id "g16.t1"; gene_id "g16";
scaffold1_size139406	AUGUSTUS	internal	49684	49728	1	+	2	transcript_id "g16.t1"; gene_id "g16";
scaffold1_size139406	AUGUSTUS	internal	49781	50857	1	+	2	transcript_id "g16.t1"; gene_id "g16";
scaffold1_size139406	AUGUSTUS	terminal	50917	50957	1	+	2	transcript_id "g16.t1"; gene_id "g16";
scaffold1_size139406	AUGUSTUS	intron	49633	49683	0.99	+	.	transcript_id "g16.t1"; gene_id "g16";
scaffold1_size139406	AUGUSTUS	intron	49729	49780	1	+	.	transcript_id "g16.t1"; gene_id "g16";
scaffold1_size139406	AUGUSTUS	intron	50858	50916	1	+	.	transcript_id "g16.t1"; gene_id "g16";
scaffold1_size139406	AUGUSTUS	CDS	49536	49632	0.99	+	0	transcript_id "g16.t1"; gene_id "g16";
scaffold1_size139406	AUGUSTUS	CDS	49684	49728	1	+	2	transcript_id "g16.t1"; gene_id "g16";
scaffold1_size139406	AUGUSTUS	CDS	49781	50857	1	+	2	transcript_id "g16.t1"; gene_id "g16";
scaffold1_size139406	AUGUSTUS	CDS	50917	50957	1	+	2	transcript_id "g16.t1"; gene_id "g16";
scaffold1_size139406	AUGUSTUS	stop_codon	50955	50957	.	+	0	transcript_id "g16.t1"; gene_id "g16";
# protein sequence = [MKQFEKTETGTDIKGRKFPRIKTADIIDAIGEAVTHHTPTLEVISGELQPSALVRWTPRLPRLQSLELWDGKPLEDQL
# VHTSIYEHCPQFKSLMLFTWISTDRDQKFAEFLSSMRPNTLQTLQTISDVGASAGTFRALNNHGESLEDLRLCLSNDAIPHLSLLQGCTALKTLRIED
# SQNTIDLEATEHDVFLETISWLQKCSDLQRLSFSKLQSGAAVVTPVLLEEKIQLTSLEVDSYTLKDHKSFHQALVHQQSSLRVLFLNGDTEGMFRDDL
# DILVESVRQLRQLRDLHLILPEVLRDDHLKTIVADLTLLEDLYVSGLELNDDVLPHLASLPNLRTVTISGISKFTMHGLLDFITRLGPGNQGIRVSVD
# MADTDTLLPEEELTLVKDNLMEKVGGTLEYMALRDPNVPEFGDSDSD]
# end gene g16
# start gene g17
scaffold1_size139406	AUGUSTUS	gene	51294	52526	0.89	-	.	g17
scaffold1_size139406	AUGUSTUS	transcript	51294	52526	0.89	-	.	g17.t1
scaffold1_size139406	AUGUSTUS	stop_codon	51294	51296	.	-	0	transcript_id "g17.t1"; gene_id "g17";
scaffold1_size139406	AUGUSTUS	terminal	51294	51975	0.98	-	1	transcript_id "g17.t1"; gene_id "g17";
scaffold1_size139406	AUGUSTUS	initial	52027	52526	0.91	-	0	transcript_id "g17.t1"; gene_id "g17";
scaffold1_size139406	AUGUSTUS	intron	51976	52026	1	-	.	transcript_id "g17.t1"; gene_id "g17";
scaffold1_size139406	AUGUSTUS	CDS	51294	51975	0.98	-	1	transcript_id "g17.t1"; gene_id "g17";
scaffold1_size139406	AUGUSTUS	CDS	52027	52526	0.91	-	0	transcript_id "g17.t1"; gene_id "g17";
scaffold1_size139406	AUGUSTUS	start_codon	52524	52526	.	-	0	transcript_id "g17.t1"; gene_id "g17";
# protein sequence = [MPDLSEFDASVPFIQKELVEATTGLGDAYEMGNSTLDGGRGLDYWRKQTMYLATVSDAEDSLYGLDETACSDPDLRRA
# VQLSKIDYYGCDTIRKVQNRPKVLSTPTSSPPKSDMVVDLSDDASAPASKGKQSVKSSSFGQSSLLDNAWGTWSQGIADPTSDIVEEELTESKDYVQV
# RVGSDNEVYTLPKKSMWYRPYFRDARFGTNFFGYNNDKLELQHPTLDRIDPGHFRFAAEYLESEDFGCRHPQNDDENEEAFIQCVLAWSVAEKLGMSD
# LMDFVVDKINFIDISMYEVLAFASQIYNSPASGLPSHDRLKDLLLTYIGHNYWVYQGDDHLHSIFVETVQPLPELDRDICQRRVSLLEERAPAEDDHE
# QGEQNDNNDDMEIDRWGVLGY]
# end gene g17
# start gene g18
scaffold1_size139406	AUGUSTUS	gene	53474	54143	0.91	+	.	g18
scaffold1_size139406	AUGUSTUS	transcript	53474	54143	0.91	+	.	g18.t1
scaffold1_size139406	AUGUSTUS	start_codon	53474	53476	.	+	0	transcript_id "g18.t1"; gene_id "g18";
scaffold1_size139406	AUGUSTUS	initial	53474	53766	0.91	+	0	transcript_id "g18.t1"; gene_id "g18";
scaffold1_size139406	AUGUSTUS	terminal	53915	54143	1	+	1	transcript_id "g18.t1"; gene_id "g18";
scaffold1_size139406	AUGUSTUS	intron	53767	53914	1	+	.	transcript_id "g18.t1"; gene_id "g18";
scaffold1_size139406	AUGUSTUS	CDS	53474	53766	0.91	+	0	transcript_id "g18.t1"; gene_id "g18";
scaffold1_size139406	AUGUSTUS	CDS	53915	54143	1	+	1	transcript_id "g18.t1"; gene_id "g18";
scaffold1_size139406	AUGUSTUS	stop_codon	54141	54143	.	+	0	transcript_id "g18.t1"; gene_id "g18";
# protein sequence = [MLGLAGMQPRQLAAQVLNFALVLSTAFMMWKGLSVVSDSPSPIVVVLSGSMEPAFQRGDLLFLWNRGLDTQVGEIVVY
# NVKGKDIPIVHRVVRRYGGGKTPLRLLTKGDNNLADDTELYAAGQSFLNRKEDVIGSVVGFIPFVGYVTILLSEHPWLKQAMLGIMGVMVVLQRE]
# end gene g18
# start gene g19
scaffold1_size139406	AUGUSTUS	gene	55479	55946	0.78	-	.	g19
scaffold1_size139406	AUGUSTUS	transcript	55479	55946	0.78	-	.	g19.t1
scaffold1_size139406	AUGUSTUS	stop_codon	55479	55481	.	-	0	transcript_id "g19.t1"; gene_id "g19";
scaffold1_size139406	AUGUSTUS	terminal	55479	55511	1	-	0	transcript_id "g19.t1"; gene_id "g19";
scaffold1_size139406	AUGUSTUS	internal	55561	55682	1	-	2	transcript_id "g19.t1"; gene_id "g19";
scaffold1_size139406	AUGUSTUS	internal	55734	55829	0.8	-	2	transcript_id "g19.t1"; gene_id "g19";
scaffold1_size139406	AUGUSTUS	initial	55895	55946	0.78	-	0	transcript_id "g19.t1"; gene_id "g19";
scaffold1_size139406	AUGUSTUS	intron	55512	55560	1	-	.	transcript_id "g19.t1"; gene_id "g19";
scaffold1_size139406	AUGUSTUS	intron	55683	55733	0.8	-	.	transcript_id "g19.t1"; gene_id "g19";
scaffold1_size139406	AUGUSTUS	intron	55830	55894	0.78	-	.	transcript_id "g19.t1"; gene_id "g19";
scaffold1_size139406	AUGUSTUS	CDS	55479	55511	1	-	0	transcript_id "g19.t1"; gene_id "g19";
scaffold1_size139406	AUGUSTUS	CDS	55561	55682	1	-	2	transcript_id "g19.t1"; gene_id "g19";
scaffold1_size139406	AUGUSTUS	CDS	55734	55829	0.8	-	2	transcript_id "g19.t1"; gene_id "g19";
scaffold1_size139406	AUGUSTUS	CDS	55895	55946	0.78	-	0	transcript_id "g19.t1"; gene_id "g19";
scaffold1_size139406	AUGUSTUS	start_codon	55944	55946	.	-	0	transcript_id "g19.t1"; gene_id "g19";
# protein sequence = [MPKEKTTRKAAPKSKADDPNAPKRGLSAYMFFANDQRDKVREDNPGIKFGEVGKLLGEKWKALNEKQRQPYEAKAAAD
# KKRYEEEKAAYQAADEEEEESE]
# end gene g19
# start gene g20
scaffold1_size139406	AUGUSTUS	gene	57494	58030	0.67	-	.	g20
scaffold1_size139406	AUGUSTUS	transcript	57494	58030	0.67	-	.	g20.t1
scaffold1_size139406	AUGUSTUS	stop_codon	57494	57496	.	-	0	transcript_id "g20.t1"; gene_id "g20";
scaffold1_size139406	AUGUSTUS	single	57494	58030	0.67	-	0	transcript_id "g20.t1"; gene_id "g20";
scaffold1_size139406	AUGUSTUS	CDS	57494	58030	0.67	-	0	transcript_id "g20.t1"; gene_id "g20";
scaffold1_size139406	AUGUSTUS	start_codon	58028	58030	.	-	0	transcript_id "g20.t1"; gene_id "g20";
# protein sequence = [MEAKAEYEIRNRITHNVLVMDPILKAVHGGEQTLFAERLVSCGQLEDSHLTACRRILPLIGENDTVSMIHASQTSKLA
# ATTQALSRAEQGNIVANQKNRGLAQTMLALAEEMKAQSVRDIEDGQLRSQVDAVDKQLQDSRRRVKTLKGILSGMIVGSGINWAADDGLTELVMGDEE
# DG]
# end gene g20
# start gene g21
scaffold1_size139406	AUGUSTUS	gene	58133	58432	0.88	-	.	g21
scaffold1_size139406	AUGUSTUS	transcript	58133	58432	0.88	-	.	g21.t1
scaffold1_size139406	AUGUSTUS	stop_codon	58133	58135	.	-	0	transcript_id "g21.t1"; gene_id "g21";
scaffold1_size139406	AUGUSTUS	single	58133	58432	0.88	-	0	transcript_id "g21.t1"; gene_id "g21";
scaffold1_size139406	AUGUSTUS	CDS	58133	58432	0.88	-	0	transcript_id "g21.t1"; gene_id "g21";
scaffold1_size139406	AUGUSTUS	start_codon	58430	58432	.	-	0	transcript_id "g21.t1"; gene_id "g21";
# protein sequence = [MKVAPGQMNMVSVAFLENASRRITNNMAAHGDIDMKDATAKVQDANDYADLLQTSHSDAFAFSDTERLALQLHDQLKE
# LELQQSLLQAQQPGTFYHPAY]
# end gene g21
# start gene g22
scaffold1_size139406	AUGUSTUS	gene	58588	63014	0.33	+	.	g22
scaffold1_size139406	AUGUSTUS	transcript	58588	63014	0.33	+	.	g22.t1
scaffold1_size139406	AUGUSTUS	start_codon	58588	58590	.	+	0	transcript_id "g22.t1"; gene_id "g22";
scaffold1_size139406	AUGUSTUS	initial	58588	58767	1	+	0	transcript_id "g22.t1"; gene_id "g22";
scaffold1_size139406	AUGUSTUS	internal	58820	62597	0.76	+	0	transcript_id "g22.t1"; gene_id "g22";
scaffold1_size139406	AUGUSTUS	internal	62661	62683	0.56	+	2	transcript_id "g22.t1"; gene_id "g22";
scaffold1_size139406	AUGUSTUS	terminal	62778	63014	0.52	+	0	transcript_id "g22.t1"; gene_id "g22";
scaffold1_size139406	AUGUSTUS	intron	58768	58819	1	+	.	transcript_id "g22.t1"; gene_id "g22";
scaffold1_size139406	AUGUSTUS	intron	62598	62660	0.59	+	.	transcript_id "g22.t1"; gene_id "g22";
scaffold1_size139406	AUGUSTUS	intron	62684	62777	0.83	+	.	transcript_id "g22.t1"; gene_id "g22";
scaffold1_size139406	AUGUSTUS	CDS	58588	58767	1	+	0	transcript_id "g22.t1"; gene_id "g22";
scaffold1_size139406	AUGUSTUS	CDS	58820	62597	0.76	+	0	transcript_id "g22.t1"; gene_id "g22";
scaffold1_size139406	AUGUSTUS	CDS	62661	62683	0.56	+	2	transcript_id "g22.t1"; gene_id "g22";
scaffold1_size139406	AUGUSTUS	CDS	62778	63014	0.52	+	0	transcript_id "g22.t1"; gene_id "g22";
scaffold1_size139406	AUGUSTUS	stop_codon	63012	63014	.	+	0	transcript_id "g22.t1"; gene_id "g22";
# protein sequence = [MSLQIAVAHTGQRLDADPVAFTSVDALKDWISRATEIAPEQQVLLTTQGKHVKLQALLTEKEIFVFSRELSNNPPAAI
# SSTPLPDPFIPDDAPNHLTKNTDLGAWQALFQARRDWAFGLLEKSHSMSRIASKHFAEQATIERGTQVAVGNHDAHIKGLEQKYRAAREWYDGVEKEA
# GDNLRRLDGDFEQLGTVSAILNFKRFLAREMRSTKNMPNNVIIRETLQDFLDVEAVKMATATSQHVRETFGERMDKMSKQLEKMGADYNELLNAVGQS
# QSRSIVDDTEEPNRLYNEIDAVAKKVESDYEHVMGLDASSKSVAQVSKMALLHTRNFLPAIQEYSIEMSDLVRRAVEQKNFAIRNSIESMQGIATIES
# VIASMGADLEQISIPQEGVAAFELISLVGRLPYVYGTLLVEAVRRREWMERMERDTSSLAEEMATFQEEEERRRKRWLKPIADVVNLDAVQGGTLGFE
# MNVQPEKTVWPTVTRQELLDYLKDLQRLDGQQSEAEAFSQAIKDLDRPTKQQIKRAKNFKMGSVHEPAFGRGSQLMVRGDDELRVLKEGNAKLEDELR
# GYKSRVRRLEDLVHRQNTISRLSIGGAPPSFGIPDSSEPPTPTARVASPRPQEEHSRRSSISSRRLSTNTGQEDKRRILCLEQELAAEKDARMKLEKD
# ARARRDEDADQQRRFEEAMSTKNNIMENMRAQQKEFTDERKALEDEIRAYKARIEEAEDELDRVLGSRDNERTGIDTRVQELISELEQVRKQAAEQSK
# SANEQVEALQAELVHRKAVKAQEVDLLTAAFTHLSPDTTVPDDYSALVAQLEDLAVRSLNHQRELQQAVAMAKSDNENTHARIERQENEFNLKLAEHE
# KEAASVRDELDAEKARVVSVTAELEEERNHLHELRSKFADGETGSEALRKRVEEEEAKVGRLQTELAEKSSHTNSLDVELMRVEKKLRKLEKVDSSRT
# HERMNRAKDLSQRLYTQHQRLIRLLEALGFVITHENGDMVLQRASRLGGSTVMTDTSAGLSRSTTTPSPTPLKRFLEDVGDLHFLQWTEATSPEEEDQ
# RYQDLISKLELFNLETFSDAVAKRMRDMEHTARKWQKEARAYRDKAHRFQADSHDKIAYRSFKEGDLALFLPTRNNAHRPWAAFNVGAPHFFLREQDT
# HRLGGKEWLVARISKVEERVVDLSKTLDGAPRASLDDRSVASSNAVSFEDDNPFELSDGLRWYLLEATEEKAMAPGTPGIKGTVTVKSSLESGQGEMQ
# KAKKKSSMDPATQLGKSLDSRRSSGTSKKSTPLVGRHNSAEALSPAERVDSNIDSATATRGASPAADDGVGGNVTVSHYQSHQRKSSMPALLSSLRSM
# NTSPVKQRVGSQADLRTASPSASQARSPLARKGSIWDSFFQYDIEYQGKAPKK]
# end gene g22
# start gene g23
scaffold1_size139406	AUGUSTUS	gene	66184	66789	1	-	.	g23
scaffold1_size139406	AUGUSTUS	transcript	66184	66789	1	-	.	g23.t1
scaffold1_size139406	AUGUSTUS	stop_codon	66184	66186	.	-	0	transcript_id "g23.t1"; gene_id "g23";
scaffold1_size139406	AUGUSTUS	single	66184	66789	1	-	0	transcript_id "g23.t1"; gene_id "g23";
scaffold1_size139406	AUGUSTUS	CDS	66184	66789	1	-	0	transcript_id "g23.t1"; gene_id "g23";
scaffold1_size139406	AUGUSTUS	start_codon	66787	66789	.	-	0	transcript_id "g23.t1"; gene_id "g23";
# protein sequence = [MCVAELCVTVLPCQHRWYHLVRPCSPSSNLSTCGKKLGIAGWEVKCNHCPYCHGHVSEFEYKLIGDGLAPPVGSLSGL
# ARAHSTSLNAARRDIRLDNITRTDSATSVGSKSSLVTAASEKNRAMNSRLDAYFFPSADSPYPAVREDDNESNTGGSPSDTSGSDYTSVRHPSVSMPM
# GSEPYKANMLSRVRQRTKRISTIFR]
# end gene g23
# start gene g24
scaffold1_size139406	AUGUSTUS	gene	70615	71780	1	-	.	g24
scaffold1_size139406	AUGUSTUS	transcript	70615	71780	1	-	.	g24.t1
scaffold1_size139406	AUGUSTUS	stop_codon	70615	70617	.	-	0	transcript_id "g24.t1"; gene_id "g24";
scaffold1_size139406	AUGUSTUS	terminal	70615	71693	1	-	2	transcript_id "g24.t1"; gene_id "g24";
scaffold1_size139406	AUGUSTUS	initial	71744	71780	1	-	0	transcript_id "g24.t1"; gene_id "g24";
scaffold1_size139406	AUGUSTUS	intron	71694	71743	1	-	.	transcript_id "g24.t1"; gene_id "g24";
scaffold1_size139406	AUGUSTUS	CDS	70615	71693	1	-	2	transcript_id "g24.t1"; gene_id "g24";
scaffold1_size139406	AUGUSTUS	CDS	71744	71780	1	-	0	transcript_id "g24.t1"; gene_id "g24";
scaffold1_size139406	AUGUSTUS	start_codon	71778	71780	.	-	0	transcript_id "g24.t1"; gene_id "g24";
# protein sequence = [MPLPRQVFIAVVGAGGVGKAFLSQLSALSKRLSQSPSSPYYLSLIWLSTSKKAVYHADYKSLSNWESELQNTSNPTLP
# LPQLCEYLQKAPGKVVLVDNTSNQDVADSYPGFLKKGISIVTPNKKAFSGSYALWTHIFDAASNGNGAGGYIFHESSVGAGLPVISTLKDLVETGDEV
# TKIEGVFSGTMSFLFNSFQPLGGGGGKFSAEVTSAKDKGYTEPDARDDLNGLDVARKLTILARLAGLKVESPTSFPVQSLIPKELESCSSGDEFLEKL
# PQYDDQMDKLKSEAEKEGKVIRFVGSVDVPGNNVKVGLEKFDKSHPIAALKGSDNIIAFYTKRYGDNPLIIQGAGAGGDVTAMGVTADLVKVLRLLH]
# end gene g24
# start gene g25
scaffold1_size139406	AUGUSTUS	gene	72121	73197	1	+	.	g25
scaffold1_size139406	AUGUSTUS	transcript	72121	73197	1	+	.	g25.t1
scaffold1_size139406	AUGUSTUS	start_codon	72121	72123	.	+	0	transcript_id "g25.t1"; gene_id "g25";
scaffold1_size139406	AUGUSTUS	single	72121	73197	1	+	0	transcript_id "g25.t1"; gene_id "g25";
scaffold1_size139406	AUGUSTUS	CDS	72121	73197	1	+	0	transcript_id "g25.t1"; gene_id "g25";
scaffold1_size139406	AUGUSTUS	stop_codon	73195	73197	.	+	0	transcript_id "g25.t1"; gene_id "g25";
# protein sequence = [MSSKDAHLYGARPKGRAKAKEISSSSSLAFSSTLSNLIKNSSVDSSKPAAGRARPQKEDIFKTHNKNVKKRALKDLED
# TDVTQKHRGRTTEEKGEDEVAWRRTKRRMEEKARLYDALKRGDVEDIDDKYGVDFDRKWAEKREKGEAESAESSESDASEEEELVEYTDEFGRTRKGN
# RAEAAREERRKRTLAADEPDRFTARPSMPTNIIYGDAVQTQAFNPDETIAQQMADLAAKRDKELTPPPESHFDGRAEVRQRGTAFFNFSKDEEERKEE
# MNRMEKEREETERVRKERQEQIEKRKEMIREKKRAIQEKRSKGQAEKFLDELGAELFKDGGSSVDEKKEDVDKTESGGKTEKAA]
# end gene g25
# start gene g26
scaffold1_size139406	AUGUSTUS	gene	77736	80538	0.96	-	.	g26
scaffold1_size139406	AUGUSTUS	transcript	77736	80538	0.96	-	.	g26.t1
scaffold1_size139406	AUGUSTUS	stop_codon	77736	77738	.	-	0	transcript_id "g26.t1"; gene_id "g26";
scaffold1_size139406	AUGUSTUS	terminal	77736	77921	0.99	-	0	transcript_id "g26.t1"; gene_id "g26";
scaffold1_size139406	AUGUSTUS	internal	77981	79703	0.97	-	1	transcript_id "g26.t1"; gene_id "g26";
scaffold1_size139406	AUGUSTUS	initial	79754	80538	1	-	0	transcript_id "g26.t1"; gene_id "g26";
scaffold1_size139406	AUGUSTUS	intron	77922	77980	1	-	.	transcript_id "g26.t1"; gene_id "g26";
scaffold1_size139406	AUGUSTUS	intron	79704	79753	1	-	.	transcript_id "g26.t1"; gene_id "g26";
scaffold1_size139406	AUGUSTUS	CDS	77736	77921	0.99	-	0	transcript_id "g26.t1"; gene_id "g26";
scaffold1_size139406	AUGUSTUS	CDS	77981	79703	0.97	-	1	transcript_id "g26.t1"; gene_id "g26";
scaffold1_size139406	AUGUSTUS	CDS	79754	80538	1	-	0	transcript_id "g26.t1"; gene_id "g26";
scaffold1_size139406	AUGUSTUS	start_codon	80536	80538	.	-	0	transcript_id "g26.t1"; gene_id "g26";
# protein sequence = [MSDEKHGYVREPSPPPIPTYDEATSSRNAPARLGPNEISDDAERQGLLRPDAQMQSDPRRRNGYYQAPSVQSVDDGDS
# ELGSPVRESQDEDLRQTMEEMEILDPEAIEEGRSRRNRSRNRFSKRFYSIRHSLSSWNLPRIPWPSWRPNFSAVTDHIPTIPEEYRPGWAIVARLFGL
# LLIIILVYFLVVREVVPMGGGFGTPFNPEWVRQTALQSVESWRIEKNLEYITSYDHIGGTEGSYVLGQWIEGKFKDAHMDTYTHDEYYVYMNYAKKSG
# RKVAIVDPPEKRWEARLEEPSVFNPAKAQTPAYHGLSATGNATGPLIYVNYCHTKDFKRLWDSEVDVQGAIALCRYYGTQPDLAMKIKAAQAAGVVGV
# LVYSDPADDGFKKGNPWPDGKWRPGDSVQRGSVAQTNMIMGDVLTPGKPSLQKQERMSRDKNPALPKIPSLPLSWKDAQKLLKSLKGSGEELPEEWVG
# SVPDVGDKWYSGHPDTSPKVLLQNDQDEVEQQRITNVFGSLKGTEDPNRKIIVGNHRDSWCFGAADPGSGTAVMLEVVRVLGELRAQGWRPLRTIEFA
# SWDAGEYNRIGSTEHVEANVEALRETAIAYLNVDVGVTGDKLWANGSPIFQHAWTRVLDRLSDPHVNKTLKELWDTSDSKIGNLGAGSDYVAFQSIAG
# TSSLDFGFTSSTDSHASSNPISHSCYETLSWMRKYIDPSFSYHALLTQLWVLLILELAQEPIMPMKIDDYARSLQEEGQKLLDWTEKAAGGAEYDIEI
# FQPLVDSLSMFKKKAEVFGRWEQSWYNQVYATGGFETSGVTMQRVGHNGKIARFETDLLDVAYDEDDKGPHGLPNRDQFKHIIFAPDVNNGLEASVFP
# FARDAIEKKDWKAAAGAIKKTADILNRAGERLGGE]
# end gene g26
# start gene g27
scaffold1_size139406	AUGUSTUS	gene	81036	82017	1	-	.	g27
scaffold1_size139406	AUGUSTUS	transcript	81036	82017	1	-	.	g27.t1
scaffold1_size139406	AUGUSTUS	stop_codon	81036	81038	.	-	0	transcript_id "g27.t1"; gene_id "g27";
scaffold1_size139406	AUGUSTUS	terminal	81036	81336	1	-	1	transcript_id "g27.t1"; gene_id "g27";
scaffold1_size139406	AUGUSTUS	internal	81389	81791	1	-	2	transcript_id "g27.t1"; gene_id "g27";
scaffold1_size139406	AUGUSTUS	initial	81846	82017	1	-	0	transcript_id "g27.t1"; gene_id "g27";
scaffold1_size139406	AUGUSTUS	intron	81337	81388	1	-	.	transcript_id "g27.t1"; gene_id "g27";
scaffold1_size139406	AUGUSTUS	intron	81792	81845	1	-	.	transcript_id "g27.t1"; gene_id "g27";
scaffold1_size139406	AUGUSTUS	CDS	81036	81336	1	-	1	transcript_id "g27.t1"; gene_id "g27";
scaffold1_size139406	AUGUSTUS	CDS	81389	81791	1	-	2	transcript_id "g27.t1"; gene_id "g27";
scaffold1_size139406	AUGUSTUS	CDS	81846	82017	1	-	0	transcript_id "g27.t1"; gene_id "g27";
scaffold1_size139406	AUGUSTUS	start_codon	82015	82017	.	-	0	transcript_id "g27.t1"; gene_id "g27";
# protein sequence = [MSSSKRVEQIAGHLNYPKGMLAGQTAIITGSGQGIGAEAAKLFAKEGAKVVVADVDAKKAESVVSEINQSGGSAIAVV
# GDVLDDAYIKTLISKAAEFGGGKIHIIVNNAGYTWDGVIHKMTDKQWHTIVDLHATAPFKIVRAAAPYFRVKDGEPRNIINISSTSGVNGNAGQINYA
# LAKAGVQGMTKTIAKEWGPQFGVRSNTVAFGHIQTRLTAAKEAGAFITTPDGEKVALGIPQAQKGGAAEGQQHMDIPLRRAGTATEAASAVLAVASPL
# FSYVNGETIKVTGGRGM]
# end gene g27
# start gene g28
scaffold1_size139406	AUGUSTUS	gene	82550	84462	0.27	-	.	g28
scaffold1_size139406	AUGUSTUS	transcript	82550	84462	0.27	-	.	g28.t1
scaffold1_size139406	AUGUSTUS	stop_codon	82550	82552	.	-	0	transcript_id "g28.t1"; gene_id "g28";
scaffold1_size139406	AUGUSTUS	terminal	82550	82659	0.33	-	2	transcript_id "g28.t1"; gene_id "g28";
scaffold1_size139406	AUGUSTUS	internal	82791	82885	0.4	-	1	transcript_id "g28.t1"; gene_id "g28";
scaffold1_size139406	AUGUSTUS	internal	83138	83234	0.79	-	2	transcript_id "g28.t1"; gene_id "g28";
scaffold1_size139406	AUGUSTUS	internal	83364	83518	0.99	-	1	transcript_id "g28.t1"; gene_id "g28";
scaffold1_size139406	AUGUSTUS	internal	83573	83988	1	-	0	transcript_id "g28.t1"; gene_id "g28";
scaffold1_size139406	AUGUSTUS	internal	84038	84372	0.78	-	2	transcript_id "g28.t1"; gene_id "g28";
scaffold1_size139406	AUGUSTUS	initial	84423	84462	0.89	-	0	transcript_id "g28.t1"; gene_id "g28";
scaffold1_size139406	AUGUSTUS	intron	82660	82790	0.33	-	.	transcript_id "g28.t1"; gene_id "g28";
scaffold1_size139406	AUGUSTUS	intron	82886	83137	0.48	-	.	transcript_id "g28.t1"; gene_id "g28";
scaffold1_size139406	AUGUSTUS	intron	83235	83363	0.99	-	.	transcript_id "g28.t1"; gene_id "g28";
scaffold1_size139406	AUGUSTUS	intron	83519	83572	1	-	.	transcript_id "g28.t1"; gene_id "g28";
scaffold1_size139406	AUGUSTUS	intron	83989	84037	1	-	.	transcript_id "g28.t1"; gene_id "g28";
scaffold1_size139406	AUGUSTUS	intron	84373	84422	0.78	-	.	transcript_id "g28.t1"; gene_id "g28";
scaffold1_size139406	AUGUSTUS	CDS	82550	82659	0.33	-	2	transcript_id "g28.t1"; gene_id "g28";
scaffold1_size139406	AUGUSTUS	CDS	82791	82885	0.4	-	1	transcript_id "g28.t1"; gene_id "g28";
scaffold1_size139406	AUGUSTUS	CDS	83138	83234	0.79	-	2	transcript_id "g28.t1"; gene_id "g28";
scaffold1_size139406	AUGUSTUS	CDS	83364	83518	0.99	-	1	transcript_id "g28.t1"; gene_id "g28";
scaffold1_size139406	AUGUSTUS	CDS	83573	83988	1	-	0	transcript_id "g28.t1"; gene_id "g28";
scaffold1_size139406	AUGUSTUS	CDS	84038	84372	0.78	-	2	transcript_id "g28.t1"; gene_id "g28";
scaffold1_size139406	AUGUSTUS	CDS	84423	84462	0.89	-	0	transcript_id "g28.t1"; gene_id "g28";
scaffold1_size139406	AUGUSTUS	start_codon	84460	84462	.	-	0	transcript_id "g28.t1"; gene_id "g28";
# protein sequence = [MTSAGMRSGVWLTKANQWRRFNLSIHSIRDSLADGLKGWKAVFSQDGGWLAAAKAIYAIGEYLRDQGVKFGFGDAGSF
# KQPLLAEGMCIGVETVDGARYYADKVVLAAGAWSPVLVDLQEQCVSKAWVYAHMQLTPEEAAEYKNVPVVYNGDVGFFFEPDEYGVIKVCDEFPGFTR
# FKQHQPFGAKTPKRVSVPRSAAKHPTDTYPDASETSIRKAIATFLPRFTEKELFNRHLCWCTDTADAALLMCEHPDWKNFVLATGDSGHTFKLLPNIG
# KHVVELLEGTLVEDLAHAWRWRPGIGDALNSRRSAPAKDLLARWIPAARSFDKADASPPRASIAQHMNIKPWSCLEQETEDDRDTVAYFGSNDPRYAI
# LLPAILKMWLYAKDDSGGPLVEPKSDLKIYGLPSLQWMLDSEL]
# end gene g28
# start gene g29
scaffold1_size139406	AUGUSTUS	gene	84678	85834	0.35	+	.	g29
scaffold1_size139406	AUGUSTUS	transcript	84678	85834	0.35	+	.	g29.t1
scaffold1_size139406	AUGUSTUS	start_codon	84678	84680	.	+	0	transcript_id "g29.t1"; gene_id "g29";
scaffold1_size139406	AUGUSTUS	initial	84678	85008	0.36	+	0	transcript_id "g29.t1"; gene_id "g29";
scaffold1_size139406	AUGUSTUS	terminal	85083	85834	0.97	+	2	transcript_id "g29.t1"; gene_id "g29";
scaffold1_size139406	AUGUSTUS	intron	85009	85082	1	+	.	transcript_id "g29.t1"; gene_id "g29";
scaffold1_size139406	AUGUSTUS	CDS	84678	85008	0.36	+	0	transcript_id "g29.t1"; gene_id "g29";
scaffold1_size139406	AUGUSTUS	CDS	85083	85834	0.97	+	2	transcript_id "g29.t1"; gene_id "g29";
scaffold1_size139406	AUGUSTUS	stop_codon	85832	85834	.	+	0	transcript_id "g29.t1"; gene_id "g29";
# protein sequence = [MIASRQHVACRMPPFPHAWVDPACTSRVVAPPRGKVGSCTLSTFEKLPTLHTSSRSKPRPSDSENFIAVDKMADINLK
# EIHDFMISIAKEAGERIVSAKPTTSGSGSKKNSVDLVTETDRAVEKLISTSLRTAYPTFSFMGEETYKPGDVLTPNPTFVCDPIDGTTNFVHRYPYVS
# ISLGLAINLEPTVGIVYNPFTQTLYSAIKGQGAYLNGTTRLPLAEPTPLGKLDTCLVAVEWGSDRSGNDFKVKSETFKRLAATKESGGGMVHGLRSFG
# SAALNLCGVASGGLDIYWEAGCWAWDVCAGWVILKEAGGMMVDANPGNWDPRVEGQKYLAVRGGEGQKEIIEEFWGLVDGAFEVGT]
# end gene g29
# start gene g30
scaffold1_size139406	AUGUSTUS	gene	86701	87588	0.6	-	.	g30
scaffold1_size139406	AUGUSTUS	transcript	86701	87588	0.6	-	.	g30.t1
scaffold1_size139406	AUGUSTUS	stop_codon	86701	86703	.	-	0	transcript_id "g30.t1"; gene_id "g30";
scaffold1_size139406	AUGUSTUS	single	86701	87588	0.6	-	0	transcript_id "g30.t1"; gene_id "g30";
scaffold1_size139406	AUGUSTUS	CDS	86701	87588	0.6	-	0	transcript_id "g30.t1"; gene_id "g30";
scaffold1_size139406	AUGUSTUS	start_codon	87586	87588	.	-	0	transcript_id "g30.t1"; gene_id "g30";
# protein sequence = [MFGKRSFASSKEKDRSGKITKQPKRSFRDASKQKVMAEKLDARKDSPMMDGGSPQLTSAIVTVIVGSDQRLFAAHEDV
# LCHSPYFAELLRSQFFESANRRIDLPTEEPEIFSCILEYLYKGDYYPRLVHDKRRQTWMLEGAIASPDPNKTGDRAPAVEPTFFHSGVGDVLLRDTAV
# YCAADRYGLEELKKLSLRKQGLQSGIEVGTILRSARYAYENTPDSDSRLRAHYLALIIRSRKTFKRSGTMQMEMEMGGKLFFDLFVAMCNHVDDLVDA
# RYALAPFLYCLDATFSVDVCQ]
# end gene g30
# start gene g31
scaffold1_size139406	AUGUSTUS	gene	89182	89782	1	+	.	g31
scaffold1_size139406	AUGUSTUS	transcript	89182	89782	1	+	.	g31.t1
scaffold1_size139406	AUGUSTUS	start_codon	89182	89184	.	+	0	transcript_id "g31.t1"; gene_id "g31";
scaffold1_size139406	AUGUSTUS	initial	89182	89214	1	+	0	transcript_id "g31.t1"; gene_id "g31";
scaffold1_size139406	AUGUSTUS	internal	89274	89387	1	+	0	transcript_id "g31.t1"; gene_id "g31";
scaffold1_size139406	AUGUSTUS	terminal	89468	89782	1	+	0	transcript_id "g31.t1"; gene_id "g31";
scaffold1_size139406	AUGUSTUS	intron	89215	89273	1	+	.	transcript_id "g31.t1"; gene_id "g31";
scaffold1_size139406	AUGUSTUS	intron	89388	89467	1	+	.	transcript_id "g31.t1"; gene_id "g31";
scaffold1_size139406	AUGUSTUS	CDS	89182	89214	1	+	0	transcript_id "g31.t1"; gene_id "g31";
scaffold1_size139406	AUGUSTUS	CDS	89274	89387	1	+	0	transcript_id "g31.t1"; gene_id "g31";
scaffold1_size139406	AUGUSTUS	CDS	89468	89782	1	+	0	transcript_id "g31.t1"; gene_id "g31";
scaffold1_size139406	AUGUSTUS	stop_codon	89780	89782	.	+	0	transcript_id "g31.t1"; gene_id "g31";
# protein sequence = [MSTGAKKRIMKEYGECTADTPPGMKINFDEQNMTKWEVLMDGPAQSAYAGGHFKLEITFPTDYPFKPPVVSFRTKIYH
# PNVSNDDKGSMCLGLLRPEEWKPPNKVVSVLRLIQTLLIEPNPDDAIEPSIANEYRENRKEFEKNAKDWVKRYAK]
# end gene g31
# start gene g32
scaffold1_size139406	AUGUSTUS	gene	91227	94499	0.98	+	.	g32
scaffold1_size139406	AUGUSTUS	transcript	91227	94499	0.98	+	.	g32.t1
scaffold1_size139406	AUGUSTUS	start_codon	91227	91229	.	+	0	transcript_id "g32.t1"; gene_id "g32";
scaffold1_size139406	AUGUSTUS	single	91227	94499	0.98	+	0	transcript_id "g32.t1"; gene_id "g32";
scaffold1_size139406	AUGUSTUS	CDS	91227	94499	0.98	+	0	transcript_id "g32.t1"; gene_id "g32";
scaffold1_size139406	AUGUSTUS	stop_codon	94497	94499	.	+	0	transcript_id "g32.t1"; gene_id "g32";
# protein sequence = [MGDTLLRLATGVSQASDAERASDTAVPPNSHYSPYPPLATEYTPPASPQPQLPHAARKGFGSLRSRHPAQLQMDTVAT
# QPLERPVYSPSPADSPTLPLAALPSPKFPQRQRAPSLLRHAAVPAPRHGAHTNASQRPMSPTMVPAMAREDSSPRSPDLRAIFNPLASNPVNSNGPAW
# DSSSEDLSRPPTSSSRARGVTSSQQSFQHPLRSVTSIPDYAQYRGNERANLSGTYKPNRGVPNWSHTDYYPPPPRPFRGEEPRASFRSGWTNASSSIM
# EASGTERSSIFTARSSVASDRQSGIYSREQSRDRLRDRDDSPETILSSEIAEEEEQLDVVSDVLDSYFYDEDDEERSPIVERDERDFHSTSPMGLDSE
# PPELSQTPSHDFDSLDSFQSAESLKRWDERPQSHAKISPESNTERKRLPTIRPTSGSDFDDDVHNTESVERKAFQVQYLPAVKVSPLHAPYTPRTIEA
# AVQHSEKRQSRTMKRSSEMPRRVSVTLQALSLRTTETTNRPSSGVIKGHHSRGSNASRSHLDHIRRDISGLPQLPTSRARLSRQDWANIEAYSNRHSK
# RPSRSRTFSHDSNTSNNGPQSPPMQRSQPLPELDEDEAIPRRASTSVFDRKSALFDLGMMAQLTTAKSKPETLHNTGLAPPEQSIPTVTLGLRKTAAP
# VERDRYGFKKASEKINVQEYNAWAAKYEEHISRRRGKWISLMSKQGLSTTEPTKFPEMSEKVKRYARKGYPPEWRGAMWWYYSGGQHILAQKENVGLY
# KSLVARVNRDELNKDDKDAIERDLDRTFPDNIHFRPEPATDLLDGESDDEPVLIQDLREVLSCFALNNPNIGYCQSLNFIAGLLLLFLKQDKEKVFIL
# LSIITQNHLPGAHARNLANTEVNVLMMLIKDYLPKVWASINDTDLINTGAGSYAHPNSKFQRQPTVALSCTSWFMSIFVGVLPIETVLRVWDAFLYEG
# PRALYRYALAIFKLGEPEIKKYRPGDGEIFMAVQTLPRRCLDPNILHDLAFVKKGFGNLSQQVIDQKRMFWREQNIMAHQTSVKNNNGRRQLTTQIEE
# EEDGDRDSLRKAIGMNGLRRRASRKFRKMGIK]
# end gene g32
# start gene g33
scaffold1_size139406	AUGUSTUS	gene	95326	96328	0.66	-	.	g33
scaffold1_size139406	AUGUSTUS	transcript	95326	96328	0.66	-	.	g33.t1
scaffold1_size139406	AUGUSTUS	stop_codon	95326	95328	.	-	0	transcript_id "g33.t1"; gene_id "g33";
scaffold1_size139406	AUGUSTUS	terminal	95326	95377	0.99	-	1	transcript_id "g33.t1"; gene_id "g33";
scaffold1_size139406	AUGUSTUS	internal	95432	95860	0.99	-	1	transcript_id "g33.t1"; gene_id "g33";
scaffold1_size139406	AUGUSTUS	internal	95920	96026	0.98	-	0	transcript_id "g33.t1"; gene_id "g33";
scaffold1_size139406	AUGUSTUS	initial	96296	96328	0.69	-	0	transcript_id "g33.t1"; gene_id "g33";
scaffold1_size139406	AUGUSTUS	intron	95378	95431	0.99	-	.	transcript_id "g33.t1"; gene_id "g33";
scaffold1_size139406	AUGUSTUS	intron	95861	95919	1	-	.	transcript_id "g33.t1"; gene_id "g33";
scaffold1_size139406	AUGUSTUS	intron	96027	96295	0.94	-	.	transcript_id "g33.t1"; gene_id "g33";
scaffold1_size139406	AUGUSTUS	CDS	95326	95377	0.99	-	1	transcript_id "g33.t1"; gene_id "g33";
scaffold1_size139406	AUGUSTUS	CDS	95432	95860	0.99	-	1	transcript_id "g33.t1"; gene_id "g33";
scaffold1_size139406	AUGUSTUS	CDS	95920	96026	0.98	-	0	transcript_id "g33.t1"; gene_id "g33";
scaffold1_size139406	AUGUSTUS	CDS	96296	96328	0.69	-	0	transcript_id "g33.t1"; gene_id "g33";
scaffold1_size139406	AUGUSTUS	start_codon	96326	96328	.	-	0	transcript_id "g33.t1"; gene_id "g33";
# protein sequence = [MVEKVYVTYNQVHKLCQESAEQILNEFQPNLMIAIGGGGYVPARILRSFLKKPGSPNIPIQAIGLSLYEQLGSGPDAE
# VETPGTKVTRTQWLDLSSLEMANLIGKNVLIVDEVDDTRTTLEYAVRELEKDVEAAVKKLGREGEKTNFSIFVLHNKDKAKKGQLPQEILKGRYCAAR
# TVGDVWINYPWEATDIDEHDRCSREAEPKP]
# end gene g33
# start gene g34
scaffold1_size139406	AUGUSTUS	gene	97519	98340	0.36	-	.	g34
scaffold1_size139406	AUGUSTUS	transcript	97519	98340	0.36	-	.	g34.t1
scaffold1_size139406	AUGUSTUS	stop_codon	97519	97521	.	-	0	transcript_id "g34.t1"; gene_id "g34";
scaffold1_size139406	AUGUSTUS	single	97519	98340	0.36	-	0	transcript_id "g34.t1"; gene_id "g34";
scaffold1_size139406	AUGUSTUS	CDS	97519	98340	0.36	-	0	transcript_id "g34.t1"; gene_id "g34";
scaffold1_size139406	AUGUSTUS	start_codon	98338	98340	.	-	0	transcript_id "g34.t1"; gene_id "g34";
# protein sequence = [MPPNFIEEFRRLPSQERAQALVALTTELTPYEWRALGAVISSRSFQLDIISRLPVELVARIFSHLDPSAPYRWQIVSK
# QWNHVLRSLHVLKACLNSWHQGTVHLQHADYGICKTISRRIHTFRTGNPKDMYRFRMEDDPKTFTLAGDYLIWQTLHDSRNAYLLNLDTWYFRNLGGE
# GREHIRSVVASDQIVVLTTHNNTCYVYELHERRGPKKFSLPNQRYLDNMGCRGRTVACIAASDRYTCVFIWEFDTQRGRSFEIDNLTGVLFSRATPR]
# end gene g34
# start gene g35
scaffold1_size139406	AUGUSTUS	gene	99794	101864	0.97	+	.	g35
scaffold1_size139406	AUGUSTUS	transcript	99794	101864	0.97	+	.	g35.t1
scaffold1_size139406	AUGUSTUS	start_codon	99794	99796	.	+	0	transcript_id "g35.t1"; gene_id "g35";
scaffold1_size139406	AUGUSTUS	initial	99794	100155	0.98	+	0	transcript_id "g35.t1"; gene_id "g35";
scaffold1_size139406	AUGUSTUS	internal	100207	100305	0.99	+	1	transcript_id "g35.t1"; gene_id "g35";
scaffold1_size139406	AUGUSTUS	internal	100360	100427	0.99	+	1	transcript_id "g35.t1"; gene_id "g35";
scaffold1_size139406	AUGUSTUS	internal	100487	100833	1	+	2	transcript_id "g35.t1"; gene_id "g35";
scaffold1_size139406	AUGUSTUS	internal	100884	100953	1	+	0	transcript_id "g35.t1"; gene_id "g35";
scaffold1_size139406	AUGUSTUS	terminal	101008	101864	1	+	2	transcript_id "g35.t1"; gene_id "g35";
scaffold1_size139406	AUGUSTUS	intron	100156	100206	0.98	+	.	transcript_id "g35.t1"; gene_id "g35";
scaffold1_size139406	AUGUSTUS	intron	100306	100359	0.99	+	.	transcript_id "g35.t1"; gene_id "g35";
scaffold1_size139406	AUGUSTUS	intron	100428	100486	1	+	.	transcript_id "g35.t1"; gene_id "g35";
scaffold1_size139406	AUGUSTUS	intron	100834	100883	1	+	.	transcript_id "g35.t1"; gene_id "g35";
scaffold1_size139406	AUGUSTUS	intron	100954	101007	1	+	.	transcript_id "g35.t1"; gene_id "g35";
scaffold1_size139406	AUGUSTUS	CDS	99794	100155	0.98	+	0	transcript_id "g35.t1"; gene_id "g35";
scaffold1_size139406	AUGUSTUS	CDS	100207	100305	0.99	+	1	transcript_id "g35.t1"; gene_id "g35";
scaffold1_size139406	AUGUSTUS	CDS	100360	100427	0.99	+	1	transcript_id "g35.t1"; gene_id "g35";
scaffold1_size139406	AUGUSTUS	CDS	100487	100833	1	+	2	transcript_id "g35.t1"; gene_id "g35";
scaffold1_size139406	AUGUSTUS	CDS	100884	100953	1	+	0	transcript_id "g35.t1"; gene_id "g35";
scaffold1_size139406	AUGUSTUS	CDS	101008	101864	1	+	2	transcript_id "g35.t1"; gene_id "g35";
scaffold1_size139406	AUGUSTUS	stop_codon	101862	101864	.	+	0	transcript_id "g35.t1"; gene_id "g35";
# protein sequence = [MTSVAEARRSPFATDPHNPNLHKSIPILPSSGSTLALSRDSMDITPTTTSTMGPPTINCPSTDRNGAGQFQAQSQAQS
# QREGNTDSGNTSPNGNNTPAVGAAAAAQQPKVVQTAFIHKLYNMLEDQSIQHLISWASTNESFVMSPSSEFSKVLSSYFKHTNISSFVRQLNMYGFHK
# VSDVFHTGSPDTPLWEFKHGNGNFKRGDLVGLREIKRRASRHALIHRDSFSTPKLPTGPPAGQPVEPMPDPTESRLQNLEHSLYDMHSRMQRSEDTCN
# YLNQKSLVLAEGMMRCHQWNHDLANYVMAMVPDPENPIHRDVAMMQRDISRQTDMLRALEAPEEPLSARQPYFMQVDSNNGPPLSPRQMPQDNLTESR
# RGSLASIPRQAPYKPSVPAHLAISPRRYGSIGTGNYSPSSARAPASHQPPPPPPPPVQQPGAATLGSNLASNSSPPYNMYRRHTSADIRTHGWQPQQQ
# PSAPLHSPYASGHNSTQWPSSPHRPPVGGGDQQLRDALESYQLPRGPRQVPSRHGTPPGSNDNVTSTLSADSGWALPGARYPFKGIDTPGPPTRRSSM
# ASNVHSLLNPAETAERDDEDEPDDARKRKRLQ]
# end gene g35
# start gene g36
scaffold1_size139406	AUGUSTUS	gene	102655	105211	0.99	-	.	g36
scaffold1_size139406	AUGUSTUS	transcript	102655	105211	0.99	-	.	g36.t1
scaffold1_size139406	AUGUSTUS	stop_codon	102655	102657	.	-	0	transcript_id "g36.t1"; gene_id "g36";
scaffold1_size139406	AUGUSTUS	terminal	102655	103086	1	-	0	transcript_id "g36.t1"; gene_id "g36";
scaffold1_size139406	AUGUSTUS	internal	103166	104862	0.99	-	2	transcript_id "g36.t1"; gene_id "g36";
scaffold1_size139406	AUGUSTUS	internal	104937	105098	0.99	-	2	transcript_id "g36.t1"; gene_id "g36";
scaffold1_size139406	AUGUSTUS	initial	105151	105211	1	-	0	transcript_id "g36.t1"; gene_id "g36";
scaffold1_size139406	AUGUSTUS	intron	103087	103165	1	-	.	transcript_id "g36.t1"; gene_id "g36";
scaffold1_size139406	AUGUSTUS	intron	104863	104936	0.99	-	.	transcript_id "g36.t1"; gene_id "g36";
scaffold1_size139406	AUGUSTUS	intron	105099	105150	1	-	.	transcript_id "g36.t1"; gene_id "g36";
scaffold1_size139406	AUGUSTUS	CDS	102655	103086	1	-	0	transcript_id "g36.t1"; gene_id "g36";
scaffold1_size139406	AUGUSTUS	CDS	103166	104862	0.99	-	2	transcript_id "g36.t1"; gene_id "g36";
scaffold1_size139406	AUGUSTUS	CDS	104937	105098	0.99	-	2	transcript_id "g36.t1"; gene_id "g36";
scaffold1_size139406	AUGUSTUS	CDS	105151	105211	1	-	0	transcript_id "g36.t1"; gene_id "g36";
scaffold1_size139406	AUGUSTUS	start_codon	105209	105211	.	-	0	transcript_id "g36.t1"; gene_id "g36";
# protein sequence = [MRLPFLIACLGAVGIQALAIAPFAEQQAPIDADKPTTELDVDQVAAAITDGYWLNDLSGKGRAPFNSNGAYKVFRDGV
# TDDSDAINRAISDGNRCGPFVCDSSTDSPAVVYIPSGTYVIGKPIIFYYMTQLIGNPRALPVLKAAPTLQALALIDASPYSNQNGEPGWTSTNLFLRQ
# IRNLIIDGTAVAPTSGFQGIHWPASQATTIQNVKIRMTQASNSVHAGIFVENGSGGHMADLDISGGLYGMNIGNQQFTMRNVKISKAVTGISQIWDWG
# WLYSGLQISDCGTAFSMANGGSAGKLEVSSVVIIDSEITNCQRFVDMAWTPNTTPTGAGQVIIENVRLNNVPNAVTRNGATVLAGGTLTIQAWGQGNK
# YAPNLNGPQKFQGSISPVARPDSLLNNGRFYSKSKPQYENLATGDFISARSAGATGDGRTDDTRAVQNAINSAKSQNKVLFFEHGVYKVTNTIYVPPG
# SRMVGETFSTIMGSGSVFGNQNSPVPIMQIGKPGESGSVEWSDMIVETQGATPGAIVIQYNLNTSRGSGLWDVHTRIGGAKGTNLQVAQCPATLGQVR
# AECMAAHTNVHITKGANGAYFENNWFWTADHDLDDPDSTRVSIFTGRGLHIEAENVWLWANGVEHHTMYQYQFNNARSIFAGYIQTETPYFQPTPSAP
# TPYTSSPTYSDPTYASSGASAFGLRLLNAQNVLIYGGGLYSFFRNYSVDCSSADAANGFRNCQTRMFSIEGTSSVQAYGFNEVGVEWMVTVGGQDRVN
# WKDNLSVYPITVGWLSYGF]
# end gene g36
# start gene g37
scaffold1_size139406	AUGUSTUS	gene	107251	113393	0.68	-	.	g37
scaffold1_size139406	AUGUSTUS	transcript	107251	113393	0.68	-	.	g37.t1
scaffold1_size139406	AUGUSTUS	stop_codon	107251	107253	.	-	0	transcript_id "g37.t1"; gene_id "g37";
scaffold1_size139406	AUGUSTUS	terminal	107251	113310	0.68	-	0	transcript_id "g37.t1"; gene_id "g37";
scaffold1_size139406	AUGUSTUS	initial	113391	113393	0.69	-	0	transcript_id "g37.t1"; gene_id "g37";
scaffold1_size139406	AUGUSTUS	intron	113311	113390	0.69	-	.	transcript_id "g37.t1"; gene_id "g37";
scaffold1_size139406	AUGUSTUS	CDS	107251	113310	0.68	-	0	transcript_id "g37.t1"; gene_id "g37";
scaffold1_size139406	AUGUSTUS	CDS	113391	113393	0.69	-	0	transcript_id "g37.t1"; gene_id "g37";
scaffold1_size139406	AUGUSTUS	start_codon	113391	113393	.	-	0	transcript_id "g37.t1"; gene_id "g37";
# protein sequence = [MSKASVWHPYNVEIPEETADEEVDDTQEIQIEEALKLYQTALKLHSEGPPSFEETAAAYKALFDSDIFKYAESLSEFQ
# KHEAFGEDLVFDTILEDDNDAGPVQSTGAADSAPNTLQQILHLSYKNHGQFLLEAMQNCITTNGAAPPMEAWNNARGALNYFAEALDKEDTDLDLWLR
# AASVAAMLGSKRLTRYCLEAVLDGNDEQWENLLRLPGLEEGFAGQQLRELVERLEDNVSLRQAPLSSMKRKKLSEILKKRLNPFPFAPLPADVALAES
# LHKIKATPESVTLSPTRWDWAGLGEIVLRQFVHERDPMMPSLPSGSNIVFCIPPNNETPERIEPDRQSEPTEPALEPTPPPHIEEPTDTTAGRDGEDT
# FMEEQSGEAEVKNEEITSALPTVIAPASSRKRSTDSAGLPETAEGGRSRSKRIRGRDTVTEPVPGIAAQEANKQLDAQMEPYTHADQCLYEIVKDIYS
# RLGIEGIKDPTKLRDLVTALPEVNITDPVDKAACDLFAGLRSGHTKTANILLSTESFDLLGVTRQHGLDAFLGFSKSSSSQACNKPILANEGLNDFAR
# NVNSGWLSTQEVAFAWIESLLSPGSCPPSELRTTDCSCYLHFRWPDDLKRAVVQIIVTIDEFIHVRMLERVNNLNRRMLDASHNSRKYEMSSFDAWQV
# EMVEALFELHLDIYSLIKNPHSTVDTGMRSLQSDRLERWSTLAREVVQLRSDCLPGQGLDDLAVRHVWATVFQMSVTDEVLPEHVLSAMAELKTMFEP
# LRDRTIQLQNNAVMPELSIAAIDREFVRISMKDFFLKVFDQDEQDPVTIIESLEPILELENSKFPSTPIDLAVYDGTALDTRSSPTLSIEADLLTEKQ
# LVRSSPILEMRKFLDSANVNVRLSLWNRLRVAYEAIDYPSKVLSCFLRSIEALVDDFRSSAFQELPVLERQHKLLTRLRAIDDMVVKILRIIRDDETP
# FACLFYEHVQSSMSAIAELLHIMSAADVLRDFIRINHIPMPRVESHSAQAFVNIMTKLDDIHLRLWMLQYHLLKDGLSQDPENFPTPSEDLFEFIRHI
# HHATGVRSFCHLSNRQFLRLAKDELLRMDDVVDRHSHATELCQVLHDLYGLKLFIEPLECQNFQTTPDVLDKKTAFSILPFAMSQTAKLDLKDLPKTE
# LKGTIEKIHAALGRPKQNDDITFNRKLISTYFKSPVNPVELFGCLKGVGSLATKYIPAEDAIAASKGWYYMMGNIALSKFRSQKRMTQGPTEDLNYAQ
# AFFVQDLEYSIERWETWYRLAQANDTQLEEAVSWNADKINSNSVEVVNFQRAAINCYIMAVACVVRDSDVGPNTQGKVAQMYMEFANRIYASSREPFG
# MEAFQIRESEKRFCNLQTKATLYKEVAFAPLQPYTAWKYASTLYKRAIKGNPNKWWNHYMLGKCGWKMWSANDSAMRFAMSIGAPVVSQHGPSWESVI
# EAVISAIETLPGKKGRNGEPVLEPHYKLVSITHKLFQRRAIGYEKGAEILANTSYAQNVKAPANEDDWQRYILGVLKSLRAADKSSWHHRVISRVGHT
# IYDEGRNPSVAQDAKHELMQQMFTKTMAVQVWKPENERPGRHFVYTTRYTKFFIELLDLTGDKTNFEALAKRVRRKQTDFFEHHKLWQDLCARYVKLL
# RRIGNVPEGQEDSAFKSVNHDEFNTLALRLEAWCQNPTTQHPILDILRDAIELKRLNNGMMKPLLIDDLIGDTYAMLYTLVGPTLSPLLSEQQQQQQQ
# ALLSQPHSSPFGISGPSTGAVPISSLMQVQVDGTGEGTASTPFNMYHPNPLQAQHPTPLAQMPSQSEQPAKPRAKAVGRREIARRAEACVQKTASTTT
# QPTSMPIRSPPPVNAALPAATDRAISPDKDAPSITGAGMSTEHLHASFDKSGTATAAPSVNNDEPEPSAPASVHDDADDESELSELDEDEVEEIHQEV
# QNDTSRRSASIATLNKTLFPNLSSTRSSPADKRNEAEQKHGPSSEGKNGDGAAAEDDTIHVHILGSTKKHDEDKMDLDEK]
# end gene g37
# start gene g38
scaffold1_size139406	AUGUSTUS	gene	113835	116234	0.31	+	.	g38
scaffold1_size139406	AUGUSTUS	transcript	113835	116234	0.31	+	.	g38.t1
scaffold1_size139406	AUGUSTUS	start_codon	113835	113837	.	+	0	transcript_id "g38.t1"; gene_id "g38";
scaffold1_size139406	AUGUSTUS	initial	113835	113860	0.99	+	0	transcript_id "g38.t1"; gene_id "g38";
scaffold1_size139406	AUGUSTUS	internal	113976	114102	1	+	1	transcript_id "g38.t1"; gene_id "g38";
scaffold1_size139406	AUGUSTUS	internal	114162	114271	0.66	+	0	transcript_id "g38.t1"; gene_id "g38";
scaffold1_size139406	AUGUSTUS	internal	114333	114598	0.31	+	1	transcript_id "g38.t1"; gene_id "g38";
scaffold1_size139406	AUGUSTUS	internal	114661	116012	0.42	+	2	transcript_id "g38.t1"; gene_id "g38";
scaffold1_size139406	AUGUSTUS	terminal	116067	116234	1	+	0	transcript_id "g38.t1"; gene_id "g38";
scaffold1_size139406	AUGUSTUS	intron	113861	113975	0.99	+	.	transcript_id "g38.t1"; gene_id "g38";
scaffold1_size139406	AUGUSTUS	intron	114103	114161	1	+	.	transcript_id "g38.t1"; gene_id "g38";
scaffold1_size139406	AUGUSTUS	intron	114272	114332	0.66	+	.	transcript_id "g38.t1"; gene_id "g38";
scaffold1_size139406	AUGUSTUS	intron	114599	114660	0.42	+	.	transcript_id "g38.t1"; gene_id "g38";
scaffold1_size139406	AUGUSTUS	intron	116013	116066	1	+	.	transcript_id "g38.t1"; gene_id "g38";
scaffold1_size139406	AUGUSTUS	CDS	113835	113860	0.99	+	0	transcript_id "g38.t1"; gene_id "g38";
scaffold1_size139406	AUGUSTUS	CDS	113976	114102	1	+	1	transcript_id "g38.t1"; gene_id "g38";
scaffold1_size139406	AUGUSTUS	CDS	114162	114271	0.66	+	0	transcript_id "g38.t1"; gene_id "g38";
scaffold1_size139406	AUGUSTUS	CDS	114333	114598	0.31	+	1	transcript_id "g38.t1"; gene_id "g38";
scaffold1_size139406	AUGUSTUS	CDS	114661	116012	0.42	+	2	transcript_id "g38.t1"; gene_id "g38";
scaffold1_size139406	AUGUSTUS	CDS	116067	116234	1	+	0	transcript_id "g38.t1"; gene_id "g38";
scaffold1_size139406	AUGUSTUS	stop_codon	116232	116234	.	+	0	transcript_id "g38.t1"; gene_id "g38";
# protein sequence = [MVTSPAVPEIYEDELHSAIEARSESLQTLRELGPPDLVHLIKQPIKSATKQIGVYHHVSGIDASSSASLAAYINTLTY
# SAHDKQNKVVCYNAFSRLDMRVQVYIPGTVESYCIDERGDKRVANDELWLETYLCSVLRAYSYADDGSGDTIKKIVGVRRFNPITSTESEHRFLDAAE
# RWQLGSDPEIQVPNLVSNHLTTGLLNYIHTTGRYTSGINLFEKLRTRDPEISSLLARVYIEADEEVQAVQLLHDAIQELPMDYSLLDCQAEFCNKKGR
# GDLALEIAKRSVVSAPSEFGTWARLAEIYVSLEQWDLALLTLNSCPMFTYQDKDAPRMPEPQRVFLPVMPEAMCDEIEDSNIDDMELVHPTLRKLHAA
# GFKGTFLKAYILLTEITKKIGWDQLLKIRSQVFVMEEEYRHEKTVQQPHSRSASTTALRSPSPNTHAQQMNGNEHGEVEERPSTDGSNAQNGESSAAE
# VEADLEKPGHTVASEVVKAGSEDPHAHENQNNSNPSQPNYTHFQNKRLCERWLDNLFMVLYEDLRVYTIWRTEMAQYRQQQLLYKKSSEEWEILGELA
# ERLHHTEEAVEAYENCLQIKFSPKAMRGVLKLGEERRQVRDVTAALIRLVTWQYRWYSEFSPSLLYTIRKLIEEEGAVKIRSIIQGTSLPQHVLDLTH
# QYAALCAAFRSSGSDG]
# end gene g38
# start gene g39
scaffold1_size139406	AUGUSTUS	gene	116800	117461	1	-	.	g39
scaffold1_size139406	AUGUSTUS	transcript	116800	117461	1	-	.	g39.t1
scaffold1_size139406	AUGUSTUS	stop_codon	116800	116802	.	-	0	transcript_id "g39.t1"; gene_id "g39";
scaffold1_size139406	AUGUSTUS	terminal	116800	117050	1	-	2	transcript_id "g39.t1"; gene_id "g39";
scaffold1_size139406	AUGUSTUS	internal	117145	117256	1	-	0	transcript_id "g39.t1"; gene_id "g39";
scaffold1_size139406	AUGUSTUS	internal	117325	117341	1	-	2	transcript_id "g39.t1"; gene_id "g39";
scaffold1_size139406	AUGUSTUS	initial	117413	117461	1	-	0	transcript_id "g39.t1"; gene_id "g39";
scaffold1_size139406	AUGUSTUS	intron	117051	117144	1	-	.	transcript_id "g39.t1"; gene_id "g39";
scaffold1_size139406	AUGUSTUS	intron	117257	117324	1	-	.	transcript_id "g39.t1"; gene_id "g39";
scaffold1_size139406	AUGUSTUS	intron	117342	117412	1	-	.	transcript_id "g39.t1"; gene_id "g39";
scaffold1_size139406	AUGUSTUS	CDS	116800	117050	1	-	2	transcript_id "g39.t1"; gene_id "g39";
scaffold1_size139406	AUGUSTUS	CDS	117145	117256	1	-	0	transcript_id "g39.t1"; gene_id "g39";
scaffold1_size139406	AUGUSTUS	CDS	117325	117341	1	-	2	transcript_id "g39.t1"; gene_id "g39";
scaffold1_size139406	AUGUSTUS	CDS	117413	117461	1	-	0	transcript_id "g39.t1"; gene_id "g39";
scaffold1_size139406	AUGUSTUS	start_codon	117459	117461	.	-	0	transcript_id "g39.t1"; gene_id "g39";
# protein sequence = [MASQSVQCFGKKKTATAVAHCKAGKGLVKVNGKPLSLVQPEVLRFKVYEPILILGVDKFADVDIRVRVSGGGHTSQVY
# AIRQAIAKSIIAYYQKYVDEHSKNQLKQALIQYDRTLLVADNRRCEPKKFGGPGARARYQKSYR]
# end gene g39
# start gene g40
scaffold1_size139406	AUGUSTUS	gene	117789	118838	1	+	.	g40
scaffold1_size139406	AUGUSTUS	transcript	117789	118838	1	+	.	g40.t1
scaffold1_size139406	AUGUSTUS	start_codon	117789	117791	.	+	0	transcript_id "g40.t1"; gene_id "g40";
scaffold1_size139406	AUGUSTUS	single	117789	118838	1	+	0	transcript_id "g40.t1"; gene_id "g40";
scaffold1_size139406	AUGUSTUS	CDS	117789	118838	1	+	0	transcript_id "g40.t1"; gene_id "g40";
scaffold1_size139406	AUGUSTUS	stop_codon	118836	118838	.	+	0	transcript_id "g40.t1"; gene_id "g40";
# protein sequence = [MPRQLYVFGSNGEGQLGIPAAEIVNVPSKVCDNPPLEDIVAVRGGDNHTLFLYQNGSVYGVGDNRKGQLSSLGEASQI
# PVFKKACYSASFIAASCESSAHITRAESVQSSVHTEGTGQWGELGCGEEVSRRALPSINAPLPGKVINFAAGLWHYVAILEDGSVYGWGKARLGQLGT
# NLTGKITTPTKIDNIPWKPTKAVCGKDFTYLVGHPSSGEHILLGKDKFNIISNMPKTIKSWKDVGATWHAIFVLFDDGMLTAWGKENMWKLLPPNLPL
# LDKIAVGSDHVLAITTDGKLISWGWGKHGNCGDLTNVKHEIKNDMVNGFWNDIDIPQGEIDTIGAGFCTSFVVLR]
# end gene g40
# start gene g41
scaffold1_size139406	AUGUSTUS	gene	119377	121758	0.5	-	.	g41
scaffold1_size139406	AUGUSTUS	transcript	119377	121758	0.5	-	.	g41.t1
scaffold1_size139406	AUGUSTUS	stop_codon	119377	119379	.	-	0	transcript_id "g41.t1"; gene_id "g41";
scaffold1_size139406	AUGUSTUS	terminal	119377	119759	0.88	-	2	transcript_id "g41.t1"; gene_id "g41";
scaffold1_size139406	AUGUSTUS	initial	119952	121758	0.5	-	0	transcript_id "g41.t1"; gene_id "g41";
scaffold1_size139406	AUGUSTUS	intron	119760	119951	0.89	-	.	transcript_id "g41.t1"; gene_id "g41";
scaffold1_size139406	AUGUSTUS	CDS	119377	119759	0.88	-	2	transcript_id "g41.t1"; gene_id "g41";
scaffold1_size139406	AUGUSTUS	CDS	119952	121758	0.5	-	0	transcript_id "g41.t1"; gene_id "g41";
scaffold1_size139406	AUGUSTUS	start_codon	121756	121758	.	-	0	transcript_id "g41.t1"; gene_id "g41";
# protein sequence = [MVSDSVNPTSHMGPANISGRRRRITRQSNMPRSRTAPAPGLESPTMVGDMGDVTTRADAHRTGPLNVSSSSEPFPTMT
# NVYVASNSHSAGDFPSSSSCPFDSSSSTPIGHSPTSSIASASSKKTEDKKKHGISGFNSKAHDRPRNSHESHHQTSILPPLTPVKAAQLLGVDAGAVR
# ARSGSSGRYLQNDRDVDDLSVRPTPKTQASVSELMTSKNFTGRLTRFDKEDAEPDPPKPKGFWGFGNTKAQRMLGFLQARGTNSKREVDLERVASESL
# MPNSEEDTETYYSSEPDLHARPRLLPAPRPIVDAPQCRIYKRLPKLLDRMTPITETSYDELPNFYNNNNNNNEHNSELDLISEYEHDCPSRIEPPPQW
# YTESLLLTNFRYGLKEEYLSPMECTIEDEVGPEDDDHAVHPGNDIYLETVQYGQPKVIHLRGPLQTMEDRLLDAAEAELTISKTRQVMNDAVNLVVDI
# QTSAFKASHEAMKANFAATRQGVLPDNSFSDVEGGSEDSADLVSIRSSIGLEEEPTACVAKVMAFRRITPEMVKFVEFPPKKKGPVTPVVPTISESTL
# PVSRDIESIYKPAYHFRHDERIGPFNERSRNVEVQRVDLDVLADQQVPPAPFPKGDRPTPPPPPRTSSKEHYCLKNGHIFYPIDLKTVPDEVAINSLE
# VRPYLRTRVGRKEHVHVPVFCDRCGRDVKEELWQCDIAVCHMVVCKKCAVDMEHEWQERVAEA]
# end gene g41
# start gene g42
scaffold1_size139406	AUGUSTUS	gene	122642	126241	0.98	-	.	g42
scaffold1_size139406	AUGUSTUS	transcript	122642	126241	0.98	-	.	g42.t1
scaffold1_size139406	AUGUSTUS	stop_codon	122642	122644	.	-	0	transcript_id "g42.t1"; gene_id "g42";
scaffold1_size139406	AUGUSTUS	terminal	122642	125933	0.98	-	1	transcript_id "g42.t1"; gene_id "g42";
scaffold1_size139406	AUGUSTUS	initial	126060	126241	1	-	0	transcript_id "g42.t1"; gene_id "g42";
scaffold1_size139406	AUGUSTUS	intron	125934	126059	1	-	.	transcript_id "g42.t1"; gene_id "g42";
scaffold1_size139406	AUGUSTUS	CDS	122642	125933	0.98	-	1	transcript_id "g42.t1"; gene_id "g42";
scaffold1_size139406	AUGUSTUS	CDS	126060	126241	1	-	0	transcript_id "g42.t1"; gene_id "g42";
scaffold1_size139406	AUGUSTUS	start_codon	126239	126241	.	-	0	transcript_id "g42.t1"; gene_id "g42";
# protein sequence = [MLLTPRIYSLAHIADEGRKLPEPSFFLCNKSRKELEAEEKRALRMLLLHQKGGVKVGEVVRYTLTYTPSEDRILPPPS
# CLHVRIRNSSAIPLRAAYLHGPYTIHVSAYPSTFNPNVKVEDAKTYGVPDFEPNVKAGGYWNTKLTVPAHTRTERTDDDGTPKSVTWIIEIASQIIFS
# NSASVNYELLVARDERSLDLGFTAVTGNTHGTPGRVQDHQQGSQKHVSGHPAQPKGVYSKAVKLVVDDTTSLWNKPELPEWDDEEQSHHRRSRDEDHA
# QAGSERKKKNVHLVVVTHGLHSNLGADMLYLKESIDATARQARESRRQRRREQRAANNSAANKNTSTAPLSGGQDEISDAEDDEDDEDVVVRGFDGNV
# IRTERGIQYLGKRLAKYVLQLTYPDQPFLPIKKSMGQKISNTFSPTKDKPDEGIPSHNGSSVHHSSRGQDKRAYKFTSISFIGHSLGGLVQTYAIAYI
# HKHSPHFFDIIKPVNFIALATPFLGLSNENPTYVKFALDFGLVGRTGQDLGLTWRAPTLARSGWTAMGNVFGNQAQDPHQEDPGAKPLLRILPTGPAH
# VVLRRFRNRTIYSNVVNDGIVPLRTSCLLFLDWRGLGRVEKARRENGLIGTVAVWGYGQITGQSSSPNPSRIGFSDDEGPGVDSPSYNGDDTTVPLPG
# ADITNQEDEAQVPSIEPAAHQVIEGQKKNPEGKEPNDQYFQPQNTLMQLWSYIRPTGKHTSRDKKMFSRSQTIYKDNEDEQSLVETANSSSSHAPQQR
# KRPQATRGDSIVDNPRSNLAPPKTTIFESAGDLINPPVPPQSWVIDPSTRARAIFHDRIYHPEDIPPPPTKKKLIRNFSGESSVSQTSETSVDESVMR
# VEEKIARAYHKDLSWRKVLVSLEPDAHNNMIVRRMFANAYGWPVVKHLCDTHFADTYSAETRDEDEPAVDRAQAMNKPVNKDGERVKGQESLQPPIER
# TESEMREVADELAPLKPPSLRMPKRSNTTDSTRSIGSGSGDWDSIYFDETSDEEDEIDDRNAVQRFFQPNNPKSPRSPHETVPKTPDGKGTSEADISD
# FLHGSGVEYRRGLGASPSSKTANLTREPDSIESMGKTSPAPEEGKQTSSRPGTPIGRISGVGLRNSIDIPASPECSKARRGSSGVAEQVARLSSPKSD
# K]
# end gene g42
# start gene g43
scaffold1_size139406	AUGUSTUS	gene	127235	127588	0.89	-	.	g43
scaffold1_size139406	AUGUSTUS	transcript	127235	127588	0.89	-	.	g43.t1
scaffold1_size139406	AUGUSTUS	stop_codon	127235	127237	.	-	0	transcript_id "g43.t1"; gene_id "g43";
scaffold1_size139406	AUGUSTUS	single	127235	127588	0.89	-	0	transcript_id "g43.t1"; gene_id "g43";
scaffold1_size139406	AUGUSTUS	CDS	127235	127588	0.89	-	0	transcript_id "g43.t1"; gene_id "g43";
scaffold1_size139406	AUGUSTUS	start_codon	127586	127588	.	-	0	transcript_id "g43.t1"; gene_id "g43";
# protein sequence = [MPPGANEGGNGSSKDKATWVTGTSDEVKTGRHFIVNRMGSWVRCSLNHALLDSDTGYAVYASWNGRRVRFQWTGPGRV
# RYEAFEHQNWQIIQEEQGRVARHEALTGEDLGEGKFITE]
# end gene g43
# start gene g44
scaffold1_size139406	AUGUSTUS	gene	128757	129964	0.66	+	.	g44
scaffold1_size139406	AUGUSTUS	transcript	128757	129964	0.66	+	.	g44.t1
scaffold1_size139406	AUGUSTUS	start_codon	128757	128759	.	+	0	transcript_id "g44.t1"; gene_id "g44";
scaffold1_size139406	AUGUSTUS	initial	128757	128785	0.66	+	0	transcript_id "g44.t1"; gene_id "g44";
scaffold1_size139406	AUGUSTUS	terminal	128947	129964	1	+	1	transcript_id "g44.t1"; gene_id "g44";
scaffold1_size139406	AUGUSTUS	intron	128786	128946	0.98	+	.	transcript_id "g44.t1"; gene_id "g44";
scaffold1_size139406	AUGUSTUS	CDS	128757	128785	0.66	+	0	transcript_id "g44.t1"; gene_id "g44";
scaffold1_size139406	AUGUSTUS	CDS	128947	129964	1	+	1	transcript_id "g44.t1"; gene_id "g44";
scaffold1_size139406	AUGUSTUS	stop_codon	129962	129964	.	+	0	transcript_id "g44.t1"; gene_id "g44";
# protein sequence = [MFGFIADGLTVATTVFFPIFASYKALHTSDPALLAPWLIYFVVLSACTAVENTFDFILSWVPFYSWIRFFAHLYLILP
# GSQGANYIYQEHLEPFLYHHEREIDDFITESHDRAKSAGMAYVEMGIEWVKVNVLGFAPAKPDAPRPAGQTYAQNLMSRFQMPAARGSNDLYGLVNQA
# LSGASALYGAQHDSAGTRDAQAADLGRAARNLVPDSIRNNDDRLNYVTSQRQRLETLLQAFDREQEDIRTQQTGGSRYHEVNRSTGSLTGSLSRNRSE
# AEFDRIERDELSSGSERPPYPITPPALGRRTSSGWMPWNWQRPMPPPDDPLAYGREPGELRNRTRGLEFDLGDR]
# end gene g44
# start gene g45
scaffold1_size139406	AUGUSTUS	gene	130220	131204	0.83	-	.	g45
scaffold1_size139406	AUGUSTUS	transcript	130220	131204	0.83	-	.	g45.t1
scaffold1_size139406	AUGUSTUS	stop_codon	130220	130222	.	-	0	transcript_id "g45.t1"; gene_id "g45";
scaffold1_size139406	AUGUSTUS	terminal	130220	130490	1	-	1	transcript_id "g45.t1"; gene_id "g45";
scaffold1_size139406	AUGUSTUS	initial	130546	131204	0.83	-	0	transcript_id "g45.t1"; gene_id "g45";
scaffold1_size139406	AUGUSTUS	intron	130491	130545	1	-	.	transcript_id "g45.t1"; gene_id "g45";
scaffold1_size139406	AUGUSTUS	CDS	130220	130490	1	-	1	transcript_id "g45.t1"; gene_id "g45";
scaffold1_size139406	AUGUSTUS	CDS	130546	131204	0.83	-	0	transcript_id "g45.t1"; gene_id "g45";
scaffold1_size139406	AUGUSTUS	start_codon	131202	131204	.	-	0	transcript_id "g45.t1"; gene_id "g45";
# protein sequence = [MSAAPARRGISALLTASSSRVAQLPHRIQHRSFSSSRICAAYATTPKAAGASSTSSSTAKPASSGTTVTTSSAAKPAT
# TTTPQRTVTPQFPAKEPPVPTTRNNTADSAAVAARSQRSLTDGLSDAPPELEGVPAIDWTRSYHGLGSISFTPEQSDALLAPVTPDDVEVKPDGILYL
# PEIKYRRILNKAFGPGGWGLAPRGESIVTGKLVTREYGLIVQGRLVSIARGEQQYFDPDGIPTATEGCKSNALMRCCKDLGIASELWDPRFIRDFSSK
# MTKEVWVEHASTKKKRKIVLRKDDSAKYPYKEVKL]
# end gene g45
# start gene g46
scaffold1_size139406	AUGUSTUS	gene	132151	133961	0.92	+	.	g46
scaffold1_size139406	AUGUSTUS	transcript	132151	133961	0.92	+	.	g46.t1
scaffold1_size139406	AUGUSTUS	start_codon	132151	132153	.	+	0	transcript_id "g46.t1"; gene_id "g46";
scaffold1_size139406	AUGUSTUS	initial	132151	132192	0.97	+	0	transcript_id "g46.t1"; gene_id "g46";
scaffold1_size139406	AUGUSTUS	internal	132261	132485	1	+	0	transcript_id "g46.t1"; gene_id "g46";
scaffold1_size139406	AUGUSTUS	internal	132668	133734	0.95	+	0	transcript_id "g46.t1"; gene_id "g46";
scaffold1_size139406	AUGUSTUS	terminal	133808	133961	1	+	1	transcript_id "g46.t1"; gene_id "g46";
scaffold1_size139406	AUGUSTUS	intron	132193	132260	1	+	.	transcript_id "g46.t1"; gene_id "g46";
scaffold1_size139406	AUGUSTUS	intron	132486	132667	0.95	+	.	transcript_id "g46.t1"; gene_id "g46";
scaffold1_size139406	AUGUSTUS	intron	133735	133807	1	+	.	transcript_id "g46.t1"; gene_id "g46";
scaffold1_size139406	AUGUSTUS	CDS	132151	132192	0.97	+	0	transcript_id "g46.t1"; gene_id "g46";
scaffold1_size139406	AUGUSTUS	CDS	132261	132485	1	+	0	transcript_id "g46.t1"; gene_id "g46";
scaffold1_size139406	AUGUSTUS	CDS	132668	133734	0.95	+	0	transcript_id "g46.t1"; gene_id "g46";
scaffold1_size139406	AUGUSTUS	CDS	133808	133961	1	+	1	transcript_id "g46.t1"; gene_id "g46";
scaffold1_size139406	AUGUSTUS	stop_codon	133959	133961	.	+	0	transcript_id "g46.t1"; gene_id "g46";
# protein sequence = [MASISQVFGALVALLIFRFIARAIYRIYFHPLSKFPGPKLHAATRIPHHIAVFKGSRDQLFQDLHRKYGHVVRVNHDE
# LSFIEPNAWKDIYGHGTKGTPGSPPHKAWSKYGNSQNNALSLIIAPGEDHSRQRKIFAPAFSDRALKQQEPLFLKYIDKLVARLRESVQTGPNTKLDL
# VRLYNFTTFDVMGDLTFGEPLHMLDNAEYDPWVKQIFGGLKFSSYLSVLRAYPWFWSLFKRYVPESVNQKRMEHFNHSVTRVTKRLEKGRDSEGVDLW
# DLVLKQKEGRGLTRGEMDANSSLFMLAGTETTATLVSGLTYLLLRNPECMKKLNDEIRSEFTSADDMTMERLAALPYLAACIKEAFRIYPPVPLGLPR
# LTPANGSTVGGHFVPPGTYLTIPQHAMYVDESNFRRPKEFLPERWLGDSEFDSDEKQCLQPFSVGSRDCVGKNMAYHEIRLIIAKVYYNFDIELCPES
# NNWADQQTHILWEKKPLMCKLRAVN]
# end gene g46
# start gene g47
scaffold1_size139406	AUGUSTUS	gene	134511	137063	0.85	-	.	g47
scaffold1_size139406	AUGUSTUS	transcript	134511	137063	0.85	-	.	g47.t1
scaffold1_size139406	AUGUSTUS	stop_codon	134511	134513	.	-	0	transcript_id "g47.t1"; gene_id "g47";
scaffold1_size139406	AUGUSTUS	terminal	134511	136870	0.96	-	2	transcript_id "g47.t1"; gene_id "g47";
scaffold1_size139406	AUGUSTUS	initial	137054	137063	0.89	-	0	transcript_id "g47.t1"; gene_id "g47";
scaffold1_size139406	AUGUSTUS	intron	136871	137053	0.89	-	.	transcript_id "g47.t1"; gene_id "g47";
scaffold1_size139406	AUGUSTUS	CDS	134511	136870	0.96	-	2	transcript_id "g47.t1"; gene_id "g47";
scaffold1_size139406	AUGUSTUS	CDS	137054	137063	0.89	-	0	transcript_id "g47.t1"; gene_id "g47";
scaffold1_size139406	AUGUSTUS	start_codon	137061	137063	.	-	0	transcript_id "g47.t1"; gene_id "g47";
# protein sequence = [MATDNSSPRQSRGKQRKSYRVEEEYSFLDEDEDSFVQSGTRTLAFREDEDEDDFIPDAQEEEPEEDFEDGVVEDDEDD
# DAEEEEDDSDEEFATQKRDARGSKAALVKPTTPAVQRNKQSAEHIPSPVTFSKGSGIKVRNVDAENRLRTRGIPDFDKIGGHEPRLKNLFGPDGQHVR
# PVLSSRDYWFPQETFPIRNSDRVKPNDADFGSLRRSFFESEGAREKEDKLLREWYNHTGKAAFAIAQVTRELTGDEAKKYMLNAGPEALNVLSGPANT
# PKVDTIAKGSYMYVAQSFPDNANRRGWLFNLGSRVQDAQWVTKEDSRTQYLAVAVEQKAMGDGQPKPMELPKSPAFNATEPYAASIQIWTFGATEEGD
# LDTSRVPRLELVVCTNWGAPKQLRWCPVAATNTTLDSEAGRETHIGMLAVIWSDGRVRILDLCAPIRQPDSDATTYLHFSRAAFEVFFPQTVPSCLHW
# LSGTTLAVATAAGTVGIWSLNRSGTLATADDNDHNPRPWFYQQLADTFILTISSGWPSNPQFLSISTADGFARLFDIRSPTADTAASIRGRTLCLTQA
# WHEHTQSFVMPDEHYILRHTPIRRYYHNLYSMRLENSITRVATSPVHPGVLIGGTDGDIQTSNPIMRISNYKVVPWQQKWFVHEYRGPMERMLVKPTT
# GADIEMLEGGPLEPPEDAAASNTQDSSESEQAAKSKTVPQDILSQPLVRITEGYKAIQQGIAHSATSKRKGNPEIGRSISIFEEQSAITALAWNPNLK
# YGTWAVAGMGSGLLRVEDVGITGKK]
# end gene g47
# start gene g48
scaffold1_size139406	AUGUSTUS	gene	137916	139406	0.44	-	.	g48
scaffold1_size139406	AUGUSTUS	transcript	137916	139406	0.44	-	.	g48.t1
scaffold1_size139406	AUGUSTUS	stop_codon	137916	137918	.	-	0	transcript_id "g48.t1"; gene_id "g48";
scaffold1_size139406	AUGUSTUS	terminal	137916	139293	0.44	-	1	transcript_id "g48.t1"; gene_id "g48";
scaffold1_size139406	AUGUSTUS	intron	139294	139406	0.55	-	.	transcript_id "g48.t1"; gene_id "g48";
scaffold1_size139406	AUGUSTUS	CDS	137916	139293	0.44	-	1	transcript_id "g48.t1"; gene_id "g48";
# protein sequence = [PVWGLEVSVPSPVYEHLPVDQGSSITSPGGTDSSYYPKSPDISNIPQVVDYPRCVTYEPPVANHTNLPPTNQPKLVDR
# TATKDEARPQRPSARDHWTPASPKIKREPWRLRRSQYVSMKQHELLEEARSRELDLKNEDKEHLIEMLILNDESYFELMRRLGDHYEATEFAQRCVKQ
# EDYKERAPKIHAKTERMVFEKKPVDNKTAEMKKAQESTEEPKKEMKKELKDEAKTEEQSQEEEPRKEPEQAAQERKQGRDGEPRRKDSHGINTSHANK
# PITSPLPSEDTGKEQPKDKKRARQGNEEAKNSTKKKSKTTSLGKNDPEKPRKKAKTSSLSRALPGGKPQREPIALPQAMQASTNKDSFSKSTDIEMSD
# VDESTVAQPPKKATKKKPAEKPRPAPRRRTRSTFTAEEPEDKDMGDADQASEEELDDDFIVEDIDYRPKESKVGAMARSKLFAGMR]
# end gene g48
# start gene g49
scaffold2_size134904	AUGUSTUS	gene	1731	4814	0.79	+	.	g49
scaffold2_size134904	AUGUSTUS	transcript	1731	4814	0.79	+	.	g49.t1
scaffold2_size134904	AUGUSTUS	start_codon	1731	1733	.	+	0	transcript_id "g49.t1"; gene_id "g49";
scaffold2_size134904	AUGUSTUS	initial	1731	2870	0.82	+	0	transcript_id "g49.t1"; gene_id "g49";
scaffold2_size134904	AUGUSTUS	terminal	2925	4814	0.97	+	0	transcript_id "g49.t1"; gene_id "g49";
scaffold2_size134904	AUGUSTUS	intron	2871	2924	0.98	+	.	transcript_id "g49.t1"; gene_id "g49";
scaffold2_size134904	AUGUSTUS	CDS	1731	2870	0.82	+	0	transcript_id "g49.t1"; gene_id "g49";
scaffold2_size134904	AUGUSTUS	CDS	2925	4814	0.97	+	0	transcript_id "g49.t1"; gene_id "g49";
scaffold2_size134904	AUGUSTUS	stop_codon	4812	4814	.	+	0	transcript_id "g49.t1"; gene_id "g49";
# protein sequence = [MAGSTYDVVVLSSSPPAASPQHDAPSRRVAMPASSPLAFSPPFSPLRTTTGASGINSRAAPISEDAVRGFATVGSLVR
# SEHFTSRLADDFTEIQQARQEQPSEPVATPTTAAGKPKRRPTQKPDAVADGPDKPKPKPRGRKPKPKPDPEIVDSDEELRRPPQPTKSPFFDEKAPEP
# PAEPPVEAADVPKLTKSGKPRKPRAKKQKAEEESVELVAKPKRTRVTKTKTAAVKNGKEQPEDASVVSAQFRGDADRAEGLPTRASRTASVDIGAIWD
# VPESPQSKRAAAPKQRATNHVAEGLDLEEAVVRRRDWTPPLDTTIPSLYTDSAGKENRSLAQDTESSFTGLLSNFAYAHSPSAQATAKVTSSTADVMA
# TTKRRRVELIEISSNQTNSRDSSPEKGKAPKKKPRTITDLVTGQYGPRGETPDPNAVTSNFFEPRTSTTMVPLNDMPASNTNAPPKKPPRKRNSSKPK
# ADKADKADKADKADKADKAEPKAKSKKASAKATAKPKPIAEKLLSPGAAKSRLNQQDVLFGTSSQLALEESPTMIRQIQAAMKESEQDANHIDNFSLD
# PPPKWPRLGKVQGKRGLWAASARDDEGGMLEHMRNMYIPEPDRTLDIPLLMDGTLDKSDAITTDLGDSSTFTDIDDIPPDPPLVINVSSDLPTPPRPK
# QRASQTMQLSKQNFTMKDAEFEDTDNFDSEPPPSNQNADSRLSFVDIDEFDFPPSAQMRHSPVAEFKPPASKATTGDGSPKKRGRPPKSHSAMPSVSA
# SSTPIFKPPSRSRVKPREKDTTPSTPPISSGRFIDIEEILDSEDDALETFSPTPPRVCKHIDLGPLPLVTLSPTTSLSKSKKSAQPKTTAKLPAHASL
# TPIHCIPTKHLEWVNIKPDIFAQITTHIRSLPPTTDPTKPSWHEKILMYDPIVLEDFTSYLNANTHIRVFRKATQKQVKAWNQRRRVNGEPDLVVEKG
# EGGKRDGEDVLAVEKELETPMVQSWCESLSICCIWGEGRGKSGARKGLY]
# end gene g49
# start gene g50
scaffold2_size134904	AUGUSTUS	gene	5982	7874	0.22	-	.	g50
scaffold2_size134904	AUGUSTUS	transcript	5982	7874	0.22	-	.	g50.t1
scaffold2_size134904	AUGUSTUS	stop_codon	5982	5984	.	-	0	transcript_id "g50.t1"; gene_id "g50";
scaffold2_size134904	AUGUSTUS	terminal	5982	7298	0.44	-	0	transcript_id "g50.t1"; gene_id "g50";
scaffold2_size134904	AUGUSTUS	internal	7497	7631	0.75	-	0	transcript_id "g50.t1"; gene_id "g50";
scaffold2_size134904	AUGUSTUS	initial	7683	7874	0.5	-	0	transcript_id "g50.t1"; gene_id "g50";
scaffold2_size134904	AUGUSTUS	intron	7299	7496	0.46	-	.	transcript_id "g50.t1"; gene_id "g50";
scaffold2_size134904	AUGUSTUS	intron	7632	7682	0.99	-	.	transcript_id "g50.t1"; gene_id "g50";
scaffold2_size134904	AUGUSTUS	CDS	5982	7298	0.44	-	0	transcript_id "g50.t1"; gene_id "g50";
scaffold2_size134904	AUGUSTUS	CDS	7497	7631	0.75	-	0	transcript_id "g50.t1"; gene_id "g50";
scaffold2_size134904	AUGUSTUS	CDS	7683	7874	0.5	-	0	transcript_id "g50.t1"; gene_id "g50";
scaffold2_size134904	AUGUSTUS	start_codon	7872	7874	.	-	0	transcript_id "g50.t1"; gene_id "g50";
# protein sequence = [MFDLAVEFLVNSYAAYRDRTHSKRRNARATKARALKELQLVVMNAENQPTYEVLLATKMHYAAEALMGIDTMYHAIHA
# FGLAELMKSGNVSDVDDEHYWNLIDNTYVDDCPQAVCLVRYAVSNPEDTNALASAVSHMESMIALNLHQHVSELMQTAITTVPIPPSPDIASIIPDTL
# EFDTVQNMVLCTRYWMLQNFLCGLADTLYRHFPAESALSLLPSPERLRVIDIESALLLAKSLRWANSVSQDLPLVPLRLHTPLQISIGPWYRTIRSLS
# TQKSIFHDLGLDINAEIARAERMKAWIIEQCNQIHIHWDVSTVEEKPLLEALDSISGEKIPDWLPVRVRFEAEDGEMVMKLDYENKTGSYSECYDVNK
# PPRPRKPHPGAAGQQWQRESIGVHELASRSMETQSRSMPAQRPVGDQQENEWLALNPKPADFMHSTGRNLCSTSGWWPETSRASNVLLDSTHKASAFS
# RVPRKSNDDVKGAYASIDGNPSLASSWCSQTPNGSIASSECTPRTFSTPSVNTREVTVTFNNERKNACFSPAWINDT]
# end gene g50
# start gene g51
scaffold2_size134904	AUGUSTUS	gene	9532	11489	0.83	-	.	g51
scaffold2_size134904	AUGUSTUS	transcript	9532	11489	0.83	-	.	g51.t1
scaffold2_size134904	AUGUSTUS	stop_codon	9532	9534	.	-	0	transcript_id "g51.t1"; gene_id "g51";
scaffold2_size134904	AUGUSTUS	terminal	9532	10087	0.84	-	1	transcript_id "g51.t1"; gene_id "g51";
scaffold2_size134904	AUGUSTUS	initial	10141	11489	0.99	-	0	transcript_id "g51.t1"; gene_id "g51";
scaffold2_size134904	AUGUSTUS	intron	10088	10140	1	-	.	transcript_id "g51.t1"; gene_id "g51";
scaffold2_size134904	AUGUSTUS	CDS	9532	10087	0.84	-	1	transcript_id "g51.t1"; gene_id "g51";
scaffold2_size134904	AUGUSTUS	CDS	10141	11489	0.99	-	0	transcript_id "g51.t1"; gene_id "g51";
scaffold2_size134904	AUGUSTUS	start_codon	11487	11489	.	-	0	transcript_id "g51.t1"; gene_id "g51";
# protein sequence = [MPPKRKATSIPINAASANNYTDASGNAPNKRSRITKPINNASTNGALPPDTIARNSENGAPGEAVKQDEGDFDHSRPE
# ERAGIVDRRYYPAEMSNERCAMYNNNETTRPIEVLGRALRDTKQGREKVQSGDEGGHGDAVVHWFKRDLRLRDNTGLSKAAELAKEKGVGVIGVWILS
# PQDWEAHLVSPPKCDFELRSVGLLKQELAELDIPLYIETVPERKNVKKRLVELVQEWSVKNVFCNLEYEPDELRREAQLTHMMLEKGISFEPQHDDCV
# VPPGSLKTGGGRQYAVYSPWYRAWVAHLHAHPHLLNERPMPDKNPANVRQAFSKLFDSKVPDLPDSKSLTTEDKERFQHLWPAGEAAAIDRIERFLNE
# KVGNYKDTRNFPALNSTSRVSVHHAAGTLAARTSVRMARDINSAKKLDGGKEGVKGWIGEVAWRDFYRHVLVNWPYVCMNKPFKYEYTNIDWEYNDAH
# FAAWTQGRTGYPIVDAAMRCLNHTGYMHNRLRMITASFLAKHLLLDWRLGEQYFISHLVDGDFASNNGGWGFSASTGVDPQPYFRIFNPWTQSGRFDE
# QGEFIRLWVKELEGVEAPAIHNPHLAGGEAAKQAKKNGYPEPVIEHKFARERCLARYKAGIGRETA]
# end gene g51
# start gene g52
scaffold2_size134904	AUGUSTUS	gene	14062	15245	0.2	+	.	g52
scaffold2_size134904	AUGUSTUS	transcript	14062	15245	0.2	+	.	g52.t1
scaffold2_size134904	AUGUSTUS	start_codon	14062	14064	.	+	0	transcript_id "g52.t1"; gene_id "g52";
scaffold2_size134904	AUGUSTUS	initial	14062	14321	0.51	+	0	transcript_id "g52.t1"; gene_id "g52";
scaffold2_size134904	AUGUSTUS	internal	14657	14779	0.65	+	1	transcript_id "g52.t1"; gene_id "g52";
scaffold2_size134904	AUGUSTUS	terminal	14906	15245	0.88	+	1	transcript_id "g52.t1"; gene_id "g52";
scaffold2_size134904	AUGUSTUS	intron	14322	14656	0.24	+	.	transcript_id "g52.t1"; gene_id "g52";
scaffold2_size134904	AUGUSTUS	intron	14780	14905	0.83	+	.	transcript_id "g52.t1"; gene_id "g52";
scaffold2_size134904	AUGUSTUS	CDS	14062	14321	0.51	+	0	transcript_id "g52.t1"; gene_id "g52";
scaffold2_size134904	AUGUSTUS	CDS	14657	14779	0.65	+	1	transcript_id "g52.t1"; gene_id "g52";
scaffold2_size134904	AUGUSTUS	CDS	14906	15245	0.88	+	1	transcript_id "g52.t1"; gene_id "g52";
scaffold2_size134904	AUGUSTUS	stop_codon	15243	15245	.	+	0	transcript_id "g52.t1"; gene_id "g52";
# protein sequence = [MASTLEPQSPFVDSHTLIVSATLSVIETCNLISAVYKIAWKTVYTLQTSHQKLLAINMEPPSPNSGLKVADKQRGPPQ
# PDPEPAAPPQPQEQQSTSRYHLTSGSTHAGTSSRPPTKPEPEPNPHPAPPVIILSTDHRSTTWTPTAPSPPIPASSPSPPSHPSQLPPTDITSPPAAM
# GSKFSKEKTSESRGAKLQPSQQRQDKEEMKEPSNYYTHRSKSMRRKADQGAGSAAAGGSGRGSS]
# end gene g52
# start gene g53
scaffold2_size134904	AUGUSTUS	gene	15888	19069	0.74	-	.	g53
scaffold2_size134904	AUGUSTUS	transcript	15888	19069	0.74	-	.	g53.t1
scaffold2_size134904	AUGUSTUS	stop_codon	15888	15890	.	-	0	transcript_id "g53.t1"; gene_id "g53";
scaffold2_size134904	AUGUSTUS	terminal	15888	16920	0.99	-	1	transcript_id "g53.t1"; gene_id "g53";
scaffold2_size134904	AUGUSTUS	internal	16976	18500	1	-	2	transcript_id "g53.t1"; gene_id "g53";
scaffold2_size134904	AUGUSTUS	initial	18550	19069	0.75	-	0	transcript_id "g53.t1"; gene_id "g53";
scaffold2_size134904	AUGUSTUS	intron	16921	16975	1	-	.	transcript_id "g53.t1"; gene_id "g53";
scaffold2_size134904	AUGUSTUS	intron	18501	18549	1	-	.	transcript_id "g53.t1"; gene_id "g53";
scaffold2_size134904	AUGUSTUS	CDS	15888	16920	0.99	-	1	transcript_id "g53.t1"; gene_id "g53";
scaffold2_size134904	AUGUSTUS	CDS	16976	18500	1	-	2	transcript_id "g53.t1"; gene_id "g53";
scaffold2_size134904	AUGUSTUS	CDS	18550	19069	0.75	-	0	transcript_id "g53.t1"; gene_id "g53";
scaffold2_size134904	AUGUSTUS	start_codon	19067	19069	.	-	0	transcript_id "g53.t1"; gene_id "g53";
# protein sequence = [MELFSRTVLGALSLSVAFAGPASAVESFRKPTINTSNSDDTSLLASYGSPVSIHADTGDWPGVLRAAHDLAIDFGRVT
# GTNGTLTASGTANGNASMIFNVTGISEDWSVVGSHATNSTGGTIIVGTIGNSSLIDDLIASGRLDVSEIEGQWEAYVSTVVQNVGNMSGEALVIAGSD
# RRGAIYGIYDVSEQIGVSPWHWFADVPAKKHESIHLLQTTKVQKSPSVKYRGFFINDEAPALTGWANERYPISPYGAPFGAQFYSRVFELLLRSKANY
# LWPAMWNGMFNVDDQRNQPLADEYGIVMGTSHTEPMVRATQEWSKVAKGSQEGWAWSTNNETLYDYFYEGAERAAPYENVVTVGMRGYHDTAMSADVQ
# TEVLEAVVNAQQEILSKIHGNASEVPQMWCLYKEVQDYFEAGMEVPDWVTLLWTEDNWQNIRRLPVGDEKKRAGGSGVYYHFDYVGESRNYKWQDTIQ
# LQKTYDQMRLAKDRDADRIWIVNVGDIKPAEMAISHWFDIAYDIDAYDETSVPEWITGFAARNFDSEHAQTISDIMDEYGLLANMRKYEWVEPSSYSV
# LNYEEADHIIARWEALAEKANAVNDALPSEQRPAFYEIVLHRVLAGGNHVDIQVSGARNMIYAQMGRNSANVWMQRVIDGMMKDHNLTNLYHTQLNGK
# WNHMLDQTHLGYQGYWQQPMRQSTPDLRWVQIFERSLAGDMGIHVEGSNATIPGDDQYHGNGGSSLMLPDMTPFTPRRWIEISHRGTQVYSWSISADP
# FVTLSQAEGTMQPNDPDVRIYVDVDWSMVEDGFGAQSTLKFSSSTDFGTQGGNPQVMFMVNKTSVPEDFHEGFVESAGQLAFEAEHYTRSTPGSANVS
# YMVLPKYGRTLSAVKLADNIAEGLDSSSAPSLEYDFLTFTPLTKDTGLNVTLILTPTLNINPNVPLAYIAQVDDKEEMRREYVIDQPQPNFPVGWGEA
# VADSAWYNTTNHGELEPGKHTLKLWLVEANVVLQKVVLDLGGVMESHNGPPESYRMGAGNSTIHD]
# end gene g53
# start gene g54
scaffold2_size134904	AUGUSTUS	gene	20012	20353	0.98	+	.	g54
scaffold2_size134904	AUGUSTUS	transcript	20012	20353	0.98	+	.	g54.t1
scaffold2_size134904	AUGUSTUS	start_codon	20012	20014	.	+	0	transcript_id "g54.t1"; gene_id "g54";
scaffold2_size134904	AUGUSTUS	initial	20012	20058	0.98	+	0	transcript_id "g54.t1"; gene_id "g54";
scaffold2_size134904	AUGUSTUS	terminal	20146	20353	0.99	+	1	transcript_id "g54.t1"; gene_id "g54";
scaffold2_size134904	AUGUSTUS	intron	20059	20145	0.98	+	.	transcript_id "g54.t1"; gene_id "g54";
scaffold2_size134904	AUGUSTUS	CDS	20012	20058	0.98	+	0	transcript_id "g54.t1"; gene_id "g54";
scaffold2_size134904	AUGUSTUS	CDS	20146	20353	0.99	+	1	transcript_id "g54.t1"; gene_id "g54";
scaffold2_size134904	AUGUSTUS	stop_codon	20351	20353	.	+	0	transcript_id "g54.t1"; gene_id "g54";
# protein sequence = [MAQGAVKKTKAAVPKKPAQRKQHGARVIKPKKASIISQNKIKHKSSAGLVGQTEKLLAQKAGHLEMLKGGKKEKKEGG
# DKKKSG]
# end gene g54
# start gene g55
scaffold2_size134904	AUGUSTUS	gene	20731	22312	1	-	.	g55
scaffold2_size134904	AUGUSTUS	transcript	20731	22312	1	-	.	g55.t1
scaffold2_size134904	AUGUSTUS	stop_codon	20731	20733	.	-	0	transcript_id "g55.t1"; gene_id "g55";
scaffold2_size134904	AUGUSTUS	terminal	20731	21662	1	-	2	transcript_id "g55.t1"; gene_id "g55";
scaffold2_size134904	AUGUSTUS	initial	21712	22312	1	-	0	transcript_id "g55.t1"; gene_id "g55";
scaffold2_size134904	AUGUSTUS	intron	21663	21711	1	-	.	transcript_id "g55.t1"; gene_id "g55";
scaffold2_size134904	AUGUSTUS	CDS	20731	21662	1	-	2	transcript_id "g55.t1"; gene_id "g55";
scaffold2_size134904	AUGUSTUS	CDS	21712	22312	1	-	0	transcript_id "g55.t1"; gene_id "g55";
scaffold2_size134904	AUGUSTUS	start_codon	22310	22312	.	-	0	transcript_id "g55.t1"; gene_id "g55";
# protein sequence = [MPPKTADEELAELEKLAETPAPLPKHTKGSRPPRQKFAKEDDALKELDELEQLGKAPQAAASRQASRPSTPKVSSSSA
# ASGNRRAPGVATPSSTGSARTSEDNRPSAPRKSGESTRSYHQSFVPTREEPAKLQALEPREEKPSGGSWWGGGWGGLVSTATAAAETARKQAEAAYQE
# IQKNQEAQRWAEQMRGNVGALRGIGGELGKRAVPTFTNILNTLAPPISQHERLQIHITHDLIGYPSLDPLIYQTFAGVMAQVEGGDLMIIQRGSESTQ
# RGSLDGYRGGGGSWNDGPWWRHTEKRDLSVVKGLVEGTKLARVSAESYANEFFNARGGIEEAAKQATEVLSETNPVRSSDIFIAIQAISHPAQNELFA
# TSSSEEKGDVEEQEDDEEQVAFAIYLHDPIHGISFKSISQSFPSKWVDWMDAPANTEAEGEEAQLPQEIQEIIESGGVDPREWVSEWIEETINLSVGI
# VAQRYVARRMGVGEGGLGRGKAREAVVDAGGGEAARAGII]
# end gene g55
# start gene g56
scaffold2_size134904	AUGUSTUS	gene	22827	25921	0.93	+	.	g56
scaffold2_size134904	AUGUSTUS	transcript	22827	25921	0.93	+	.	g56.t1
scaffold2_size134904	AUGUSTUS	start_codon	22827	22829	.	+	0	transcript_id "g56.t1"; gene_id "g56";
scaffold2_size134904	AUGUSTUS	initial	22827	24101	1	+	0	transcript_id "g56.t1"; gene_id "g56";
scaffold2_size134904	AUGUSTUS	terminal	24176	25921	0.93	+	0	transcript_id "g56.t1"; gene_id "g56";
scaffold2_size134904	AUGUSTUS	intron	24102	24175	0.94	+	.	transcript_id "g56.t1"; gene_id "g56";
scaffold2_size134904	AUGUSTUS	CDS	22827	24101	1	+	0	transcript_id "g56.t1"; gene_id "g56";
scaffold2_size134904	AUGUSTUS	CDS	24176	25921	0.93	+	0	transcript_id "g56.t1"; gene_id "g56";
scaffold2_size134904	AUGUSTUS	stop_codon	25919	25921	.	+	0	transcript_id "g56.t1"; gene_id "g56";
# protein sequence = [MPPPKNAPTRASQRANSQQDDTPTRTRGRGAKPAPSKPDASEAIAPNSSPAKLSPTVTRKTTRSASNISGNSFEVASE
# IYASYEHPLFMVFGLSPEFFNRLKKHHGKLPKERKIIVGSFTEGSPFPEDATESEDDSASESEAEMPSASQPAPRGRGRGGRGSRGGRGRGSRGRGRG
# GRGRGGISRGASSAPSKTARNAAAIFPFADGDDQPSNQSTPISSAKPRTRMGSSATDYSSDDDNEEAIEDDESDAEFDRIDVVQKSSGTPQDSQPPEF
# VDSNAAASYTSAPAPESKSESGSKASNKLAVPKIALLPQSASQTPRNSASTPAVSPVPKLLEPEEDVLSDADLPNPFINDAPPPVEAECEDRADYLLQ
# RRFKPMIDVQAAIAALTKFPASQRSTENLYALTENAQHILKAWQDEYLMLDARKACNGGRIPLAPEIFEDMKEADLYGYSYDPKKPPGCQDPWAQRPG
# AEKGGRRELRTRRTRDMLESAAPSEEEYEDDNDGRLSKRQRKATRKFDGTDTGTGSNTPKKHNGWGGARKKGVSRFAKPSSETPEPEGRTIKRARTTA
# SNLLHQRIQEMREESIVGSSGDEESSAMDIDEYADVNPKRGRPAGSKNIARRSDYGVKKGPRKKTSDAGTPVPSAHDSSAPPPALNSMSEGQGQFTID
# PQPFAEGIPLKAPNSAETVFQGTSRSSAPSQEVPMVHPSESSTPDAYMLTAPLSQYTNNYVDESAPASGSRRKPRVKSEKRSQSMTMWWAERKAKKRE
# QDEKDGKPSKPASRSNSASRRGGRQSGGSATGATPQPQSQQSDSQQPSPVHHPQHAPPQHSPHHAPPEAYLHYTQGPPGPPQHYMYVSAPGPPHHMMM
# PYSSLAAIPTGSFAGPFGHLAPHHQQGIPLTQSPSSAGAQYGGGPRQLAPAPINIPTYPSPYGPQSPAGGRPKSSGQSLPKSAGSGQQALAPAPPQQQ
# GHHPQHQQNQHHSSLYAPVSMGGGLGCEMPFKVMVPGSTPERRGSR]
# end gene g56
# start gene g57
scaffold2_size134904	AUGUSTUS	gene	27379	28385	0.51	-	.	g57
scaffold2_size134904	AUGUSTUS	transcript	27379	28385	0.51	-	.	g57.t1
scaffold2_size134904	AUGUSTUS	stop_codon	27379	27381	.	-	0	transcript_id "g57.t1"; gene_id "g57";
scaffold2_size134904	AUGUSTUS	terminal	27379	27384	0.76	-	0	transcript_id "g57.t1"; gene_id "g57";
scaffold2_size134904	AUGUSTUS	internal	27435	27767	0.74	-	0	transcript_id "g57.t1"; gene_id "g57";
scaffold2_size134904	AUGUSTUS	internal	27824	28050	0.88	-	2	transcript_id "g57.t1"; gene_id "g57";
scaffold2_size134904	AUGUSTUS	initial	28151	28385	0.9	-	0	transcript_id "g57.t1"; gene_id "g57";
scaffold2_size134904	AUGUSTUS	intron	27385	27434	0.75	-	.	transcript_id "g57.t1"; gene_id "g57";
scaffold2_size134904	AUGUSTUS	intron	27768	27823	0.92	-	.	transcript_id "g57.t1"; gene_id "g57";
scaffold2_size134904	AUGUSTUS	intron	28051	28150	0.88	-	.	transcript_id "g57.t1"; gene_id "g57";
scaffold2_size134904	AUGUSTUS	CDS	27379	27384	0.76	-	0	transcript_id "g57.t1"; gene_id "g57";
scaffold2_size134904	AUGUSTUS	CDS	27435	27767	0.74	-	0	transcript_id "g57.t1"; gene_id "g57";
scaffold2_size134904	AUGUSTUS	CDS	27824	28050	0.88	-	2	transcript_id "g57.t1"; gene_id "g57";
scaffold2_size134904	AUGUSTUS	CDS	28151	28385	0.9	-	0	transcript_id "g57.t1"; gene_id "g57";
scaffold2_size134904	AUGUSTUS	start_codon	28383	28385	.	-	0	transcript_id "g57.t1"; gene_id "g57";
# protein sequence = [MAGDLISFDDNDIVVFPSGMNDSKVPKTALNARIRPAHRDSFSELTSLMKAKKPYATTLSPTPKPPPSSPPPLAPATN
# AKPFLPPESVADFFHKQELASPATFPCESFPDYHPEKMIHFEKNANPVLNYDSDDDSGYPSHIYSTPSFPDSSRWHAQNLAETLAKSENKVTELREKL
# VEERLRAIKLKDQVEHLKQLSNKTELEELRSKLREKISMCDRQRSQIKVAEAHFQQSQERLLHITQNGESLQGATHLVKPSANAKLPKTR]
# end gene g57
# start gene g58
scaffold2_size134904	AUGUSTUS	gene	28914	30528	0.35	-	.	g58
scaffold2_size134904	AUGUSTUS	transcript	28914	30528	0.35	-	.	g58.t1
scaffold2_size134904	AUGUSTUS	stop_codon	28914	28916	.	-	0	transcript_id "g58.t1"; gene_id "g58";
scaffold2_size134904	AUGUSTUS	terminal	28914	28997	0.91	-	0	transcript_id "g58.t1"; gene_id "g58";
scaffold2_size134904	AUGUSTUS	initial	29050	30528	0.38	-	0	transcript_id "g58.t1"; gene_id "g58";
scaffold2_size134904	AUGUSTUS	intron	28998	29049	1	-	.	transcript_id "g58.t1"; gene_id "g58";
scaffold2_size134904	AUGUSTUS	CDS	28914	28997	0.91	-	0	transcript_id "g58.t1"; gene_id "g58";
scaffold2_size134904	AUGUSTUS	CDS	29050	30528	0.38	-	0	transcript_id "g58.t1"; gene_id "g58";
scaffold2_size134904	AUGUSTUS	start_codon	30526	30528	.	-	0	transcript_id "g58.t1"; gene_id "g58";
# protein sequence = [MNHIANPHDEEKAYTPHPSNDQRLSTSVHDTERENGLDQGKWHEMWKAFERQLVAYNLEARGIERVEPDERQDLRLLG
# YSQVAIMWFSVNLAANNITLGMLGPAVFALGFADACLLGVFGAMVGCLVVAYVATFGPKSGNRTMIFSRYITGWWPSKIVVLLNIVVLLGYGMIDCVV
# AGQILSAVSGNSMSVVVGIIIVAVVAWAITTFGYQIFHYYERWAWLPQLIVLCILAGVAGPQFNVSSESHGDEDPNTITGNRISFFGLTLAAAITYGG
# GAADYFVYYPEHASSLRIFSMTMLGLMCSFTFAFILGIGLASGTLENTEWEAAYGVSQGALIVEGYKPLGAFGSFCGVVVALGLVANLIVPTYSSGID
# AQILGRYAGAIPRVIWNTVGVVIYTVCALAGRAHLAEIFTNFLALMGYWVSVWIAITIEEHLIFRHKTGFNWEVWNQSKKLPLGIAAFTAFVIGWIGA
# IMCMAQVWYIGPIAKQVGTYGADMGNFVGFAWAGVVYPPIRMWELKRFGR]
# end gene g58
# start gene g59
scaffold2_size134904	AUGUSTUS	gene	31729	33473	0.36	+	.	g59
scaffold2_size134904	AUGUSTUS	transcript	31729	33473	0.36	+	.	g59.t1
scaffold2_size134904	AUGUSTUS	start_codon	31729	31731	.	+	0	transcript_id "g59.t1"; gene_id "g59";
scaffold2_size134904	AUGUSTUS	initial	31729	31755	0.91	+	0	transcript_id "g59.t1"; gene_id "g59";
scaffold2_size134904	AUGUSTUS	internal	31928	32220	0.85	+	0	transcript_id "g59.t1"; gene_id "g59";
scaffold2_size134904	AUGUSTUS	internal	32368	32501	0.58	+	1	transcript_id "g59.t1"; gene_id "g59";
scaffold2_size134904	AUGUSTUS	internal	32560	32776	0.66	+	2	transcript_id "g59.t1"; gene_id "g59";
scaffold2_size134904	AUGUSTUS	terminal	32882	33473	0.65	+	1	transcript_id "g59.t1"; gene_id "g59";
scaffold2_size134904	AUGUSTUS	intron	31756	31927	0.91	+	.	transcript_id "g59.t1"; gene_id "g59";
scaffold2_size134904	AUGUSTUS	intron	32221	32367	0.58	+	.	transcript_id "g59.t1"; gene_id "g59";
scaffold2_size134904	AUGUSTUS	intron	32502	32559	1	+	.	transcript_id "g59.t1"; gene_id "g59";
scaffold2_size134904	AUGUSTUS	intron	32777	32881	0.66	+	.	transcript_id "g59.t1"; gene_id "g59";
scaffold2_size134904	AUGUSTUS	CDS	31729	31755	0.91	+	0	transcript_id "g59.t1"; gene_id "g59";
scaffold2_size134904	AUGUSTUS	CDS	31928	32220	0.85	+	0	transcript_id "g59.t1"; gene_id "g59";
scaffold2_size134904	AUGUSTUS	CDS	32368	32501	0.58	+	1	transcript_id "g59.t1"; gene_id "g59";
scaffold2_size134904	AUGUSTUS	CDS	32560	32776	0.66	+	2	transcript_id "g59.t1"; gene_id "g59";
scaffold2_size134904	AUGUSTUS	CDS	32882	33473	0.65	+	1	transcript_id "g59.t1"; gene_id "g59";
scaffold2_size134904	AUGUSTUS	stop_codon	33471	33473	.	+	0	transcript_id "g59.t1"; gene_id "g59";
# protein sequence = [MQENKGGHHQALANQSISEFLILEYQDHIGGRMRNTKFGTNISGNPYTVELGANWISGLGEDTIDGPENPVWTFSKQV
# NLASPNSNAFSIATYDHTEAVDYTNILEEHILTALLPRYADSFSLFQTPEELSFVYGITGYNLTYYGFSEISNFCTDQRGFNTWLKHQASKFLKPNDA
# RLLLNTVVINITYSDTGVHIITSDGTCVEADYAISTVSLGVLQNDAITDKQFFLYADPTIRGYYTVWQSLSTEGYLPGSNILFATLVDEQSYRVEAHD
# EETTKAEGMAVLQKMFPNITVPEPIAFMYPRWTQTPWSYGSYSNWPAGTTLEMHQNLRANVGRLYFAGEAMSAGYFGFLHGAWLEGQEVGERIAGQIT
# TECVNRESGCGALYRHEVLHGTTELSEVNAFNGMGTSPFFVAETADEE]
# end gene g59
# start gene g60
scaffold2_size134904	AUGUSTUS	gene	33579	34736	0.56	-	.	g60
scaffold2_size134904	AUGUSTUS	transcript	33579	34736	0.56	-	.	g60.t1
scaffold2_size134904	AUGUSTUS	stop_codon	33579	33581	.	-	0	transcript_id "g60.t1"; gene_id "g60";
scaffold2_size134904	AUGUSTUS	single	33579	34736	0.56	-	0	transcript_id "g60.t1"; gene_id "g60";
scaffold2_size134904	AUGUSTUS	CDS	33579	34736	0.56	-	0	transcript_id "g60.t1"; gene_id "g60";
scaffold2_size134904	AUGUSTUS	start_codon	34734	34736	.	-	0	transcript_id "g60.t1"; gene_id "g60";
# protein sequence = [MSRAISPPPAKRRKTASVEAPAASPRARLSGNPATLPPLAPNALRIFSWNVNGITPFLQKPITSFFNPTKRNDGGNGK
# DEMSPASLRAFLHRHHWPSMLFLQEVKIASKDTNTQDAIRTAINSHLSLEIVSNDAKGPLYEAHFTLPTDPHNARGPRGSDKVYGVCSTLRYDLSEVY
# NMAVRTVDWDQEGRISVVELTSRSTPAKVAVYNIYAVNGTDYAWRDIRTGAVQGTRHDRKRNPHALLVEECTHLEKQGWDLLLAGDMNVAHDARDGHP
# KLRVFPQQHAINRADFHDKLLQGRHEKKEGDGLNGVDVWRNMHQAERKYTYFPRNRDWGTSCDRVDYFIAGRRAWEKGCVKACGIMDSEAERGPSDHV
# PIWADFELKEDAE]
# end gene g60
# start gene g61
scaffold2_size134904	AUGUSTUS	gene	35161	36172	0.99	+	.	g61
scaffold2_size134904	AUGUSTUS	transcript	35161	36172	0.99	+	.	g61.t1
scaffold2_size134904	AUGUSTUS	start_codon	35161	35163	.	+	0	transcript_id "g61.t1"; gene_id "g61";
scaffold2_size134904	AUGUSTUS	initial	35161	36012	1	+	0	transcript_id "g61.t1"; gene_id "g61";
scaffold2_size134904	AUGUSTUS	terminal	36065	36172	0.99	+	0	transcript_id "g61.t1"; gene_id "g61";
scaffold2_size134904	AUGUSTUS	intron	36013	36064	0.99	+	.	transcript_id "g61.t1"; gene_id "g61";
scaffold2_size134904	AUGUSTUS	CDS	35161	36012	1	+	0	transcript_id "g61.t1"; gene_id "g61";
scaffold2_size134904	AUGUSTUS	CDS	36065	36172	0.99	+	0	transcript_id "g61.t1"; gene_id "g61";
scaffold2_size134904	AUGUSTUS	stop_codon	36170	36172	.	+	0	transcript_id "g61.t1"; gene_id "g61";
# protein sequence = [MSSRRKKSLLIGINYVGSSHELHGCHSDVENMAEFLSYRGYNHSHKDRVILSDRPEVEYDSPYYPTGHNLLAAMDWLV
# SEPGCTLFLHYSGHGGQIADVDGNRTTGIDASIVPVDFEQRGQISSTILHEHLVTYMARDCTLFVIMDCCHSGSALELPYVYRSDSDGQISLMDNLKA
# GLTLANEARDIISGGFSYSKVGEAQQLLAGASTFFKGLRHFGEEQEEGLESGEFAGQYGSEQKMVTMFSGCRDDQTSADARIQGEATGAMTWAFLEMM
# KNSESPSYAETLKFTRNMLDESNYTQIPQLSSGLDIDLDEMTLVL]
# end gene g61
# start gene g62
scaffold2_size134904	AUGUSTUS	gene	36619	38513	0.51	-	.	g62
scaffold2_size134904	AUGUSTUS	transcript	36619	38513	0.51	-	.	g62.t1
scaffold2_size134904	AUGUSTUS	stop_codon	36619	36621	.	-	0	transcript_id "g62.t1"; gene_id "g62";
scaffold2_size134904	AUGUSTUS	terminal	36619	38271	1	-	0	transcript_id "g62.t1"; gene_id "g62";
scaffold2_size134904	AUGUSTUS	initial	38322	38513	0.51	-	0	transcript_id "g62.t1"; gene_id "g62";
scaffold2_size134904	AUGUSTUS	intron	38272	38321	1	-	.	transcript_id "g62.t1"; gene_id "g62";
scaffold2_size134904	AUGUSTUS	CDS	36619	38271	1	-	0	transcript_id "g62.t1"; gene_id "g62";
scaffold2_size134904	AUGUSTUS	CDS	38322	38513	0.51	-	0	transcript_id "g62.t1"; gene_id "g62";
scaffold2_size134904	AUGUSTUS	start_codon	38511	38513	.	-	0	transcript_id "g62.t1"; gene_id "g62";
# protein sequence = [MSKPTGQVSGNNGVASQPKKVAYFYDSDVGNYAYVAGHPMKPHRIRMAHSLIMNYGLYTKMEIYRAKPASKYEMTQFH
# TDEYIEFLHKVTPDNMEQFTREQSKYNVGDDCPVFDGLFEFCGISAGGTMEGAARLNRGKCDVAVNWAGGLHHAKKSEASGFCYVNDIVLGIIELLRY
# KQRVLYIDIDVHHGDGVEEAFYTTDRVMTVSFHKYGEYFPGTGELRDIGVGSGKNYSVNFPLRDGITDETYRNIFEPVIQAVMTYYGPEAIVLQCGGD
# SLSGDRLGCFNLSMDGHANCVKYVKSFGVPVIVLGGGGYTMRNVARTWAYETGELVSEKMSKQLPFNDYYEYFAPDYELDVRPSNMENANSHDYLHKI
# KSAVIENIRRTGKPSVEAFTTIPDNPSLTRTMDSDAEDEDDDLDADQNRDIRMTQRQRDKQIEHEGELYDASDDEDYKNSLGVRAQPGVKKRRHITDF
# PNPNAAPADELDGMEEINGESAVSTRQPSAAAKSRTQTPTAGEQEADNDGDIDMDAPAPEPAPFEASAATAVPRDSSPAGVVTPPESPPTAAPATMAP
# TSAPVADVEMESGEDKEEISAAKEEGEAERDSENVKGEVRTEVAKD]
# end gene g62
# start gene g63
scaffold2_size134904	AUGUSTUS	gene	38808	40124	0.82	+	.	g63
scaffold2_size134904	AUGUSTUS	transcript	38808	40124	0.82	+	.	g63.t1
scaffold2_size134904	AUGUSTUS	start_codon	38808	38810	.	+	0	transcript_id "g63.t1"; gene_id "g63";
scaffold2_size134904	AUGUSTUS	initial	38808	39322	0.82	+	0	transcript_id "g63.t1"; gene_id "g63";
scaffold2_size134904	AUGUSTUS	internal	39388	39923	1	+	1	transcript_id "g63.t1"; gene_id "g63";
scaffold2_size134904	AUGUSTUS	terminal	39976	40124	1	+	2	transcript_id "g63.t1"; gene_id "g63";
scaffold2_size134904	AUGUSTUS	intron	39323	39387	1	+	.	transcript_id "g63.t1"; gene_id "g63";
scaffold2_size134904	AUGUSTUS	intron	39924	39975	1	+	.	transcript_id "g63.t1"; gene_id "g63";
scaffold2_size134904	AUGUSTUS	CDS	38808	39322	0.82	+	0	transcript_id "g63.t1"; gene_id "g63";
scaffold2_size134904	AUGUSTUS	CDS	39388	39923	1	+	1	transcript_id "g63.t1"; gene_id "g63";
scaffold2_size134904	AUGUSTUS	CDS	39976	40124	1	+	2	transcript_id "g63.t1"; gene_id "g63";
scaffold2_size134904	AUGUSTUS	stop_codon	40122	40124	.	+	0	transcript_id "g63.t1"; gene_id "g63";
# protein sequence = [MAVAQLREAPSISSFSIIIAAAARPPPHQKHTPTPTPTPANQLAGFIPHLSPASARRPTANHATTMDRLSRMLAAAQG
# MGGMGGGPQADTNLIDNSETVYISSLALLKMLRHGRAGVPMEVMGLMLGEFVDDYTVRVVDVFAMPQSGTGVSVEAVDPVFQTKMMDMLRQTGRQETV
# VGWYHSHPGFGCWLSSVDINTQQSFEQLTPRAVAVVVDPIQSVKGKVVIDAFRLINPQTLMMGHEPRQTTSNVGHLNKPSIQALIHGLNRHYYSIGIN
# YRKTALEENMLMNLHKHVWTEALLMDDFKGEGDRNTDRLQKLVTLADGYEKRVKEETELTKDQLKTRYVGKVDPKKHISDVGQQLIEDNIVSVSRQMI
# DKEASVPKPNAGQNGQSSGGDDVEMEE]
# end gene g63
# start gene g64
scaffold2_size134904	AUGUSTUS	gene	41257	42576	0.75	-	.	g64
scaffold2_size134904	AUGUSTUS	transcript	41257	42576	0.75	-	.	g64.t1
scaffold2_size134904	AUGUSTUS	stop_codon	41257	41259	.	-	0	transcript_id "g64.t1"; gene_id "g64";
scaffold2_size134904	AUGUSTUS	single	41257	42576	0.75	-	0	transcript_id "g64.t1"; gene_id "g64";
scaffold2_size134904	AUGUSTUS	CDS	41257	42576	0.75	-	0	transcript_id "g64.t1"; gene_id "g64";
scaffold2_size134904	AUGUSTUS	start_codon	42574	42576	.	-	0	transcript_id "g64.t1"; gene_id "g64";
# protein sequence = [MVSYETVKYFNAEAYEFNRYREAVKKYQNAEYKVMISLNIMNITQNMVFMIGLLVTCFIAAYQVAIGDLEVGKFVTLI
# TYMGQLQSPLNFFGTFYRMIQSAMINSERMLELFKERPTVIDKESAQPLALCEGNLRFQDVHFAYDQRKPALTGLDFHCEPGTTTAFVGESGGGKSTV
# FRLLYRFYNTMSGSIQVDGHDVEDLTIDSVRSHIGVVPQDTVLFNETLMYNLKYANPEATDEQVHEACKAASIHEKIMTFPDRYDTKVGDRGLRLSGG
# EKQRVAIARTILKNPRIIMLDEATAALDTETEQHIQEAFTTLAKGRTMLIIAHRLSTITHADQILVLHKGKVQERGTHEELLDRNGHYAAMWKKQIRA
# QRAAEQAQYLKDKADRLRRESKDGSIGLEDGSSSHSSSDDETAKKNRSAAQKGSYQDENSSKPHGHP]
# end gene g64
# start gene g65
scaffold2_size134904	AUGUSTUS	gene	42631	44231	0.79	-	.	g65
scaffold2_size134904	AUGUSTUS	transcript	42631	44231	0.79	-	.	g65.t1
scaffold2_size134904	AUGUSTUS	stop_codon	42631	42633	.	-	0	transcript_id "g65.t1"; gene_id "g65";
scaffold2_size134904	AUGUSTUS	terminal	42631	43764	0.8	-	0	transcript_id "g65.t1"; gene_id "g65";
scaffold2_size134904	AUGUSTUS	initial	43815	44231	0.99	-	0	transcript_id "g65.t1"; gene_id "g65";
scaffold2_size134904	AUGUSTUS	intron	43765	43814	1	-	.	transcript_id "g65.t1"; gene_id "g65";
scaffold2_size134904	AUGUSTUS	CDS	42631	43764	0.8	-	0	transcript_id "g65.t1"; gene_id "g65";
scaffold2_size134904	AUGUSTUS	CDS	43815	44231	0.99	-	0	transcript_id "g65.t1"; gene_id "g65";
scaffold2_size134904	AUGUSTUS	start_codon	44229	44231	.	-	0	transcript_id "g65.t1"; gene_id "g65";
# protein sequence = [MADPLLHADLSALDDIDDRWSYAGPVRTTAAVLQYAYPIVMLVFFLAAFTYRSIAASKSNTNIAKPTTLGPGGKPLPA
# TDPTRNFVKKMARDDVTQTQKRVFEWVSLATAFTFVGNSVIIVVHALVMQQEHWWAGKAVVIYLVGSFFVYCLFLISLLDSKPSPTEAHLATWILASF
# LEIVLVALSFAIYTHPHQEPTAGPPAKRLRFGMTEWESAEVAMDLLRIVLLLALIAFYILFVIVPQQKSQQETGTPTESTSLLGGVDQNGHAENGHAN
# GSYGSVHPVGGKHQHTEGAPPAWSRPTGAPARSWWEYIKGYHVFFPYLWPSKDRKLQLVVVACFVLVLMQRVVNVLVPDLTGEIVNRLKDPERGNPWT
# AIMVYIAFRFLQGSNGVLGAARSALWIPVSQYSYRELSVAAFEHVHSLSLDFHLGKKTGEVLSALGKGSSINTFLEQVTFSVVPMLIDLAVAIGYFLV
# RFDAYYALVIAIVTFWYIYLTIRMAQWRAEIRREMVNADREEDAVK]
# end gene g65
# start gene g66
scaffold2_size134904	AUGUSTUS	gene	44746	48984	0.87	+	.	g66
scaffold2_size134904	AUGUSTUS	transcript	44746	48984	0.87	+	.	g66.t1
scaffold2_size134904	AUGUSTUS	start_codon	44746	44748	.	+	0	transcript_id "g66.t1"; gene_id "g66";
scaffold2_size134904	AUGUSTUS	initial	44746	44948	0.89	+	0	transcript_id "g66.t1"; gene_id "g66";
scaffold2_size134904	AUGUSTUS	terminal	45186	48984	0.95	+	1	transcript_id "g66.t1"; gene_id "g66";
scaffold2_size134904	AUGUSTUS	intron	44949	45185	0.94	+	.	transcript_id "g66.t1"; gene_id "g66";
scaffold2_size134904	AUGUSTUS	CDS	44746	44948	0.89	+	0	transcript_id "g66.t1"; gene_id "g66";
scaffold2_size134904	AUGUSTUS	CDS	45186	48984	0.95	+	1	transcript_id "g66.t1"; gene_id "g66";
scaffold2_size134904	AUGUSTUS	stop_codon	48982	48984	.	+	0	transcript_id "g66.t1"; gene_id "g66";
# protein sequence = [MTAGNRRASAVSSPKIPPAPPLPLPKKSRSYFERFVAQPLTTAYSSRPPTVQPDGGRLPNPLVPKFPGVRTGYSQDAS
# HKTGLDISALDINRERTHAVLAGKEILKTVRVQDARIVDETNLRAAVLNYADSQARQREGLGIHDVKWSHGQFSSHIATAAANGKVILYDLNRASVEL
# TRLHEHTRQVHKLAFNPHQGHLLLSASHDSTIRLWDLRDMRRDITICRSRDQYHGVNGGIRDVQWSPTDAVEFAFGTDNGTIQRWDFRHAKSPKQKIT
# AHDQRICTSIDWHPDGKHLLSAGVDRTVKVWDFSVTGRRQKAAYVLHTPFPVYQARWRPPYWSDEYHEKGAYQCTQLATSYDREHPVIHVWDFRRPFL
# PFREINKFSTAPSDMLWHSRDTLWTVGKEGIFQQNDVHHAPKTVDRRNLQALAVSPNGEVAIVAQKRPRSRSSVGPAYADEAYLNNPRDRRHSPGKGS
# QRSSADDSLDDSFLPSSIKRHHGRTASNRSTKSFSSTPPSDIAPKVMFLSDSMVAHSDSFRPDQAAIRGILPGTTNTQIFAYLAQKYKTIPLSDPPDL
# ESFLRIERVFDKNAEYAQRAAFYRLAQSWRVVGTSIAVVTRRRAELHRHQRRLRPQTMAPRPSGKTLTSSVHIESHDKQRGVPPNPAVRAILGTLDKP
# PPPSRPPATVESTSNLPTPLACPVVSHATNNTQRPDLLDIDQEDIDQLPPAVTEPPIETSNALAPPQRTFSGPQWYHSGDGLDERRALVGSYRASPRI
# PLNLTPSSAQGMSVDIPPPLERHDSGESFAMFSASSDSQKGNSMPSSFASGNSQQSRVKTLSEEWQAIPEHSSFGKPRTTEGEELGRSMPISPNTVPI
# GGKFDPDQYDTHSSTRIGPSHGDESDNGERAVLDMDHLRRNNQLFRHDSSDSEALTSISSSSFEYNIEMETSGTIVPDVSDDMRSPHIPRLPASLPHA
# SGSALPVLDPTKEDELLLLDFEAMHVDAEAGLPYSVVGLLNNLLAYHTKASDAQFSSILLLLLGPLLPQTHSPTDDPGADVGDVLNVFTDTFVSLGLS
# PTQAKAILSTQLSQLIATGINPYQAESILQTYHAQLHSLSLFNSAASLRRLAYPTYPAVYEQALKETQLGLLCLSCKAPINNPKDKMHCESCKRIQAP
# CPICWAKYPAFEPISTKKAMPKSRSNFRDRGHRRQRSSLMSNKDIGEDRDAGGPSPMVPAEWSPPTATLWTWCPLCGHGGHTNCLSAWFTDPVLSEGA
# CATEGCLCDCVQGSRRDAKIEQMLLKKAEKDRSKIVRKGDDWKVKESRAVSAVRNAALGTIPDQPQHLGSGTTTPTRRQ]
# end gene g66
# start gene g67
scaffold2_size134904	AUGUSTUS	gene	51599	52026	1	-	.	g67
scaffold2_size134904	AUGUSTUS	transcript	51599	52026	1	-	.	g67.t1
scaffold2_size134904	AUGUSTUS	stop_codon	51599	51601	.	-	0	transcript_id "g67.t1"; gene_id "g67";
scaffold2_size134904	AUGUSTUS	terminal	51599	51808	1	-	0	transcript_id "g67.t1"; gene_id "g67";
scaffold2_size134904	AUGUSTUS	internal	51866	51885	1	-	2	transcript_id "g67.t1"; gene_id "g67";
scaffold2_size134904	AUGUSTUS	initial	51996	52026	1	-	0	transcript_id "g67.t1"; gene_id "g67";
scaffold2_size134904	AUGUSTUS	intron	51809	51865	1	-	.	transcript_id "g67.t1"; gene_id "g67";
scaffold2_size134904	AUGUSTUS	intron	51886	51995	1	-	.	transcript_id "g67.t1"; gene_id "g67";
scaffold2_size134904	AUGUSTUS	CDS	51599	51808	1	-	0	transcript_id "g67.t1"; gene_id "g67";
scaffold2_size134904	AUGUSTUS	CDS	51866	51885	1	-	2	transcript_id "g67.t1"; gene_id "g67";
scaffold2_size134904	AUGUSTUS	CDS	51996	52026	1	-	0	transcript_id "g67.t1"; gene_id "g67";
scaffold2_size134904	AUGUSTUS	start_codon	52024	52026	.	-	0	transcript_id "g67.t1"; gene_id "g67";
# protein sequence = [MENERGELVDLYVPRKCSATGRIMKAKDHASVQLSVGKVDENGRYTGDNQVYAICGFVRAMGESDDSFNRLTQKDGFL
# KSVWSASR]
# end gene g67
# start gene g68
scaffold2_size134904	AUGUSTUS	gene	57668	59206	0.95	+	.	g68
scaffold2_size134904	AUGUSTUS	transcript	57668	59206	0.95	+	.	g68.t1
scaffold2_size134904	AUGUSTUS	start_codon	57668	57670	.	+	0	transcript_id "g68.t1"; gene_id "g68";
scaffold2_size134904	AUGUSTUS	single	57668	59206	0.95	+	0	transcript_id "g68.t1"; gene_id "g68";
scaffold2_size134904	AUGUSTUS	CDS	57668	59206	0.95	+	0	transcript_id "g68.t1"; gene_id "g68";
scaffold2_size134904	AUGUSTUS	stop_codon	59204	59206	.	+	0	transcript_id "g68.t1"; gene_id "g68";
# protein sequence = [MTTINQRDFPLLPSQEARRRLAITRGAAGRAAPSSRRASHATLNDLPDELILEILGYLPGIDLDHFQLPTLLNLASTS
# RRLYRIVIDKAYARFDSHFCEPYLFLRTLISNSQLAQLVNEARIIFGQWTLRKDARHVPTAKDKKTIKEGLRASDIPGWKDWATECNEYRGGDEVVHN
# AILLHTPNVTSISIQDFTSTPSQYPAWVDIISKAALGAFRRMHRFEHLQSIKIDARWLTLAQIAPLFRMQSLLILRLGGILECDTDTYIGDSDNTKRR
# SEHVLKLQRLIPQGCNNMEELSLEHTYYRECFLEILVSSSRHLKALKYEVSLDHLTAWEIPPETNPRTMMEVLESQKASLETLRVFCDAQAEEETHGE
# INLRDNMAGFTSLKYLSCPLAMIMSECSDTFAEKLPPSLLTYRTTIRQYTSDQKGLQALEHMVAYSQTYTPQLQEIRVVIPRSASRVAYNWENLVRMS
# TELGLSFNLEEEEDDTSGFSESWRGGSIGSSRSSDEVDLYSD]
# end gene g68
# start gene g69
scaffold2_size134904	AUGUSTUS	gene	59678	61101	0.1	+	.	g69
scaffold2_size134904	AUGUSTUS	transcript	59678	61101	0.1	+	.	g69.t1
scaffold2_size134904	AUGUSTUS	start_codon	59678	59680	.	+	0	transcript_id "g69.t1"; gene_id "g69";
scaffold2_size134904	AUGUSTUS	initial	59678	59756	0.66	+	0	transcript_id "g69.t1"; gene_id "g69";
scaffold2_size134904	AUGUSTUS	internal	59814	60123	0.66	+	2	transcript_id "g69.t1"; gene_id "g69";
scaffold2_size134904	AUGUSTUS	internal	60202	60580	0.56	+	1	transcript_id "g69.t1"; gene_id "g69";
scaffold2_size134904	AUGUSTUS	internal	60640	60786	0.17	+	0	transcript_id "g69.t1"; gene_id "g69";
scaffold2_size134904	AUGUSTUS	terminal	60838	61101	0.53	+	0	transcript_id "g69.t1"; gene_id "g69";
scaffold2_size134904	AUGUSTUS	intron	59757	59813	0.66	+	.	transcript_id "g69.t1"; gene_id "g69";
scaffold2_size134904	AUGUSTUS	intron	60124	60201	0.99	+	.	transcript_id "g69.t1"; gene_id "g69";
scaffold2_size134904	AUGUSTUS	intron	60581	60639	0.35	+	.	transcript_id "g69.t1"; gene_id "g69";
scaffold2_size134904	AUGUSTUS	intron	60787	60837	0.45	+	.	transcript_id "g69.t1"; gene_id "g69";
scaffold2_size134904	AUGUSTUS	CDS	59678	59756	0.66	+	0	transcript_id "g69.t1"; gene_id "g69";
scaffold2_size134904	AUGUSTUS	CDS	59814	60123	0.66	+	2	transcript_id "g69.t1"; gene_id "g69";
scaffold2_size134904	AUGUSTUS	CDS	60202	60580	0.56	+	1	transcript_id "g69.t1"; gene_id "g69";
scaffold2_size134904	AUGUSTUS	CDS	60640	60786	0.17	+	0	transcript_id "g69.t1"; gene_id "g69";
scaffold2_size134904	AUGUSTUS	CDS	60838	61101	0.53	+	0	transcript_id "g69.t1"; gene_id "g69";
scaffold2_size134904	AUGUSTUS	stop_codon	61099	61101	.	+	0	transcript_id "g69.t1"; gene_id "g69";
# protein sequence = [MSSPAVVKPDPSYTVPLFINGEEVITTASVNDVKNAVSAAKSAFLAWSKMKHSAKRDIFVRAASVIDARAEEFADYMK
# IETGAADMFSNGFNVPKMADILRDVAGRLSAVMVHIPSCEEEGTSALIVKEPNAPYVLGMRSILYHLAAGNTCILKGSEYCPRTWWAIGSALSEAGLP
# AGALNVLFHRPEDAAQVTSALIESPAIKKINFTGSTAVGRIIASAAGKNLKHVLLELGANQVLSYLMTRTWRRLRHSVYLNIKPQFLEAFKGAVEGIF
# GSDKPAPVLVAAPGVQKNKHLAADAVKDGAKTSATCMRPVIVDGVNKSMELFHTESFGPSVSVIEISSDEQAIEIANDTDYGISGAVFTENLGRGLSR
# FNGHWGIEEILRLKTITYKE]
# end gene g69
# start gene g70
scaffold2_size134904	AUGUSTUS	gene	64765	65079	0.4	+	.	g70
scaffold2_size134904	AUGUSTUS	transcript	64765	65079	0.4	+	.	g70.t1
scaffold2_size134904	AUGUSTUS	start_codon	64765	64767	.	+	0	transcript_id "g70.t1"; gene_id "g70";
scaffold2_size134904	AUGUSTUS	single	64765	65079	0.4	+	0	transcript_id "g70.t1"; gene_id "g70";
scaffold2_size134904	AUGUSTUS	CDS	64765	65079	0.4	+	0	transcript_id "g70.t1"; gene_id "g70";
scaffold2_size134904	AUGUSTUS	stop_codon	65077	65079	.	+	0	transcript_id "g70.t1"; gene_id "g70";
# protein sequence = [MFLPPAQIYSLYLGYAPRDMDDKWFIYSEGPDQAGKLKVHFHRSWTGMKVAELFVVMDMKGEGAGKIVGIKWNGGEEM
# NWMSEEEAKYMIRTACRWQLAVNLEK]
# end gene g70
# start gene g71
scaffold2_size134904	AUGUSTUS	gene	66515	68239	0.26	+	.	g71
scaffold2_size134904	AUGUSTUS	transcript	66515	68239	0.26	+	.	g71.t1
scaffold2_size134904	AUGUSTUS	start_codon	66515	66517	.	+	0	transcript_id "g71.t1"; gene_id "g71";
scaffold2_size134904	AUGUSTUS	initial	66515	66737	0.44	+	0	transcript_id "g71.t1"; gene_id "g71";
scaffold2_size134904	AUGUSTUS	internal	66789	67096	0.58	+	2	transcript_id "g71.t1"; gene_id "g71";
scaffold2_size134904	AUGUSTUS	internal	67161	67339	0.94	+	0	transcript_id "g71.t1"; gene_id "g71";
scaffold2_size134904	AUGUSTUS	terminal	67390	68239	0.94	+	1	transcript_id "g71.t1"; gene_id "g71";
scaffold2_size134904	AUGUSTUS	intron	66738	66788	1	+	.	transcript_id "g71.t1"; gene_id "g71";
scaffold2_size134904	AUGUSTUS	intron	67097	67160	0.58	+	.	transcript_id "g71.t1"; gene_id "g71";
scaffold2_size134904	AUGUSTUS	intron	67340	67389	0.99	+	.	transcript_id "g71.t1"; gene_id "g71";
scaffold2_size134904	AUGUSTUS	CDS	66515	66737	0.44	+	0	transcript_id "g71.t1"; gene_id "g71";
scaffold2_size134904	AUGUSTUS	CDS	66789	67096	0.58	+	2	transcript_id "g71.t1"; gene_id "g71";
scaffold2_size134904	AUGUSTUS	CDS	67161	67339	0.94	+	0	transcript_id "g71.t1"; gene_id "g71";
scaffold2_size134904	AUGUSTUS	CDS	67390	68239	0.94	+	1	transcript_id "g71.t1"; gene_id "g71";
scaffold2_size134904	AUGUSTUS	stop_codon	68237	68239	.	+	0	transcript_id "g71.t1"; gene_id "g71";
# protein sequence = [MLTLVPLTFLPESDDGSSFVASIGRYQTYDSRPIPNPNVDPLWLPDRADMSMMLAELRVYIQDGKDGYPSGGIYWWGD
# LSNLPAYTASSASLSAMTTDDTHRYLAFYHVCFALATSIGHPIYRKSDRHAGEAYFKRARKLIGNPLDTVRFTLSDVPVLTLMGFYLIELNRRDAAYV
# YVSLAIHIAMIHGAFRSCIDEANKRIFWTLYILDRWLAVLMGRPPTIADEAIRLPLPCDDASMPPCAGLRAHIELSRISGYIVCETFKIAPRNYKPGY
# STVNVDKALKMLEDWKSQLPSVLDIGEGADPAAISLHMASNQLIVLTTRPILLAAVKKAVAQRYMNGQRSDQQHTHGRHIQACTEAAHRNLLLAPRLR
# YTRKLLQAGLHFVFNAGVILLLEQILSYATGHKKPNPMKTTTPEIDFAMRTFEDESRTGTNYPRDCFKVLQDLKALVDRYLSHGHGTFEHVSYPGSVP
# SVPRPPFVVQQQGKVQRDAPTFMESNDLYQEMRTWIQSDGLHLHNSLLL]
# end gene g71
# start gene g72
scaffold2_size134904	AUGUSTUS	gene	69197	70850	0.57	+	.	g72
scaffold2_size134904	AUGUSTUS	transcript	69197	70850	0.57	+	.	g72.t1
scaffold2_size134904	AUGUSTUS	start_codon	69197	69199	.	+	0	transcript_id "g72.t1"; gene_id "g72";
scaffold2_size134904	AUGUSTUS	initial	69197	69220	0.62	+	0	transcript_id "g72.t1"; gene_id "g72";
scaffold2_size134904	AUGUSTUS	internal	69469	69682	0.8	+	0	transcript_id "g72.t1"; gene_id "g72";
scaffold2_size134904	AUGUSTUS	internal	69734	70125	1	+	2	transcript_id "g72.t1"; gene_id "g72";
scaffold2_size134904	AUGUSTUS	internal	70185	70252	1	+	0	transcript_id "g72.t1"; gene_id "g72";
scaffold2_size134904	AUGUSTUS	internal	70308	70480	1	+	1	transcript_id "g72.t1"; gene_id "g72";
scaffold2_size134904	AUGUSTUS	terminal	70552	70850	1	+	2	transcript_id "g72.t1"; gene_id "g72";
scaffold2_size134904	AUGUSTUS	intron	69221	69468	0.59	+	.	transcript_id "g72.t1"; gene_id "g72";
scaffold2_size134904	AUGUSTUS	intron	69683	69733	1	+	.	transcript_id "g72.t1"; gene_id "g72";
scaffold2_size134904	AUGUSTUS	intron	70126	70184	1	+	.	transcript_id "g72.t1"; gene_id "g72";
scaffold2_size134904	AUGUSTUS	intron	70253	70307	1	+	.	transcript_id "g72.t1"; gene_id "g72";
scaffold2_size134904	AUGUSTUS	intron	70481	70551	1	+	.	transcript_id "g72.t1"; gene_id "g72";
scaffold2_size134904	AUGUSTUS	CDS	69197	69220	0.62	+	0	transcript_id "g72.t1"; gene_id "g72";
scaffold2_size134904	AUGUSTUS	CDS	69469	69682	0.8	+	0	transcript_id "g72.t1"; gene_id "g72";
scaffold2_size134904	AUGUSTUS	CDS	69734	70125	1	+	2	transcript_id "g72.t1"; gene_id "g72";
scaffold2_size134904	AUGUSTUS	CDS	70185	70252	1	+	0	transcript_id "g72.t1"; gene_id "g72";
scaffold2_size134904	AUGUSTUS	CDS	70308	70480	1	+	1	transcript_id "g72.t1"; gene_id "g72";
scaffold2_size134904	AUGUSTUS	CDS	70552	70850	1	+	2	transcript_id "g72.t1"; gene_id "g72";
scaffold2_size134904	AUGUSTUS	stop_codon	70848	70850	.	+	0	transcript_id "g72.t1"; gene_id "g72";
# protein sequence = [MSEMRRHKIGWGLFTLAHAFIHGRNALICVRLMIGAFEAGFYPTAVAYLSTFYSRYDLAVRIGLFYGQYAVAGAFSGS
# IAFGIFHLNGTRLHNWQYLFIIEGALTILVAFVAWFWLPHGPGTAWFLSSDEQVFASQRVTKDHAAYVTHCGNDDLPRKRLTRRDALETVKDWKLLFL
# LMFNICASVPSQAFSVFMPMVVQGLGYSSVESNLMSVPPFVCGAAGLYLFALSSDHRQERGYHIIVGISVSLVGLIFTVTTQSHGAQYAGLCILLFGS
# YVSAPITVAWLSGNNPEPGKRFLVMGVNGFGNLAGVIGSQLYKKKYAPRYLTPFYATLGFVAAALVGYAAYRYILQTVNERKLKLMEGKSEEQIEAER
# LDKTRYADAKWTFLYGL]
# end gene g72
# start gene g73
scaffold2_size134904	AUGUSTUS	gene	71070	72699	0.92	+	.	g73
scaffold2_size134904	AUGUSTUS	transcript	71070	72699	0.92	+	.	g73.t1
scaffold2_size134904	AUGUSTUS	start_codon	71070	71072	.	+	0	transcript_id "g73.t1"; gene_id "g73";
scaffold2_size134904	AUGUSTUS	initial	71070	71427	0.95	+	0	transcript_id "g73.t1"; gene_id "g73";
scaffold2_size134904	AUGUSTUS	terminal	71582	72699	0.97	+	2	transcript_id "g73.t1"; gene_id "g73";
scaffold2_size134904	AUGUSTUS	intron	71428	71581	0.92	+	.	transcript_id "g73.t1"; gene_id "g73";
scaffold2_size134904	AUGUSTUS	CDS	71070	71427	0.95	+	0	transcript_id "g73.t1"; gene_id "g73";
scaffold2_size134904	AUGUSTUS	CDS	71582	72699	0.97	+	2	transcript_id "g73.t1"; gene_id "g73";
scaffold2_size134904	AUGUSTUS	stop_codon	72697	72699	.	+	0	transcript_id "g73.t1"; gene_id "g73";
# protein sequence = [MFQFSSLVPNPFASRSTPPQQPSDPPSPVVAEDPEAPLPPPFPFLRLPLELREQVYSHYFDPADHLAKSPVYESKGFF
# GGIYEWDTDIFRVNKQVYRESKKVWRREIIFVKIATPWPSAVNHISSEGLVPIVCTDAKANAFTEHHAIVQISAPFHGVVPEHMVVVLVDDLHLFTKT
# WYYSALSYPMLNERLSTTFILRNPSKEKEDSEDERQQYEEEEEGLGVPVALQRRLLLPFEHVKGLHGTRFHGYSHNVQSELAQLQALPIPSLQQALES
# ATDFMLAGDAALATQDTNDTAALEALELYNKAFHAIHILIHGRTRRVMADVFFHDSIAQGRYAGQTGITVRVILRLKLVSRTIAAYNKLAKWNEAAYW
# GLRSIHILHENLNPDFEAFLTEVLGGADVALIYLRTGIAFWQMESQRMNWLGELISYADEPMAKSTSLWETARRCLRDVPRQHVRAELVDYGIPLETV
# AMFADVKKKEDATQSSVVAEG]
# end gene g73
# start gene g74
scaffold2_size134904	AUGUSTUS	gene	72998	74819	0.6	-	.	g74
scaffold2_size134904	AUGUSTUS	transcript	72998	74819	0.6	-	.	g74.t1
scaffold2_size134904	AUGUSTUS	stop_codon	72998	73000	.	-	0	transcript_id "g74.t1"; gene_id "g74";
scaffold2_size134904	AUGUSTUS	terminal	72998	73684	1	-	0	transcript_id "g74.t1"; gene_id "g74";
scaffold2_size134904	AUGUSTUS	initial	73737	74819	0.6	-	0	transcript_id "g74.t1"; gene_id "g74";
scaffold2_size134904	AUGUSTUS	intron	73685	73736	1	-	.	transcript_id "g74.t1"; gene_id "g74";
scaffold2_size134904	AUGUSTUS	CDS	72998	73684	1	-	0	transcript_id "g74.t1"; gene_id "g74";
scaffold2_size134904	AUGUSTUS	CDS	73737	74819	0.6	-	0	transcript_id "g74.t1"; gene_id "g74";
scaffold2_size134904	AUGUSTUS	start_codon	74817	74819	.	-	0	transcript_id "g74.t1"; gene_id "g74";
# protein sequence = [MRPVLAAPRTWSIASTSQWNRTYAKVGKPKDNTWKPSDPIKFDQENKARPNPVHASEQPEFDTAATPENNTTPSQSSR
# PTGSATQASKDAGKDFNMGEQEEMSGPKSPAENTDPTTESPESQQPQKPLPDLRYGIPSTFAEEQAEAEGKGKRDPKDANEIYEDPTPGAAGGREGGA
# GGELPKSAYETSTDRRRNRVANWSYLAMLLFGTTGAVFMGRNWESEEEEAAHVDAPNGWTLGGMYARAAARINGQKAYYTEPTFQNLLPDKDKIPGGA
# PELTLVLSLEDLLLHSEWTTKHGYRLAKRPGLDYFLRYLSSQYELVIFTSVKSMDADPIIRKLDPFRLVMWPLFREATRFEKGEYIKDLSYLNRDLSK
# VIILDTDPSHVKLQPENAIVMPKWKGDPSDKGLVAMIPFLEYLAMMSQTGTPIDVRTVLKSMEGKDIPVEYARREAKLREQFQHDLLEQKKKTKSSAG
# GMFMKSLGLDGPKQGMVLGDQNISQGMNEGKMMIDMYRDFNKQNYIHLDKQIRENGEQWLKEMAEEEKKMQEAQLKDMKAGAFGWLGGAAPQTATVPS
# AASAPEAAASHQQGVPPDQVK]
# end gene g74
# start gene g75
scaffold2_size134904	AUGUSTUS	gene	75333	78365	0.66	+	.	g75
scaffold2_size134904	AUGUSTUS	transcript	75333	78365	0.66	+	.	g75.t1
scaffold2_size134904	AUGUSTUS	start_codon	75333	75335	.	+	0	transcript_id "g75.t1"; gene_id "g75";
scaffold2_size134904	AUGUSTUS	single	75333	78365	0.66	+	0	transcript_id "g75.t1"; gene_id "g75";
scaffold2_size134904	AUGUSTUS	CDS	75333	78365	0.66	+	0	transcript_id "g75.t1"; gene_id "g75";
scaffold2_size134904	AUGUSTUS	stop_codon	78363	78365	.	+	0	transcript_id "g75.t1"; gene_id "g75";
# protein sequence = [MTDEAIASLRQETRDIFYHGYDNYMEHAFPEDELRPLTCAPLTRDRYNAAHLEVNDVLGNYSLTLIDSLSTLAILASS
# PPPSTTGTNQPLADFQDGVQLLVENYGDGRPGPSGRGARARGFDLDSKVQVFETVIRGVGGLLSAHQFAIGDLPIRGYEAKREERNNNEGIFWSNGFV
# YNGQLLRLAKDLTDRILPAFNTPTGLPYPRVNLRHGVPFYAKSPNNMDPENGQCGKTPNDKGTEVTETCSAGAGSLVLEFSVLSRLTGNTKYEKLAKK
# AFWAVWQRRSSIGLIGAGIDAETGQWVNSYTGIGAGIDSFFEYALKSHILLSGLPFDEASAATDSPDAFLAAWLDAHDGIKRQIYRGAQHQHPHYAQV
# DLYTGAIRAFWIDSLSAFYQGLLTMAGKLDEAIETHLLYTALWTRYSAMPERWSTATGGIEHGLRWWGGRPEWIESTWYLYQATKDPWYLHVGEMALR
# DIKRRCWTKCGWAGLQDVRSGELNDRMESFFLGETAKYLFLLFDPSHPLNTWDAPFVFTTEGHPLIIPKHLRSRKQTFSESSSGWQAPEICPIPPAPL
# PFSISATAARADVYHAASLARLHLMPTIETLESPLVEFSADHPSISLSDVRSPSNYTYYPWTLPPELIPHNAMSSPMAYRTTFDLSFPNMPSASLVGA
# LQRVQQGILVNSISGLRLGMVREQEKQPVMGNQIELDEQFRIYAISNIALGRDEKVFMSRSTMDNFNPLDPFFTRTRDAHTLDLVIDVPPQSSEAPSS
# LSDLFSDALGELSNLSDMELADAIELDVDPEALEDEPSYLSNLLSSLQALLSAPLPTSTSLGSLSQSTDQQAAKRHSIAAAFPVGPGAVPMPDTKDPD
# MAYNLENPLSWESIYIHSTTLCDERLPVEIAKLHQIIVIPRGDCSFSDKLHNIPAYPSDAASLQLVIIVSFEEQENGFVDPSQPLVQPLLDEPQYTPT
# GVLRPNPIPLIMVGGGHATLDMLKRASGVGVRRRYFFRSQGVKIGNLIVL]
# end gene g75
# start gene g76
scaffold2_size134904	AUGUSTUS	gene	79815	81931	0.97	+	.	g76
scaffold2_size134904	AUGUSTUS	transcript	79815	81931	0.97	+	.	g76.t1
scaffold2_size134904	AUGUSTUS	start_codon	79815	79817	.	+	0	transcript_id "g76.t1"; gene_id "g76";
scaffold2_size134904	AUGUSTUS	initial	79815	80180	0.97	+	0	transcript_id "g76.t1"; gene_id "g76";
scaffold2_size134904	AUGUSTUS	internal	80264	80658	1	+	0	transcript_id "g76.t1"; gene_id "g76";
scaffold2_size134904	AUGUSTUS	terminal	80710	81931	1	+	1	transcript_id "g76.t1"; gene_id "g76";
scaffold2_size134904	AUGUSTUS	intron	80181	80263	1	+	.	transcript_id "g76.t1"; gene_id "g76";
scaffold2_size134904	AUGUSTUS	intron	80659	80709	1	+	.	transcript_id "g76.t1"; gene_id "g76";
scaffold2_size134904	AUGUSTUS	CDS	79815	80180	0.97	+	0	transcript_id "g76.t1"; gene_id "g76";
scaffold2_size134904	AUGUSTUS	CDS	80264	80658	1	+	0	transcript_id "g76.t1"; gene_id "g76";
scaffold2_size134904	AUGUSTUS	CDS	80710	81931	1	+	1	transcript_id "g76.t1"; gene_id "g76";
scaffold2_size134904	AUGUSTUS	stop_codon	81929	81931	.	+	0	transcript_id "g76.t1"; gene_id "g76";
# protein sequence = [MRSFLLASLASLSAIGVSGHPHASLQGRGTLARRAVDLDSYRMKHAATYKNTAEVVADPSINTLAKRASAEDIATNLV
# KATVPDATFRLVKGSYVGDNGVAHFYYKQTANGLDIDTADFNVNVGRDGKVFSFGNSFYKGKIPAPPSLSKRDTTEPANALKSAVNVLALPVSAESAT
# AEPKEEADTYAIKQTTGCVSDPEARLVYLVDEEGKLALTWRVETDVMSNWLLTYVDAEDGSKVHAVVDYSADATYNVYPWGINDPTEGERVIVEDPAD
# KRASEFGWHNDGSETFKTTRGNNGIAHTNWENVNSGFLDLPRPVNEDLNFDYPYSLNQTDYHDYANASVTQLFYTSNKFHDLLHTLGFNEEAGNFEIN
# NNGAGGAGQDFIYLNAQDGSGVNNANFATPPDGQAARMRMYIWNNTMPVRDCSFEAGVVIHEYTHGLSNRLTGGPANSGCLSLLESGGMGEGWSDFYA
# TAIRLKAGDTRATDYTMGEWVSGNAAGIRNYLYSTSLTTNPQVYSDADLYTRVHPIGNIWASMLYEVLWNLIDKHGKNDAALPSFDSNGVPTDGKYLA
# MKLVLDGLALQPCNPTFVSARDAIIDADKALTGGDNVCELWTAFAKRGLGQGAVYSPTARTNNFDLPEGVCGGGGNFTVAMKHRVKPVSLTF]
# end gene g76
# start gene g77
scaffold2_size134904	AUGUSTUS	gene	82347	83596	0.98	-	.	g77
scaffold2_size134904	AUGUSTUS	transcript	82347	83596	0.98	-	.	g77.t1
scaffold2_size134904	AUGUSTUS	stop_codon	82347	82349	.	-	0	transcript_id "g77.t1"; gene_id "g77";
scaffold2_size134904	AUGUSTUS	terminal	82347	83036	0.98	-	0	transcript_id "g77.t1"; gene_id "g77";
scaffold2_size134904	AUGUSTUS	internal	83094	83276	0.98	-	0	transcript_id "g77.t1"; gene_id "g77";
scaffold2_size134904	AUGUSTUS	internal	83331	83446	1	-	2	transcript_id "g77.t1"; gene_id "g77";
scaffold2_size134904	AUGUSTUS	initial	83500	83596	1	-	0	transcript_id "g77.t1"; gene_id "g77";
scaffold2_size134904	AUGUSTUS	intron	83037	83093	0.98	-	.	transcript_id "g77.t1"; gene_id "g77";
scaffold2_size134904	AUGUSTUS	intron	83277	83330	1	-	.	transcript_id "g77.t1"; gene_id "g77";
scaffold2_size134904	AUGUSTUS	intron	83447	83499	1	-	.	transcript_id "g77.t1"; gene_id "g77";
scaffold2_size134904	AUGUSTUS	CDS	82347	83036	0.98	-	0	transcript_id "g77.t1"; gene_id "g77";
scaffold2_size134904	AUGUSTUS	CDS	83094	83276	0.98	-	0	transcript_id "g77.t1"; gene_id "g77";
scaffold2_size134904	AUGUSTUS	CDS	83331	83446	1	-	2	transcript_id "g77.t1"; gene_id "g77";
scaffold2_size134904	AUGUSTUS	CDS	83500	83596	1	-	0	transcript_id "g77.t1"; gene_id "g77";
scaffold2_size134904	AUGUSTUS	start_codon	83594	83596	.	-	0	transcript_id "g77.t1"; gene_id "g77";
# protein sequence = [MKFNLFHILGDVSHTSSKLILIWAIHSNSSAEGVSLITQVLYALVFGTRYLDIFTSSATKDVWHTWNFSLKIFYTLSS
# LYIIFLMTSVYARTREREKAWKFGMYCLLGSVVIAPFWYLIFRSTVTGHSGFLKILWVFSEILESVCVVPQLLLLRQTTVPTVIDSFYLVALGTYRFL
# YVLNWIMRGINEDDYLDPTSWVWGSIQTALMIDFAWVYWTRQRVKLRHGGVVDSDDLGRGWIVGRFLGRKSMDFDYDEETGGQRSGDTTEPQNKWGRR
# GISVSADEGVDGAPRRNDAKRGSGDPERQPLADPAAFEDDGDDDAPLPAGAGASASVAEQSGVRRDEWDDDVDEDAREHNLASKTAK]
# end gene g77
# start gene g78
scaffold2_size134904	AUGUSTUS	gene	87047	88106	0.43	+	.	g78
scaffold2_size134904	AUGUSTUS	transcript	87047	88106	0.43	+	.	g78.t1
scaffold2_size134904	AUGUSTUS	start_codon	87047	87049	.	+	0	transcript_id "g78.t1"; gene_id "g78";
scaffold2_size134904	AUGUSTUS	initial	87047	87178	0.51	+	0	transcript_id "g78.t1"; gene_id "g78";
scaffold2_size134904	AUGUSTUS	internal	87231	87440	0.52	+	0	transcript_id "g78.t1"; gene_id "g78";
scaffold2_size134904	AUGUSTUS	terminal	87498	88106	0.65	+	0	transcript_id "g78.t1"; gene_id "g78";
scaffold2_size134904	AUGUSTUS	intron	87179	87230	0.53	+	.	transcript_id "g78.t1"; gene_id "g78";
scaffold2_size134904	AUGUSTUS	intron	87441	87497	0.75	+	.	transcript_id "g78.t1"; gene_id "g78";
scaffold2_size134904	AUGUSTUS	CDS	87047	87178	0.51	+	0	transcript_id "g78.t1"; gene_id "g78";
scaffold2_size134904	AUGUSTUS	CDS	87231	87440	0.52	+	0	transcript_id "g78.t1"; gene_id "g78";
scaffold2_size134904	AUGUSTUS	CDS	87498	88106	0.65	+	0	transcript_id "g78.t1"; gene_id "g78";
scaffold2_size134904	AUGUSTUS	stop_codon	88104	88106	.	+	0	transcript_id "g78.t1"; gene_id "g78";
# protein sequence = [MSPQSHDSYMPRLPESPLPSQELNGVTASGWYCPSISAPECPSETSYASYSHYLPPHTTSINLSPPTPSFPYIAKSSI
# STTQMDPSVTMSPGTVYSRESVVPDSTRPSEEPQSDDRNKSNSGSLHSPALDVFSTMNPLGIHTNHDSYYPAFQPLTQSPRLSVSSVELRSHQMASPQ
# PRRMYTPIAPFPLETPRSHGTKRYHEEEEEIREESKRRKRSDSQISTQFELSEEDRLLLRLKEQDNMPWKDIAATFLSELGKNHQIPALQMRLKRLRE
# RMRVWTDLDLKALRMAHDYWAQNKFDIISQKVCILPSCFERP]
# end gene g78
# start gene g79
scaffold2_size134904	AUGUSTUS	gene	92495	93503	0.85	+	.	g79
scaffold2_size134904	AUGUSTUS	transcript	92495	93503	0.85	+	.	g79.t1
scaffold2_size134904	AUGUSTUS	start_codon	92495	92497	.	+	0	transcript_id "g79.t1"; gene_id "g79";
scaffold2_size134904	AUGUSTUS	initial	92495	93298	0.85	+	0	transcript_id "g79.t1"; gene_id "g79";
scaffold2_size134904	AUGUSTUS	terminal	93351	93503	1	+	0	transcript_id "g79.t1"; gene_id "g79";
scaffold2_size134904	AUGUSTUS	intron	93299	93350	1	+	.	transcript_id "g79.t1"; gene_id "g79";
scaffold2_size134904	AUGUSTUS	CDS	92495	93298	0.85	+	0	transcript_id "g79.t1"; gene_id "g79";
scaffold2_size134904	AUGUSTUS	CDS	93351	93503	1	+	0	transcript_id "g79.t1"; gene_id "g79";
scaffold2_size134904	AUGUSTUS	stop_codon	93501	93503	.	+	0	transcript_id "g79.t1"; gene_id "g79";
# protein sequence = [MRGALRRIPQLRSQLPLITPPRSFHTSSAVMADLTINSQYSMPSGYKIPVLGYGVYQTPADIASEVVQHALDVGYRHV
# DSAVAYRNEKSSAEGMKQSGIPRKDLFFTTKIPPKEMRYETAKKHIENTLQITGFEYIDLYLLHSPYGGKENRIGAWKALVEGVQAGKIRSIGVSNYG
# VHHLDELEAWIKGTEEKEGKGKGGVISVNQIELHPWLARPDIVEWCKKRGVVCEAYSPIVRATKNDDPLLKPLAQKYHKTPSQILLRWSLQMGFVPLP
# KSVTKSRIEENAQLYDFELTKEDMKSLDTGMYEVCAWDPTVSND]
# end gene g79
# start gene g80
scaffold2_size134904	AUGUSTUS	gene	95835	96590	1	+	.	g80
scaffold2_size134904	AUGUSTUS	transcript	95835	96590	1	+	.	g80.t1
scaffold2_size134904	AUGUSTUS	start_codon	95835	95837	.	+	0	transcript_id "g80.t1"; gene_id "g80";
scaffold2_size134904	AUGUSTUS	single	95835	96590	1	+	0	transcript_id "g80.t1"; gene_id "g80";
scaffold2_size134904	AUGUSTUS	CDS	95835	96590	1	+	0	transcript_id "g80.t1"; gene_id "g80";
scaffold2_size134904	AUGUSTUS	stop_codon	96588	96590	.	+	0	transcript_id "g80.t1"; gene_id "g80";
# protein sequence = [MAQNKKVLIVLSDAGSFPLYNTGSDGKTVSQDSGYFLMELAKPLSKILDSGYEVTFASPEGKEPTPDPLSVSLAAFAG
# NYYEKQREVDLIERMKDNGFSRPRKFSEIGDDELKGFSGVFIPGGHAPLTDLGNNADLGRVLSHFHAESKPTAAICHGPWAFLSTKYGPKKSFEYKGY
# KMTSWSDAEERLMETMLRGEIDKVESTLREEGADMQEGVAKSMGSITVDRELVTGDNPMAANALGDKFLEMMAAR]
# end gene g80
# start gene g81
scaffold2_size134904	AUGUSTUS	gene	97447	101842	0.62	+	.	g81
scaffold2_size134904	AUGUSTUS	transcript	97447	101842	0.62	+	.	g81.t1
scaffold2_size134904	AUGUSTUS	start_codon	97447	97449	.	+	0	transcript_id "g81.t1"; gene_id "g81";
scaffold2_size134904	AUGUSTUS	initial	97447	97487	1	+	0	transcript_id "g81.t1"; gene_id "g81";
scaffold2_size134904	AUGUSTUS	internal	97635	97648	1	+	1	transcript_id "g81.t1"; gene_id "g81";
scaffold2_size134904	AUGUSTUS	internal	97699	99854	0.73	+	2	transcript_id "g81.t1"; gene_id "g81";
scaffold2_size134904	AUGUSTUS	internal	99918	101370	0.94	+	0	transcript_id "g81.t1"; gene_id "g81";
scaffold2_size134904	AUGUSTUS	terminal	101424	101842	0.91	+	2	transcript_id "g81.t1"; gene_id "g81";
scaffold2_size134904	AUGUSTUS	intron	97488	97634	1	+	.	transcript_id "g81.t1"; gene_id "g81";
scaffold2_size134904	AUGUSTUS	intron	97649	97698	1	+	.	transcript_id "g81.t1"; gene_id "g81";
scaffold2_size134904	AUGUSTUS	intron	99855	99917	1	+	.	transcript_id "g81.t1"; gene_id "g81";
scaffold2_size134904	AUGUSTUS	intron	101371	101423	1	+	.	transcript_id "g81.t1"; gene_id "g81";
scaffold2_size134904	AUGUSTUS	CDS	97447	97487	1	+	0	transcript_id "g81.t1"; gene_id "g81";
scaffold2_size134904	AUGUSTUS	CDS	97635	97648	1	+	1	transcript_id "g81.t1"; gene_id "g81";
scaffold2_size134904	AUGUSTUS	CDS	97699	99854	0.73	+	2	transcript_id "g81.t1"; gene_id "g81";
scaffold2_size134904	AUGUSTUS	CDS	99918	101370	0.94	+	0	transcript_id "g81.t1"; gene_id "g81";
scaffold2_size134904	AUGUSTUS	CDS	101424	101842	0.91	+	2	transcript_id "g81.t1"; gene_id "g81";
scaffold2_size134904	AUGUSTUS	stop_codon	101840	101842	.	+	0	transcript_id "g81.t1"; gene_id "g81";
# protein sequence = [MTPPGYRLGVDVGGTFTDVCVITPNGEAVRTKVLTNTHDQSIGVHEGVQQARKILKEKHNWEGKFEYIHHGTTTGTNA
# VLEGKGAKCGLVVTKGHKDILAVRRSQIPGGLGAWMNYEQPAPLVPLERTVEVKERVKIDGSIFHELDEEQFRKDLQDLKRQQPQAIAVSLLNSFSNN
# VHEERIKSILSDEFGSQVEIVTSTDVLPEIQEYERTVTTAANAMVKPVVKTYMQNLQNILANDTDTIRILKSDGDLTSVQLAGETPVRILMSGPAGGV
# KAVSHLVAKNTPYKNLITFDMGGTSTDCALLSGSDAIIRRETQVGHLSVRAPSIDVNTVGAGGGSIAIYNEFTKSLRVGPESSGANPGPAAYGNGGVQ
# ATVTDANLTLGRLPSELLGGKFELDIAASSAAVESIAKQMSTDTTSAAEGIIDLVDESMHGALRLVSVEQGYDPRDFALVALGGAGPLHGNALGKLLG
# SWPVIVPPSPGVLCAQGDAITKMSHEQSCTHIRVFSQISEKELKETLHELKASGVATMRNSLANDDAALKVVYQADMRYKGQAMTLTVDMDAHELEES
# SKLLTILRDRFNEAHQHQFGFSNMDGEIETMRLRAKVTDASEEVTFRSIDQADTSEPWEGAVIAKQNIIHDGKEVEAIFWDRTLLGGAGKIVQGPAVI
# SEMDSNTLILPGFIGETDSMGNILIWPVEKMVLEKVVHTKDSARTYIEEHPIVATLIASALGSIRREMDTLMLRCAMSPAIREQQDEFNVITNTRGQM
# LVGQFGSFITQFLDSWDGTIEEGDVFVTNDVYQIDGAVSHLNDVIVLLPIHYEHQLIGWAANFGHLTDVQGKVPGSMSINAGTIYEDGLQIPIVKLYA
# KGHYNTGLATVLFRNSRAPDWFQSDLMALVAACRTAATRVVELCERYSPEIYEAATEFLLEQNKSAISTIIDEKINDHASRFTDFIDDDGQGVGPYAI
# SCSMKKENGKLVFDWDGTSPQSNTSMNFYLSITMFKMFVGYHLLAIYDPHAIVNDGFHDLLDIRIPTGTILRPVRPAAVSCRTHLLGRVMDVLQALFG
# QQNPAYRCAAGFSDSPHLFYSGFKPDGEFYLLYQIGFGGVPARPMGDGPDCHCLFPAIKSIPSETIELYYPVIIEVNEALPDSGGAGYYRGGNAQRTL
# YRWLCEGDVSIHDDRWMIKPWGVNGGKPGSRSRKVIYRNNSYGTAAEHENAEICRSKQDYLHVYPGDVLEWITWGGGGLGDPLTRPAEWVAKEVHRRL
# VTFEGAKTNYGVIVDPYNFTIDEPSTSRLREAKNRERAKEGYSTQNTIDRGGTISEVMLRCEEETGLKPPVPQWEKKVYGPHAGLAYVKNWYETMQKE
# GAERWNKA]
# end gene g81
# start gene g82
scaffold2_size134904	AUGUSTUS	gene	103212	104279	0.99	-	.	g82
scaffold2_size134904	AUGUSTUS	transcript	103212	104279	0.99	-	.	g82.t1
scaffold2_size134904	AUGUSTUS	stop_codon	103212	103214	.	-	0	transcript_id "g82.t1"; gene_id "g82";
scaffold2_size134904	AUGUSTUS	single	103212	104279	0.99	-	0	transcript_id "g82.t1"; gene_id "g82";
scaffold2_size134904	AUGUSTUS	CDS	103212	104279	0.99	-	0	transcript_id "g82.t1"; gene_id "g82";
scaffold2_size134904	AUGUSTUS	start_codon	104277	104279	.	-	0	transcript_id "g82.t1"; gene_id "g82";
# protein sequence = [MVQFTGLTAALALASLASAQCGSGSPHAIVTGSGGSFKATKGSTSLYSGSDYRLAIQSALDGISSGQRVSVMASGNLG
# ANTIRITSGKTFEGCGTITAAIKNGAGNIEVTDQSGVSIPYLTMDGSTYFGMRFSGTKDLTLGTINFNLERGMGIRFDRDRAANTNVKMGTITCNGGS
# SHCVETWNIDRLEIGSVVGKNVGECGLLIQKVTNANIGSVDCDNCAAGTGYAALRFANEAGKLNDAYSTNIRVNKVKARGGGRGIFCVSASGGAEIGT
# IDVANTGNNAILIENCYNVNIKAGTVSGGGEVRLAARTEFANSRDIAIALRVDGTTVRENPCTVNKTKWNLSGNGGRTICT]
# end gene g82
# start gene g83
scaffold2_size134904	AUGUSTUS	gene	105874	109330	0.55	-	.	g83
scaffold2_size134904	AUGUSTUS	transcript	105874	109330	0.55	-	.	g83.t1
scaffold2_size134904	AUGUSTUS	stop_codon	105874	105876	.	-	0	transcript_id "g83.t1"; gene_id "g83";
scaffold2_size134904	AUGUSTUS	terminal	105874	107792	0.78	-	2	transcript_id "g83.t1"; gene_id "g83";
scaffold2_size134904	AUGUSTUS	internal	107848	108106	0.72	-	0	transcript_id "g83.t1"; gene_id "g83";
scaffold2_size134904	AUGUSTUS	internal	108172	108760	0.75	-	1	transcript_id "g83.t1"; gene_id "g83";
scaffold2_size134904	AUGUSTUS	internal	108815	108972	1	-	0	transcript_id "g83.t1"; gene_id "g83";
scaffold2_size134904	AUGUSTUS	initial	109022	109330	0.98	-	0	transcript_id "g83.t1"; gene_id "g83";
scaffold2_size134904	AUGUSTUS	intron	107793	107847	1	-	.	transcript_id "g83.t1"; gene_id "g83";
scaffold2_size134904	AUGUSTUS	intron	108107	108171	0.72	-	.	transcript_id "g83.t1"; gene_id "g83";
scaffold2_size134904	AUGUSTUS	intron	108761	108814	1	-	.	transcript_id "g83.t1"; gene_id "g83";
scaffold2_size134904	AUGUSTUS	intron	108973	109021	0.98	-	.	transcript_id "g83.t1"; gene_id "g83";
scaffold2_size134904	AUGUSTUS	CDS	105874	107792	0.78	-	2	transcript_id "g83.t1"; gene_id "g83";
scaffold2_size134904	AUGUSTUS	CDS	107848	108106	0.72	-	0	transcript_id "g83.t1"; gene_id "g83";
scaffold2_size134904	AUGUSTUS	CDS	108172	108760	0.75	-	1	transcript_id "g83.t1"; gene_id "g83";
scaffold2_size134904	AUGUSTUS	CDS	108815	108972	1	-	0	transcript_id "g83.t1"; gene_id "g83";
scaffold2_size134904	AUGUSTUS	CDS	109022	109330	0.98	-	0	transcript_id "g83.t1"; gene_id "g83";
scaffold2_size134904	AUGUSTUS	start_codon	109328	109330	.	-	0	transcript_id "g83.t1"; gene_id "g83";
# protein sequence = [MTSGSSSDSVPIPQPPPHLFVGNVSEIDPNDAPGSFQRLADIYGEIYQLDLPGRKGKVVVVSSYDTINDCCDGERFEK
# PINATLDEVRALTGNGLFTAYPGEKAWGVAHRLLMPVFGPMGIRKMFDGMMDISTQMLLRWDRFGPDHEITCSDDFTRLTFDMIGLCAFGYRFNNFYS
# DKAHPFIEQMVEVLIESGRRSTRTGIENKLRVFAEAHRQENVKKMHDLCDEIIAERMSHPQPDAKDLLNPMLEGIDKETGEKMSTELVRYNMVTFLVA
# GHETTSGTLGFLFYHLLKNPEKYLRAQQEVDEVLGDGPLQAKDISKLVYIKYAIYEALRFLGPIAINAKHSLKPTKIAPEDHVLMNLRGLHHDPKVWG
# DDADVFRPERFLDGGWEKLPPNAWKAFGDGVRACIGRTFAEQEMIMVVALILQKFQVELADPGYQLQVSVTITQKPKDLKIKVKRRPGRTMASLGGTG
# GSTPKEESRAEDNSASKKLETPTREAKPITVLYGSNAGTCKAYAEDLETNAARFGFKASVGSLDSATEHIPKNQPIVIIEPSYEGKPADNAKKFTAWL
# ESNANSKQLEGVQYAIFGVGNSDWSHTYHRIPKLTEELLEKMGAKRFTETGLVNVKEDIMGPWENWAEQMWTSLRKASGTTVEVLEGSLQAEISPPKF
# ATYLGGKDIGYGEVKVNKDLGGGEVGLAKKHMEIKLPVGASYRSGDYMVILPLNSISTVRRVMKRFDLAPDDNITVKGTNKTFLATEVPVTIFDLLMT
# RVELSTPISQKQLQVLADATPENKRTPLAALTSDEVYKTKVIPKRYSILDVLEDHPDCNITFGVYLDSLKPLSPRQYSISCSPLANVEFVQTPDGSSG
# QQLTASLTYDVHDEAAWSGKDRRFHGVASTFLARAEPGEKIRCFTRPTNINFHLPADPTIPIIMICAGSGLAPMRGFIQERATIKKARNATVGPAILY
# FGCRHYQKDFIYAEELAQWEAEGVVSVRGCFSKVAPEGQKAQRVPDRMWDDRKELAELFGEGGAKVFLCGSASKLAKSTAEVCMKIYRDAFPGKTEEE
# ALEWLEKVKEDRYVSDVFE]
# end gene g83
# start gene g84
scaffold2_size134904	AUGUSTUS	gene	110537	112016	0.95	-	.	g84
scaffold2_size134904	AUGUSTUS	transcript	110537	112016	0.95	-	.	g84.t1
scaffold2_size134904	AUGUSTUS	stop_codon	110537	110539	.	-	0	transcript_id "g84.t1"; gene_id "g84";
scaffold2_size134904	AUGUSTUS	terminal	110537	111368	1	-	1	transcript_id "g84.t1"; gene_id "g84";
scaffold2_size134904	AUGUSTUS	initial	111421	112016	0.95	-	0	transcript_id "g84.t1"; gene_id "g84";
scaffold2_size134904	AUGUSTUS	intron	111369	111420	1	-	.	transcript_id "g84.t1"; gene_id "g84";
scaffold2_size134904	AUGUSTUS	CDS	110537	111368	1	-	1	transcript_id "g84.t1"; gene_id "g84";
scaffold2_size134904	AUGUSTUS	CDS	111421	112016	0.95	-	0	transcript_id "g84.t1"; gene_id "g84";
scaffold2_size134904	AUGUSTUS	start_codon	112014	112016	.	-	0	transcript_id "g84.t1"; gene_id "g84";
# protein sequence = [MMLRRQSLHCFQSFALAQTSRTLSQTPRHVHQSARQNVSVPASSPVSTSQLLSTQPESQIAQTKAVLGRLPTSAVLRS
# YLITAMSSQPMLLNACFGLLRRMLDSKSFLMSIERNPVLSNLLKKTFYAQFCVGERKEEVVKNTDFARTLGYGGILFEYALEVLGGEAPTAEETKMEI
# EVWRKGMLQSVDMAREGDFVGLKWSGLGRHALHLLQNQQDATPEMWDAITAACDAAAAKGVSLLPGAEEEATNLGLEKWTLALQKKYNRPEQGRAILY
# ITYQCYLRDIAKRMAQHLETASKEGYIAGVKLVRGAYLTSEPKHLTFDTKAGTDANYDACADAVVRQQWTDKVPAPISSTPFPSVNIVLATHNLASVQ
# AAQKIRASQMLTNSPDYLPRLTYAQLQGMADEISQALVQDETMKADTQSKVVKCMTWGTTTECLNFLLRRASENKEAALRTEDTRRAMGKELWRRLRV
# VFGLA]
# end gene g84
# start gene g85
scaffold2_size134904	AUGUSTUS	gene	113146	114480	0.99	-	.	g85
scaffold2_size134904	AUGUSTUS	transcript	113146	114480	0.99	-	.	g85.t1
scaffold2_size134904	AUGUSTUS	stop_codon	113146	113148	.	-	0	transcript_id "g85.t1"; gene_id "g85";
scaffold2_size134904	AUGUSTUS	single	113146	114480	0.99	-	0	transcript_id "g85.t1"; gene_id "g85";
scaffold2_size134904	AUGUSTUS	CDS	113146	114480	0.99	-	0	transcript_id "g85.t1"; gene_id "g85";
scaffold2_size134904	AUGUSTUS	start_codon	114478	114480	.	-	0	transcript_id "g85.t1"; gene_id "g85";
# protein sequence = [MPPYHPSTQGIHADDRINVLTDVAPPIHTSTTFRYPHNPDELQPVPNEGEFVDLQTPLIYSRLASAGTNRLETILAPL
# LYPNATEKELDGSDGIANHVVSYTSGLSAFHALLVNVVPKVIAISGGYHGCHGVIDLHKKMHGVKTVDLHADEATWDAAGLGNGDLVHLETPLNPTGE
# AFEIAKYAKRAHARGALLSVDATFAPPGLQDPLEWGADVIMHSGTKYIGGHSDMLCGILATAAGPEGLKQAKILRAERIFLGAVLGNLESWLGVRSLR
# TMDLRVQRQSSNAGNLVGWLHESINGKGDDADVVKKVISKVSHASLQTSDMSWLKKQMPNGFGPVFSIYTKEMQQARSLPSKLRLFHHATSLGGVESL
# IEWRRMSDNEVDETLLRVSVGVEDWEDLKNDLLAAFKALASGSGDLQKTADSGTVQVGREGAQMPEAGAGAI]
# end gene g85
# start gene g86
scaffold2_size134904	AUGUSTUS	gene	115149	116566	0.45	-	.	g86
scaffold2_size134904	AUGUSTUS	transcript	115149	116566	0.45	-	.	g86.t1
scaffold2_size134904	AUGUSTUS	stop_codon	115149	115151	.	-	0	transcript_id "g86.t1"; gene_id "g86";
scaffold2_size134904	AUGUSTUS	terminal	115149	115344	1	-	1	transcript_id "g86.t1"; gene_id "g86";
scaffold2_size134904	AUGUSTUS	internal	115394	115500	1	-	0	transcript_id "g86.t1"; gene_id "g86";
scaffold2_size134904	AUGUSTUS	internal	115551	115720	1	-	2	transcript_id "g86.t1"; gene_id "g86";
scaffold2_size134904	AUGUSTUS	internal	115815	116041	0.7	-	1	transcript_id "g86.t1"; gene_id "g86";
scaffold2_size134904	AUGUSTUS	initial	116469	116566	0.48	-	0	transcript_id "g86.t1"; gene_id "g86";
scaffold2_size134904	AUGUSTUS	intron	115345	115393	1	-	.	transcript_id "g86.t1"; gene_id "g86";
scaffold2_size134904	AUGUSTUS	intron	115501	115550	1	-	.	transcript_id "g86.t1"; gene_id "g86";
scaffold2_size134904	AUGUSTUS	intron	115721	115814	0.96	-	.	transcript_id "g86.t1"; gene_id "g86";
scaffold2_size134904	AUGUSTUS	intron	116042	116468	0.73	-	.	transcript_id "g86.t1"; gene_id "g86";
scaffold2_size134904	AUGUSTUS	CDS	115149	115344	1	-	1	transcript_id "g86.t1"; gene_id "g86";
scaffold2_size134904	AUGUSTUS	CDS	115394	115500	1	-	0	transcript_id "g86.t1"; gene_id "g86";
scaffold2_size134904	AUGUSTUS	CDS	115551	115720	1	-	2	transcript_id "g86.t1"; gene_id "g86";
scaffold2_size134904	AUGUSTUS	CDS	115815	116041	0.7	-	1	transcript_id "g86.t1"; gene_id "g86";
scaffold2_size134904	AUGUSTUS	CDS	116469	116566	0.48	-	0	transcript_id "g86.t1"; gene_id "g86";
scaffold2_size134904	AUGUSTUS	start_codon	116564	116566	.	-	0	transcript_id "g86.t1"; gene_id "g86";
# protein sequence = [MRMVKLLKMELASCLRQAQNLRLEAFAAHNLWRLDSTPRACIMPHLLRASSTLSAFRAAPQLRAPVNKRFFTPSAYNM
# AIKAYFDCAWTGPTVEVDNAGNVLKKGEVKAQTGRINFDLFDDVVPKTAENFRALCTGEKGFGYQGSKFHRVIPQFMLQGGDFTRGNGTGGKSIYGEK
# FADENFKLSHDRPFLLSMANAGPNTNGSQFFITTVVTSWLNGKHVVFGGIPDGDVESYKVVRAIEECGSGSGAIKYKDGPPTITAAGAQ]
# end gene g86
# start gene g87
scaffold2_size134904	AUGUSTUS	gene	116933	118672	0.8	+	.	g87
scaffold2_size134904	AUGUSTUS	transcript	116933	118672	0.8	+	.	g87.t1
scaffold2_size134904	AUGUSTUS	start_codon	116933	116935	.	+	0	transcript_id "g87.t1"; gene_id "g87";
scaffold2_size134904	AUGUSTUS	initial	116933	117014	1	+	0	transcript_id "g87.t1"; gene_id "g87";
scaffold2_size134904	AUGUSTUS	internal	117065	117156	0.85	+	2	transcript_id "g87.t1"; gene_id "g87";
scaffold2_size134904	AUGUSTUS	terminal	117401	118672	0.95	+	0	transcript_id "g87.t1"; gene_id "g87";
scaffold2_size134904	AUGUSTUS	intron	117015	117064	1	+	.	transcript_id "g87.t1"; gene_id "g87";
scaffold2_size134904	AUGUSTUS	intron	117157	117400	0.83	+	.	transcript_id "g87.t1"; gene_id "g87";
scaffold2_size134904	AUGUSTUS	CDS	116933	117014	1	+	0	transcript_id "g87.t1"; gene_id "g87";
scaffold2_size134904	AUGUSTUS	CDS	117065	117156	0.85	+	2	transcript_id "g87.t1"; gene_id "g87";
scaffold2_size134904	AUGUSTUS	CDS	117401	118672	0.95	+	0	transcript_id "g87.t1"; gene_id "g87";
scaffold2_size134904	AUGUSTUS	stop_codon	118670	118672	.	+	0	transcript_id "g87.t1"; gene_id "g87";
# protein sequence = [MDLNSLKDQVSNLTLYDLKAGFRKAQNAVMNYTEMEAKVREATNNEPWGKQLARIVQVALQLLEYLIKNGSERVIDDA
# RSHVSLLKMLRQFHFIDQNGKDQGINVRNRAKELAELLSDVDRIRTERKKARANRNKFGGVEGGAGIGMGGFSGSGGFSGGSRDSRYGGFGSEQADYG
# GYRGEVYGDGGGFGGNQSSFADTQQRRDRFDEYDEYDEGESATPAPARRKEPTASRKEPKKEEPKAKVPEPVVDLLAFDDEPMPASTSAGKLPAAATN
# DNFGDDDDFDDFQSAAPAVPAAKPAPSSINIASPASTSTVTSSTQFAAPQAQSTSQNNNLNNLFATVSPPPGANKMSGSPSMTSAMSQPHQPSGYQAS
# GPNYFTSVPQPVPQSGASTPSVMSPGGRIGGGAAPKKAGGDAFASLLAGTAPKKASTPTQKVTMGDLAKQKTSQGLWGAPASSASSTPAAQSPQLGSK
# PAGGALGDLLG]
# end gene g87
# start gene g88
scaffold2_size134904	AUGUSTUS	gene	119014	121041	0.8	+	.	g88
scaffold2_size134904	AUGUSTUS	transcript	119014	121041	0.8	+	.	g88.t1
scaffold2_size134904	AUGUSTUS	start_codon	119014	119016	.	+	0	transcript_id "g88.t1"; gene_id "g88";
scaffold2_size134904	AUGUSTUS	single	119014	121041	0.8	+	0	transcript_id "g88.t1"; gene_id "g88";
scaffold2_size134904	AUGUSTUS	CDS	119014	121041	0.8	+	0	transcript_id "g88.t1"; gene_id "g88";
scaffold2_size134904	AUGUSTUS	stop_codon	121039	121041	.	+	0	transcript_id "g88.t1"; gene_id "g88";
# protein sequence = [MQLSRLFLRIAVLLLPVAIVGTTWLYLYPVFHGCAFPTPPSTHPQSIAPFRLLSFGDPQLEGDSSLPDPEAFTFPSVE
# NLVPDLRDARDFAERRDVAKQAAKGVVKDALKWLEGKRKAIDLWGNDRYLAHIVRSTRWWSEPTHVSVLGDLLGSQWVTDGEFKKRAGRYWNIVMKGL
# EKVPDTIFSAKHVDVLEEPPAKPPADPDAGQGVESETQDGEADEAEKDEKKPERKALWGGTKEVLGADQDWEKRVINIAGNHDVGYAGDIDKSRVQRF
# ERAFGSVNWDIWFTLPDALRSNDTADVSRRHPDRPPTLRLVVLNSMNLDTPAWSSELQSETYSFMNHIITSSLPVNDKTHATVLLTHIPLEKEDGICV
# DSPYFDFFEGGQGLKEQNMLSDHASKTVLEGVFGMSSNRYVAGQGQGRRGVIVNGHDHAGCDVVHYIRQPGGDECRPEEVKRKDAYWPANTANETLIA
# TSMDIDGVDINAIVANDSDVEQNAALNDTELASKTPTDSSEPALESTPEPPPSPKWRARRFPHRPYEITPKNECTDINASPHIREITLRSMMGEYSGY
# AGFLSAWFDEQKGKRGEWVFEFSTCGMGVQHWWWGIHVVDLVLIIALLAAGAARVAEQSEGVRAVLGKEGNVRLEKHGEKDVGAEITVRSSTRGRTFS
# VTEVAKRRI]
# end gene g88
# start gene g89
scaffold2_size134904	AUGUSTUS	gene	121440	122997	1	-	.	g89
scaffold2_size134904	AUGUSTUS	transcript	121440	122997	1	-	.	g89.t1
scaffold2_size134904	AUGUSTUS	stop_codon	121440	121442	.	-	0	transcript_id "g89.t1"; gene_id "g89";
scaffold2_size134904	AUGUSTUS	terminal	121440	122002	1	-	2	transcript_id "g89.t1"; gene_id "g89";
scaffold2_size134904	AUGUSTUS	initial	122166	122997	1	-	0	transcript_id "g89.t1"; gene_id "g89";
scaffold2_size134904	AUGUSTUS	intron	122003	122165	1	-	.	transcript_id "g89.t1"; gene_id "g89";
scaffold2_size134904	AUGUSTUS	CDS	121440	122002	1	-	2	transcript_id "g89.t1"; gene_id "g89";
scaffold2_size134904	AUGUSTUS	CDS	122166	122997	1	-	0	transcript_id "g89.t1"; gene_id "g89";
scaffold2_size134904	AUGUSTUS	start_codon	122995	122997	.	-	0	transcript_id "g89.t1"; gene_id "g89";
# protein sequence = [MISLPGLNLSSQPAEAQNAPTSTFTRTQGLSANTEYRFEVSFSRILTVKLQSGTAEFFGTELAPSTTYSFSGTKGAIF
# TWHGCKLDIGGEVESDYVAEETPMMSVANLHFALENLRDKSIASGSVEMGPRVLVVGPENSGKTSLIKTLTSYAVKTDRQPMVVNLDPRQGMLSVPGS
# FSAAAFSSIVDIEEGWGSSPISGPSPIPVKMPLVYHCGLKDPEEGSVFKPLVTRMALAVTSRLEEDQLSKQAGFIIDSSGAISQGKNGVYDNIEHIVS
# EFSVNVLITLGSERLYSDLSRKFSTRSDPSESVFVIRLDKSGGCVDRSETYMRALRHAQIKEYFFGHGDETLAPNSQTADVADLHIFHATSLYENGGT
# AVGDYGISMPASIFKKVTPNQSMQNQLLAITTASPNDPHAVIRDASIRGYVYVADVDEAKKKVKFLSPLPGQTPSNALVLGEWPEAVEGLVG]
# end gene g89
# start gene g90
scaffold2_size134904	AUGUSTUS	gene	123460	125136	0.52	+	.	g90
scaffold2_size134904	AUGUSTUS	transcript	123460	125136	0.52	+	.	g90.t1
scaffold2_size134904	AUGUSTUS	start_codon	123460	123462	.	+	0	transcript_id "g90.t1"; gene_id "g90";
scaffold2_size134904	AUGUSTUS	initial	123460	123611	0.52	+	0	transcript_id "g90.t1"; gene_id "g90";
scaffold2_size134904	AUGUSTUS	terminal	123672	125136	0.52	+	1	transcript_id "g90.t1"; gene_id "g90";
scaffold2_size134904	AUGUSTUS	intron	123612	123671	0.52	+	.	transcript_id "g90.t1"; gene_id "g90";
scaffold2_size134904	AUGUSTUS	CDS	123460	123611	0.52	+	0	transcript_id "g90.t1"; gene_id "g90";
scaffold2_size134904	AUGUSTUS	CDS	123672	125136	0.52	+	1	transcript_id "g90.t1"; gene_id "g90";
scaffold2_size134904	AUGUSTUS	stop_codon	125134	125136	.	+	0	transcript_id "g90.t1"; gene_id "g90";
# protein sequence = [MKLPLVALSLGTLLHLHPISAGEQEPLRAAIDPLKYRAACPDYKNYAMRPHTGPMELPFQRPSKYCRTFESPLVEKVI
# DDMNKKIVDKDLARLFENAFPNTLDTTVRWHVDGTVKHKTSRRSWDSAAWKGPQSFIVTGDINAEWLRDSTNQLAQYQLLAKKDKGIHQLILGAINTQ
# AEYVIGSPYCNAFQPPPPSGLNPTFQGDGDNVHPNYEESFVFECKYELDSLAHFLRLSNQFHDHTDSTQFINGRWLLALDTLLGVLAEQSKPTFDQKT
# GTYQGNEYTWQRKTDSGTETLGLSGLGNPLNGGTGLVRSAFRPSDDATILGFFIPANAMIATELIRTAAILQKANKNTIAATVLEWGETIQKGVWEHG
# VVTHKKYGDVFAFEVDGYGSSILMDDANLPSLLALPLLGFTDAKNEVYKNTRKMILEKNGNPYYLTGLEFNGIGGPHVGLRSAWPMAVLVQAMTSDDD
# DEIKTCLDAVKNVSRLGLVHESVDVEHSQKYTRSWFAWANSVFAQSILDLAQRKPHLLFGKGAEAYTL]
# end gene g90
# start gene g91
scaffold2_size134904	AUGUSTUS	gene	125978	129383	0.99	-	.	g91
scaffold2_size134904	AUGUSTUS	transcript	125978	129383	0.99	-	.	g91.t1
scaffold2_size134904	AUGUSTUS	stop_codon	125978	125980	.	-	0	transcript_id "g91.t1"; gene_id "g91";
scaffold2_size134904	AUGUSTUS	terminal	125978	126930	0.99	-	2	transcript_id "g91.t1"; gene_id "g91";
scaffold2_size134904	AUGUSTUS	initial	126983	129383	1	-	0	transcript_id "g91.t1"; gene_id "g91";
scaffold2_size134904	AUGUSTUS	intron	126931	126982	1	-	.	transcript_id "g91.t1"; gene_id "g91";
scaffold2_size134904	AUGUSTUS	CDS	125978	126930	0.99	-	2	transcript_id "g91.t1"; gene_id "g91";
scaffold2_size134904	AUGUSTUS	CDS	126983	129383	1	-	0	transcript_id "g91.t1"; gene_id "g91";
scaffold2_size134904	AUGUSTUS	start_codon	129381	129383	.	-	0	transcript_id "g91.t1"; gene_id "g91";
# protein sequence = [MDLRHAPRSSPDNAATTKPATQTLRSRRRDSLPLSIKTSDAVAVPDLRSPNYIRTTVTSPQIISSLIDQLSAISIPAN
# KHFENLPIHYSNAQQGASAAPSVRTHTSDWNSIAGGHDGTSTDHSNSYDSLRNQNDIYPDDACEPPVIRTSKPPSGKSRLTAPRKASKPHSISSYIGR
# SGGSSCSLQSTHSNRSASSFGNISVEAGPARHVPAGSNRSSVESKRSAKGHKSLMYMSSRERLRQKETERKRVTAHSLDDIPTIDSPRKTTAQLFPYE
# DTIKEEPSSAREDSRIHDTENESTRFAQRYPSRNNSPRRIRLNLVDGPYGESPLDKGLIPERGSSLKHTGSPTRKSKKRRPEERSRHMSSKTSPVPEE
# VAKMVTAEDSDPEAQKKRKILEELEQEENEVAQRIRQLRERKLQRDKLAGHMPADGDAGATPPKVTRVSPIPSPESSPATTVSSVSEEGRRVPDSTKA
# HKVLGISHEAALADNLAVRSGGKPAEREYADRLNLSVPQARSVHPRSRSLTLNNGEDITHLPIDYTLALQGLGETVPVAALDPRLSKSPAPPSIASKT
# TMSSSESAPRRSNSLAVRGTSALGRRAVTSAVIVTKPSEYKHSPGVTDDISSRLAPPSRAASEEPIIRHHSMHASPFPDSHSLQLQRKRTSTAKRWSH
# PDLPAKAEKKHNDRVDRREELARASAVQSPSYPIIEERPASLDSIDLDVHQYLDSERLSQKIRHPQTGRIISFSEVGDPQGFAVFVCVGMGLTRFVMA
# FYDQLAATLKLRLITPDRPGIGGSQVDPNGTPLSWPDDVLVICQALKINKFSMLAHSAGAVYALATSLRMPQHIRGRVHLLAPWIPPSQMAPIGISQD
# SPPTQQLPRSQRFLRALPPSLLKVANSTFLSATSASLQRTTPKTSPKTRRKSMAPSPVPSQTSARPSLKDTHRHSMMMMDQVLPNASTLTLANSTDPN
# NLEEAQRVQEMLSMAERERQRAYDERLTFAIWDRATAHANPATDLIVCLETKQTIGFRYEDINRPVVIHHGSKDSRVPVDNVRWLGKLMRKCEVRILE
# GEQHGLMASAQVMGNVLTEVASDWEDWTNITQGNGTSEHRSVSRRRTTEKLKTQISFPG]
# end gene g91
# start gene g92
scaffold2_size134904	AUGUSTUS	gene	131050	132131	0.78	+	.	g92
scaffold2_size134904	AUGUSTUS	transcript	131050	132131	0.78	+	.	g92.t1
scaffold2_size134904	AUGUSTUS	start_codon	131050	131052	.	+	0	transcript_id "g92.t1"; gene_id "g92";
scaffold2_size134904	AUGUSTUS	initial	131050	131111	0.79	+	0	transcript_id "g92.t1"; gene_id "g92";
scaffold2_size134904	AUGUSTUS	terminal	131189	132131	0.99	+	1	transcript_id "g92.t1"; gene_id "g92";
scaffold2_size134904	AUGUSTUS	intron	131112	131188	0.88	+	.	transcript_id "g92.t1"; gene_id "g92";
scaffold2_size134904	AUGUSTUS	CDS	131050	131111	0.79	+	0	transcript_id "g92.t1"; gene_id "g92";
scaffold2_size134904	AUGUSTUS	CDS	131189	132131	0.99	+	1	transcript_id "g92.t1"; gene_id "g92";
scaffold2_size134904	AUGUSTUS	stop_codon	132129	132131	.	+	0	transcript_id "g92.t1"; gene_id "g92";
# protein sequence = [MATRTYDASKLKAYSNAAAGHEGVLSDESGGVVVKPCTLSEITFYETLTAHPDLARHVPAFMGKLSLSADQTAATKSV
# ESGTIQTADGSIERLHGKHLDTDLHIVLENITHGFKKPNVLDLKLGARLWDDNSKQEKRDRLDAVSKETTSGSLGFRIAGMRTYKGADVPGVPEDLKE
# YVEVDKENGYWVYNKMYGRKFSADDVHAGFISYVFPGAKSEAELSRAREVLAYFLGEVKDIQTVLESKESRMYSASILLVYEGDVEEYGNTKQKLRSA
# HPEDEDEDEEETLPKLAEVKMIDFAHATWTPGHGPDENALQGMKSTAKILKNLLDKAQED]
# end gene g92
# start gene g93
scaffold3_size130436	AUGUSTUS	gene	1238	2564	1	+	.	g93
scaffold3_size130436	AUGUSTUS	transcript	1238	2564	1	+	.	g93.t1
scaffold3_size130436	AUGUSTUS	start_codon	1238	1240	.	+	0	transcript_id "g93.t1"; gene_id "g93";
scaffold3_size130436	AUGUSTUS	initial	1238	1279	1	+	0	transcript_id "g93.t1"; gene_id "g93";
scaffold3_size130436	AUGUSTUS	internal	1333	1551	1	+	0	transcript_id "g93.t1"; gene_id "g93";
scaffold3_size130436	AUGUSTUS	internal	1603	1988	1	+	0	transcript_id "g93.t1"; gene_id "g93";
scaffold3_size130436	AUGUSTUS	terminal	2039	2564	1	+	1	transcript_id "g93.t1"; gene_id "g93";
scaffold3_size130436	AUGUSTUS	intron	1280	1332	1	+	.	transcript_id "g93.t1"; gene_id "g93";
scaffold3_size130436	AUGUSTUS	intron	1552	1602	1	+	.	transcript_id "g93.t1"; gene_id "g93";
scaffold3_size130436	AUGUSTUS	intron	1989	2038	1	+	.	transcript_id "g93.t1"; gene_id "g93";
scaffold3_size130436	AUGUSTUS	CDS	1238	1279	1	+	0	transcript_id "g93.t1"; gene_id "g93";
scaffold3_size130436	AUGUSTUS	CDS	1333	1551	1	+	0	transcript_id "g93.t1"; gene_id "g93";
scaffold3_size130436	AUGUSTUS	CDS	1603	1988	1	+	0	transcript_id "g93.t1"; gene_id "g93";
scaffold3_size130436	AUGUSTUS	CDS	2039	2564	1	+	1	transcript_id "g93.t1"; gene_id "g93";
scaffold3_size130436	AUGUSTUS	stop_codon	2562	2564	.	+	0	transcript_id "g93.t1"; gene_id "g93";
# protein sequence = [MASRYENRGPELQAVCLTFVSLAFIATVLRVYVRASIVKAFGSDDWWMVAALLAHIMFATCSISGVHYGTGRHMDELS
# FEQQYMAMRYWWLCYIAYCWAMITSKVSIGLFLLRITVKALHKWIIYTAMGLTVLCGLIFFFVTLFQCYPISFFWNKHIENGTCVDVKVIIGLTFLYS
# TISVISDFIFAILPFFLIWGLNMSVKTRVLLIPILGMACIASVAVCVRMGYVMDFKNPDFLWATVDIAIWSDVEQGLAITAGSLATLRPLWRQISARL
# GFASSSLGPSGPSDMRTPHWNGDPTNQSRKKPSFLSMTKSLFQTEKKATPKELDKGYGMGNLAPIRLRDDLSAENEKGDQVFSTWRIKGGGKVSDEEC
# RIGEITMETHINQKNERR]
# end gene g93
# start gene g94
scaffold3_size130436	AUGUSTUS	gene	3026	4522	1	-	.	g94
scaffold3_size130436	AUGUSTUS	transcript	3026	4522	1	-	.	g94.t1
scaffold3_size130436	AUGUSTUS	stop_codon	3026	3028	.	-	0	transcript_id "g94.t1"; gene_id "g94";
scaffold3_size130436	AUGUSTUS	single	3026	4522	1	-	0	transcript_id "g94.t1"; gene_id "g94";
scaffold3_size130436	AUGUSTUS	CDS	3026	4522	1	-	0	transcript_id "g94.t1"; gene_id "g94";
scaffold3_size130436	AUGUSTUS	start_codon	4520	4522	.	-	0	transcript_id "g94.t1"; gene_id "g94";
# protein sequence = [MSNDIAQNRSGLKEFLGSVATISGDLSNITAPPFVLADNSTVEIPQYWADHPYLWAAPAMEEDPEKRALLVLKNFLGS
# LRGQQYAGRSEEDGVKKPLNAFLGELFLGSWNTEELGETRLVSEQVGHHPPVTACYLWNNNVGIRAEGFTQQEITFSGHVSIKQMGYAIVHVDKYDED
# YLLPLPSIKVKGLLGGVPHPELYGEYSLIGSNGYVSHITFEGKSLLGSGQKNGFHAEFFHKDKPSDTIYNIEGTWNSTFVIKDARSGKEIETFDVRSI
# EHKPMTVPELSEQDPWESRRAWHDVISALHKSDMKGVTTAKAEIEDGQRQMRKDEQAKGESFKPVFFSRVDRDPVFDKLVQHDHQGYTVDPEGGIWKV
# DQEAVENNTRPFHGNLTPSNQRTAGGARAQPQQQNRRNKGTSENGRDRYAHGRVAPATTAAATTNATASSGPAPDAPVQNGALKRPVDSATQAAQSAD
# ARKRQPTSGEPSNKQVEDFLRAKTGHVH]
# end gene g94
# start gene g95
scaffold3_size130436	AUGUSTUS	gene	5320	6435	1	-	.	g95
scaffold3_size130436	AUGUSTUS	transcript	5320	6435	1	-	.	g95.t1
scaffold3_size130436	AUGUSTUS	stop_codon	5320	5322	.	-	0	transcript_id "g95.t1"; gene_id "g95";
scaffold3_size130436	AUGUSTUS	single	5320	6435	1	-	0	transcript_id "g95.t1"; gene_id "g95";
scaffold3_size130436	AUGUSTUS	CDS	5320	6435	1	-	0	transcript_id "g95.t1"; gene_id "g95";
scaffold3_size130436	AUGUSTUS	start_codon	6433	6435	.	-	0	transcript_id "g95.t1"; gene_id "g95";
# protein sequence = [MKAFAQLLPLFTYLALASPIDLSRSDIHRLFVRQDVETPINASLPNVTIFATGGTIASQGSSNTQTTGYSIGLGVQQL
# VDAVPELLNISNIAGYQVSNVGSGSINETISLTLAHMINEELAKEEISGVVVTHGTDTLEETAFFLESTVNSTKPVIVVGAMRPATALSADGPLNLYQ
# AVTLAGSPAGRNRGTMIVLNDRIGSAFYTTKMNANTMDTFYSTEAGQLGVFINQVPYFFFQPAEPVGRVTFDLSNVTDLASVPILYAHQDMEPGLFTA
# SYEAGAQGIVYAGVGAGGMSTDANMAAEELYNATGIPIVASHRSADGMVPPAADDDFTISSGFYNPQKSRILLQLGLTVGWGRDEISEAFAKSYPMP]
# end gene g95
# start gene g96
scaffold3_size130436	AUGUSTUS	gene	7312	7998	0.6	+	.	g96
scaffold3_size130436	AUGUSTUS	transcript	7312	7998	0.6	+	.	g96.t1
scaffold3_size130436	AUGUSTUS	start_codon	7312	7314	.	+	0	transcript_id "g96.t1"; gene_id "g96";
scaffold3_size130436	AUGUSTUS	single	7312	7998	0.6	+	0	transcript_id "g96.t1"; gene_id "g96";
scaffold3_size130436	AUGUSTUS	CDS	7312	7998	0.6	+	0	transcript_id "g96.t1"; gene_id "g96";
scaffold3_size130436	AUGUSTUS	stop_codon	7996	7998	.	+	0	transcript_id "g96.t1"; gene_id "g96";
# protein sequence = [MCPSFDLVNLSARDANGEPITHSLESTIDTPVSRSAYMYAAKILHPSILNHSLRVFKYADELARQKASRYFTDPQQRD
# LLFTACLFHDVGTTQEHNGPQRFEVEGADAAVVHLTSFGVNEADAHDVWTAIACHTSPGIAERIGELSRLVRIAVVTDFGRKSVEWETLQPLIERLET
# QHERAEIEKVLGDAVVEQAILNPEKAPKVSWPHAMYSAWLAEPEWKGVNKAF]
# end gene g96
# start gene g97
scaffold3_size130436	AUGUSTUS	gene	8113	8778	1	-	.	g97
scaffold3_size130436	AUGUSTUS	transcript	8113	8778	1	-	.	g97.t1
scaffold3_size130436	AUGUSTUS	stop_codon	8113	8115	.	-	0	transcript_id "g97.t1"; gene_id "g97";
scaffold3_size130436	AUGUSTUS	single	8113	8778	1	-	0	transcript_id "g97.t1"; gene_id "g97";
scaffold3_size130436	AUGUSTUS	CDS	8113	8778	1	-	0	transcript_id "g97.t1"; gene_id "g97";
scaffold3_size130436	AUGUSTUS	start_codon	8776	8778	.	-	0	transcript_id "g97.t1"; gene_id "g97";
# protein sequence = [MSSPVGIIISGRPVVTEPSSVISPTQFAFEIPSQPSFSHIVVFLLPGVTLPDGTAAAVYAQLPGTTDFKLLGAIANEK
# PSAIFKINAKAGGPTGGGLGSDDAMIDEGVSMEATNGSAAPLALGISVEPAQQVAAALEQKKAQDAAASAASSVGQGNELVVRGQRSVETKVLAQRII
# KNCYDFLTSWGTGDMVPLKAFQAWWTKFEGKIERDPGFLERSDGG]
# end gene g97
# start gene g98
scaffold3_size130436	AUGUSTUS	gene	9364	12145	0.4	-	.	g98
scaffold3_size130436	AUGUSTUS	transcript	9364	12145	0.4	-	.	g98.t1
scaffold3_size130436	AUGUSTUS	stop_codon	9364	9366	.	-	0	transcript_id "g98.t1"; gene_id "g98";
scaffold3_size130436	AUGUSTUS	terminal	9364	11349	0.48	-	0	transcript_id "g98.t1"; gene_id "g98";
scaffold3_size130436	AUGUSTUS	internal	11448	11854	0.91	-	2	transcript_id "g98.t1"; gene_id "g98";
scaffold3_size130436	AUGUSTUS	initial	12019	12145	0.92	-	0	transcript_id "g98.t1"; gene_id "g98";
scaffold3_size130436	AUGUSTUS	intron	11350	11447	0.98	-	.	transcript_id "g98.t1"; gene_id "g98";
scaffold3_size130436	AUGUSTUS	intron	11855	12018	0.91	-	.	transcript_id "g98.t1"; gene_id "g98";
scaffold3_size130436	AUGUSTUS	CDS	9364	11349	0.48	-	0	transcript_id "g98.t1"; gene_id "g98";
scaffold3_size130436	AUGUSTUS	CDS	11448	11854	0.91	-	2	transcript_id "g98.t1"; gene_id "g98";
scaffold3_size130436	AUGUSTUS	CDS	12019	12145	0.92	-	0	transcript_id "g98.t1"; gene_id "g98";
scaffold3_size130436	AUGUSTUS	start_codon	12143	12145	.	-	0	transcript_id "g98.t1"; gene_id "g98";
# protein sequence = [MPQCNEEKKKKEKKKEKKKEKKKEKKKEKKKEKKKEKRLALSISGEAAHLLKAVYSLQEEPPVDLSVSDRKQWILGLK
# QELPVLESDYELDLLGFANATNPDFEMLQIPTEIVVEENDEGFEWPSRYLTYPAHYDAQIKAEKLAVSRDVLVHLQEAVRDAYVAEDSETIKAEGLRL
# EPIPYIPSSPSNRLLLLPDSSDSVRAEAQYLEGQIMTADSLSRKASDSSDSMLLDITHPPPFSPISKTCELAPAKRRADDLKVEGPLTPATFSTSPSP
# MKKLKFVSFAAMLDEYIPNEPWGHKNTDQDDEVTSLDFEFFRNIEPLAERAKVEVENERLSGADTTARVDAPMMVFSLPVAPWIEYSHRKRGKHLTGD
# TELQAQTQFLLRVKREDLKSASSWHGLSVPERELQWGFSTSTISTLKLEEKLHGGSEAEKTLTEIRTGSIATSSSQIWKRDGLRIFDEDDDEELEPMQ
# HDDRLNMGSLIRKRKLELEEETTGRQSKRTISPHPSRTQGQPSAIMHNRRAFPEHLNSYHQSSEERTFFQRPAIRAKHTSGELMFGGFSATTALRKFM
# ETRGKPAESSRSDAVEVPVSHKHARPSAEDLPAWPAGPSYGHTAKKSSEIQKDELHGAVWKGDRTPTTEPLPAVPTILEPCSFIVSLAFLQQRSMLKQ
# VEQLFPRAEMVYRDYNSPHSGAKEADIILSPSTGLIFTTLQRVKQRALPGQPDRSPIKERIFALQSRYERLVVIVSEGLSREMENFGSSRPHDPRDME
# AIEAFKVFAGQMQGDVLVQYVCGGEKALALSTVVEMARYGLPYGSADIGDIKPVAQETTVSSATVFISTLPNLGY]
# end gene g98
# start gene g99
scaffold3_size130436	AUGUSTUS	gene	12522	13915	0.63	-	.	g99
scaffold3_size130436	AUGUSTUS	transcript	12522	13915	0.63	-	.	g99.t1
scaffold3_size130436	AUGUSTUS	stop_codon	12522	12524	.	-	0	transcript_id "g99.t1"; gene_id "g99";
scaffold3_size130436	AUGUSTUS	terminal	12522	13135	0.69	-	2	transcript_id "g99.t1"; gene_id "g99";
scaffold3_size130436	AUGUSTUS	internal	13186	13469	0.99	-	1	transcript_id "g99.t1"; gene_id "g99";
scaffold3_size130436	AUGUSTUS	initial	13521	13915	0.91	-	0	transcript_id "g99.t1"; gene_id "g99";
scaffold3_size130436	AUGUSTUS	intron	13136	13185	1	-	.	transcript_id "g99.t1"; gene_id "g99";
scaffold3_size130436	AUGUSTUS	intron	13470	13520	0.99	-	.	transcript_id "g99.t1"; gene_id "g99";
scaffold3_size130436	AUGUSTUS	CDS	12522	13135	0.69	-	2	transcript_id "g99.t1"; gene_id "g99";
scaffold3_size130436	AUGUSTUS	CDS	13186	13469	0.99	-	1	transcript_id "g99.t1"; gene_id "g99";
scaffold3_size130436	AUGUSTUS	CDS	13521	13915	0.91	-	0	transcript_id "g99.t1"; gene_id "g99";
scaffold3_size130436	AUGUSTUS	start_codon	13913	13915	.	-	0	transcript_id "g99.t1"; gene_id "g99";
# protein sequence = [MPFLRLFFFVALLAAVVLAAPAPTRRRGLQKRSFKVPRQLNKAHPTGPNGAAAMRKVFRKYNFKIKEDFMVREGFIAF
# SKQAQNATAVAATGSNTTGTVAANPEDNAALFLSPVDVGGQTLNLDFDSGSSDLWVFSTELDPQIIGQHTAFDASKSTSFKKTDGAQWKISYGDGSGA
# AGTVGTDTVTIGGVKVEGQAVELANQVSQSFVEDTNTDGLVGLAFSSLNSVNDGTKKTPQKTFFDNVMGDLDMPVFTADLDPDGTGVYEFGKIDATKF
# EGEMAWIPVKAETGFWQFGSTKFAVGDQLFENPQGSDAIADTGTSLLLVDQQVAEAYYSQVQGAQLNAQVGGFIYPCGAALPDMSVAIGDSYMAKIPG
# NQITFATVDEANTTCFGGVQGNQGAGLQIYGDTMFKAQFVAFNGENQSLGFGQKPVPQ]
# end gene g99
# start gene g100
scaffold3_size130436	AUGUSTUS	gene	15813	16412	0.77	-	.	g100
scaffold3_size130436	AUGUSTUS	transcript	15813	16412	0.77	-	.	g100.t1
scaffold3_size130436	AUGUSTUS	stop_codon	15813	15815	.	-	0	transcript_id "g100.t1"; gene_id "g100";
scaffold3_size130436	AUGUSTUS	single	15813	16412	0.77	-	0	transcript_id "g100.t1"; gene_id "g100";
scaffold3_size130436	AUGUSTUS	CDS	15813	16412	0.77	-	0	transcript_id "g100.t1"; gene_id "g100";
scaffold3_size130436	AUGUSTUS	start_codon	16410	16412	.	-	0	transcript_id "g100.t1"; gene_id "g100";
# protein sequence = [MIVVHLDALSVVGHAIATPDEPLSAAIREEVDLFSQTVMSPIHAHISDAPLNIVTGLLGLVLDRTNLHVVARSRIGLT
# LLTFLISRAELLKQSAPEMVTDWQQWTGLYNRLFDVIEPVLPYLFPGSINDTDDMYIWQFLAAMGVGASPEQQQRLVLGVKDRVMETVSVSKALPVDM
# AGARTANVNLFMRAIGLDVELLG]
# end gene g100
# start gene g101
scaffold3_size130436	AUGUSTUS	gene	16560	18657	0.77	-	.	g101
scaffold3_size130436	AUGUSTUS	transcript	16560	18657	0.77	-	.	g101.t1
scaffold3_size130436	AUGUSTUS	stop_codon	16560	16562	.	-	0	transcript_id "g101.t1"; gene_id "g101";
scaffold3_size130436	AUGUSTUS	terminal	16560	18368	0.77	-	0	transcript_id "g101.t1"; gene_id "g101";
scaffold3_size130436	AUGUSTUS	initial	18571	18657	0.99	-	0	transcript_id "g101.t1"; gene_id "g101";
scaffold3_size130436	AUGUSTUS	intron	18369	18570	0.99	-	.	transcript_id "g101.t1"; gene_id "g101";
scaffold3_size130436	AUGUSTUS	CDS	16560	18368	0.77	-	0	transcript_id "g101.t1"; gene_id "g101";
scaffold3_size130436	AUGUSTUS	CDS	18571	18657	0.99	-	0	transcript_id "g101.t1"; gene_id "g101";
scaffold3_size130436	AUGUSTUS	start_codon	18655	18657	.	-	0	transcript_id "g101.t1"; gene_id "g101";
# protein sequence = [MPPPPCASVRLYLPPQRHHSREFKSRLYRPLLTPHSIDFDETYDGLGDQLDDDADDLNDDTFGGGPATQQSVGKHFDF
# AGQTSMVSNTLQEEQMLYQARQGVPRQQQQQQQQQQQQYQQYQQRPPIPQASKPNRSGYESYKDPEYIPQLEARADIWGLKPKQPAAQRQPSPQPPAA
# PQQPASTRKVMSMEEVEAMMRAQSLGSDPRASPQVQQALPPGYPGYLQQQYQPQPQFLQGQPQYPGMPGGVMPGGGMPGQFAPQILQRPQQQQVMPQR
# QQQQVRAELPDQPVRSQPPQQPTILQRQRPQSNEPAAQKQRQVTPQNQAQGPPTQPRQILQNPNRLSGQGQPMQTGSQGPPAARGQPAAHNRVPSFPV
# ITHPEQLLQLSEAERAAFLEEDAKRAKRNHKIALLAKDNGLMTPQDKNFITRIQLQQLMTATGNLEEKGPEAAIAEDFYYQVFSQIRGAPRHNPQQPA
# SQFAQTYLFQTNNRFGARRHGRGGDNHMQRMEQQIQRAVEAAKARPKARQLVVEGSLGKIAFSNSKTPRPLLNLKRPETNDKFPKHHRSSIADRKEAL
# RNIEAVYKTLMQMEDLERAMPMPIQENSPPEAIQAHMEWRSRIETLHEQLWLNTKIMEPINPK]
# end gene g101
# start gene g102
scaffold3_size130436	AUGUSTUS	gene	19219	20535	0.96	+	.	g102
scaffold3_size130436	AUGUSTUS	transcript	19219	20535	0.96	+	.	g102.t1
scaffold3_size130436	AUGUSTUS	start_codon	19219	19221	.	+	0	transcript_id "g102.t1"; gene_id "g102";
scaffold3_size130436	AUGUSTUS	initial	19219	19266	1	+	0	transcript_id "g102.t1"; gene_id "g102";
scaffold3_size130436	AUGUSTUS	internal	19319	20420	1	+	0	transcript_id "g102.t1"; gene_id "g102";
scaffold3_size130436	AUGUSTUS	terminal	20471	20535	0.96	+	2	transcript_id "g102.t1"; gene_id "g102";
scaffold3_size130436	AUGUSTUS	intron	19267	19318	1	+	.	transcript_id "g102.t1"; gene_id "g102";
scaffold3_size130436	AUGUSTUS	intron	20421	20470	1	+	.	transcript_id "g102.t1"; gene_id "g102";
scaffold3_size130436	AUGUSTUS	CDS	19219	19266	1	+	0	transcript_id "g102.t1"; gene_id "g102";
scaffold3_size130436	AUGUSTUS	CDS	19319	20420	1	+	0	transcript_id "g102.t1"; gene_id "g102";
scaffold3_size130436	AUGUSTUS	CDS	20471	20535	0.96	+	2	transcript_id "g102.t1"; gene_id "g102";
scaffold3_size130436	AUGUSTUS	stop_codon	20533	20535	.	+	0	transcript_id "g102.t1"; gene_id "g102";
# protein sequence = [MAGSQRYIRYIVFAVIALVLLYFIGSSSSVPSASWPVYQDNKTPVTPPTANAPVANDETSQVAPGTTPNEHSLPPATI
# TGDRMNATFVTLARNSDVWEIAKSIRQVEDRFNRKFNYDWVFLNDDDFNDEFKKVTTALVSGTTKYGKIPKEHWSFPEWIDQDKAAKVRETMKEKKII
# YGDSISYRHMCRYESGFFFRHPLMLDYEWYWRVEPSVELYCDINYDTFKFMAEHKKKYSFTLSLYEYVETIPTLWDATKNFTKHYPQHIVKDNAMKFL
# SDDGGETYNHCHFWSNFEIGNLNWLRSDAYVDFFTSLDHAGGFFYERWGDAPVHSIAAGLLLQKDEIHFFNDIAYYHVPFTHCPTGEQYRLDHKCSCN
# PKDNFDWNGYSCTSRFYEMNGMEKPAGYENEQ]
# end gene g102
# start gene g103
scaffold3_size130436	AUGUSTUS	gene	21022	22389	0.95	-	.	g103
scaffold3_size130436	AUGUSTUS	transcript	21022	22389	0.95	-	.	g103.t1
scaffold3_size130436	AUGUSTUS	stop_codon	21022	21024	.	-	0	transcript_id "g103.t1"; gene_id "g103";
scaffold3_size130436	AUGUSTUS	terminal	21022	21201	0.95	-	0	transcript_id "g103.t1"; gene_id "g103";
scaffold3_size130436	AUGUSTUS	internal	21282	21722	0.99	-	0	transcript_id "g103.t1"; gene_id "g103";
scaffold3_size130436	AUGUSTUS	initial	21823	22389	0.99	-	0	transcript_id "g103.t1"; gene_id "g103";
scaffold3_size130436	AUGUSTUS	intron	21202	21281	0.98	-	.	transcript_id "g103.t1"; gene_id "g103";
scaffold3_size130436	AUGUSTUS	intron	21723	21822	1	-	.	transcript_id "g103.t1"; gene_id "g103";
scaffold3_size130436	AUGUSTUS	CDS	21022	21201	0.95	-	0	transcript_id "g103.t1"; gene_id "g103";
scaffold3_size130436	AUGUSTUS	CDS	21282	21722	0.99	-	0	transcript_id "g103.t1"; gene_id "g103";
scaffold3_size130436	AUGUSTUS	CDS	21823	22389	0.99	-	0	transcript_id "g103.t1"; gene_id "g103";
scaffold3_size130436	AUGUSTUS	start_codon	22387	22389	.	-	0	transcript_id "g103.t1"; gene_id "g103";
# protein sequence = [MAPGLVEPQYEPSTTITPPKPPKPANIQDYVPGRTKVKQHDGSYEYEDLRPHFPNITWPAYTEILYSEKGQLGDPNFK
# RLLASATDVFDYNPKIGTEIHGVDLANLTDMQMNDLARLIATRGVVFFRDQKNLSIDKQRKLGKYFGELHKHATTGVPKREGLEDVHVIYTGENSPDL
# RALFTPTFLWHSDVTYELQPPSYTSLKVLSGPPHGAGGDTLWTSQYAAYDMLSPYMQKYLESLTALHSADLQAQGTRDLGRTVRREPVTTEHPLIRTN
# PVTGWKSVFYNPGFVTKIVGVPKTESEHIIGLLNEIVATSPEIQCRFQWKEGDVAFWDNRVTNHSASYGFAPHQRHAVRVAVRAERPYLDPISRSQEE
# ELSEKYGVPRANKDGSGVINYND]
# end gene g103
# start gene g104
scaffold3_size130436	AUGUSTUS	gene	23233	23529	0.99	-	.	g104
scaffold3_size130436	AUGUSTUS	transcript	23233	23529	0.99	-	.	g104.t1
scaffold3_size130436	AUGUSTUS	stop_codon	23233	23235	.	-	0	transcript_id "g104.t1"; gene_id "g104";
scaffold3_size130436	AUGUSTUS	single	23233	23529	0.99	-	0	transcript_id "g104.t1"; gene_id "g104";
scaffold3_size130436	AUGUSTUS	CDS	23233	23529	0.99	-	0	transcript_id "g104.t1"; gene_id "g104";
scaffold3_size130436	AUGUSTUS	start_codon	23527	23529	.	-	0	transcript_id "g104.t1"; gene_id "g104";
# protein sequence = [MVSTRIYHNVTRLPVTSTLLLIAANYELYRIHKGTHPYFSPVLGDAAIDMQGNKAASDAPGGNVSAGATTKPEGSKAS
# IQWLNLNGVPVPFLASGSTE]
# end gene g104
# start gene g105
scaffold3_size130436	AUGUSTUS	gene	23926	27579	0.99	+	.	g105
scaffold3_size130436	AUGUSTUS	transcript	23926	27579	0.99	+	.	g105.t1
scaffold3_size130436	AUGUSTUS	start_codon	23926	23928	.	+	0	transcript_id "g105.t1"; gene_id "g105";
scaffold3_size130436	AUGUSTUS	single	23926	27579	0.99	+	0	transcript_id "g105.t1"; gene_id "g105";
scaffold3_size130436	AUGUSTUS	CDS	23926	27579	0.99	+	0	transcript_id "g105.t1"; gene_id "g105";
scaffold3_size130436	AUGUSTUS	stop_codon	27577	27579	.	+	0	transcript_id "g105.t1"; gene_id "g105";
# protein sequence = [MDDLANLEFLSLVSKVTSEIQNHVGVSDKTLAEFVIDQHASCKDVADFKKQLEAVGAEFPQSLVESIDRLVLTLHPKY
# KHKGADGRQAGANGEDGGDDTNRKTRVFKGLAIPDKDVDYDVADEDAANDAPQADALDDTFAMLEGLAGKAPGKPKERSRKRSMSPYDSDDDISRSKR
# HRRRDRSYSASPSSSPRRGRDRGQIDELVFQDEFGRTRTVKPTGNKQRSRKKYRDEDLDEFRRPPTPELDDEPVLYKIYDGKVTGVKDFGCFVNLQGV
# KGKVDGLVHVTQMMEGRVNHPSDLVSRWQEVKVKVIKTENGRVSLSMKEVDQRTGRDLAPGKRIAAFGTGANSQGLGGIPGVDSSVPVVEDGYNSRKN
# GMRKRMTSPERWEIKQLIASGVIPKSDYPDIDEDFNAHVNGEGGFEEEEDVDIEVREEEPPFLAGQTKQSLELSPIRVVKAPDGSLNRAAMAGDTLAK
# ERRDLKQQEAQEKAAKEAANVDLSSQWNDPMAQQRQFASDLRNTRTNQPSQALPEWKKISTNSRETSFGKRTNMSIKEQRESLPVFKFRNQLLEAVAT
# HQILIVVGDTGSGKTTQMTQYLAEAGYGNELVIGCTQPRRVAAMSVAKRVAEEVGCSLGNEVGYTIRFEDKTSPDTRIKYMTDGILQREILLDPMLSK
# YSCIMLDEAHERTIATDVLFGLLKKTLKRRPDMKLIVTSATLDADKFSEYFYKCPIFSIPGRTFPVEVMYSREPESDYLDAALVTVMQIHLTEPAGDI
# LLFLTGKEEIDSSCEIISERMKALGPNVPELMILPIYGALPSEVASRIFEPAPGGSRKCVIATNIAETSLTIDGIYYVVDPGFVKQSSYDGKLGMDRL
# QITPISQAQARQRSGRAGRTGPGKCFRLYTEAAFQNEMLPTTIPEIQRQNLSNTILMLKAMGINDLLHFDFMDPPPTNTMLTALEELYQLGALDDEGL
# LTRLGRQMADFPMDPSLSKSLIKSTELQCSDEILTIVAMISATQNVFHRPRDKQQQADQKKQKFNDPSGDHITLLNVYNGWKQGGFSTPWCHENFVMP
# KNMQRVRDVRNQLLQIMARHKHQVVSCGRNTIKVRQALCSGFFRNSARKDPAEGYKTLVEGTPVYLHPSSSLFGKPAEHVIYHSLVETTKEYMHFCSA
# IEPKWLVEAAPTFFKVAPTDRLSKRKKAERIQPLHNKFAGEDDWRLSAQRRAGRGGGGTWG]
# end gene g105
# start gene g106
scaffold3_size130436	AUGUSTUS	gene	27917	30897	0.99	+	.	g106
scaffold3_size130436	AUGUSTUS	transcript	27917	30897	0.99	+	.	g106.t1
scaffold3_size130436	AUGUSTUS	start_codon	27917	27919	.	+	0	transcript_id "g106.t1"; gene_id "g106";
scaffold3_size130436	AUGUSTUS	initial	27917	28206	0.99	+	0	transcript_id "g106.t1"; gene_id "g106";
scaffold3_size130436	AUGUSTUS	internal	28256	30722	1	+	1	transcript_id "g106.t1"; gene_id "g106";
scaffold3_size130436	AUGUSTUS	terminal	30778	30897	1	+	0	transcript_id "g106.t1"; gene_id "g106";
scaffold3_size130436	AUGUSTUS	intron	28207	28255	1	+	.	transcript_id "g106.t1"; gene_id "g106";
scaffold3_size130436	AUGUSTUS	intron	30723	30777	1	+	.	transcript_id "g106.t1"; gene_id "g106";
scaffold3_size130436	AUGUSTUS	CDS	27917	28206	0.99	+	0	transcript_id "g106.t1"; gene_id "g106";
scaffold3_size130436	AUGUSTUS	CDS	28256	30722	1	+	1	transcript_id "g106.t1"; gene_id "g106";
scaffold3_size130436	AUGUSTUS	CDS	30778	30897	1	+	0	transcript_id "g106.t1"; gene_id "g106";
scaffold3_size130436	AUGUSTUS	stop_codon	30895	30897	.	+	0	transcript_id "g106.t1"; gene_id "g106";
# protein sequence = [MSSLLDLALNSDAAPTPSSAIGNDARTPQMRSSSVRPRGPPSESAGANSDVEGDPDDEIIGARVPGRRTNAPRTDIPK
# VVDVTGETLSMRFQEFLEHYTEDPSSSALPTSSAVPTTDKYYIAQIRGMRLYGLSTLYVDYTHLLRHEDGILAAAIASEYYRFLPYMVRSLHNLIAKY
# EPKYFRQHKQPASTASATATSNAGNTASQNESLNEKTVNQQTDKLFTLAFYNLPLVSRIRQLRTTSIGSLLSISGTATRTSEVRPELSMATFVCEICN
# TVVPNIEQTFKYTEPTQCPNITCMNREGWRLDIRQSTFVDWQKVRIQENSSEIPTGSMPRTMDVILRGEMVDRAKAGEKCIFTGTVIVIPDVSQFRVP
# GVRPQAMRDTSNVARGNDVGGSGVSGLKALGVRDLTYRMSFLACMVSPDHSTPGQSSNHHLTGQASNILASLGQGQIESNATSGEEAQEEYLGTLTAA
# EIQDLKDMVHKPNIFMRLVDSIAPMVYGHQVIKKGLLLQLMGGVSKETPEGMALRGDINICIVGDPSTSKSQFLKYICSFLPRAVYTSGKASSAAGLT
# AAVVKDEETGEFTIEAGALMLADNGICAIDEFDKMDIADQVAIHEAMEQQTISIAKAGIQATLNARTSILAAANPVGGRYNRKTTLRANVNMSAPIMS
# RFDLFFVVLDECDEAVDRHLAEHIVGIHQHRDEAVDPEFNTEQLQRYIRFARTFRPEFTDEARETLVEKYKELRADDAQGGIGRNSYRITVRQLESMI
# RLSEAIAKANCVTDITPEFVKEAYNLLRQSIISVEKDDIEVEDDDDEALLAAAAAAEQDGDAPMDEDQQEPARDRTATPAVAPREKTKITHDKYVAMR
# NMFVKRVNEDQEETQDGVEEEELLVWYLEQKENEMETQEDLEKERALAKKVLKKVVKEQYLMLIRGEGLADELGQTKGNDKVVYVLHPNCPIEDIA]
# end gene g106
# start gene g107
scaffold3_size130436	AUGUSTUS	gene	31078	32333	0.47	-	.	g107
scaffold3_size130436	AUGUSTUS	transcript	31078	32333	0.47	-	.	g107.t1
scaffold3_size130436	AUGUSTUS	stop_codon	31078	31080	.	-	0	transcript_id "g107.t1"; gene_id "g107";
scaffold3_size130436	AUGUSTUS	terminal	31078	31941	1	-	0	transcript_id "g107.t1"; gene_id "g107";
scaffold3_size130436	AUGUSTUS	internal	31994	32228	1	-	1	transcript_id "g107.t1"; gene_id "g107";
scaffold3_size130436	AUGUSTUS	initial	32305	32333	0.47	-	0	transcript_id "g107.t1"; gene_id "g107";
scaffold3_size130436	AUGUSTUS	intron	31942	31993	1	-	.	transcript_id "g107.t1"; gene_id "g107";
scaffold3_size130436	AUGUSTUS	intron	32229	32304	0.96	-	.	transcript_id "g107.t1"; gene_id "g107";
scaffold3_size130436	AUGUSTUS	CDS	31078	31941	1	-	0	transcript_id "g107.t1"; gene_id "g107";
scaffold3_size130436	AUGUSTUS	CDS	31994	32228	1	-	1	transcript_id "g107.t1"; gene_id "g107";
scaffold3_size130436	AUGUSTUS	CDS	32305	32333	0.47	-	0	transcript_id "g107.t1"; gene_id "g107";
scaffold3_size130436	AUGUSTUS	start_codon	32331	32333	.	-	0	transcript_id "g107.t1"; gene_id "g107";
# protein sequence = [MVVGSVLVTGGTGYIGSFTALALLEADYKVVIVDNLYNSSPEVVNRIELICGKRPAFYQVDVTDEAALDKVFEENPDI
# DNVIHFAALKAVGESGEIPLTYYRVNVGGSIALLSSMVKHNVNNIVFSSSATVYGDATRVPNMIPIPEHCPIGPTNVYGRTKSTIESAITDTIEAERN
# NAKKAGKDEKDIKKWNAALLRYFNPAGAHPSGIMGENPLGVPYNLLPLLAQVAIGKRDKLLVFGDDYASKDGTAIRDYIHVLDLARGHLQALNYLRDQ
# QPGVKAWNLGTGKGSTVFEMIKAFSNVVGRDLPYQVAPRRQGDVLDLTANPTLANKELDWKTEFTLEDACADLWKWTENNPEGYEQQPPKEFVDALRN
# KKA]
# end gene g107
# start gene g108
scaffold3_size130436	AUGUSTUS	gene	33956	36610	0.96	+	.	g108
scaffold3_size130436	AUGUSTUS	transcript	33956	36610	0.96	+	.	g108.t1
scaffold3_size130436	AUGUSTUS	start_codon	33956	33958	.	+	0	transcript_id "g108.t1"; gene_id "g108";
scaffold3_size130436	AUGUSTUS	single	33956	36610	0.96	+	0	transcript_id "g108.t1"; gene_id "g108";
scaffold3_size130436	AUGUSTUS	CDS	33956	36610	0.96	+	0	transcript_id "g108.t1"; gene_id "g108";
scaffold3_size130436	AUGUSTUS	stop_codon	36608	36610	.	+	0	transcript_id "g108.t1"; gene_id "g108";
# protein sequence = [MAASTAQSPSNESQLTQIQPLTKLFTSDLGFPNTKDTPVVPSTVSLPIWKNTISDFNLQKAYTKFLIEMSQRANTGAP
# TPSRRSGRLSTKASSAAGESAITTATASGTVKRNRTTLTQVKSRRSNAYGASGRVGNPDKLPAAPATGFAQAFRNQLNKSGIQETEEEEEEEEEEEEE
# DGDEEIDELGGEPQSHFFNQPRNAGQSSPTGSRNNASKSKATPGYSFMESDDFSPSEDDLAASVGNTSKSFGLSHEAGMLVSRDPFAGYPIQDDRASS
# PFVKPTAPNRKAPTRTVNGARSNGPTPVQAPIRTPTQDKTPTPAENGKSTIPGQTSTRARVEQAPVRATPTEIEHSVDALIAEEQARLKRDGLPLPQS
# QRESDRRRPHKKERVEVNAWIGDVEPYENEEDEPVWRWRQALTWAFWVLSGCLFIGWVASFMMGANNSESSSRTPSLVNAVGSRVAYTFDKVAEFITP
# PARTMDAKRQVELEMERINAYKANGEDHFLWGRMSNMEDKWSKRLDEMHATLEALQEQLPDMLIMRRHNDGSFEISDNFWHALLSKARSNSDPEWALY
# LEEIKEKLGDLFDPTAWKERNANSKPTDTWVEAVTRDEFIHHVEKQYKNITDRVDKQLNEAIRAQSAELKVLIKTEAKKTMMDQMRLNALAQANLVAN
# YELHLTKPNYFSPGLGAVIDPDLSSVTFNNKPGRIAGLVRRFSWAPGRNPPITALTKWEEPGDCWCSASQDPASPGQAQLAVRLSRPVTPKQVTIEHV
# PMSMMPARKINNAPRDIELWVQTDAPITPYYSHRQVSCRAPAPESNGGGSWKCLGSFKYNIHASNHVQTFDLAGEPSEPVSRAVLRVTSNWGASHTCL
# YQVRLHGTDAEKDFEYPVSLMD]
# end gene g108
# start gene g109
scaffold3_size130436	AUGUSTUS	gene	37151	38571	0.88	-	.	g109
scaffold3_size130436	AUGUSTUS	transcript	37151	38571	0.88	-	.	g109.t1
scaffold3_size130436	AUGUSTUS	stop_codon	37151	37153	.	-	0	transcript_id "g109.t1"; gene_id "g109";
scaffold3_size130436	AUGUSTUS	terminal	37151	37772	0.93	-	1	transcript_id "g109.t1"; gene_id "g109";
scaffold3_size130436	AUGUSTUS	initial	37823	38571	0.94	-	0	transcript_id "g109.t1"; gene_id "g109";
scaffold3_size130436	AUGUSTUS	intron	37773	37822	1	-	.	transcript_id "g109.t1"; gene_id "g109";
scaffold3_size130436	AUGUSTUS	CDS	37151	37772	0.93	-	1	transcript_id "g109.t1"; gene_id "g109";
scaffold3_size130436	AUGUSTUS	CDS	37823	38571	0.94	-	0	transcript_id "g109.t1"; gene_id "g109";
scaffold3_size130436	AUGUSTUS	start_codon	38569	38571	.	-	0	transcript_id "g109.t1"; gene_id "g109";
# protein sequence = [MATIDERLAAFLKTHAPNNAADETDAVKASQALYPEVTYTDAEKTELSQWLITASHVASSSEDAAKASERLSSLNTHL
# SSRTTLLGAKPSVADIALYQKLAPLVSKWSAEERTGEQGYHHIVRHVDFVQNSPVFGLKLHDKVNIDQDNVVFNIKPVDAKAEKERKKKEKEAAAASA
# AASGATATTLTGDQGQGGQGGRSKAEKAKGKAEAAGSAVASAVAGNPTSGAPEGAPTEKKKKEKKEKQPKPQKAAPVEKPLSPALIDLRVGHILKAET
# HPNADSLYVSTIACGDAPGTDNTSEYEGQVVRTVCSGLNGLIPLAEMQNRKIVAVCNLKPVTMRGVKSCAMVLAGSPRVVEGEDSHKGPVELVNPPAE
# SKAGDRVYFEGWEGEPEPVLNPKKKVWETIQPGFTTTDALEIGFDVGVVPQLSGEGPEKKTGVAKLRTKDGLCSIPTLKGAVVR]
# end gene g109
# start gene g110
scaffold3_size130436	AUGUSTUS	gene	38848	39933	0.38	+	.	g110
scaffold3_size130436	AUGUSTUS	transcript	38848	39933	0.38	+	.	g110.t1
scaffold3_size130436	AUGUSTUS	start_codon	38848	38850	.	+	0	transcript_id "g110.t1"; gene_id "g110";
scaffold3_size130436	AUGUSTUS	initial	38848	38923	0.45	+	0	transcript_id "g110.t1"; gene_id "g110";
scaffold3_size130436	AUGUSTUS	internal	39183	39500	0.55	+	2	transcript_id "g110.t1"; gene_id "g110";
scaffold3_size130436	AUGUSTUS	terminal	39554	39933	1	+	2	transcript_id "g110.t1"; gene_id "g110";
scaffold3_size130436	AUGUSTUS	intron	38924	39182	0.63	+	.	transcript_id "g110.t1"; gene_id "g110";
scaffold3_size130436	AUGUSTUS	intron	39501	39553	0.89	+	.	transcript_id "g110.t1"; gene_id "g110";
scaffold3_size130436	AUGUSTUS	CDS	38848	38923	0.45	+	0	transcript_id "g110.t1"; gene_id "g110";
scaffold3_size130436	AUGUSTUS	CDS	39183	39500	0.55	+	2	transcript_id "g110.t1"; gene_id "g110";
scaffold3_size130436	AUGUSTUS	CDS	39554	39933	1	+	2	transcript_id "g110.t1"; gene_id "g110";
scaffold3_size130436	AUGUSTUS	stop_codon	39931	39933	.	+	0	transcript_id "g110.t1"; gene_id "g110";
# protein sequence = [MFVAQARPSRPLARRVFVVVVVAVMENNPDVMSALVHRLGLSDKLAFHDVFSIDEPELLAFVPRPAHALLLVFPVSQT
# YEKFRIEEDKHKTDYQGHGPDEEVIWYKQTIGNACGLIGLLHGVSNGSARSHIQPNSNLAKLVNDAIPLKPVQRADLLYESEALESAHQSAASGGDSA
# APQADSDVDLHYVCFIKSDKNHLWELDGRRKGPLDRGALAPDEDVLSEKALDLGVRSFLKREAEAGGGELRFSLITLAESF]
# end gene g110
# start gene g111
scaffold3_size130436	AUGUSTUS	gene	40845	42169	0.52	-	.	g111
scaffold3_size130436	AUGUSTUS	transcript	40845	42169	0.52	-	.	g111.t1
scaffold3_size130436	AUGUSTUS	stop_codon	40845	40847	.	-	0	transcript_id "g111.t1"; gene_id "g111";
scaffold3_size130436	AUGUSTUS	terminal	40845	41107	0.99	-	2	transcript_id "g111.t1"; gene_id "g111";
scaffold3_size130436	AUGUSTUS	initial	41182	42169	0.52	-	0	transcript_id "g111.t1"; gene_id "g111";
scaffold3_size130436	AUGUSTUS	intron	41108	41181	1	-	.	transcript_id "g111.t1"; gene_id "g111";
scaffold3_size130436	AUGUSTUS	CDS	40845	41107	0.99	-	2	transcript_id "g111.t1"; gene_id "g111";
scaffold3_size130436	AUGUSTUS	CDS	41182	42169	0.52	-	0	transcript_id "g111.t1"; gene_id "g111";
scaffold3_size130436	AUGUSTUS	start_codon	42167	42169	.	-	0	transcript_id "g111.t1"; gene_id "g111";
# protein sequence = [MPVASAGKHNFALITGDRFTDKIQWFAGSCFTCAVCVRGTRTSDEHKINSSWRIALSIVKLFITSHASSFTDEETSSH
# QTRNPNMTSTTPPDVATHVESLIPKFKLTRLLNSDQAGRRISLLGTISSQPALLIAERAAFDTTPSILSNFSTSLRNIKNLGANDIYAWFLANSNPNS
# SNSDAPPPDFKLNLIYPCTEKLVKKYTQQHLRMVTETPDIYASYVRPYMRAQREKGALNWVYNIIEGRTEQEDVMYREMGTDGFLLLPDLNWDRKTMG
# SLHLLGIVERRDIWSVRDLNKDMVGWVTHMKEKMVEATVGLYSELEKDELKLYVHYQPTYYHFHIHIVHVSLEAGNTQATGKALGLENIISQLETMGS
# SSSSGSVPGMQDASLTYHLGERSDLWEKVYLPLKEGREVKVEDF]
# end gene g111
# start gene g112
scaffold3_size130436	AUGUSTUS	gene	42478	43152	1	+	.	g112
scaffold3_size130436	AUGUSTUS	transcript	42478	43152	1	+	.	g112.t1
scaffold3_size130436	AUGUSTUS	start_codon	42478	42480	.	+	0	transcript_id "g112.t1"; gene_id "g112";
scaffold3_size130436	AUGUSTUS	initial	42478	42888	1	+	0	transcript_id "g112.t1"; gene_id "g112";
scaffold3_size130436	AUGUSTUS	terminal	42970	43152	1	+	0	transcript_id "g112.t1"; gene_id "g112";
scaffold3_size130436	AUGUSTUS	intron	42889	42969	1	+	.	transcript_id "g112.t1"; gene_id "g112";
scaffold3_size130436	AUGUSTUS	CDS	42478	42888	1	+	0	transcript_id "g112.t1"; gene_id "g112";
scaffold3_size130436	AUGUSTUS	CDS	42970	43152	1	+	0	transcript_id "g112.t1"; gene_id "g112";
scaffold3_size130436	AUGUSTUS	stop_codon	43150	43152	.	+	0	transcript_id "g112.t1"; gene_id "g112";
# protein sequence = [MAPKRRTAGPATKSQQSTLAFHGSSNRVTKSGVKAQGAKKNLVEKKLKDATPEILEISDAEPTTTEAAIIEQTRQEVQ
# AQEVESTPQEDRARLISDAAIQKYWAAKEKQRRAPRAHQGGLSLHDKILREFDMSAHYGPCTGIARLKRWKRAQHLDLDPPIEVLAVLLREQDASDKD
# KIAVQRSIVDEILNTKAELDV]
# end gene g112
# start gene g113
scaffold3_size130436	AUGUSTUS	gene	44869	46903	0.56	+	.	g113
scaffold3_size130436	AUGUSTUS	transcript	44869	46903	0.56	+	.	g113.t1
scaffold3_size130436	AUGUSTUS	start_codon	44869	44871	.	+	0	transcript_id "g113.t1"; gene_id "g113";
scaffold3_size130436	AUGUSTUS	initial	44869	45625	0.73	+	0	transcript_id "g113.t1"; gene_id "g113";
scaffold3_size130436	AUGUSTUS	internal	45681	45767	1	+	2	transcript_id "g113.t1"; gene_id "g113";
scaffold3_size130436	AUGUSTUS	internal	45821	46732	1	+	2	transcript_id "g113.t1"; gene_id "g113";
scaffold3_size130436	AUGUSTUS	terminal	46782	46903	0.77	+	2	transcript_id "g113.t1"; gene_id "g113";
scaffold3_size130436	AUGUSTUS	intron	45626	45680	0.9	+	.	transcript_id "g113.t1"; gene_id "g113";
scaffold3_size130436	AUGUSTUS	intron	45768	45820	1	+	.	transcript_id "g113.t1"; gene_id "g113";
scaffold3_size130436	AUGUSTUS	intron	46733	46781	0.84	+	.	transcript_id "g113.t1"; gene_id "g113";
scaffold3_size130436	AUGUSTUS	CDS	44869	45625	0.73	+	0	transcript_id "g113.t1"; gene_id "g113";
scaffold3_size130436	AUGUSTUS	CDS	45681	45767	1	+	2	transcript_id "g113.t1"; gene_id "g113";
scaffold3_size130436	AUGUSTUS	CDS	45821	46732	1	+	2	transcript_id "g113.t1"; gene_id "g113";
scaffold3_size130436	AUGUSTUS	CDS	46782	46903	0.77	+	2	transcript_id "g113.t1"; gene_id "g113";
scaffold3_size130436	AUGUSTUS	stop_codon	46901	46903	.	+	0	transcript_id "g113.t1"; gene_id "g113";
# protein sequence = [MAAAVARYPPSMPSRSSTPPPHLSLNASTRGTPAPIPNKHIPICPTGGLPATPPASPPRQDSLIETSSITYPPDTYCS
# KYSDDPPLYTITADRMAEALEYIATQPLPNPEQVFPWIHGLHAENQTQLAFFSSRRRSGRKVPRCIRSITVVKTGGNLLSSKLKGAIAPDELLESVSS
# DNPKFIECDPKDGFSVRNFQIQACKLGMVSDIVVYGDHKTKPEDTVALAQKLSRAQRQYEARNGSPPCSFNTFMLSDAFSCVQDKYPSLIAIDSAGNM
# TGEVADFFYWERYEMSEMSKASEISKNVFLGPTPDQNLHPECVSEDSYDMLIEATDLAHVPESRSLRALKMGLERVHRKSTLHMEFPSSGSIMPPTWA
# HGEVDGLMGMCKWMYELANPQEVRRSKRRREDEDEAIEMDDAATPRKFLIHCTDGYTETTLLALAYFMYAEGLPVHDAWIKLHREKGRNFFAYPSDVA
# FLAAIQPRILQESPRFNQSILNISEPCWFSKLDGSLPSRILPYMYLGNLGHANNPELLRALGITRVLSVGEPLSWPEGTQKKLDWPSANFLMIDRVQD
# NGVDPLWGEFERCLKFIEAGKKEGGATLVHCRVGVSRSATICIAEVMNEIGLSFPRA]
# end gene g113
# start gene g114
scaffold3_size130436	AUGUSTUS	gene	47996	49112	0.95	-	.	g114
scaffold3_size130436	AUGUSTUS	transcript	47996	49112	0.95	-	.	g114.t1
scaffold3_size130436	AUGUSTUS	stop_codon	47996	47998	.	-	0	transcript_id "g114.t1"; gene_id "g114";
scaffold3_size130436	AUGUSTUS	terminal	47996	48733	0.97	-	0	transcript_id "g114.t1"; gene_id "g114";
scaffold3_size130436	AUGUSTUS	initial	48930	49112	0.98	-	0	transcript_id "g114.t1"; gene_id "g114";
scaffold3_size130436	AUGUSTUS	intron	48734	48929	0.99	-	.	transcript_id "g114.t1"; gene_id "g114";
scaffold3_size130436	AUGUSTUS	CDS	47996	48733	0.97	-	0	transcript_id "g114.t1"; gene_id "g114";
scaffold3_size130436	AUGUSTUS	CDS	48930	49112	0.98	-	0	transcript_id "g114.t1"; gene_id "g114";
scaffold3_size130436	AUGUSTUS	start_codon	49110	49112	.	-	0	transcript_id "g114.t1"; gene_id "g114";
# protein sequence = [MTASTNPPEGYPMAKNLRAKIPAEDTLFVHDVNTAATKQFLEEHPQGVRIANNVREVAEKAETIVTSLPEPKHVKTVF
# KEMLEPPTLLSDSSINKERFFIDCSTIDPMTSGEVAEAAHSTGQGKFIDAPMSGGVVGAQAGTLTFMIGAPPEAVEGATKVLSLMGRRVVHLGGPGSG
# LKGKLANNYLLALNNVATAEAMSMGVKWGLDPKALAGMINTATGKCWPSEVNNPVPGVIEGSPASRGYEGGFGIALANKDLKLALKAAGEADVKLALG
# EPARALYDAVEQAENCKGKDFSVVYRYLGGKE]
# end gene g114
# start gene g115
scaffold3_size130436	AUGUSTUS	gene	50198	50847	0.98	+	.	g115
scaffold3_size130436	AUGUSTUS	transcript	50198	50847	0.98	+	.	g115.t1
scaffold3_size130436	AUGUSTUS	start_codon	50198	50200	.	+	0	transcript_id "g115.t1"; gene_id "g115";
scaffold3_size130436	AUGUSTUS	initial	50198	50570	1	+	0	transcript_id "g115.t1"; gene_id "g115";
scaffold3_size130436	AUGUSTUS	internal	50633	50664	0.98	+	2	transcript_id "g115.t1"; gene_id "g115";
scaffold3_size130436	AUGUSTUS	terminal	50782	50847	0.99	+	0	transcript_id "g115.t1"; gene_id "g115";
scaffold3_size130436	AUGUSTUS	intron	50571	50632	1	+	.	transcript_id "g115.t1"; gene_id "g115";
scaffold3_size130436	AUGUSTUS	intron	50665	50781	0.98	+	.	transcript_id "g115.t1"; gene_id "g115";
scaffold3_size130436	AUGUSTUS	CDS	50198	50570	1	+	0	transcript_id "g115.t1"; gene_id "g115";
scaffold3_size130436	AUGUSTUS	CDS	50633	50664	0.98	+	2	transcript_id "g115.t1"; gene_id "g115";
scaffold3_size130436	AUGUSTUS	CDS	50782	50847	0.99	+	0	transcript_id "g115.t1"; gene_id "g115";
scaffold3_size130436	AUGUSTUS	stop_codon	50845	50847	.	+	0	transcript_id "g115.t1"; gene_id "g115";
# protein sequence = [MPVTFLRRLIRPSVFSVATLAPVRSIRPSIAATVFETAAPAFAIRPTPASRAHKCTLIQVLRQGRIAQKARKLRSPQL
# KDRPELKGVCLKVGTTKPKKPNSGERKIARVRLSTGKVITAYIPGEGHNVQQHSVVMGGVGSRITARSKYGTKKPKTA]
# end gene g115
# start gene g116
scaffold3_size130436	AUGUSTUS	gene	52582	54204	0.38	+	.	g116
scaffold3_size130436	AUGUSTUS	transcript	52582	54204	0.38	+	.	g116.t1
scaffold3_size130436	AUGUSTUS	start_codon	52582	52584	.	+	0	transcript_id "g116.t1"; gene_id "g116";
scaffold3_size130436	AUGUSTUS	initial	52582	52786	0.39	+	0	transcript_id "g116.t1"; gene_id "g116";
scaffold3_size130436	AUGUSTUS	terminal	52841	54204	0.89	+	2	transcript_id "g116.t1"; gene_id "g116";
scaffold3_size130436	AUGUSTUS	intron	52787	52840	0.91	+	.	transcript_id "g116.t1"; gene_id "g116";
scaffold3_size130436	AUGUSTUS	CDS	52582	52786	0.39	+	0	transcript_id "g116.t1"; gene_id "g116";
scaffold3_size130436	AUGUSTUS	CDS	52841	54204	0.89	+	2	transcript_id "g116.t1"; gene_id "g116";
scaffold3_size130436	AUGUSTUS	stop_codon	54202	54204	.	+	0	transcript_id "g116.t1"; gene_id "g116";
# protein sequence = [MANPIKASKGPPYPPMMWPSGGSPAKGVDIPAQSVFMVLFMIAAAVHMKIFQKNRARGHKFLASLFIFFFCMERIITS
# ILRIASVCNPKNISLAIAVQMFIAAGVLILFIINLIFAMRLVRSTHPSIGWHIAFGIAFKVLCALIGLTIIAIIAATVQSFYTLDPNTRTIDRGFQQY
# GAIFLAIVAILPFPITMLTLLIPYSPLDRFGIGRLRTKVIVLLISTTLLSLGAWFRCGVVFQTPVPRSQPLPGYLGKAPFYIFNFLVEIQTVLMYAIL
# RVDLRWYIPDGAKGPGSCAKSQAQQDVEMQDSRPTSSGSKQAGNKSPRTISEHEDEDKEITDEKAVSPLEPPKIIEINLGNSSRSSLAPPDPETRRNS
# ARSSLAPRKTADRSARSSILSERVSMLISKSTGKLATFATPEQKQRWRESEEARIVRRLGGPWQQLPSPTETTFSATRSPRESVFSPSTVGDASIESP
# TPAHIRSGSEAPSIPDVVSEGGWTPRIEWEFGRPRRFLSLKNRSMIGLKISK]
# end gene g116
# start gene g117
scaffold3_size130436	AUGUSTUS	gene	54896	56943	0.93	-	.	g117
scaffold3_size130436	AUGUSTUS	transcript	54896	56943	0.93	-	.	g117.t1
scaffold3_size130436	AUGUSTUS	stop_codon	54896	54898	.	-	0	transcript_id "g117.t1"; gene_id "g117";
scaffold3_size130436	AUGUSTUS	terminal	54896	55212	0.95	-	2	transcript_id "g117.t1"; gene_id "g117";
scaffold3_size130436	AUGUSTUS	internal	55275	55691	0.99	-	2	transcript_id "g117.t1"; gene_id "g117";
scaffold3_size130436	AUGUSTUS	internal	55894	56765	0.98	-	1	transcript_id "g117.t1"; gene_id "g117";
scaffold3_size130436	AUGUSTUS	initial	56822	56943	1	-	0	transcript_id "g117.t1"; gene_id "g117";
scaffold3_size130436	AUGUSTUS	intron	55213	55274	0.95	-	.	transcript_id "g117.t1"; gene_id "g117";
scaffold3_size130436	AUGUSTUS	intron	55692	55893	0.99	-	.	transcript_id "g117.t1"; gene_id "g117";
scaffold3_size130436	AUGUSTUS	intron	56766	56821	0.99	-	.	transcript_id "g117.t1"; gene_id "g117";
scaffold3_size130436	AUGUSTUS	CDS	54896	55212	0.95	-	2	transcript_id "g117.t1"; gene_id "g117";
scaffold3_size130436	AUGUSTUS	CDS	55275	55691	0.99	-	2	transcript_id "g117.t1"; gene_id "g117";
scaffold3_size130436	AUGUSTUS	CDS	55894	56765	0.98	-	1	transcript_id "g117.t1"; gene_id "g117";
scaffold3_size130436	AUGUSTUS	CDS	56822	56943	1	-	0	transcript_id "g117.t1"; gene_id "g117";
scaffold3_size130436	AUGUSTUS	start_codon	56941	56943	.	-	0	transcript_id "g117.t1"; gene_id "g117";
# protein sequence = [MATQQDQGGVPFSVAHEHQHFRLLELPPEIVELLDTPDPPLLSIKSPAPSDAPSTANEKPAYAVLCTPSKSFQLRQVQ
# TSNSLFVTQPALEAHGNGIHIPATRAIAWCTTTLELHASTVSAVTLLRDVLPVYDIVAGDVDATGNGRSKVNVFNDVPISDGECQAGWIQLMAFETDD
# GSYQPSYHALSQVWRSINAAALAEGVPLDKMFMTDDITRAAAEEGHPAGLIQAVLTYLSTDDTDKSGPWSCLDRAKTVAFTGRTLLEAKRGADFLIAD
# FTDTWEDRLPEVWRKDAQLTAIEGLYEFPSDTTIKARGRAAAVASGESGTTSLKPSAHTPNYNLISNFQSSFFRRMKRIQFLASVIKTPRLSFVAPLR
# RHCFTSKPTTVSGDHGPMAPAPPVVNDATSTAPTQEENPLPKLTPFESQQYNRMVEYMQYFHDNFRATWKVLYGACESQKRPKNMSIRQFISTGQQFC
# HHLTVHHKIEEQHIFPVLAKKMPAFRNELELLTQHKQIHVGLDKLEKYLEECESGERELRMAGLKEILDSFGDVLWQHLDDEVKQLEAENMRKYWTID
# EMRRIPM]
# end gene g117
# start gene g118
scaffold3_size130436	AUGUSTUS	gene	57504	62135	0.89	+	.	g118
scaffold3_size130436	AUGUSTUS	transcript	57504	62135	0.89	+	.	g118.t1
scaffold3_size130436	AUGUSTUS	start_codon	57504	57506	.	+	0	transcript_id "g118.t1"; gene_id "g118";
scaffold3_size130436	AUGUSTUS	single	57504	62135	0.89	+	0	transcript_id "g118.t1"; gene_id "g118";
scaffold3_size130436	AUGUSTUS	CDS	57504	62135	0.89	+	0	transcript_id "g118.t1"; gene_id "g118";
scaffold3_size130436	AUGUSTUS	stop_codon	62133	62135	.	+	0	transcript_id "g118.t1"; gene_id "g118";
# protein sequence = [MVVINPEPAALSADDLSLFYTTDELLSNSPVLIFYGPTATSTQATHSRIQAHVFTPAGLQNFARLIISPTATFYNAVT
# CLPREEQGDEICRGLAFSLYKYFLELPLEIKSAWEKRYGSADNLPSAPKLFSESHAAIIAAKMVKVENVMDVIVDVRHALGEQTLSWIDLDVVLPQGS
# IRKLESRESAQFDDIEEDLTQQRYGEYAPLVKLFGESAFLPTSRLRRAPSKPTSLNRSQSFSRKQKETLRREMCELLDTEENYVSKLDELVHTVAVEF
# RAKAKQRSTSSISPTEQALRGLFPPSLDKILEVNSRFLEALRVILEESENGAIEDIETATDDVYIAPLRGQKDAPDVTGAAAVARALLEWLPQFSDCY
# TDYMAAHGDFSQLLKHFTKDTASSFSKRVYETGEQRLTSMLIEPVQRLPRYNLYIDNIIKQLPVRHPAIRLFLKARDMVADICTREGPTAQQIRVFDR
# LRKMVSSWPPGFNPQGRLITVIDCVELSPPYHGELSGPATVSGIIVLFTDFLVLLQKSENGSINARGLLAELDNPKFGESFDGTTELTFHQYLSLSDV
# FISEHSEGSILQALSPVPLLNPSSRPRSRDRQKLGIRMFYLQGSYEGKAQKVTEELTKARVEGRFPEVEREGHKWEVRNLPGDLSLFSSIAEETGGKN
# VEGRREPAKVQILVDGSKFSQPIQVGENGIELTVTITTVGDGLYLLDTTGTNGFTARDKLTGLEFLPVLTKRLTNYFQLRNSVKNYALTEAYLHRNHQ
# ILKSLALEMYEMEQEQGSKSRPHSPVKMLSSFFGGSVSSFNDSVGRGGGGSRKLQRNAHTLGEIPRMAPPLQLAPTRTQSRDGESSRPTSSSTNKSVT
# FNGPPTDPFSKLEETLANLTLALLARKGNIVGRSVRARNVADELVVNELYNTLLENPTNLDLAGQSSVDVLFAVFEKFLSIAWRERMGPVLSHATLVS
# LQMRSDSLCPEDFEDFFRNMYDQFAPPNQRAFRAIINLLAELLDGTSNDGDRGILTAAFAEMLVPAGNSHDFISLMDRLVQDVDALFSPQTPGVSTPN
# FGSLDSKGRLTAAGSINSNTSLRRRFGFGTLTRENSKSGDDSKVGSLWRSLSKNSHGGEFQPPTLSKNGTGPLARSNSTDAAAHLSPKRPSSRDRPSV
# LGAFNFENSSANGRPYSGALGTIGEVPPTTGPPRKKRRSSLSDLKTLQDADDVPEWSPQTPRKADPLLRHENRQINDHTPRPQTPSGAAALQKHTSSI
# PTPARLGSPVRLEKKENTSTIGPERPGHIRPKSVTLKPDMRPEIKDEVTIKSHSPTKKRSETISSIPSLRPTTSAGLHERTGSGNAVKLPPSTPRSPT
# KMGTPSSSPPKRLRMQSPQKLRERLQMQEHDIDNASEALQNELSAIGHELSARSTPRLTTQSSAPSLSVTNGARSAEARIAVLEKQLKATLDTLSART
# SGISNDIATSLQVSEARCKHLDQLYRDVNAENEALYARFNEELEKVTSSARKGRASEEVERRLKSSEEEAARLRKENARLKREVAGLKAQIRE]
# end gene g118
# start gene g119
scaffold3_size130436	AUGUSTUS	gene	63446	64999	0.92	+	.	g119
scaffold3_size130436	AUGUSTUS	transcript	63446	64999	0.92	+	.	g119.t1
scaffold3_size130436	AUGUSTUS	start_codon	63446	63448	.	+	0	transcript_id "g119.t1"; gene_id "g119";
scaffold3_size130436	AUGUSTUS	single	63446	64999	0.92	+	0	transcript_id "g119.t1"; gene_id "g119";
scaffold3_size130436	AUGUSTUS	CDS	63446	64999	0.92	+	0	transcript_id "g119.t1"; gene_id "g119";
scaffold3_size130436	AUGUSTUS	stop_codon	64997	64999	.	+	0	transcript_id "g119.t1"; gene_id "g119";
# protein sequence = [MAWFMRGVQSAVFHYASCAPCTGYSDGRKRRKSAKAARKVREKLELEQPDAYHHPEPTGTNAYWNEEITMGPGPPPPR
# RARRANTGNGCSSRGIPTRETQSSTLSKGGSSFDVHQGGATRLSDDTLEDDDERWNHKRYQREDEDLWGYDDHPSHLEQTMTASSVGGVGYQIRRPGT
# STSGSYYTARVPPVNELHPPVVSLPSPDPSENRWMLQPPPKASVMAGKERATNRSRSGSGASSRVELSLGRQVSSRQFMQKLERGETPDGLRTSQNGS
# YSDLAHGQSQRSDRCMTPQARPPSATSSSRRKRRDTAMARDLAMACTDTVSTQQSSGDSGDTLIRGNSALSTAAIPNIKVMRVRQSRPALSTVLSSNS
# GRNDPATETGTNPSDENVLARPEKPSPAHHRYTTTSTLDSIPYYTKHREPLGSSDISSLNCLQDLVSPRALLNSRFVSAPLVEAKIRLPPSEEDMAAR
# ARQDWTGSGFSPSRDWDDEEEGIVNVPFDRDFGPPERDPRFRWSVDF]
# end gene g119
# start gene g120
scaffold3_size130436	AUGUSTUS	gene	65595	67562	0.12	+	.	g120
scaffold3_size130436	AUGUSTUS	transcript	65595	67562	0.12	+	.	g120.t1
scaffold3_size130436	AUGUSTUS	start_codon	65595	65597	.	+	0	transcript_id "g120.t1"; gene_id "g120";
scaffold3_size130436	AUGUSTUS	initial	65595	65667	0.58	+	0	transcript_id "g120.t1"; gene_id "g120";
scaffold3_size130436	AUGUSTUS	internal	66127	66805	0.29	+	2	transcript_id "g120.t1"; gene_id "g120";
scaffold3_size130436	AUGUSTUS	internal	66891	67288	0.39	+	1	transcript_id "g120.t1"; gene_id "g120";
scaffold3_size130436	AUGUSTUS	terminal	67363	67562	0.92	+	2	transcript_id "g120.t1"; gene_id "g120";
scaffold3_size130436	AUGUSTUS	intron	65668	66126	0.29	+	.	transcript_id "g120.t1"; gene_id "g120";
scaffold3_size130436	AUGUSTUS	intron	66806	66890	0.55	+	.	transcript_id "g120.t1"; gene_id "g120";
scaffold3_size130436	AUGUSTUS	intron	67289	67362	0.7	+	.	transcript_id "g120.t1"; gene_id "g120";
scaffold3_size130436	AUGUSTUS	CDS	65595	65667	0.58	+	0	transcript_id "g120.t1"; gene_id "g120";
scaffold3_size130436	AUGUSTUS	CDS	66127	66805	0.29	+	2	transcript_id "g120.t1"; gene_id "g120";
scaffold3_size130436	AUGUSTUS	CDS	66891	67288	0.39	+	1	transcript_id "g120.t1"; gene_id "g120";
scaffold3_size130436	AUGUSTUS	CDS	67363	67562	0.92	+	2	transcript_id "g120.t1"; gene_id "g120";
scaffold3_size130436	AUGUSTUS	stop_codon	67560	67562	.	+	0	transcript_id "g120.t1"; gene_id "g120";
# protein sequence = [MRQEVIIIRSSGRRSAPGSPIRCEEFYFSDENLPTDKYLLQCCNRRENIPVSISRICGFSKMRKYKPKTLVVKALRLS
# AFLEVSEDGKSIKRKVPLQRKCLLDPDYFNDEDIAYDPRVGKPAKYPVPLLPQKKAKYPEGVSKNMRKATGFEKTYVELVLKPDEAAEEEMYAPENHF
# IERIELAIQRFKQTRRMHEMYSHVFSKLMRFGGVECGQRMYQGLSRQEMHGMNAEEIAKAFAVHNVAWDRSDEKHSPSWYPAHYGYNLQAVKNACQVP
# RSFFRYFRFHTVCPEYDDQLAAALQICDTAEEQLPKINAVGLALPGDFNKSASVIFGGAQAGMYTGDKLWAEELRKEVMDIEEIGIREEVARVNFGTG
# LAVWAPMSSLTYEGVRAAYAEQSKLHKCKLDLKPLGKLICKTWYMGDCEEYDLPKHEDKDPSGKLREVGDDDKELEF]
# end gene g120
# start gene g121
scaffold3_size130436	AUGUSTUS	gene	67605	67950	0.93	+	.	g121
scaffold3_size130436	AUGUSTUS	transcript	67605	67950	0.93	+	.	g121.t1
scaffold3_size130436	AUGUSTUS	start_codon	67605	67607	.	+	0	transcript_id "g121.t1"; gene_id "g121";
scaffold3_size130436	AUGUSTUS	initial	67605	67746	0.97	+	0	transcript_id "g121.t1"; gene_id "g121";
scaffold3_size130436	AUGUSTUS	terminal	67811	67950	0.95	+	2	transcript_id "g121.t1"; gene_id "g121";
scaffold3_size130436	AUGUSTUS	intron	67747	67810	0.99	+	.	transcript_id "g121.t1"; gene_id "g121";
scaffold3_size130436	AUGUSTUS	CDS	67605	67746	0.97	+	0	transcript_id "g121.t1"; gene_id "g121";
scaffold3_size130436	AUGUSTUS	CDS	67811	67950	0.95	+	2	transcript_id "g121.t1"; gene_id "g121";
scaffold3_size130436	AUGUSTUS	stop_codon	67948	67950	.	+	0	transcript_id "g121.t1"; gene_id "g121";
# protein sequence = [MDANVLFLSDNLTIIDDVKETMCSFYTWLPNELWMDRKPKKVRWLKNGTGLDDDEEEEEEEEEEEEEEMVVNREAKKN
# TGKSISDDEFDGEWG]
# end gene g121
# start gene g122
scaffold3_size130436	AUGUSTUS	gene	69568	70766	0.6	+	.	g122
scaffold3_size130436	AUGUSTUS	transcript	69568	70766	0.6	+	.	g122.t1
scaffold3_size130436	AUGUSTUS	start_codon	69568	69570	.	+	0	transcript_id "g122.t1"; gene_id "g122";
scaffold3_size130436	AUGUSTUS	initial	69568	69670	0.61	+	0	transcript_id "g122.t1"; gene_id "g122";
scaffold3_size130436	AUGUSTUS	terminal	69778	70766	0.99	+	2	transcript_id "g122.t1"; gene_id "g122";
scaffold3_size130436	AUGUSTUS	intron	69671	69777	1	+	.	transcript_id "g122.t1"; gene_id "g122";
scaffold3_size130436	AUGUSTUS	CDS	69568	69670	0.61	+	0	transcript_id "g122.t1"; gene_id "g122";
scaffold3_size130436	AUGUSTUS	CDS	69778	70766	0.99	+	2	transcript_id "g122.t1"; gene_id "g122";
scaffold3_size130436	AUGUSTUS	stop_codon	70764	70766	.	+	0	transcript_id "g122.t1"; gene_id "g122";
# protein sequence = [MRTMMMMMRGVAMAAVASLDARAVASELPKRDHDPQNFLNPYIYDPSCALAITGAVLILLLSIYSMMQYLRHRSWFFW
# AAIIAILMLDLGFICRLVSSYDEGKESPFLVSWLMILLAPSFLAAACYTAFSRVVWFSCPNDALNFKTLWCWPRWITPSFVLFDMLSFLIQLIGASQI
# SRQYDDSPSGTRTISSSERKALPGRVILVLGLVLQMLCFVTFSIISMRYFYISRRWSAYDLGDLHLWRKLSYTINFSSVLIALRAVYRTMEIPHDRDY
# GLKYLQSHEWCFWTFDAAPVFCVLLAFAVWHPGRYLPRSYTRLRLDKARAVQEKDEISSTNSKSRCGQKMQLREYKPEDFQNGRTAADG]
# end gene g122
# start gene g123
scaffold3_size130436	AUGUSTUS	gene	71162	71922	0.9	-	.	g123
scaffold3_size130436	AUGUSTUS	transcript	71162	71922	0.9	-	.	g123.t1
scaffold3_size130436	AUGUSTUS	stop_codon	71162	71164	.	-	0	transcript_id "g123.t1"; gene_id "g123";
scaffold3_size130436	AUGUSTUS	terminal	71162	71331	0.94	-	2	transcript_id "g123.t1"; gene_id "g123";
scaffold3_size130436	AUGUSTUS	initial	71382	71922	0.96	-	0	transcript_id "g123.t1"; gene_id "g123";
scaffold3_size130436	AUGUSTUS	intron	71332	71381	0.94	-	.	transcript_id "g123.t1"; gene_id "g123";
scaffold3_size130436	AUGUSTUS	CDS	71162	71331	0.94	-	2	transcript_id "g123.t1"; gene_id "g123";
scaffold3_size130436	AUGUSTUS	CDS	71382	71922	0.96	-	0	transcript_id "g123.t1"; gene_id "g123";
scaffold3_size130436	AUGUSTUS	start_codon	71920	71922	.	-	0	transcript_id "g123.t1"; gene_id "g123";
# protein sequence = [MNLIIMADTNSHIAQTLLQRAFSPSTAESHYQERAVKRPLYVRATSPTPSARAIRRRALNDCKEIARKRSKNKPRPLS
# AAKKRALGLNEIPKEQQKYAIYEGLHSLWVGYMREVLGLDDAARSVFITPNASGQILATADMHGALMTVVRSRCVSRVGLEGIVVRDTRFTFEMITKN
# NVLKSVPKEHTIFRFQVPLPTEEERTPKEPLTFELNGEQFQTRAADRANRKFRIHYQPDI]
# end gene g123
# start gene g124
scaffold3_size130436	AUGUSTUS	gene	72117	73322	0.93	+	.	g124
scaffold3_size130436	AUGUSTUS	transcript	72117	73322	0.93	+	.	g124.t1
scaffold3_size130436	AUGUSTUS	start_codon	72117	72119	.	+	0	transcript_id "g124.t1"; gene_id "g124";
scaffold3_size130436	AUGUSTUS	initial	72117	72127	0.96	+	0	transcript_id "g124.t1"; gene_id "g124";
scaffold3_size130436	AUGUSTUS	internal	72273	72346	1	+	1	transcript_id "g124.t1"; gene_id "g124";
scaffold3_size130436	AUGUSTUS	internal	72400	72407	1	+	2	transcript_id "g124.t1"; gene_id "g124";
scaffold3_size130436	AUGUSTUS	internal	72463	72510	0.98	+	0	transcript_id "g124.t1"; gene_id "g124";
scaffold3_size130436	AUGUSTUS	internal	72570	72653	1	+	0	transcript_id "g124.t1"; gene_id "g124";
scaffold3_size130436	AUGUSTUS	internal	72719	72780	1	+	0	transcript_id "g124.t1"; gene_id "g124";
scaffold3_size130436	AUGUSTUS	internal	72980	73145	0.99	+	1	transcript_id "g124.t1"; gene_id "g124";
scaffold3_size130436	AUGUSTUS	terminal	73203	73322	0.99	+	0	transcript_id "g124.t1"; gene_id "g124";
scaffold3_size130436	AUGUSTUS	intron	72128	72272	0.96	+	.	transcript_id "g124.t1"; gene_id "g124";
scaffold3_size130436	AUGUSTUS	intron	72347	72399	1	+	.	transcript_id "g124.t1"; gene_id "g124";
scaffold3_size130436	AUGUSTUS	intron	72408	72462	0.98	+	.	transcript_id "g124.t1"; gene_id "g124";
scaffold3_size130436	AUGUSTUS	intron	72511	72569	0.98	+	.	transcript_id "g124.t1"; gene_id "g124";
scaffold3_size130436	AUGUSTUS	intron	72654	72718	1	+	.	transcript_id "g124.t1"; gene_id "g124";
scaffold3_size130436	AUGUSTUS	intron	72781	72979	1	+	.	transcript_id "g124.t1"; gene_id "g124";
scaffold3_size130436	AUGUSTUS	intron	73146	73202	0.99	+	.	transcript_id "g124.t1"; gene_id "g124";
scaffold3_size130436	AUGUSTUS	CDS	72117	72127	0.96	+	0	transcript_id "g124.t1"; gene_id "g124";
scaffold3_size130436	AUGUSTUS	CDS	72273	72346	1	+	1	transcript_id "g124.t1"; gene_id "g124";
scaffold3_size130436	AUGUSTUS	CDS	72400	72407	1	+	2	transcript_id "g124.t1"; gene_id "g124";
scaffold3_size130436	AUGUSTUS	CDS	72463	72510	0.98	+	0	transcript_id "g124.t1"; gene_id "g124";
scaffold3_size130436	AUGUSTUS	CDS	72570	72653	1	+	0	transcript_id "g124.t1"; gene_id "g124";
scaffold3_size130436	AUGUSTUS	CDS	72719	72780	1	+	0	transcript_id "g124.t1"; gene_id "g124";
scaffold3_size130436	AUGUSTUS	CDS	72980	73145	0.99	+	1	transcript_id "g124.t1"; gene_id "g124";
scaffold3_size130436	AUGUSTUS	CDS	73203	73322	0.99	+	0	transcript_id "g124.t1"; gene_id "g124";
scaffold3_size130436	AUGUSTUS	stop_codon	73320	73322	.	+	0	transcript_id "g124.t1"; gene_id "g124";
# protein sequence = [MKYIHSEEELKIPEGVKVNIKNRNVVVEGPRGKLTKSLGHLAVSFTHPKKDVIKIELHHGARKSVATLRTVRTLINNL
# IIGVTKGYKYKMRYVYAHFPINVNLDKNSETGCWEVEIRNFIGEKLVRRVAMRPGVEVEASKNQKDQLELSGNDVSQGAADIQQICKVRNKDIRKFLD
# GLYVSERGNIVADA]
# end gene g124
# start gene g125
scaffold3_size130436	AUGUSTUS	gene	74192	75284	0.77	+	.	g125
scaffold3_size130436	AUGUSTUS	transcript	74192	75284	0.77	+	.	g125.t1
scaffold3_size130436	AUGUSTUS	start_codon	74192	74194	.	+	0	transcript_id "g125.t1"; gene_id "g125";
scaffold3_size130436	AUGUSTUS	initial	74192	74315	0.77	+	0	transcript_id "g125.t1"; gene_id "g125";
scaffold3_size130436	AUGUSTUS	internal	74366	74886	1	+	2	transcript_id "g125.t1"; gene_id "g125";
scaffold3_size130436	AUGUSTUS	terminal	74940	75284	1	+	0	transcript_id "g125.t1"; gene_id "g125";
scaffold3_size130436	AUGUSTUS	intron	74316	74365	1	+	.	transcript_id "g125.t1"; gene_id "g125";
scaffold3_size130436	AUGUSTUS	intron	74887	74939	1	+	.	transcript_id "g125.t1"; gene_id "g125";
scaffold3_size130436	AUGUSTUS	CDS	74192	74315	0.77	+	0	transcript_id "g125.t1"; gene_id "g125";
scaffold3_size130436	AUGUSTUS	CDS	74366	74886	1	+	2	transcript_id "g125.t1"; gene_id "g125";
scaffold3_size130436	AUGUSTUS	CDS	74940	75284	1	+	0	transcript_id "g125.t1"; gene_id "g125";
scaffold3_size130436	AUGUSTUS	stop_codon	75282	75284	.	+	0	transcript_id "g125.t1"; gene_id "g125";
# protein sequence = [MPILGAMSIGSSKWQPWVIEEAEALPLLKAAYDRGLTTWDTANVYSNGVSEELVGKAIKKYDLPREKLVILTKCFAYV
# GEDPGLRTIQYGKELPQLKDYVNQGGLSRQAIFNAVNASLKRLDMDYIDLLQIHRFDPNTPIEETMEALHDLVKSGKVRYIGASSMWAVQFAQMQFAA
# ERNGWTKFISMQNHYNLLYREEEREMNRFCNDTGVGLIPWAPLCRGHLARPPSAFGSTTRSEGEQKAGNQMSGNNERDKKIIGRVEEIAKKHGWKMSH
# VALAWINKRVSSPIIGFSSVDRMDEALAARGKELSEEEEKYLEELYEPVRIVGHS]
# end gene g125
# start gene g126
scaffold3_size130436	AUGUSTUS	gene	76124	76964	0.94	+	.	g126
scaffold3_size130436	AUGUSTUS	transcript	76124	76964	0.94	+	.	g126.t1
scaffold3_size130436	AUGUSTUS	start_codon	76124	76126	.	+	0	transcript_id "g126.t1"; gene_id "g126";
scaffold3_size130436	AUGUSTUS	initial	76124	76256	1	+	0	transcript_id "g126.t1"; gene_id "g126";
scaffold3_size130436	AUGUSTUS	internal	76331	76382	0.94	+	2	transcript_id "g126.t1"; gene_id "g126";
scaffold3_size130436	AUGUSTUS	internal	76507	76690	1	+	1	transcript_id "g126.t1"; gene_id "g126";
scaffold3_size130436	AUGUSTUS	terminal	76794	76964	1	+	0	transcript_id "g126.t1"; gene_id "g126";
scaffold3_size130436	AUGUSTUS	intron	76257	76330	0.94	+	.	transcript_id "g126.t1"; gene_id "g126";
scaffold3_size130436	AUGUSTUS	intron	76383	76506	1	+	.	transcript_id "g126.t1"; gene_id "g126";
scaffold3_size130436	AUGUSTUS	intron	76691	76793	1	+	.	transcript_id "g126.t1"; gene_id "g126";
scaffold3_size130436	AUGUSTUS	CDS	76124	76256	1	+	0	transcript_id "g126.t1"; gene_id "g126";
scaffold3_size130436	AUGUSTUS	CDS	76331	76382	0.94	+	2	transcript_id "g126.t1"; gene_id "g126";
scaffold3_size130436	AUGUSTUS	CDS	76507	76690	1	+	1	transcript_id "g126.t1"; gene_id "g126";
scaffold3_size130436	AUGUSTUS	CDS	76794	76964	1	+	0	transcript_id "g126.t1"; gene_id "g126";
scaffold3_size130436	AUGUSTUS	stop_codon	76962	76964	.	+	0	transcript_id "g126.t1"; gene_id "g126";
# protein sequence = [MAAETENTLQKVDSLTEERTDGAAKKGHRRVSSMAADVYRIEDLEKEGKQIEISIETQKLNWKLNKSPTTVEDPAVLK
# LPLTEPKLKSIALHFPLGLEVTARNMKGVTIKDALDAIHKQFKKRADDEFEKPYLRGFEWDPEECYTRFIVHQSATPTAPNAFASGGKKKKAKKTEGE
# EGS]
# end gene g126
# start gene g127
scaffold3_size130436	AUGUSTUS	gene	77889	79664	0.61	+	.	g127
scaffold3_size130436	AUGUSTUS	transcript	77889	79664	0.61	+	.	g127.t1
scaffold3_size130436	AUGUSTUS	start_codon	77889	77891	.	+	0	transcript_id "g127.t1"; gene_id "g127";
scaffold3_size130436	AUGUSTUS	single	77889	79664	0.61	+	0	transcript_id "g127.t1"; gene_id "g127";
scaffold3_size130436	AUGUSTUS	CDS	77889	79664	0.61	+	0	transcript_id "g127.t1"; gene_id "g127";
scaffold3_size130436	AUGUSTUS	stop_codon	79662	79664	.	+	0	transcript_id "g127.t1"; gene_id "g127";
# protein sequence = [MFSNLQIRPAKLQRRKPSLSIRAGVTKRRVSSVSALSASNVPSLSFMEGLFGDEFPEAFGSADGHSVKSRKTILDLPA
# ELLETVCRHISKLDIKQLRLASKHLASSVYLRIDRVYISPSRTNLDYLHSVLAHPRYKGRVHEIVWDDVRLEEYPTLHSFREATVVDERETMRAIESR
# LEEAIWIYGDDNPEYHALEQNDLFQNDGRLTEAAKEILLRYDDEFSREVLARNATMMSIEHSYALYQDLYQDEQAIMEQRSDVSALHQALIELPKLKR
# VTFTTETWPSGTSQPRYNTPFHRSLPVGFRRPNAGRGTHVSAASNQALNSHMKISIQGSRPPICSRGYSILVSALAMLNPSIDEFIVDSNNDAMGVNQ
# GDTDFTWRNYEDTRRMFQQIPLKRLKFFVDSEVDSRIPSASQNINVVRDILAELHHLQHLDLTLNYNKTGPYSGPVPRIIPIPDKLKPQLKSLILRQV
# AAEKDDLFGLLTLLPNLQSIALHRLQQWNEASCWSQLFQRLRAYYNTVAHTSRPSFTLVQPLVTGTTYFQLVEEEVDAFLYEYGENPFLQGRTGSFAL
# IKPHMGWRIDTRNEVLKERMRDM]
# end gene g127
# start gene g128
scaffold3_size130436	AUGUSTUS	gene	81252	81980	0.67	+	.	g128
scaffold3_size130436	AUGUSTUS	transcript	81252	81980	0.67	+	.	g128.t1
scaffold3_size130436	AUGUSTUS	start_codon	81252	81254	.	+	0	transcript_id "g128.t1"; gene_id "g128";
scaffold3_size130436	AUGUSTUS	initial	81252	81449	0.67	+	0	transcript_id "g128.t1"; gene_id "g128";
scaffold3_size130436	AUGUSTUS	terminal	81570	81980	0.99	+	0	transcript_id "g128.t1"; gene_id "g128";
scaffold3_size130436	AUGUSTUS	intron	81450	81569	1	+	.	transcript_id "g128.t1"; gene_id "g128";
scaffold3_size130436	AUGUSTUS	CDS	81252	81449	0.67	+	0	transcript_id "g128.t1"; gene_id "g128";
scaffold3_size130436	AUGUSTUS	CDS	81570	81980	0.99	+	0	transcript_id "g128.t1"; gene_id "g128";
scaffold3_size130436	AUGUSTUS	stop_codon	81978	81980	.	+	0	transcript_id "g128.t1"; gene_id "g128";
# protein sequence = [MAGKNPWNPAMTYRPGRDRPSGATPNLLEQYADESVVTYWRTYRGKLPNHNHDAEVQTAVNINSAIDLLDNNPDLMDQ
# IIWGTTHPDDCHPGVKSITENAPLIDLLLIRQYKKHGGIVLPPLAAARKMQGNLEVVAQQEKAQGKTWLAGNRSMMKYPNWRDVKAAQPPPGFSAANP
# PHGAGRGRSTRARGGHRGRGGFGGGY]
# end gene g128
# start gene g129
scaffold3_size130436	AUGUSTUS	gene	82309	84445	0.43	-	.	g129
scaffold3_size130436	AUGUSTUS	transcript	82309	84445	0.43	-	.	g129.t1
scaffold3_size130436	AUGUSTUS	stop_codon	82309	82311	.	-	0	transcript_id "g129.t1"; gene_id "g129";
scaffold3_size130436	AUGUSTUS	terminal	82309	82559	0.99	-	2	transcript_id "g129.t1"; gene_id "g129";
scaffold3_size130436	AUGUSTUS	internal	82635	83238	0.45	-	0	transcript_id "g129.t1"; gene_id "g129";
scaffold3_size130436	AUGUSTUS	internal	83315	83851	1	-	0	transcript_id "g129.t1"; gene_id "g129";
scaffold3_size130436	AUGUSTUS	internal	83905	84121	0.99	-	1	transcript_id "g129.t1"; gene_id "g129";
scaffold3_size130436	AUGUSTUS	internal	84172	84291	1	-	1	transcript_id "g129.t1"; gene_id "g129";
scaffold3_size130436	AUGUSTUS	initial	84384	84445	1	-	0	transcript_id "g129.t1"; gene_id "g129";
scaffold3_size130436	AUGUSTUS	intron	82560	82634	0.61	-	.	transcript_id "g129.t1"; gene_id "g129";
scaffold3_size130436	AUGUSTUS	intron	83239	83314	1	-	.	transcript_id "g129.t1"; gene_id "g129";
scaffold3_size130436	AUGUSTUS	intron	83852	83904	0.99	-	.	transcript_id "g129.t1"; gene_id "g129";
scaffold3_size130436	AUGUSTUS	intron	84122	84171	1	-	.	transcript_id "g129.t1"; gene_id "g129";
scaffold3_size130436	AUGUSTUS	intron	84292	84383	1	-	.	transcript_id "g129.t1"; gene_id "g129";
scaffold3_size130436	AUGUSTUS	CDS	82309	82559	0.99	-	2	transcript_id "g129.t1"; gene_id "g129";
scaffold3_size130436	AUGUSTUS	CDS	82635	83238	0.45	-	0	transcript_id "g129.t1"; gene_id "g129";
scaffold3_size130436	AUGUSTUS	CDS	83315	83851	1	-	0	transcript_id "g129.t1"; gene_id "g129";
scaffold3_size130436	AUGUSTUS	CDS	83905	84121	0.99	-	1	transcript_id "g129.t1"; gene_id "g129";
scaffold3_size130436	AUGUSTUS	CDS	84172	84291	1	-	1	transcript_id "g129.t1"; gene_id "g129";
scaffold3_size130436	AUGUSTUS	CDS	84384	84445	1	-	0	transcript_id "g129.t1"; gene_id "g129";
scaffold3_size130436	AUGUSTUS	start_codon	84443	84445	.	-	0	transcript_id "g129.t1"; gene_id "g129";
# protein sequence = [MSLERVDSVDPAEVYDYIICGGGTSGCVIAGRLAEDLNAKILVLEAGPDNADLENVHMAGGWSKNFDAETDWNIVTEP
# MNKIDNRQVKVSRGRFLGGSSGVNGTLCIRGTKQDYDDWGMDEWSGDKMFEYMKKAETFHEKDWHKADVSVHGTSGPLHTEPHDLAPISERVRESLID
# QGLPYHADMFSTGETPHGCGDVPRTVYQGIRSTAADFITKGCRRENITIKTEVTVDRLLLSQNDGELTATGVATISKTGKKMGYHARKEVLVTAGAYC
# SPPILMRSGIGPKEELQKHGIDCLMNLPGVGGNLMDHVLCFLFYEVSEPNLTNDHLAYHDNAIASTYKLWQEKKTGMLSTFPFGIFGYARLDERLKDS
# ELWNSAKREQGRDPMGLTPSQPNIEFWNTELYGGPKQYEDFPIDHKHAFAMCALLFNQHSRGSVKLKSRDPLDNPVVNHKYLDDPLDMLVMTEACKFA
# NEIVMKGKGTKDIIKGSWPADLTHHTFTEREDWEPHVRQHATTCYHASGTCAMGQPDDPKAVLDTRLRVRGVRNLRVADVSSIPRVNNGHTQMVAYGI
# GEGAAELIKEDARNSFLKLTADVKTLEV]
# end gene g129
# start gene g130
scaffold3_size130436	AUGUSTUS	gene	85995	87119	1	+	.	g130
scaffold3_size130436	AUGUSTUS	transcript	85995	87119	1	+	.	g130.t1
scaffold3_size130436	AUGUSTUS	start_codon	85995	85997	.	+	0	transcript_id "g130.t1"; gene_id "g130";
scaffold3_size130436	AUGUSTUS	single	85995	87119	1	+	0	transcript_id "g130.t1"; gene_id "g130";
scaffold3_size130436	AUGUSTUS	CDS	85995	87119	1	+	0	transcript_id "g130.t1"; gene_id "g130";
scaffold3_size130436	AUGUSTUS	stop_codon	87117	87119	.	+	0	transcript_id "g130.t1"; gene_id "g130";
# protein sequence = [MYKIIALSLLSLTSALPQQNRGGGGGNRQQATAFQQAAQVPQGISQATDGSMILDDTVMVNNLPIRFKISAPADQFLP
# ASGVPGAAATSANGILGANVLLHGDGGQSFFDMPNQAVQANTMGVALLAPDDNLFWGGGAGLDRTDGVAHAQAVNDFIQTELPQRVAVNMSNIVFTGV
# SGGSLMLSGFFIPAQMQNYANSAVELNCGGMPPQVAFQNAATVMSQTRIHYQSTQSELQLLQNSIPQAVVAYEQLAADAGLTADQVNQLQTVDNTPAG
# GHCEFDGQDFVSGVQTMSSSYASVMQGGNGVVQGIGAPSTGVVTTGVVGNENLQFVGGQKRSVETRSMIQMRWAQGVVEEADFQLLACDRSSCSADEP
# RI]
# end gene g130
# start gene g131
scaffold3_size130436	AUGUSTUS	gene	87308	88099	0.41	-	.	g131
scaffold3_size130436	AUGUSTUS	transcript	87308	88099	0.41	-	.	g131.t1
scaffold3_size130436	AUGUSTUS	stop_codon	87308	87310	.	-	0	transcript_id "g131.t1"; gene_id "g131";
scaffold3_size130436	AUGUSTUS	terminal	87308	87851	0.42	-	1	transcript_id "g131.t1"; gene_id "g131";
scaffold3_size130436	AUGUSTUS	internal	87951	88001	0.96	-	1	transcript_id "g131.t1"; gene_id "g131";
scaffold3_size130436	AUGUSTUS	initial	88083	88099	0.98	-	0	transcript_id "g131.t1"; gene_id "g131";
scaffold3_size130436	AUGUSTUS	intron	87852	87950	0.97	-	.	transcript_id "g131.t1"; gene_id "g131";
scaffold3_size130436	AUGUSTUS	intron	88002	88082	0.96	-	.	transcript_id "g131.t1"; gene_id "g131";
scaffold3_size130436	AUGUSTUS	CDS	87308	87851	0.42	-	1	transcript_id "g131.t1"; gene_id "g131";
scaffold3_size130436	AUGUSTUS	CDS	87951	88001	0.96	-	1	transcript_id "g131.t1"; gene_id "g131";
scaffold3_size130436	AUGUSTUS	CDS	88083	88099	0.98	-	0	transcript_id "g131.t1"; gene_id "g131";
scaffold3_size130436	AUGUSTUS	start_codon	88097	88099	.	-	0	transcript_id "g131.t1"; gene_id "g131";
# protein sequence = [MSGKRGRGSTSGNKLKMTLGLPVGAVMNCCDNSGARNLYIISVKGIGARLNRLPAGGAGDMVMATVKKGKPELRKKVM
# PAVIVRQSKPWRRADGIYLYFEDNAGVIVNPKGEMKGSAITGPVAKEAAELWPVRTNGCRRCALLTISSVSPPTPVSSCEMSLFLLSITFMGSRARRK
# CIYGVKDLGDDVATTISNGTTFTIPVK]
# end gene g131
# start gene g132
scaffold3_size130436	AUGUSTUS	gene	88772	90771	1	-	.	g132
scaffold3_size130436	AUGUSTUS	transcript	88772	90771	1	-	.	g132.t1
scaffold3_size130436	AUGUSTUS	stop_codon	88772	88774	.	-	0	transcript_id "g132.t1"; gene_id "g132";
scaffold3_size130436	AUGUSTUS	terminal	88772	89493	1	-	2	transcript_id "g132.t1"; gene_id "g132";
scaffold3_size130436	AUGUSTUS	internal	89549	89895	1	-	1	transcript_id "g132.t1"; gene_id "g132";
scaffold3_size130436	AUGUSTUS	internal	89946	90459	1	-	2	transcript_id "g132.t1"; gene_id "g132";
scaffold3_size130436	AUGUSTUS	initial	90513	90771	1	-	0	transcript_id "g132.t1"; gene_id "g132";
scaffold3_size130436	AUGUSTUS	intron	89494	89548	1	-	.	transcript_id "g132.t1"; gene_id "g132";
scaffold3_size130436	AUGUSTUS	intron	89896	89945	1	-	.	transcript_id "g132.t1"; gene_id "g132";
scaffold3_size130436	AUGUSTUS	intron	90460	90512	1	-	.	transcript_id "g132.t1"; gene_id "g132";
scaffold3_size130436	AUGUSTUS	CDS	88772	89493	1	-	2	transcript_id "g132.t1"; gene_id "g132";
scaffold3_size130436	AUGUSTUS	CDS	89549	89895	1	-	1	transcript_id "g132.t1"; gene_id "g132";
scaffold3_size130436	AUGUSTUS	CDS	89946	90459	1	-	2	transcript_id "g132.t1"; gene_id "g132";
scaffold3_size130436	AUGUSTUS	CDS	90513	90771	1	-	0	transcript_id "g132.t1"; gene_id "g132";
scaffold3_size130436	AUGUSTUS	start_codon	90769	90771	.	-	0	transcript_id "g132.t1"; gene_id "g132";
# protein sequence = [MAANTNVKASLEITKGATMTTDPIAIDTDATSSNDDCTNLLGPAPTEEEWATLPRVAGRIPWQAWTVAAVEFVERFSY
# YGTSAVFVNFIQKPLPPGSTTGAGFLKNPGSGALDMGQRASTGLTMFNQFWSYTTPLVGAWLADEYWGRYNTIQYSNIVAIIGHIILILAAIPPVIVK
# PNAAIGIFAVGLVIMGIGTGGFKSNISPLIAEQYKDQRAYIRIRKNGRREIVDPATTTARIYIYFYFLINFGSICGSLAMVYSEHYVGFWLSFTLPTI
# CYLLCPIILITMKKHYRLSPPTGSVMGKAFKLIRFGIKKSPQKNTFKDEGFWDRIKPSALRAGGQAVPDWMTFDDAWVDEVKRGILACKVFLWYPLYW
# LAYNQMTGNLVSQANTMNLGNVPNDIVSKLNPIFIVILIPIMDFLIYPGLQKVGIVLSPIKKITAGFALSSFAMVSACVIQYYIYKMSACGDDINALS
# KVRDDCHADITVWVQIVPYGLIGFSEIMASITKLEYAYTKAPNNMKSTIQAIALSTSAVSAALGQAFVGLSEDPLLVWNYGSIAVIAMAGGIGFYLTF
# RKADAQEDAMNNMKESTYVGGREIGDAENVETLSVRDEKNEKGGL]
# end gene g132
# start gene g133
scaffold3_size130436	AUGUSTUS	gene	91894	93267	0.13	-	.	g133
scaffold3_size130436	AUGUSTUS	transcript	91894	93267	0.13	-	.	g133.t1
scaffold3_size130436	AUGUSTUS	stop_codon	91894	91896	.	-	0	transcript_id "g133.t1"; gene_id "g133";
scaffold3_size130436	AUGUSTUS	terminal	91894	91913	0.62	-	2	transcript_id "g133.t1"; gene_id "g133";
scaffold3_size130436	AUGUSTUS	internal	91963	92920	0.45	-	0	transcript_id "g133.t1"; gene_id "g133";
scaffold3_size130436	AUGUSTUS	initial	93094	93267	0.33	-	0	transcript_id "g133.t1"; gene_id "g133";
scaffold3_size130436	AUGUSTUS	intron	91914	91962	0.61	-	.	transcript_id "g133.t1"; gene_id "g133";
scaffold3_size130436	AUGUSTUS	intron	92921	93093	0.8	-	.	transcript_id "g133.t1"; gene_id "g133";
scaffold3_size130436	AUGUSTUS	CDS	91894	91913	0.62	-	2	transcript_id "g133.t1"; gene_id "g133";
scaffold3_size130436	AUGUSTUS	CDS	91963	92920	0.45	-	0	transcript_id "g133.t1"; gene_id "g133";
scaffold3_size130436	AUGUSTUS	CDS	93094	93267	0.33	-	0	transcript_id "g133.t1"; gene_id "g133";
scaffold3_size130436	AUGUSTUS	start_codon	93265	93267	.	-	0	transcript_id "g133.t1"; gene_id "g133";
# protein sequence = [MSTTPNPDILENLDMEWANRELIPFLELVFGETFGYEKRPTAHWVRMVLFARFKLDRIPFYEDFPSTIERLRLCLINP
# EVLTPAELTKFMRVADQGEQLCIRIFVRHAIRHGTYDLHSLGRDASPQFPRPGKTTGGQRHGRKFTKPQHLAALDALQKQIDDLTINRTSAKDRPQQT
# VCATYGGPGNADHGGHGSAVQSGKPTYATGGHNVASADYAPHMYRRTHMNPSAPMSTPQHNLRPLGGYHQPYRSYLGYHAMHGPSIPARTQMDVARYQ
# QPFLPQMKRQNLVGPPPSQWPYEVWHSNQMPYHASEPNSFAPATNNAWAVQLPQSSAVSYQARRLSVRELVYDPSMSTHRRAAVPNPDAAAHVPRPDA
# PEFWPELPRKV]
# end gene g133
# start gene g134
scaffold3_size130436	AUGUSTUS	gene	93918	98645	0.35	-	.	g134
scaffold3_size130436	AUGUSTUS	transcript	93918	98645	0.35	-	.	g134.t1
scaffold3_size130436	AUGUSTUS	stop_codon	93918	93920	.	-	0	transcript_id "g134.t1"; gene_id "g134";
scaffold3_size130436	AUGUSTUS	terminal	93918	95195	0.36	-	0	transcript_id "g134.t1"; gene_id "g134";
scaffold3_size130436	AUGUSTUS	internal	95247	95392	1	-	2	transcript_id "g134.t1"; gene_id "g134";
scaffold3_size130436	AUGUSTUS	internal	95442	95582	1	-	2	transcript_id "g134.t1"; gene_id "g134";
scaffold3_size130436	AUGUSTUS	internal	95706	96740	0.98	-	2	transcript_id "g134.t1"; gene_id "g134";
scaffold3_size130436	AUGUSTUS	initial	96797	98645	0.98	-	0	transcript_id "g134.t1"; gene_id "g134";
scaffold3_size130436	AUGUSTUS	intron	95196	95246	1	-	.	transcript_id "g134.t1"; gene_id "g134";
scaffold3_size130436	AUGUSTUS	intron	95393	95441	1	-	.	transcript_id "g134.t1"; gene_id "g134";
scaffold3_size130436	AUGUSTUS	intron	95583	95705	0.99	-	.	transcript_id "g134.t1"; gene_id "g134";
scaffold3_size130436	AUGUSTUS	intron	96741	96796	1	-	.	transcript_id "g134.t1"; gene_id "g134";
scaffold3_size130436	AUGUSTUS	CDS	93918	95195	0.36	-	0	transcript_id "g134.t1"; gene_id "g134";
scaffold3_size130436	AUGUSTUS	CDS	95247	95392	1	-	2	transcript_id "g134.t1"; gene_id "g134";
scaffold3_size130436	AUGUSTUS	CDS	95442	95582	1	-	2	transcript_id "g134.t1"; gene_id "g134";
scaffold3_size130436	AUGUSTUS	CDS	95706	96740	0.98	-	2	transcript_id "g134.t1"; gene_id "g134";
scaffold3_size130436	AUGUSTUS	CDS	96797	98645	0.98	-	0	transcript_id "g134.t1"; gene_id "g134";
scaffold3_size130436	AUGUSTUS	start_codon	98643	98645	.	-	0	transcript_id "g134.t1"; gene_id "g134";
# protein sequence = [MATESRESELKQQGVLEAARDPDNSITAQQAEKSLVDQAQAGGSAAFQFDPDASPEQKRAQARARVPPGFHHDRSHNA
# TALVSDADNNGPDQYDLPSPTKAGAIETPAEAKAAGHAPEQLGDDARWDRVGWAPRFGMPGSENKEEEEPSLADHQTWLEGRIEDKFFGDWYHNTGII
# IFACLSSWVVGVLGGGLGWIMIFMTVCGTYYRTSIRRVRRNARDDLNREMAKNKLETDSESLEWINSFLVKFWPIYAPVLCDTIVGTVDQVLSTSTPA
# FLDSLKMKTFVLGTKPPRLEHVKTYPKTQDDIVLMDWKFSFTPNDTADLTARQIKNKINPKIVLEIRVGKGLVSKGLDVIVEDMAFSGLMRLKFKLQL
# PFPHIEKVEMSFMERPTIDYVCKPLGGETFGFDINFIPGLETFIMEQIHANLGPMMYDPNVFPIEIAKMLAGNPVDQAIGVLQVHFHGAQGLKNPDKF
# SGTPDPYATVSINNRNVLGKTKTVHENASPRWNETINIIVTSLKDSLTINIFDYNDIRKDKELGTATFALEQLEQDSDHENLHLEVMSGGRARGIVSA
# DVRFFPVLEGTMLEDGTKEPPPESRTGICKFTVEQAKDMDGSKSMIGQLSPYAVLLLNGHEIHRSRVMKRTNQPIWPDATKEMLITDRKKAKLGLVIK
# DDRDLAADPILGTYQITLDDMLELMAKGHEWYNLAGASSGRVKMKLDWKPVALKGAVSSGGYLTPIGVMRLHFQSARELRNLEALGKSDPYVRVLLSG
# IEKGRTVVFKNNLDPDWDEVIYVPVHTVREKLTLEVMDNENLGKDRPLGHIELLAGDYINQDENGEYLVNEQKQPTAGALRLAGHSQPKGTLNYTCSF
# YPTYPTWDPEEDEEEEKEEASTNGTARPASIQSKGHQRVMSGSSAISRSPTAGTISSLKSNDKEMAKELENNELHQEEATQEKKQVEKLKLTVDDLQR
# YESGLLVFKLIEGEFARAGGHVDVIMDDMAYASYSSTKIKSNKMTFNDVGDTMIRELDFSKITLRIMEQMDNDGEDHGDHVIAKLTGNTIDTLRRALH
# TPTQFTLKDKNGRDNKITVMLKYIPVKMRLDPSESFNNQGTLRVDVLDAADLPAADRNGFSDPYCKFLLNDKEVYKTKTQKKTLHPAWNEYFEVPVRS
# RTAADFVVNVYDWDFGDKADFLGKSSINLEILEPFQQQEVTLGLDGKSGAVRLRMLFKPDYVMRSRQGSSTFSGTFAVPGKVIGAPVKGVGKGAAFVG
# GNVVRAGTFLGRGFKRRKSRGEAGDEELERPSTAERPSADTPVISIEGEQPTTPTKDSGNHNRHRSWGAQSFHSRFGDNSGVGSAEQGTANITVLSAD
# GFPANKNLRVHILLGKKEIHKTDHIKAPQGHVTFPEESFKVPCTADAFFRVIVKDHATFGRDEELGSGQFTVSDQGGGSEQNVGVTPGMVTIRSSFQP
# SDAVSQHGSISPRPKSMERRSLLRRDRSITPA]
# end gene g134
# start gene g135
scaffold3_size130436	AUGUSTUS	gene	99842	101692	0.78	-	.	g135
scaffold3_size130436	AUGUSTUS	transcript	99842	101692	0.78	-	.	g135.t1
scaffold3_size130436	AUGUSTUS	stop_codon	99842	99844	.	-	0	transcript_id "g135.t1"; gene_id "g135";
scaffold3_size130436	AUGUSTUS	terminal	99842	99881	0.79	-	1	transcript_id "g135.t1"; gene_id "g135";
scaffold3_size130436	AUGUSTUS	internal	99964	101450	0.78	-	0	transcript_id "g135.t1"; gene_id "g135";
scaffold3_size130436	AUGUSTUS	initial	101519	101692	1	-	0	transcript_id "g135.t1"; gene_id "g135";
scaffold3_size130436	AUGUSTUS	intron	99882	99963	0.82	-	.	transcript_id "g135.t1"; gene_id "g135";
scaffold3_size130436	AUGUSTUS	intron	101451	101518	1	-	.	transcript_id "g135.t1"; gene_id "g135";
scaffold3_size130436	AUGUSTUS	CDS	99842	99881	0.79	-	1	transcript_id "g135.t1"; gene_id "g135";
scaffold3_size130436	AUGUSTUS	CDS	99964	101450	0.78	-	0	transcript_id "g135.t1"; gene_id "g135";
scaffold3_size130436	AUGUSTUS	CDS	101519	101692	1	-	0	transcript_id "g135.t1"; gene_id "g135";
scaffold3_size130436	AUGUSTUS	start_codon	101690	101692	.	-	0	transcript_id "g135.t1"; gene_id "g135";
# protein sequence = [MATKSTEHHHHQEEHATSAAHADAAHREAYDYWGYLFQDDKCGTPTLDRLLKGIAEVISKKFEPSDSPDLTPSQIAAW
# YRSVGGDYDVLFTDTPPSSVAFIYRSLGAYHSLQPAADDDGYSSPTVPALKKSGFVTWQTIQLLLGPEEHVSFLQRAVELDDIPDPETGNIFPKILPK
# ECFPDKPDDAMEVWYETVAARLKKEAEEEANRNSTDEPRPRTSTEGEGSSADEKHGAYMYFEDPLYRNGRPRPTFMRHVSKQSPRPIDDHGRAVTSRV
# RHMLNPLNPFASRRKIVPDRYESDSLSDEDATPIAPVPQTAPRYPPHKRSQSPRRGSSLSTTDSDSDSDPDGSPRRRNPVLRSHKSHEPPIAQPGYFP
# AYHEVRRYSNQPDAVRMEGRGSMATSPQPVYRPTTSPLFATQVAHAQQEARKHYDRRPAMPPRTSYRPVPAPHSGVRWGPQTVHPVSPARDVEPTYIR
# ERERDGGREHHHRERDAYDSRGSGSSRSRRRHSTDAEYPRERDRDAGRTRSHDRVKEHWDDLDYARSRDGSRDRDRHRDPRTHSVRGQFMRLLKEF]
# end gene g135
# start gene g136
scaffold3_size130436	AUGUSTUS	gene	102421	104574	0.86	-	.	g136
scaffold3_size130436	AUGUSTUS	transcript	102421	104574	0.86	-	.	g136.t1
scaffold3_size130436	AUGUSTUS	stop_codon	102421	102423	.	-	0	transcript_id "g136.t1"; gene_id "g136";
scaffold3_size130436	AUGUSTUS	terminal	102421	103788	0.99	-	0	transcript_id "g136.t1"; gene_id "g136";
scaffold3_size130436	AUGUSTUS	internal	103960	104055	0.97	-	0	transcript_id "g136.t1"; gene_id "g136";
scaffold3_size130436	AUGUSTUS	initial	104473	104574	0.87	-	0	transcript_id "g136.t1"; gene_id "g136";
scaffold3_size130436	AUGUSTUS	intron	103789	103959	0.98	-	.	transcript_id "g136.t1"; gene_id "g136";
scaffold3_size130436	AUGUSTUS	intron	104056	104472	0.87	-	.	transcript_id "g136.t1"; gene_id "g136";
scaffold3_size130436	AUGUSTUS	CDS	102421	103788	0.99	-	0	transcript_id "g136.t1"; gene_id "g136";
scaffold3_size130436	AUGUSTUS	CDS	103960	104055	0.97	-	0	transcript_id "g136.t1"; gene_id "g136";
scaffold3_size130436	AUGUSTUS	CDS	104473	104574	0.87	-	0	transcript_id "g136.t1"; gene_id "g136";
scaffold3_size130436	AUGUSTUS	start_codon	104572	104574	.	-	0	transcript_id "g136.t1"; gene_id "g136";
# protein sequence = [MASRAIPSHLKPSAAEGEGGFSSQRHHGKSQSHVAFENTSTNVAASQMRNALNKLADTVTDPAEKKYFETEMDNFFAL
# FRRYLNDKAKGTAIDWNRIAPPKAEQVVNYDDLANTEGVEYLNKLAVVKLNGGLGTSMGCVGPKSVIEVRDGMSFLDLSVRQIEYLNRTYDVNVPFVL
# MNSFNTDTDTASIIKKYEGHNIDILTFNQSRYPRILKDSLLPAPKENKSDIANWYPPGHGDVFESLYNTGMIDKLMDRGIEYIFLSNADNLGAVVDLR
# ILQHMVDSKAEYIMELTDKTKADVKGGTIIDYEGSVRLLEIAQVPKEHVNEFKSIKKFKYFNTNNIWMNLAAIKRVVEANELAMEIIPNGKSIPADKK
# GEADISVLQLETAVGAAIKHFKNAHGVNVPRRRFLPVKTCSDLMLVKSDLYTLQHGQLVIDPNRFGPAPLIKLGSDFKKVSSFQSRIPSIPKIVELDH
# LTITGPVNLGRGVTLKGTVIIVATEGSTIDIPPGSILENVVVQGSLRLLEH]
# end gene g136
# start gene g137
scaffold3_size130436	AUGUSTUS	gene	106031	106875	0.54	-	.	g137
scaffold3_size130436	AUGUSTUS	transcript	106031	106875	0.54	-	.	g137.t1
scaffold3_size130436	AUGUSTUS	stop_codon	106031	106033	.	-	0	transcript_id "g137.t1"; gene_id "g137";
scaffold3_size130436	AUGUSTUS	terminal	106031	106212	0.57	-	2	transcript_id "g137.t1"; gene_id "g137";
scaffold3_size130436	AUGUSTUS	initial	106266	106875	0.55	-	0	transcript_id "g137.t1"; gene_id "g137";
scaffold3_size130436	AUGUSTUS	intron	106213	106265	0.58	-	.	transcript_id "g137.t1"; gene_id "g137";
scaffold3_size130436	AUGUSTUS	CDS	106031	106212	0.57	-	2	transcript_id "g137.t1"; gene_id "g137";
scaffold3_size130436	AUGUSTUS	CDS	106266	106875	0.55	-	0	transcript_id "g137.t1"; gene_id "g137";
scaffold3_size130436	AUGUSTUS	start_codon	106873	106875	.	-	0	transcript_id "g137.t1"; gene_id "g137";
# protein sequence = [MVQALRKDHWDAQLVLSGHCDKIMVQNLEVVVNAGKDVWGREKKQRALISVTLTLEKQFTSASSTDSVDNSTVHYGTL
# SKAIQARFKDDTMAWTCTATLSAAVSQCVRDVAGSTNIHAIETNICYLKGSMLGEGAGHITSCIEHSGTHSNVLYLRNIRIPCLIGVNSNERLQKQPV
# DVNVWIDRVADSRVDDYPQLECLLFEVGSSFQTIESLLAWLIQELRLKFFTQEVDQGAWIKLRVGKPHAVPFADAPAVEITRPVRAD]
# end gene g137
# start gene g138
scaffold3_size130436	AUGUSTUS	gene	107483	109421	0.94	+	.	g138
scaffold3_size130436	AUGUSTUS	transcript	107483	109421	0.94	+	.	g138.t1
scaffold3_size130436	AUGUSTUS	start_codon	107483	107485	.	+	0	transcript_id "g138.t1"; gene_id "g138";
scaffold3_size130436	AUGUSTUS	initial	107483	107547	1	+	0	transcript_id "g138.t1"; gene_id "g138";
scaffold3_size130436	AUGUSTUS	internal	107600	107793	0.94	+	1	transcript_id "g138.t1"; gene_id "g138";
scaffold3_size130436	AUGUSTUS	internal	107843	108572	1	+	2	transcript_id "g138.t1"; gene_id "g138";
scaffold3_size130436	AUGUSTUS	internal	108622	109216	1	+	1	transcript_id "g138.t1"; gene_id "g138";
scaffold3_size130436	AUGUSTUS	terminal	109269	109421	1	+	0	transcript_id "g138.t1"; gene_id "g138";
scaffold3_size130436	AUGUSTUS	intron	107548	107599	1	+	.	transcript_id "g138.t1"; gene_id "g138";
scaffold3_size130436	AUGUSTUS	intron	107794	107842	0.94	+	.	transcript_id "g138.t1"; gene_id "g138";
scaffold3_size130436	AUGUSTUS	intron	108573	108621	1	+	.	transcript_id "g138.t1"; gene_id "g138";
scaffold3_size130436	AUGUSTUS	intron	109217	109268	1	+	.	transcript_id "g138.t1"; gene_id "g138";
scaffold3_size130436	AUGUSTUS	CDS	107483	107547	1	+	0	transcript_id "g138.t1"; gene_id "g138";
scaffold3_size130436	AUGUSTUS	CDS	107600	107793	0.94	+	1	transcript_id "g138.t1"; gene_id "g138";
scaffold3_size130436	AUGUSTUS	CDS	107843	108572	1	+	2	transcript_id "g138.t1"; gene_id "g138";
scaffold3_size130436	AUGUSTUS	CDS	108622	109216	1	+	1	transcript_id "g138.t1"; gene_id "g138";
scaffold3_size130436	AUGUSTUS	CDS	109269	109421	1	+	0	transcript_id "g138.t1"; gene_id "g138";
scaffold3_size130436	AUGUSTUS	stop_codon	109419	109421	.	+	0	transcript_id "g138.t1"; gene_id "g138";
# protein sequence = [MADALKAEGNKLFAEKKFEESIEKFSQAIELDPSNHVLYSNRSGAYASLKDWQKALDDANKVTEIKPDWAKGWGRKGT
# ALHGEGDLVGASDAFDQALKLDPNNAQAKSGLEAVKRAIESEANSDGAGLGGMFSDPNMISKLAANPKTASLLGDTEFMGKLQQLQKNPNMAGQFMQD
# PRFLQVMSVLLGIDMSFGQPPEAGGAGGADSKAAEEDVEMPDARPAPAQPKKAPEPEPEPEPVEETEEDKAAKKAKAEADELKKKGTEFYKKRQFDDA
# IENYTKAWETHKDITYKTNLGAAKFEKGDYEGCIQACNEAVDYGREILADFKIIAKAFARIGTAYEKLGNLSNAILYYQKAQTEHRTPEVLAKLRAAE
# KAKVKADRESYINPEEAEKARELGNAKFKESNWPEAVEAYSEMIKRAPDDPRGYSNRAACFIKLLEFPSAVQDCDEAIKRDPDFIRAYLRKAQAYFTM
# REYNKCVNVCAEAMEHDKDGKNTREIQQQEQKALQAQYSAREGETEQETMERIQRDPEIVGILQDPVMQAILQQAKDDPAALQEHLKNPSIRSKIQKL
# VHAGVIRMGR]
# end gene g138
# start gene g139
scaffold3_size130436	AUGUSTUS	gene	109856	110881	1	-	.	g139
scaffold3_size130436	AUGUSTUS	transcript	109856	110881	1	-	.	g139.t1
scaffold3_size130436	AUGUSTUS	stop_codon	109856	109858	.	-	0	transcript_id "g139.t1"; gene_id "g139";
scaffold3_size130436	AUGUSTUS	single	109856	110881	1	-	0	transcript_id "g139.t1"; gene_id "g139";
scaffold3_size130436	AUGUSTUS	CDS	109856	110881	1	-	0	transcript_id "g139.t1"; gene_id "g139";
scaffold3_size130436	AUGUSTUS	start_codon	110879	110881	.	-	0	transcript_id "g139.t1"; gene_id "g139";
# protein sequence = [MPSPTAATVPSPASSSSADHTSDIVGNPRSRRSRVSAEHTLNRVRENQRRHRARQRDHVTSLEQKLAETEALLAEARA
# EIAWLKEEAAAAAAGRAPTTYNNQVQGATTRYERNDGATMIGNGNSMLIRDIIPTAQSNNPQCPQPGPLALVQPQHANSLPSAYPDGSVHQALPDLSF
# LGEVSSSYYLESSNRSRSTATTTTTCGPTPTNTTNYLINLPLISFPTLSSPSGNTTNTTNGSNSNSTPGPPPCCSDPPSSPRPANEPIELECSSCKTR
# PPPSPSESTTLCAQAYVMISQHNFRNLDPDTIRIWLAQGLRRAQRKGEGCRVENGALLRLLDFISGL]
# end gene g139
# start gene g140
scaffold3_size130436	AUGUSTUS	gene	111405	112373	1	-	.	g140
scaffold3_size130436	AUGUSTUS	transcript	111405	112373	1	-	.	g140.t1
scaffold3_size130436	AUGUSTUS	stop_codon	111405	111407	.	-	0	transcript_id "g140.t1"; gene_id "g140";
scaffold3_size130436	AUGUSTUS	single	111405	112373	1	-	0	transcript_id "g140.t1"; gene_id "g140";
scaffold3_size130436	AUGUSTUS	CDS	111405	112373	1	-	0	transcript_id "g140.t1"; gene_id "g140";
scaffold3_size130436	AUGUSTUS	start_codon	112371	112373	.	-	0	transcript_id "g140.t1"; gene_id "g140";
# protein sequence = [MSSQAISEPLQMFEISDFKFHNGSTLPKLKLAYKILNPHNSKIAVVHTCFKGRLDTTLTHANAALKNHKIVLIALLGN
# GESSSPSNTPNFPSRIEYMDCVNAQYSLLTQELGIKEVDVMLGFSMGGQITYHWLASHPEFIKHAIIVCSSAKTSRHNFQFLEGPKAALEHASSPERG
# IRAFGKAYSAWLTSAEWFDEECYKKMGFQQLRDWDDVATIQGYEGWTGDDLLIMLGMWQRGDISRCTKGGDLESALKSIKAKVLLMPCEYDQYFRPYV
# SQKEVKSLEDGTVEMIPSIWGHIAGGGANQKDVDWMDHRMKLFLRGLV]
# end gene g140
# start gene g141
scaffold3_size130436	AUGUSTUS	gene	114252	118412	0.98	+	.	g141
scaffold3_size130436	AUGUSTUS	transcript	114252	118412	0.98	+	.	g141.t1
scaffold3_size130436	AUGUSTUS	start_codon	114252	114254	.	+	0	transcript_id "g141.t1"; gene_id "g141";
scaffold3_size130436	AUGUSTUS	initial	114252	117507	0.98	+	0	transcript_id "g141.t1"; gene_id "g141";
scaffold3_size130436	AUGUSTUS	internal	117566	117815	1	+	2	transcript_id "g141.t1"; gene_id "g141";
scaffold3_size130436	AUGUSTUS	internal	117888	118285	1	+	1	transcript_id "g141.t1"; gene_id "g141";
scaffold3_size130436	AUGUSTUS	terminal	118339	118412	1	+	2	transcript_id "g141.t1"; gene_id "g141";
scaffold3_size130436	AUGUSTUS	intron	117508	117565	1	+	.	transcript_id "g141.t1"; gene_id "g141";
scaffold3_size130436	AUGUSTUS	intron	117816	117887	1	+	.	transcript_id "g141.t1"; gene_id "g141";
scaffold3_size130436	AUGUSTUS	intron	118286	118338	1	+	.	transcript_id "g141.t1"; gene_id "g141";
scaffold3_size130436	AUGUSTUS	CDS	114252	117507	0.98	+	0	transcript_id "g141.t1"; gene_id "g141";
scaffold3_size130436	AUGUSTUS	CDS	117566	117815	1	+	2	transcript_id "g141.t1"; gene_id "g141";
scaffold3_size130436	AUGUSTUS	CDS	117888	118285	1	+	1	transcript_id "g141.t1"; gene_id "g141";
scaffold3_size130436	AUGUSTUS	CDS	118339	118412	1	+	2	transcript_id "g141.t1"; gene_id "g141";
scaffold3_size130436	AUGUSTUS	stop_codon	118410	118412	.	+	0	transcript_id "g141.t1"; gene_id "g141";
# protein sequence = [MVDAHEPASKLFSKSRWKTKILEKTNELSQANQARARPADSDDLSAFLKPSTDRAAQQQKEAATSTSINRPRIDVGKA
# QRWPGAQAIINSGAAKSPGPGGLKSGNRNKSLTVSFARSVPEVIGHGGDECEDPAVEVSKNKKAQQSVPQVDKLPAQAPQDDTNLGARTNGIGRTPSQ
# HEYRTNLTRTNTNPGELSPPLGQKMQLGQINTHAQLPPTPPRYMGSMGLGDRPKGLSRTPTGFDSIMEPVLNQPGRRPSEDSVYSHDSDNLSSPVLSR
# TMSVREPTIEEEVDFQPKSLKRTNTGFSTMGDGPDHEPVHPIPSFPHLPERRIPDQKDDESTSFAARIRQKMRSEEGRTLHEASQRAASGERRDSEAS
# SQQSLAGTPPSSYHTPATAKTPLDNAYMESRGSPRSMSETEDPQRSKARGPSPGRRPTVYSSHPSDAETRILSAGSSQYTTASVISQTRTSPSSRSDP
# FSNPAIQRIPSTTERPFFESLDDSPSLPTLPQLPQGASYSQSAQPQPLAVGPPGSQLPSRNPSGASGKPAAPLSRSDTKSANEFAYRDFAERITHMRG
# IFQLTAQLGGNINNHTPMQWLRVATWWFLKGRTGMENLIRSQPKTAEPPPERLSQPHVDLAKVWWIVTEVLPNHPNLQRYGNGTPDAQVDLARQGGDS
# ATAEVYDIQNAITHYLKLLVGSMKKHQSMPPTQALIQGQDQAIWEEYPSFPPDAASVLTSGLPAQQGSQSQFSLSQYIPLADTKNDFCYFRMFVKASV
# STDGPDTDRVPMDTVVSVLRSKEQYSVKLAICSQNSLINILVGSGSAISWKDVNWKQQLQQITVQLRHGFLLTLALHEADFRSLWSIVNHTNRVESDL
# RERRDERFACKIYLREASYRDPANPSLFPCDRVSGCKLMVFQRIERSSEGTGKRKLHRGYRMVLVTAQHTKQISLINHELGTKQEPMNFEYVTEPDQS
# PALRLRFREEGPDKQLRTCIAHLVFQEGRDRNNLFGTFTSMNVAEGETTFAQVALKAYHIESADQAEGFYQRGSRVLEKLQWVEAKVMNQDPEAAGLE
# SAPTVMSESLRIMCRHTAGIVSDRMNLGPGELLVRLPVDGAPELTLLREAQQDMAVAVDGSRTDPSVPEELAKLLQTLTSTSTIRRLTFNSFNDLHTF
# QLAVTGFNVKFDGTATSFSISRRRMVVPIYKQWTANGLRLQVVEQDNIIQLLAFFEDFSHADAMNFQLRLTDTFEKTDKGGKFGLKLVDAKFALPVDE
# RRGEGKIQKAEGRLTGWSGTKRRFVCLDEIEYPGEHDDILIMFDSAETRDRFAEALPAPTMERKFTVRRKI]
# end gene g141
# start gene g142
scaffold3_size130436	AUGUSTUS	gene	119429	122923	0.99	-	.	g142
scaffold3_size130436	AUGUSTUS	transcript	119429	122923	0.99	-	.	g142.t1
scaffold3_size130436	AUGUSTUS	stop_codon	119429	119431	.	-	0	transcript_id "g142.t1"; gene_id "g142";
scaffold3_size130436	AUGUSTUS	single	119429	122923	0.99	-	0	transcript_id "g142.t1"; gene_id "g142";
scaffold3_size130436	AUGUSTUS	CDS	119429	122923	0.99	-	0	transcript_id "g142.t1"; gene_id "g142";
scaffold3_size130436	AUGUSTUS	start_codon	122921	122923	.	-	0	transcript_id "g142.t1"; gene_id "g142";
# protein sequence = [MSESEPNVYSALELAFHASPNLHQSKHLPRRSDEYRSYTRAAAPLKRDYSDSTQATDDTDSTVCSQNSTPLASPGTLN
# GAENGLPPTPPTASQDGRSAEAPEQPPHADSVRNSLISQKSSLSTPVNARSPPTPDPSPPRTNGSNAPLERPAISTYPSSRADSFQTAREDPFSSDRD
# DSRSVTPANDRLSTVEEDRAPARALEHEEHDVTPTTAKDPYFPTTPTAGHVDTTAGAEENKGSPTVDDIPDRELNTDLMRNVTVRKKRRPQSKSPHKK
# PDPATPDPAVTVVEAASPTPSNRTRRASSLRKRVNVGHNSPVTPSIENFAQSIGWPSEGRAVSKEKHRDSASKRLSTSSVTSTVVSAHVIVTPPQRKQ
# TLRHSGKNMAYSRDISSPAELGSVAHSSRNSVISQADSAPAHRLVHKRTNIAHRNNRGSVASDISVSSRIMSPSLSLRQRTIDSSAHTLAHQESIRNV
# LQPASDILSRHSSAGRSGGSYHKRIHSAPEPTKRPMRPSKLRNFSEISPPESPQEKKNPFTQPPPPLQRAPSPTLSPKPRQKSPTSRKARQPSPVKTN
# ARLPNGVENNLPDLPDQVVNDGPAERDVFMGASHPVEEAHVPSVLMDRVRRLVADHETTEEATLIPDISPNPATAENLDKFAPLKNASPIMRQGSRSS
# RPKSWDPKRFSLNYDSNSVSPEMRTRSGFGSRASTEEMGRRSHDWHRYSGEHGRVSFDLSASRSASRTEEHAMARHLYSQSTPFSQFSDTVEVTEATA
# VSIYPHNNNSLLVVQQMSRGNSMLPEQHQWAGATLLTPQDPRDAQTAPVSKGDRHEGDKEPPSQPTLNFEPSTPPMQIDMPGFNGVDSQLQNPHEPPE
# PPQINFIPPTPMEEIEKQLTPGPPGPPTRSDSHPQRRLSVLQRARRYSDNLITPLLARTAINRARYDRDTQRYTHQNPHVPTVNDEDGTLHPFWRPRG
# FWDEFSDSEDEGEEDEGLPQGGDTSEIEDPEPETEAPRRVNTLNKLKGGFRGSGGFLIGNSLGVERSGTNKRRHHVILPSNFGSRTPGHASSPKVITQ
# APTQPLGRHGGGGITKRRSSHELRRTISVPDNLSIEYEQSRRHGSWRQGKSLPGLKKYHVQYIGISGVKEKLRERRTEKRRDKIRRSIGSRYYVDPVV
# PDSPTISQ]
# end gene g142
# start gene g143
scaffold3_size130436	AUGUSTUS	gene	124518	125549	0.99	+	.	g143
scaffold3_size130436	AUGUSTUS	transcript	124518	125549	0.99	+	.	g143.t1
scaffold3_size130436	AUGUSTUS	start_codon	124518	124520	.	+	0	transcript_id "g143.t1"; gene_id "g143";
scaffold3_size130436	AUGUSTUS	single	124518	125549	0.99	+	0	transcript_id "g143.t1"; gene_id "g143";
scaffold3_size130436	AUGUSTUS	CDS	124518	125549	0.99	+	0	transcript_id "g143.t1"; gene_id "g143";
scaffold3_size130436	AUGUSTUS	stop_codon	125547	125549	.	+	0	transcript_id "g143.t1"; gene_id "g143";
# protein sequence = [MHAIAVTEYGPIANLKAIDIPPPSNPRGHDILVRVKACSVNPVDTKVRAGAYDDYPDYYERTPKLPQILGFDGAGVIE
# SVGSDVKNFKTGDEVYYAGSPIRHGSNAEFQLVDSRAAALKPKSLDWGQAAAMPLTWITAYEALVERMGIQKGENSGILIINGAGGVGSVASQIARRV
# LNLPVVVTTASREETVKFSKDVGAATHTINHHEDIAKEVERLKLDVLIKYIFITHTPTSGYLAPAAKICAPFGKVSSIVQDEEMPMYGTEFMAKSLTF
# VWALLGTKPYYGVDVGSHGRILKDLAKMLDDGSIKCHCMQKLKVDEAGIRKAHEIIQDGKAIGKVALEF]
# end gene g143
# start gene g144
scaffold3_size130436	AUGUSTUS	gene	125828	126547	0.99	+	.	g144
scaffold3_size130436	AUGUSTUS	transcript	125828	126547	0.99	+	.	g144.t1
scaffold3_size130436	AUGUSTUS	start_codon	125828	125830	.	+	0	transcript_id "g144.t1"; gene_id "g144";
scaffold3_size130436	AUGUSTUS	single	125828	126547	0.99	+	0	transcript_id "g144.t1"; gene_id "g144";
scaffold3_size130436	AUGUSTUS	CDS	125828	126547	0.99	+	0	transcript_id "g144.t1"; gene_id "g144";
scaffold3_size130436	AUGUSTUS	stop_codon	126545	126547	.	+	0	transcript_id "g144.t1"; gene_id "g144";
# protein sequence = [MPIKVHNYKVSPTPLIPNSPYPLLHYPGLLKHLVTAPTFKTTALLDLYAQNGWQTQWIARYGPDIQSHYHSTTHEAMT
# VISGDGATIRFGVADSPSWTQGKFPVGDRADGEEGGVEIEAGLGDVFIIPAGVSHKTFSPRPMTRDLAFYQPKDIEKGRAREVSKEKEEEKMNFFEGV
# KVDEGDFMMVGAYPYGGVWDFAVGGEHEGRESEVWHVPMPGKDPVLGDSEEGLVGLWKGVEVV]
# end gene g144
# start gene g145
scaffold3_size130436	AUGUSTUS	gene	128033	130151	0.59	+	.	g145
scaffold3_size130436	AUGUSTUS	transcript	128033	130151	0.59	+	.	g145.t1
scaffold3_size130436	AUGUSTUS	start_codon	128033	128035	.	+	0	transcript_id "g145.t1"; gene_id "g145";
scaffold3_size130436	AUGUSTUS	initial	128033	128341	0.59	+	0	transcript_id "g145.t1"; gene_id "g145";
scaffold3_size130436	AUGUSTUS	internal	128397	128881	0.99	+	0	transcript_id "g145.t1"; gene_id "g145";
scaffold3_size130436	AUGUSTUS	internal	129005	129782	1	+	1	transcript_id "g145.t1"; gene_id "g145";
scaffold3_size130436	AUGUSTUS	terminal	129843	130151	1	+	0	transcript_id "g145.t1"; gene_id "g145";
scaffold3_size130436	AUGUSTUS	intron	128342	128396	1	+	.	transcript_id "g145.t1"; gene_id "g145";
scaffold3_size130436	AUGUSTUS	intron	128882	129004	1	+	.	transcript_id "g145.t1"; gene_id "g145";
scaffold3_size130436	AUGUSTUS	intron	129783	129842	1	+	.	transcript_id "g145.t1"; gene_id "g145";
scaffold3_size130436	AUGUSTUS	CDS	128033	128341	0.59	+	0	transcript_id "g145.t1"; gene_id "g145";
scaffold3_size130436	AUGUSTUS	CDS	128397	128881	0.99	+	0	transcript_id "g145.t1"; gene_id "g145";
scaffold3_size130436	AUGUSTUS	CDS	129005	129782	1	+	1	transcript_id "g145.t1"; gene_id "g145";
scaffold3_size130436	AUGUSTUS	CDS	129843	130151	1	+	0	transcript_id "g145.t1"; gene_id "g145";
scaffold3_size130436	AUGUSTUS	stop_codon	130149	130151	.	+	0	transcript_id "g145.t1"; gene_id "g145";
# protein sequence = [MLSPEAKKSEDGRDMFGNRVQFVLCAMGGAVGLGNLLRFPSVVYNNYGLQFFIPYLIALLFVAMPVLILEIALGTVYR
# GGPVLAWHSNNKRAKGIGLSVVFNGYAVVTYYVPLLAWIMKYFSRSFQSPLPWKGKDLGEYFSEVIVANTAAASTGSFNPDGSVASYTKYVGTGMLGE
# TAGWAIFTWFVTWLCVFRGVGMTGRVIYVTMGLPLVLIIVLIGRGCSLPNAGDGIKLYFATWRTSALESPQIWQAAFGQIFFSIGVGFGNSLVEVIAA
# FSVFGVIGYLGIDPSSGEALGTFVTGFITYPEALAQMPGAPFFSVIFFFTLFLLGLTSAFSLLEVMTTLIMDTDWGRKMPRWVICTGVTVVSALISLI
# YCTEFGLQALDAVDTYVNDVALFFVVWCEIFAATSMYRCKDVANQIGWSGYLIYTFGFAIAQGLGIRVAYGATPGIGAGVGFAFFFTTTFVSLFAAKN
# PSIPGPRFFGNNNIMSRFWWMAFYPGQQLTRDLNVVIGVGKNWNIPWVWAIIMKYISGPILAIVLSFAYPKFTQTHMYDPIMIYGFSIVHIVVPTVVL
# SLLMPPWFNWIIPTEKIPLGDKPVAPMETIDNTNAIMNIGSEESQMAPPYTETMVEKK]
# end gene g145
# start gene g146
scaffold4_size124243	AUGUSTUS	gene	35	683	0.15	-	.	g146
scaffold4_size124243	AUGUSTUS	transcript	35	683	0.15	-	.	g146.t1
scaffold4_size124243	AUGUSTUS	stop_codon	35	37	.	-	0	transcript_id "g146.t1"; gene_id "g146";
scaffold4_size124243	AUGUSTUS	terminal	35	195	0.95	-	2	transcript_id "g146.t1"; gene_id "g146";
scaffold4_size124243	AUGUSTUS	initial	257	683	0.17	-	0	transcript_id "g146.t1"; gene_id "g146";
scaffold4_size124243	AUGUSTUS	intron	196	256	1	-	.	transcript_id "g146.t1"; gene_id "g146";
scaffold4_size124243	AUGUSTUS	CDS	35	195	0.95	-	2	transcript_id "g146.t1"; gene_id "g146";
scaffold4_size124243	AUGUSTUS	CDS	257	683	0.17	-	0	transcript_id "g146.t1"; gene_id "g146";
scaffold4_size124243	AUGUSTUS	start_codon	681	683	.	-	0	transcript_id "g146.t1"; gene_id "g146";
# protein sequence = [MIAVMYSAVAINSYVNHVTEMRSEDGRCHFGIRGIVSIPFTVVNFFTDTVLTAVFFYLLHPIVRKPGVSTVSAMIGKK
# SDSTAESAHDGADTPVRKNIRILLWKSIIGSLLIEIPTAANMIQFVITEGEELGMICLTICLVDVCWDALVIHWLTFSASGSAAEKDLSRSTMLSSKG
# SSNHIPGKALAREAVTLAK]
# end gene g146
# start gene g147
scaffold4_size124243	AUGUSTUS	gene	3410	4405	1	+	.	g147
scaffold4_size124243	AUGUSTUS	transcript	3410	4405	1	+	.	g147.t1
scaffold4_size124243	AUGUSTUS	start_codon	3410	3412	.	+	0	transcript_id "g147.t1"; gene_id "g147";
scaffold4_size124243	AUGUSTUS	single	3410	4405	1	+	0	transcript_id "g147.t1"; gene_id "g147";
scaffold4_size124243	AUGUSTUS	CDS	3410	4405	1	+	0	transcript_id "g147.t1"; gene_id "g147";
scaffold4_size124243	AUGUSTUS	stop_codon	4403	4405	.	+	0	transcript_id "g147.t1"; gene_id "g147";
# protein sequence = [MKIPSSLLFLVPLASARAVEYAQQIPIPAETAEGVIGFDEISDDAVPGIGVHFTASYAVAAAHYENGTTKDLVIINGD
# AEYTELMLRWTDDSIKHADQVKPSDDAVLSTFMIRIRRAIEAELEGSMRQTALALPPFPSGLHQKFREAMATAEFVLSEDDAVLYEESVATHSGLKPA
# SSCSKPSQPAQHQHVLFLSFDEASFSASIHEVSCGSNPPQAHMITRIIHSDLSWWRLPVYEAPRAKFWAKVQESIVHVLGLQQKPPGRIVLLGSHGED
# AEFKKVVEEAVWRELEVDVSMTLSVNEREDSQWLAARGAAELIAHQRDSDRFDTEFE]
# end gene g147
# start gene g148
scaffold4_size124243	AUGUSTUS	gene	4537	5628	1	-	.	g148
scaffold4_size124243	AUGUSTUS	transcript	4537	5628	1	-	.	g148.t1
scaffold4_size124243	AUGUSTUS	stop_codon	4537	4539	.	-	0	transcript_id "g148.t1"; gene_id "g148";
scaffold4_size124243	AUGUSTUS	single	4537	5628	1	-	0	transcript_id "g148.t1"; gene_id "g148";
scaffold4_size124243	AUGUSTUS	CDS	4537	5628	1	-	0	transcript_id "g148.t1"; gene_id "g148";
scaffold4_size124243	AUGUSTUS	start_codon	5626	5628	.	-	0	transcript_id "g148.t1"; gene_id "g148";
# protein sequence = [MALLTINPPLLNSANPWCTTLEQLQELYHSPQTGATTTRTSLLNGFPHDSSHHQFAFYNPDGLSASAPNVDQAGDETT
# TGSLNTLGYSPHPLSTYLGFIKTISDHLSEVPKGRRHYKPVILSVTGSVEEVVQCYREITAHQSTVRMVLAMEINLSCPNIPGIPPPAYSSAALLSYL
# VALKTEISSQLAGREHPHEGHVHVPIGIKTPPYTYHDQFQALINALLESEKAEPHHFPCPVSFITAVNTLGSSLLLAPAVETTQRDEQHSHKVFRHTL
# ESANGTGIGGLAGAPLHPLALGNVYTIKGLLFQHEALEGIQIIGVGGVDDAESYKRMRSVGASAVAVGTALGRKGVRVFEEIATAAQGR]
# end gene g148
# start gene g149
scaffold4_size124243	AUGUSTUS	gene	6224	10231	0.37	-	.	g149
scaffold4_size124243	AUGUSTUS	transcript	6224	10231	0.37	-	.	g149.t1
scaffold4_size124243	AUGUSTUS	stop_codon	6224	6226	.	-	0	transcript_id "g149.t1"; gene_id "g149";
scaffold4_size124243	AUGUSTUS	terminal	6224	8177	0.96	-	1	transcript_id "g149.t1"; gene_id "g149";
scaffold4_size124243	AUGUSTUS	initial	8283	10231	0.39	-	0	transcript_id "g149.t1"; gene_id "g149";
scaffold4_size124243	AUGUSTUS	intron	8178	8282	1	-	.	transcript_id "g149.t1"; gene_id "g149";
scaffold4_size124243	AUGUSTUS	CDS	6224	8177	0.96	-	1	transcript_id "g149.t1"; gene_id "g149";
scaffold4_size124243	AUGUSTUS	CDS	8283	10231	0.39	-	0	transcript_id "g149.t1"; gene_id "g149";
scaffold4_size124243	AUGUSTUS	start_codon	10229	10231	.	-	0	transcript_id "g149.t1"; gene_id "g149";
# protein sequence = [MSPQPDAQGNTSPPASVRSNASHEAPNSAAADRDALTPKSLSQTGRSRTAPIVHENSLWKSSVDRPQLDERDSIFATT
# YLASDSPISSPRTSAHTVDKTNDAPEHSLSEMAAPAPPQRRLVDPPIMRRKHSTLPPTNSIDHHAVLTTPFNPRTAIATGLALEPAHHSPPPYMSPVD
# SPVQRPVTPQCPELHSTLQEAFLESEERRRNREWREGKPVPFKGNVILDTPAMDVEMEKKIEATLAKTEQHTSARSRKASHYLRVFKDGDPSEEPKKK
# DKAKERLSAEKTLSTLPEDGPAKSGASEPSHLIEQLRRASLASSVVQSPLTGPVDSYFDTKPSPRIEVGPVSTPPLHTNARSDGSSSETHQLPRRLLE
# DIRDFGNLALSPGKRSSLSRSLSTAVVEKVHAHAPTNGAPHYHEPSDYFQAEEGNNAEHTPGSEEEEESEKEQISSALYFPHRRLKTNEQVPKESQNQ
# SREVKAVEKRAPVHESARPKSWIAEKDVQTPEEVEISLQSKDTNQCLHGDISTATSVTKDKDQPLTSAVDTLSAESETESLAESTQSLLGYESSATDD
# LGTTPTATTHKQESKAAPAGTTQPPAPLGAVELKPYDHQVGGHSTVYRFSRRAVCKQLNNRENEFYETVERQHPELLEFLPRYIGVLNVTYRKAPRKK
# KMAKDKARQDTGHATSATQSENASRQTSTAPQDPTKPETTRMVSHSQQIMPTPQVIFENNRHIIPDNLFRVPPRSTTPDPWMKNDSYLSQQHRRYQSD
# YGYASRSASRPPLQHTSSWGVTTINRKLQEEVLRQVFAPPTIHHRPRHHHHHGIPSHKTGEPQQSMVGSAPTIRRNSTDVATLQQQPPPPEECTRKQV
# LKAEARRYASGGIADTVDADSGAGSGANMEALKSPQSTLPRRRHSGSGLTRRPLGIDTVQRHNLEYYEEDGYGGDAEEEVFKMDEDSKAGDQDRGRTL
# HSSRAPKVRQSQEASEGTMLQAPVMPSNIGAPLSEEPSNPDNALQQSDERVQHFILLEDLTAGMSKPCVLDLKMGTRQYGIEANDKKQRSQRRKCQMT
# TSRELGVRVCGMQIWNVKTQSYIFEDKYFGRDLKAGKEFQDALKRFFWDGTGYKAATRHIPVILEKISQLERMIKNLPGYRFYASSLLMLYDRGDGES
# KEKDGLLSQSNGHSNMNSGDATAASSGLTSPGPGVASNPAPKQHPEIKLKIVDFANCVTAEDPLPDDLSCPPENPDGIDRGYLRGLRSLRLYFQRIWH
# DINEEWVERGEGEGMARNHHHGPGLGEVGAGWMDDAGGEETGYVSF]
# end gene g149
# start gene g150
scaffold4_size124243	AUGUSTUS	gene	11411	13393	1	-	.	g150
scaffold4_size124243	AUGUSTUS	transcript	11411	13393	1	-	.	g150.t1
scaffold4_size124243	AUGUSTUS	stop_codon	11411	11413	.	-	0	transcript_id "g150.t1"; gene_id "g150";
scaffold4_size124243	AUGUSTUS	single	11411	13393	1	-	0	transcript_id "g150.t1"; gene_id "g150";
scaffold4_size124243	AUGUSTUS	CDS	11411	13393	1	-	0	transcript_id "g150.t1"; gene_id "g150";
scaffold4_size124243	AUGUSTUS	start_codon	13391	13393	.	-	0	transcript_id "g150.t1"; gene_id "g150";
# protein sequence = [MLPSLHPHLKRGLAVDDFYHCPEDILEEPPTGPQDPEQRAAKRRRVEAIASQYLRGRPPVIVTAALRGPFNNGWKNPW
# TKPTRRKQRSGSGKNAATSEARLGPKTGKVAALQNDTTGRRSGARQKRREAAEAPVQSLAPSIASPETSRAIGDDLSAREQDDSLSQVEVPPSTAPLP
# DQEENEASTTTELFGVNTENSIRDRSPMMNPFWLRRPGSARVDMRKANVQTDASPTRTRSRHGHAQTEAATDLRISFPKAPVQVPKSPPREFLPDHWR
# SSASASMIISSQVKGADDKQDEVSSQDQITFTPDSTGPGQRSQRTVPIVISSMGSQTRSPRDGMQCSAERLVDHVPRSPASSKQAQRSTRAAFKKIAK
# SNGLQEKYSRLKPRAVNFDSSPEKASPTRKQADHSSDTTTRITIVPQIKVAGAGMDEVSTADQQLAGKVTSVPDESEELRRSHPSGDSEWSTQAAMVR
# AQLEFQQSTFPTLSPAAVRVESQSPMDTSRSMLAVPSPVATPLSAFTVQRDEPLPDEGVFHGAPISTQDLFGAASPFAFSTVKKKAEESQRSNVRFSI
# SPGDAGALEPSDVMNNSPTPSTDRIPLKEKNTTMSFWSFISEKASQGSQASLANRSRCSTKEADFPHLNVDTSLDDFGRHFTDGFLRDIDDT]
# end gene g150
# start gene g151
scaffold4_size124243	AUGUSTUS	gene	14087	19637	0.62	+	.	g151
scaffold4_size124243	AUGUSTUS	transcript	14087	19637	0.62	+	.	g151.t1
scaffold4_size124243	AUGUSTUS	start_codon	14087	14089	.	+	0	transcript_id "g151.t1"; gene_id "g151";
scaffold4_size124243	AUGUSTUS	initial	14087	18516	0.99	+	0	transcript_id "g151.t1"; gene_id "g151";
scaffold4_size124243	AUGUSTUS	internal	18571	18662	1	+	1	transcript_id "g151.t1"; gene_id "g151";
scaffold4_size124243	AUGUSTUS	terminal	18715	19637	0.62	+	2	transcript_id "g151.t1"; gene_id "g151";
scaffold4_size124243	AUGUSTUS	intron	18517	18570	1	+	.	transcript_id "g151.t1"; gene_id "g151";
scaffold4_size124243	AUGUSTUS	intron	18663	18714	0.62	+	.	transcript_id "g151.t1"; gene_id "g151";
scaffold4_size124243	AUGUSTUS	CDS	14087	18516	0.99	+	0	transcript_id "g151.t1"; gene_id "g151";
scaffold4_size124243	AUGUSTUS	CDS	18571	18662	1	+	1	transcript_id "g151.t1"; gene_id "g151";
scaffold4_size124243	AUGUSTUS	CDS	18715	19637	0.62	+	2	transcript_id "g151.t1"; gene_id "g151";
scaffold4_size124243	AUGUSTUS	stop_codon	19635	19637	.	+	0	transcript_id "g151.t1"; gene_id "g151";
# protein sequence = [MANSTQPWLEDLSEEWVPQETPGSIARSPKCPGPPQNPQSAPSKTKSRLPRLRQSPAAFSDVQVRSIARELRPPKQRS
# FLADRSLSDNNANASANVPPASSPNALARPVSYSSFSMSQASEMQNGTVAHNTVARSPVKEQASEDTPEWRRRLVNGEVGYGNQTDLFGPTGLENIFQ
# KPAGGTSEDAAPPKRRLGLLKGLAAVPSSPPPWPATQKSDAPEAQVQKQEQEQGQGQEQELETKTDEKADVANLEDSLQDETTQEHEASSDAQGLAPP
# HETMRTASGQIEYENENFSPVYLTMTANMNLGQSAQQPQNFRGSELANRLRQIGTPPSNHTQTVQEESALSFTRGDSSFARLQDESLPEGLPVGTPDT
# ADVGRHVELRRGGYSRDGSFHRRPLSPSPDRKTGSQSSTRDAQLHRNTSAKQPAQDEFTDPSTPRQRRENFLSPDRAKSSGSPLKLFDAHDTFTSNRI
# QRRLSQLEYKSEKGTSSVKEIAAEATEQLPKQSRLTSVEERSMQNIDQDLPSGDRLPSNYRVGSFGQGQLNQYQFSGDFSVISSEDDWDPQEDSAPDE
# SPSTDIAPPGSRQPFKFQLDESPVPRQPSKSRRSVSGFPASSMRNVSRPKFVPHRKVSVPKPEEDPEEVHEYAEGKRGPTSPFKNPTPKRRRTICSVE
# DENDGDVFSDVGADTAQRSHEAIQLVLGRKRSDAHDNPAIKIANSETLARRHILRPRNPTPSQRRREEIQAEIMEATEAFIMSSPKLNTIREQLEPSM
# MSDADFEKVRAKAVANEIAAFSMKRQHGVRDKARKRSVTTQDFLDEALKIMDFIRTKGRPTSGLGSLEETEAESGFVEDVNEHPSSLLTLERPPSRED
# GMSTWKETNRQVLDPNIMSHLQKYRENDNDTFLHSSINSIRFSRFKEPDTPEGPSVIVEQDDVRITENPNRFYGDDEDDNRPSSRPQTARTHLSAGSS
# INHTIATNASRRSEQVANLAPEAIAHLIPQEVAGMSFDRDKNIWVRQKSPSKEHRVQREEPSGMNESEDDPFGNIPDLTVEDVQAKDTRADSPVRLQP
# TAETIVDDTEKPIEEEGRPVTRDGNGVAYTDTSSAPSKASNFGWSYPKTDTRATSWSTQAPRHYSTQKSAQTRATYAIPESEEDDIEHEIQYFEGRGP
# SRPTTQPPRVRDITISIAEREAPHIEHRSESTPPKLRQNQWGPSSAQKRSEKKQSAWEQSNRNRALSHGRPNRLPVFNGDGDLSLLDDAPARNYRMQL
# SMNVAGPPFRENGRDALIAASSSPVKGDVTFMLSDLPDFTLNQVDEFDLPDRVIVKHDGSRFSKALEDRYAQGTAELVKALQDVEPDEPYWEDLRTVN
# LRKKDLTTLHRLDELCYQLEELDVSNNKINQVEGIPYCMRRLQAQNNCLTRLTSWTNLANLQHLDISGNQIEGLDGLAELVHLRVLKADNNKIKSLSG
# ILHLDGLMELSVGGNEVDTVDFARTNLKSLTDLDLRKNRMLEVRNLHCLPRLQHLILDDNEIEEFPLVDTPVKPCKFLRSIRLCRNGTIHLDVDHYFP
# KLESLHVDGNSLTQVLGLEHLRNLRTFSAREQILESESDMEICASNLVKNPEVRNLYLSLNPTYGMQISQHLLSLQRLELASMGLKELPSNFGQLTPN
# IRSINLNFNSITDLRPLLNIKRLNELLLASNKLERLRANAMVLGKLSTLTKLDWRDNPLTLRFYAPASENRIMSLRRKPEEQLMNRFVLPNGEVEADV
# QHLLRLDYETRIRRRVTEMMLANLCKNLKELDGLPFDKARVLVKDDVWERLLFLGVIQRKRADTAVDDSE]
# end gene g151
# start gene g152
scaffold4_size124243	AUGUSTUS	gene	20097	22553	0.56	+	.	g152
scaffold4_size124243	AUGUSTUS	transcript	20097	22553	0.56	+	.	g152.t1
scaffold4_size124243	AUGUSTUS	start_codon	20097	20099	.	+	0	transcript_id "g152.t1"; gene_id "g152";
scaffold4_size124243	AUGUSTUS	single	20097	22553	0.56	+	0	transcript_id "g152.t1"; gene_id "g152";
scaffold4_size124243	AUGUSTUS	CDS	20097	22553	0.56	+	0	transcript_id "g152.t1"; gene_id "g152";
scaffold4_size124243	AUGUSTUS	stop_codon	22551	22553	.	+	0	transcript_id "g152.t1"; gene_id "g152";
# protein sequence = [MANTSEENRAVELAVKADESTKTGELAVAARYLREASTIAPEHPRIKEAWVVLKEEEEKSEFLGICRIWARSKDEHDG
# ERALKALRSYSLREQEAEQAMDILFDFKGEDDMLDQVSGELLKNAGAQKWLANAVREQPTRIYYEMFERGDDSIDGLLKVLLNRAVWPDDASFKTGHR
# DMFMLSLAMMMEEALEHPERAMKGIAQLLAHFAEHLKGIIDADSFDVILASLDIRLPTKLRSQATLASIKLFELAPDTAGELISKFVTTKTKKGEAND
# LVIAFSAAAAIFPVAVTAAAALFLTEGFVSTLVPRVQSKKSVNLEQATLDLISAACVDKNCREAISKNCREWLEDMVTESQNKKRANLAALILVKLGE
# EQPSDETPRIVRAEKVNQNDLIASFKSMVIGGDVSSKQDSVEGLAYASLQPKVREDLSKSPKFLKSLVETMSEPSSPKNIVFGGLTILVNITQYQPLQ
# SEEEKRMAQLKAYANVQKPSAPHVLLSDEDVMIRCKRVLDAGVVPLLVHVCKNGSPSILTQSSLILLSLCKDTKNRGTMAQQGAVKLLIQIYDHISVT
# NESSTTGTTPFPPAALPTTAQALSRLLISINPSHVFNAALPSISAIRPLISQLAKTESSTWQLHAFEALLALTNLASLDRTTQDHIIKQSFDTVVDDL
# LLSQNTMVRRASTELICNLMASPVCISNFADGSPRAKHRLHLLLAMTDVDDNATRSAAGGALAMLLSVDLAVLEFLKQDKSVEWLVSLCQDEDEGIRY
# RGVVCLRSVVDVEEGKEKCKGKGVVETLKVVLKESRSPEVMGIGVETLKILLGQ]
# end gene g152
# start gene g153
scaffold4_size124243	AUGUSTUS	gene	22974	23613	0.31	+	.	g153
scaffold4_size124243	AUGUSTUS	transcript	22974	23613	0.31	+	.	g153.t1
scaffold4_size124243	AUGUSTUS	start_codon	22974	22976	.	+	0	transcript_id "g153.t1"; gene_id "g153";
scaffold4_size124243	AUGUSTUS	initial	22974	23343	0.5	+	0	transcript_id "g153.t1"; gene_id "g153";
scaffold4_size124243	AUGUSTUS	terminal	23402	23613	0.61	+	2	transcript_id "g153.t1"; gene_id "g153";
scaffold4_size124243	AUGUSTUS	intron	23344	23401	0.98	+	.	transcript_id "g153.t1"; gene_id "g153";
scaffold4_size124243	AUGUSTUS	CDS	22974	23343	0.5	+	0	transcript_id "g153.t1"; gene_id "g153";
scaffold4_size124243	AUGUSTUS	CDS	23402	23613	0.61	+	2	transcript_id "g153.t1"; gene_id "g153";
scaffold4_size124243	AUGUSTUS	stop_codon	23611	23613	.	+	0	transcript_id "g153.t1"; gene_id "g153";
# protein sequence = [MRLRIATSSIVALAANALGHVISSALATPDSSLQREPGLVNTSTAPAGLFEHLPGNLPDLVNPAPGGDFDPRRWAGQA
# LWDKYVAKGHHLTCLMEATDRGAGWLSKDTRQLPSAASRWTGNLRDELAQWNWHEAYYDKDWECNLEKEGLKEAFNRLGLDTRPLWDDDGEKADGDND
# CYALHHWEMESADPNDP]
# end gene g153
# start gene g154
scaffold4_size124243	AUGUSTUS	gene	23654	27327	0.4	+	.	g154
scaffold4_size124243	AUGUSTUS	transcript	23654	27327	0.4	+	.	g154.t1
scaffold4_size124243	AUGUSTUS	start_codon	23654	23656	.	+	0	transcript_id "g154.t1"; gene_id "g154";
scaffold4_size124243	AUGUSTUS	initial	23654	23656	0.59	+	0	transcript_id "g154.t1"; gene_id "g154";
scaffold4_size124243	AUGUSTUS	internal	23735	23858	0.58	+	0	transcript_id "g154.t1"; gene_id "g154";
scaffold4_size124243	AUGUSTUS	internal	24215	24497	0.83	+	2	transcript_id "g154.t1"; gene_id "g154";
scaffold4_size124243	AUGUSTUS	internal	24836	24971	0.82	+	1	transcript_id "g154.t1"; gene_id "g154";
scaffold4_size124243	AUGUSTUS	terminal	25027	27327	0.77	+	0	transcript_id "g154.t1"; gene_id "g154";
scaffold4_size124243	AUGUSTUS	intron	23657	23734	0.59	+	.	transcript_id "g154.t1"; gene_id "g154";
scaffold4_size124243	AUGUSTUS	intron	23859	24214	0.93	+	.	transcript_id "g154.t1"; gene_id "g154";
scaffold4_size124243	AUGUSTUS	intron	24498	24835	0.81	+	.	transcript_id "g154.t1"; gene_id "g154";
scaffold4_size124243	AUGUSTUS	intron	24972	25026	0.9	+	.	transcript_id "g154.t1"; gene_id "g154";
scaffold4_size124243	AUGUSTUS	CDS	23654	23656	0.59	+	0	transcript_id "g154.t1"; gene_id "g154";
scaffold4_size124243	AUGUSTUS	CDS	23735	23858	0.58	+	0	transcript_id "g154.t1"; gene_id "g154";
scaffold4_size124243	AUGUSTUS	CDS	24215	24497	0.83	+	2	transcript_id "g154.t1"; gene_id "g154";
scaffold4_size124243	AUGUSTUS	CDS	24836	24971	0.82	+	1	transcript_id "g154.t1"; gene_id "g154";
scaffold4_size124243	AUGUSTUS	CDS	25027	27327	0.77	+	0	transcript_id "g154.t1"; gene_id "g154";
scaffold4_size124243	AUGUSTUS	stop_codon	27325	27327	.	+	0	transcript_id "g154.t1"; gene_id "g154";
# protein sequence = [MAPGASYEFAINYVGGAIIAKNINSPRSAVQEKGIWGRKAEPASPIGATAAHFLIAHKADIGIKWVTKVTVVMNGPSS
# DRSRRVGEEMHLFFTMDVPRDKVTKPKEELETGRVESNVLHIRYEGKHALREHRVMANLVEGLNFGVIMGRRPNQLILEYFERGPKLEDASNRYQHTC
# KSCGEKDKFPKGRIDSLTNHLVKKCPALPLQDRQRALLQMHELPLPDNMTQAANTNAPGPSQMQHGQNMNLPFVPSKQLSALETLAEVSRQHLDLSGK
# RMAEKQPLQGQHHHHSSANHAGLLEEFLIQDDRPDGSDMGGLSQGMDMSNPPAMSTMYQFNNGLHHSPTTSPNMGHMPLSNSSSMSHMVPSLVMAASA
# ANDLMPLTNGLSMDSDMNLSGHGMHGLSDGKFFHPQARGSWPNIQPNSLDPMLQDHGKEHMQTNEHHNKGMGHQRPLAMNTGNQTHFTTDFSMNQKPA
# KPKVRGRFTDSRRKEVQEVRKRGACIRCRMLKKPCSGENPCNTCQNVESARLWKQPCIRTRIAEEFGLYTAGLHSVLAFHATNQAKGQIRLDQTPGRI
# EATHFPASGTFATFTPLKCQQTQAVQNTDIDPSIFSGLASPDLELIDSDDDVSGKLDHYVKKMAGHFSDTEDSNFIKATVHSAKSMASLSPDGLISKA
# LELWNFTRMLTSRNFEWHLFSNPSVAPTLAPSTLSPADIEDGIRTPITPFEHAASYNLITMQLMGATEKRAACLARVVMNDLERRLLQRQQANPFETF
# LVAVILLACVERMCWLFRSWEMPCATAEDGSSGDDSFKQASASVHTNLASALQSGTTAPASSSSSSSSSPPAATAHEFSSHQAPRNPRWPLDKSPSVF
# SQQGEKFSDILNMLLKMRGVPPKVTSMGLDGALAVWNEDANDRVKEWYDGIAVTPRMLDERANARFVGEEPREWELKFLGKIIRGD]
# end gene g154
# start gene g155
scaffold4_size124243	AUGUSTUS	gene	27640	28381	0.9	-	.	g155
scaffold4_size124243	AUGUSTUS	transcript	27640	28381	0.9	-	.	g155.t1
scaffold4_size124243	AUGUSTUS	stop_codon	27640	27642	.	-	0	transcript_id "g155.t1"; gene_id "g155";
scaffold4_size124243	AUGUSTUS	terminal	27640	28275	0.9	-	0	transcript_id "g155.t1"; gene_id "g155";
scaffold4_size124243	AUGUSTUS	initial	28334	28381	1	-	0	transcript_id "g155.t1"; gene_id "g155";
scaffold4_size124243	AUGUSTUS	intron	28276	28333	0.9	-	.	transcript_id "g155.t1"; gene_id "g155";
scaffold4_size124243	AUGUSTUS	CDS	27640	28275	0.9	-	0	transcript_id "g155.t1"; gene_id "g155";
scaffold4_size124243	AUGUSTUS	CDS	28334	28381	1	-	0	transcript_id "g155.t1"; gene_id "g155";
scaffold4_size124243	AUGUSTUS	start_codon	28379	28381	.	-	0	transcript_id "g155.t1"; gene_id "g155";
# protein sequence = [METIKGLLWKPTPEEQKRKCNALVRQNVRKLDRDIQQLKATEQKTKNLIQQSSKRAQRNPSMAKQANQDVRIFARELI
# RVRKQNTRLMTSKAQLNSVQMQVNEAFSVRKIEGSIQASTGIMKDVNSLVRLPELTGTMRELSSELMKAGIIEEMLDDTLGENEMLEGEADEAEEEVD
# KVLSEVLKDRLPPSKAKEEELPTAPQPEEEEEEDQAEMLAQMRGRLEALKS]
# end gene g155
# start gene g156
scaffold4_size124243	AUGUSTUS	gene	29083	30052	1	+	.	g156
scaffold4_size124243	AUGUSTUS	transcript	29083	30052	1	+	.	g156.t1
scaffold4_size124243	AUGUSTUS	start_codon	29083	29085	.	+	0	transcript_id "g156.t1"; gene_id "g156";
scaffold4_size124243	AUGUSTUS	initial	29083	29104	1	+	0	transcript_id "g156.t1"; gene_id "g156";
scaffold4_size124243	AUGUSTUS	internal	29309	29637	1	+	2	transcript_id "g156.t1"; gene_id "g156";
scaffold4_size124243	AUGUSTUS	terminal	29690	30052	1	+	0	transcript_id "g156.t1"; gene_id "g156";
scaffold4_size124243	AUGUSTUS	intron	29105	29308	1	+	.	transcript_id "g156.t1"; gene_id "g156";
scaffold4_size124243	AUGUSTUS	intron	29638	29689	1	+	.	transcript_id "g156.t1"; gene_id "g156";
scaffold4_size124243	AUGUSTUS	CDS	29083	29104	1	+	0	transcript_id "g156.t1"; gene_id "g156";
scaffold4_size124243	AUGUSTUS	CDS	29309	29637	1	+	2	transcript_id "g156.t1"; gene_id "g156";
scaffold4_size124243	AUGUSTUS	CDS	29690	30052	1	+	0	transcript_id "g156.t1"; gene_id "g156";
scaffold4_size124243	AUGUSTUS	stop_codon	30050	30052	.	+	0	transcript_id "g156.t1"; gene_id "g156";
# protein sequence = [MTTVTPEVTWAQRSSADDPEKNYVYLTIVAADVPESDMKLDLKEQSLSFKGTSTSKKCTYAIDLDFFAEIDPKESKIS
# HSGRDVTLVLRKKELKEEYWPRLLKDNKKMHFLKTNFDKWVDEDEQDEAPEDDSMNQMNPMAGAGGGDGGFGGIDFSKLGAGGGMGGMPGMEGMGGMP
# GMEGMDMSQMMASMGGGAPGAGGEDSDDDDDMPELENDEDSKDKAPAAAASGDKPKIEEVA]
# end gene g156
# start gene g157
scaffold4_size124243	AUGUSTUS	gene	30445	31365	0.92	-	.	g157
scaffold4_size124243	AUGUSTUS	transcript	30445	31365	0.92	-	.	g157.t1
scaffold4_size124243	AUGUSTUS	stop_codon	30445	30447	.	-	0	transcript_id "g157.t1"; gene_id "g157";
scaffold4_size124243	AUGUSTUS	terminal	30445	31300	0.92	-	1	transcript_id "g157.t1"; gene_id "g157";
scaffold4_size124243	AUGUSTUS	initial	31355	31365	0.93	-	0	transcript_id "g157.t1"; gene_id "g157";
scaffold4_size124243	AUGUSTUS	intron	31301	31354	0.93	-	.	transcript_id "g157.t1"; gene_id "g157";
scaffold4_size124243	AUGUSTUS	CDS	30445	31300	0.92	-	1	transcript_id "g157.t1"; gene_id "g157";
scaffold4_size124243	AUGUSTUS	CDS	31355	31365	0.93	-	0	transcript_id "g157.t1"; gene_id "g157";
scaffold4_size124243	AUGUSTUS	start_codon	31363	31365	.	-	0	transcript_id "g157.t1"; gene_id "g157";
# protein sequence = [MGSNTTTPPSRIRAALFDMDGLLIDSEDLYSIVTNTILERYGRPPLPWSIKAQLQGRPGPQAAHIFHEWAQLPIPHEQ
# FLAEQLELQKNIFTSTKPLPGVIDLLDGLKSRGIHIALATSSHKGNFELKSSHLGYLFDRFAPEHQVLGDDPRIPPGKGKPAPYIYLVALSTLNKTME
# EQGQPPIQPEECLVFEDSVPGVEAGRRAGMQVVWCPHPDLLVEYKGREDEVLAGLTGEHKESEEEKLQNLEKRVAEGKRRTGMPGEIDDGWARLHHTL
# VDFPYESWQIGTKV]
# end gene g157
# start gene g158
scaffold4_size124243	AUGUSTUS	gene	31628	32428	0.78	+	.	g158
scaffold4_size124243	AUGUSTUS	transcript	31628	32428	0.78	+	.	g158.t1
scaffold4_size124243	AUGUSTUS	start_codon	31628	31630	.	+	0	transcript_id "g158.t1"; gene_id "g158";
scaffold4_size124243	AUGUSTUS	single	31628	32428	0.78	+	0	transcript_id "g158.t1"; gene_id "g158";
scaffold4_size124243	AUGUSTUS	CDS	31628	32428	0.78	+	0	transcript_id "g158.t1"; gene_id "g158";
scaffold4_size124243	AUGUSTUS	stop_codon	32426	32428	.	+	0	transcript_id "g158.t1"; gene_id "g158";
# protein sequence = [MASQINPVLKPEAAEVATPEIFPLHEERKLLDEANTEKASANRTFTSGEYNGAIQGYEKALAVCPTYLEYEIAVLRSN
# IAACHLKLEEWKQAVESATQALEALDRIDPPPAPKGVGKDGEDQATGSGAINEIDDTIEVYLDALARTNHTINDVHRLRTKALLRRAKARHEVGGWAS
# LQGSLEDYQALSKPPHQLSSLDLKAMQTALRKLPGQLDEAKNTEMADMMGKLKQLGNGILKPFGLSTENFQFTKDEKSGGYSMNFNQGGK]
# end gene g158
# start gene g159
scaffold4_size124243	AUGUSTUS	gene	33407	33838	0.88	+	.	g159
scaffold4_size124243	AUGUSTUS	transcript	33407	33838	0.88	+	.	g159.t1
scaffold4_size124243	AUGUSTUS	start_codon	33407	33409	.	+	0	transcript_id "g159.t1"; gene_id "g159";
scaffold4_size124243	AUGUSTUS	single	33407	33838	0.88	+	0	transcript_id "g159.t1"; gene_id "g159";
scaffold4_size124243	AUGUSTUS	CDS	33407	33838	0.88	+	0	transcript_id "g159.t1"; gene_id "g159";
scaffold4_size124243	AUGUSTUS	stop_codon	33836	33838	.	+	0	transcript_id "g159.t1"; gene_id "g159";
# protein sequence = [MFTANPREYEWDSTLAHFFMKNFLILHTLPWMRPNFQIGGFQPRLLDVMKGLLGFSSSLPPLPTTADVPESGHHNDIP
# YVKLNGEFHNCIRKQWTNDPNQLYLGCCFDPKLDINLAKDFNVDGLCPVVKATDGDRFLLRDAKG]
# end gene g159
# start gene g160
scaffold4_size124243	AUGUSTUS	gene	34355	35910	1	+	.	g160
scaffold4_size124243	AUGUSTUS	transcript	34355	35910	1	+	.	g160.t1
scaffold4_size124243	AUGUSTUS	start_codon	34355	34357	.	+	0	transcript_id "g160.t1"; gene_id "g160";
scaffold4_size124243	AUGUSTUS	initial	34355	34471	1	+	0	transcript_id "g160.t1"; gene_id "g160";
scaffold4_size124243	AUGUSTUS	terminal	34579	35910	1	+	0	transcript_id "g160.t1"; gene_id "g160";
scaffold4_size124243	AUGUSTUS	intron	34472	34578	1	+	.	transcript_id "g160.t1"; gene_id "g160";
scaffold4_size124243	AUGUSTUS	CDS	34355	34471	1	+	0	transcript_id "g160.t1"; gene_id "g160";
scaffold4_size124243	AUGUSTUS	CDS	34579	35910	1	+	0	transcript_id "g160.t1"; gene_id "g160";
scaffold4_size124243	AUGUSTUS	stop_codon	35908	35910	.	+	0	transcript_id "g160.t1"; gene_id "g160";
# protein sequence = [MPQYLVRLAQAHESFRKVELQALADVAGVALNFVKYEEDSPYCIVDLPSDAAARKLIARSILAQGIYELWGEGAEYDS
# LHQSVGNLTASKWIQYESASFRFTVEGYRGGRTSNEQRDIIDSFSYMAFKGPPRMRDPDVAFRVFEDYDLDAKKPKYIYFGRFIADSCRNEAKKTFDL
# KKRHYISTTSMDAELTLVTANIAQVAPGKLFYDPFMGTGGFPIACAHFGAVVFGSDIDGRTIRGTGGSARRGQTGKYDVVGNFKQYGIESRYLGAFVS
# DLTNTPLRILPTGNQHNIGYLDGIVCDPPYGIREGLKVLGSRQALLEKERQSHQDQFKAPGYIPPKRPYSFTALLDDILDFAVATLVEDGRISMWMPT
# ANDEDIELIIPSHPCLELTSVCVQAFNKWSRRLLTYRRCRESEIPEGALGSVKREYEKGTRASELNDFRRKYFQGFKEFESMKKEFVRMKMEPKTKEE
# ANGADMAKHIET]
# end gene g160
# start gene g161
scaffold4_size124243	AUGUSTUS	gene	36381	37157	0.73	+	.	g161
scaffold4_size124243	AUGUSTUS	transcript	36381	37157	0.73	+	.	g161.t1
scaffold4_size124243	AUGUSTUS	start_codon	36381	36383	.	+	0	transcript_id "g161.t1"; gene_id "g161";
scaffold4_size124243	AUGUSTUS	single	36381	37157	0.73	+	0	transcript_id "g161.t1"; gene_id "g161";
scaffold4_size124243	AUGUSTUS	CDS	36381	37157	0.73	+	0	transcript_id "g161.t1"; gene_id "g161";
scaffold4_size124243	AUGUSTUS	stop_codon	37155	37157	.	+	0	transcript_id "g161.t1"; gene_id "g161";
# protein sequence = [MYLLCTISYFTLFTSLATALPSQQANVKPPYFALAGDSTTAVQSTGGGGWGDGFLNTTLHKGATGRNFGHNGATTVSF
# REGGDWANVLAAVKKASKNYDPYVTIQFGHNDQKPDKNISMADLTNNLAAFVKEIRAVPATPILVTSLSRRSYNSSGLIILNLADVTAATKEAAKQTG
# AGIIDLNGASTKYLNAIGQEKAHTYNLNPTDNTHLNDEGSAVFGNQVAMLIDEEVPSLKKYVKPVTSIAKALKEGKYVFPEV]
# end gene g161
# start gene g162
scaffold4_size124243	AUGUSTUS	gene	37736	39347	0.73	+	.	g162
scaffold4_size124243	AUGUSTUS	transcript	37736	39347	0.73	+	.	g162.t1
scaffold4_size124243	AUGUSTUS	start_codon	37736	37738	.	+	0	transcript_id "g162.t1"; gene_id "g162";
scaffold4_size124243	AUGUSTUS	initial	37736	38488	0.73	+	0	transcript_id "g162.t1"; gene_id "g162";
scaffold4_size124243	AUGUSTUS	terminal	38547	39347	1	+	0	transcript_id "g162.t1"; gene_id "g162";
scaffold4_size124243	AUGUSTUS	intron	38489	38546	1	+	.	transcript_id "g162.t1"; gene_id "g162";
scaffold4_size124243	AUGUSTUS	CDS	37736	38488	0.73	+	0	transcript_id "g162.t1"; gene_id "g162";
scaffold4_size124243	AUGUSTUS	CDS	38547	39347	1	+	0	transcript_id "g162.t1"; gene_id "g162";
scaffold4_size124243	AUGUSTUS	stop_codon	39345	39347	.	+	0	transcript_id "g162.t1"; gene_id "g162";
# protein sequence = [MPQSRKRTVRIGPLPDGPVSEATIQRIFGRRLSPQDGNNVLRILHHRRTAGSLADYGVDNLGKQYTHVSRETALKGLE
# WLRGTYPIDEARAAEEWAEKEANRISYELWLADPETESKYKDPARAFREQMEKEEAERVRQEEENQKIGILHAGKSQFELNIEEKRRARLEEITRIAE
# EKEQKEREMEEKLATGEWVRTPTGTQLMKPGQTTYVDVFGREQVSRRKEEMEKYNKAAQVTDAQTPEDLLAQTTLSQRLYPMTAFVLVTALLSWAFAH
# YYLPPSPEYRLFPDLSPTTATIGALVLTNCVVAVGWRVMPLWPLMTRYFMHVPGYPRAVQSVLNVFSHIQYEHLLANMMMLCLVGPVCCDLVGRGVFM
# GTYLSSGAVGTLASLYWANLGRGNITAHSVGASAAIWGISALYCLLTEQEKIKIPLLKDAEVAFWPKMLFAAFVVLEIHSAMKRRTTMDHASHFGGML
# VGMGTAGYLRATGWRERAGTGEKTVDVGAMAKEGINEVKNSLTGGSK]
# end gene g162
# start gene g163
scaffold4_size124243	AUGUSTUS	gene	39491	41044	0.8	-	.	g163
scaffold4_size124243	AUGUSTUS	transcript	39491	41044	0.8	-	.	g163.t1
scaffold4_size124243	AUGUSTUS	stop_codon	39491	39493	.	-	0	transcript_id "g163.t1"; gene_id "g163";
scaffold4_size124243	AUGUSTUS	single	39491	41044	0.8	-	0	transcript_id "g163.t1"; gene_id "g163";
scaffold4_size124243	AUGUSTUS	CDS	39491	41044	0.8	-	0	transcript_id "g163.t1"; gene_id "g163";
scaffold4_size124243	AUGUSTUS	start_codon	41042	41044	.	-	0	transcript_id "g163.t1"; gene_id "g163";
# protein sequence = [MASPLTVRNLAPTAISILRVERFEDPNTLQSRANGHFFSSKNTTTAAPTSPELNGHAQSFNQQDLDVTLQPFESYTLS
# FPGSHQASTATLSSPTLRITVETAKDERHRIDTHPSYTQKSTQAFTALSANPSATYNAIFHPSKPIPHLAIHCNHLAKYSSWMATLPDNLPLSAISIP
# GTHNSHTYYRALPSVRCQVQDIRTQLDNGIRFLDIRVQPTHATDASKKDLYLVHGAFPISLTGPKYFEPILQMCYNFLQANPSETILVSLKREGVGSS
# TDEHLARMLEDHYINPRPSSWYTENRIPYLGSIRGKLVLVRRYNVSRTASSTSSSHVKNGGLDATAWPHNAHHALFPSSSSTTCPKFCLQDFCEVLIP
# SLIPTKLQHCNDHLVRSAAAMHPIPGLTTDTTNPVPPGPLYLNFLSASNFWKKTCWPSAIAKVINEGMEEWLCGGHHLEGPKAETREPGQTADTEGYK
# GIKRAKSGHGSTGVVIMDCVGENGDWELVRLVIGMNMGFLLKYPLLS]
# end gene g163
# start gene g164
scaffold4_size124243	AUGUSTUS	gene	41752	43767	0.79	-	.	g164
scaffold4_size124243	AUGUSTUS	transcript	41752	43767	0.79	-	.	g164.t1
scaffold4_size124243	AUGUSTUS	stop_codon	41752	41754	.	-	0	transcript_id "g164.t1"; gene_id "g164";
scaffold4_size124243	AUGUSTUS	single	41752	43767	0.79	-	0	transcript_id "g164.t1"; gene_id "g164";
scaffold4_size124243	AUGUSTUS	CDS	41752	43767	0.79	-	0	transcript_id "g164.t1"; gene_id "g164";
scaffold4_size124243	AUGUSTUS	start_codon	43765	43767	.	-	0	transcript_id "g164.t1"; gene_id "g164";
# protein sequence = [MACSTLNDVPSSPLTDMSDSEVSLLSRSPTPPPELKSFAQRRAYMSPSSSRRSSAKTTPTPEDMPSPPSSNDDNPRPA
# KRRKTAGPKERTAEYLDLSRPEVPEDDLPQLQRLLSLLHKKRKIVVIAGAGISVSAGIPDFRSATGLFNTLKKEHKLKSSGKDLFDASVYQDDTSTST
# FHDMVRTLSHHTKSAQPTAFHHLLATLAQEGRLMRLYTQNVDGIDTSLPPLSTQVPLPKKGPWPKTVQVHGGLDYMSCSKCHAVTPFDADQFNGPSPP
# PCPSCVQNDEIRQVADKRSHGIGRLRPRMVLYNEHNPDDESIGSCASYDMRMRPDAVIVAGTTLKVPGVRRIAREMCNIVRDRKDGVTVWLNNDPEPV
# GKDLEDKWDLVVKGPCDEVARYANMRRWDDPMDYRTVTDDDLSKVKEKQRAEVVIGTPRKPNVLRNAGQLTPGQSPRIQPHSFTKEEPDTPSKKGTKR
# KADVQNAQMDLFGKVAGKAPARKPKAQLKKAAASKSKAKKESKKEAPAINNVFKATKGATKTGNKPLTKASDPALTIIQSKFAPQLKPPKENASDVIH
# VGKTRIPVTPRKPTRLTKIKSDYVFQPVSNADSRNNHSPKRPPVESFTPTKDRTPSAQIEEEMAYTRAVSTSESRPSSSGNAQRHMIESPTGAVPKNM
# NHLLC]
# end gene g164
# start gene g165
scaffold4_size124243	AUGUSTUS	gene	44968	48029	0.62	+	.	g165
scaffold4_size124243	AUGUSTUS	transcript	44968	48029	0.62	+	.	g165.t1
scaffold4_size124243	AUGUSTUS	start_codon	44968	44970	.	+	0	transcript_id "g165.t1"; gene_id "g165";
scaffold4_size124243	AUGUSTUS	initial	44968	45110	0.95	+	0	transcript_id "g165.t1"; gene_id "g165";
scaffold4_size124243	AUGUSTUS	internal	45168	45519	0.98	+	1	transcript_id "g165.t1"; gene_id "g165";
scaffold4_size124243	AUGUSTUS	internal	45569	45815	1	+	0	transcript_id "g165.t1"; gene_id "g165";
scaffold4_size124243	AUGUSTUS	terminal	45877	48029	0.66	+	2	transcript_id "g165.t1"; gene_id "g165";
scaffold4_size124243	AUGUSTUS	intron	45111	45167	0.99	+	.	transcript_id "g165.t1"; gene_id "g165";
scaffold4_size124243	AUGUSTUS	intron	45520	45568	1	+	.	transcript_id "g165.t1"; gene_id "g165";
scaffold4_size124243	AUGUSTUS	intron	45816	45876	0.87	+	.	transcript_id "g165.t1"; gene_id "g165";
scaffold4_size124243	AUGUSTUS	CDS	44968	45110	0.95	+	0	transcript_id "g165.t1"; gene_id "g165";
scaffold4_size124243	AUGUSTUS	CDS	45168	45519	0.98	+	1	transcript_id "g165.t1"; gene_id "g165";
scaffold4_size124243	AUGUSTUS	CDS	45569	45815	1	+	0	transcript_id "g165.t1"; gene_id "g165";
scaffold4_size124243	AUGUSTUS	CDS	45877	48029	0.66	+	2	transcript_id "g165.t1"; gene_id "g165";
scaffold4_size124243	AUGUSTUS	stop_codon	48027	48029	.	+	0	transcript_id "g165.t1"; gene_id "g165";
# protein sequence = [MDGAGYNMDVDDLFGDSEHVNIQTINTTPPVKGLDSRIDELGSSGCCQKVSWSKNGCVAYISPDGYSVSLKIFSRDPE
# TGKWDLARNVPLELPQGRDAFPLTHLSWSHLGNDLAVMDEAGRVMVFSCAMALDRMHFTRAEIAQPESEVDAVVGMHWLAILPYAQKNLIAWSAAREG
# NKWRWNIRQHLFNYAHHPVDGKASLIYLKRHGELKLRFQQNDNNWQETSAQLGLTISTKESFTHAAFASNNAAYDVKRRLHLYRIETIWNVPTDKRSQ
# NAGPFEKPTIQVSLIALEDACNLIELANDDVSNGPASRGAGAAQLTHLNFLPITPQQDDGSVPTVQAIFTKPPNPISYDMNHQEARYSIIVKWEVHQE
# QQNQLHPSLDQVTSKKKSVSSVPAQDSFLIKRQPDFSLHAVVLAFYPVWYNMLLVFCYSDGAIEFRKRSTMEMIMPDENTETVTSLLQAGFVFQHTEP
# SLHVAFSPNHCMAVGMQLDGTIKLRSMEYLHGTLSMDDEDPRHSAALAALILQSSSAANQYFSSDDICAIIGSLSDKRKHDFINLLFEGLQVNIDCGI
# DDTSTNHFLLLGRSPFFVKTLSTMHLLGLQGNVDRTLTSKMAWQILNIKYVTQILTTIVRMHGDVSKTNLRPEGVPQMIGTCRWTMHFMAYILDELFS
# LGRAISDIPSADLTREVLEAKIKEMNKPAVLIVLSAFPRAMMKLWAQPIQWVKRSAEALAANPNAPTQSPESKKLYTPLLSAVTELPFEWRWFEVLIS
# ETQNHVRGIYKQRNLNDAQRNNIERELLLGKVPDILFPAAKRLVTDALWNSNQQNGCLADKLDMGKIMFFDTTWLGFQDSKRARVWHDSHVVDVCQKM
# IIRGVGTWIHPVSTVPGQQVSSRNRSDSIPSAGGVNREGQVERERKRKNMLRQCVRCGACMEDVVPGLQGYTPHHYQWLMGVSKHCVCGNSWMLVETK
# GKAR]
# end gene g165
# start gene g166
scaffold4_size124243	AUGUSTUS	gene	48325	50131	0.64	-	.	g166
scaffold4_size124243	AUGUSTUS	transcript	48325	50131	0.64	-	.	g166.t1
scaffold4_size124243	AUGUSTUS	stop_codon	48325	48327	.	-	0	transcript_id "g166.t1"; gene_id "g166";
scaffold4_size124243	AUGUSTUS	terminal	48325	48873	1	-	0	transcript_id "g166.t1"; gene_id "g166";
scaffold4_size124243	AUGUSTUS	internal	49069	49554	0.7	-	0	transcript_id "g166.t1"; gene_id "g166";
scaffold4_size124243	AUGUSTUS	initial	49736	50131	0.98	-	0	transcript_id "g166.t1"; gene_id "g166";
scaffold4_size124243	AUGUSTUS	intron	48874	49068	1	-	.	transcript_id "g166.t1"; gene_id "g166";
scaffold4_size124243	AUGUSTUS	intron	49555	49735	0.65	-	.	transcript_id "g166.t1"; gene_id "g166";
scaffold4_size124243	AUGUSTUS	CDS	48325	48873	1	-	0	transcript_id "g166.t1"; gene_id "g166";
scaffold4_size124243	AUGUSTUS	CDS	49069	49554	0.7	-	0	transcript_id "g166.t1"; gene_id "g166";
scaffold4_size124243	AUGUSTUS	CDS	49736	50131	0.98	-	0	transcript_id "g166.t1"; gene_id "g166";
scaffold4_size124243	AUGUSTUS	start_codon	50129	50131	.	-	0	transcript_id "g166.t1"; gene_id "g166";
# protein sequence = [MPNLRAAEVVLAPKLKLQNSIGLGLPSTNPENAGERLQGTLPPLYFITPPTTPLTFSFSSLIPTFYRPAASTVSHASA
# LLLSSTSPAKFFLPFTTARTYASAPKKKKMPPKKQVQEVKLPLGRPGNNLKSGINFPYATIDPEESRVLVPDERFDWLVEHYKPKSVVPAHLTIYDIA
# GLTRGASTGAGLGNAFLSHIRAVDAIFQVVRCFDDAEIIHVEGDVDPIRDLDIIAEELRLKDIEFVEKALAALVKETRRGGQSLEMKKLKEEQATVEK
# VLAMLNDGKDVRKGNWSPKEVEHINPLFLLSAKPVVYLVNLSEKDYIRQKNKHLPKIAEWVKTNAPGDPIIPISVQLEERLAVMSDAEAAEELKTLNT
# KSALPKAIQTMRKALQLGSFFTTGTDEVRQWTIRTGTKAPQAAGVIHGDFEKTFIQVVVYNYNTLKEEGDEATCKAKGKIMTKGKDYVVEDGDILLIK
# AGAAKA]
# end gene g166
# start gene g167
scaffold4_size124243	AUGUSTUS	gene	50529	51393	0.52	+	.	g167
scaffold4_size124243	AUGUSTUS	transcript	50529	51393	0.52	+	.	g167.t1
scaffold4_size124243	AUGUSTUS	start_codon	50529	50531	.	+	0	transcript_id "g167.t1"; gene_id "g167";
scaffold4_size124243	AUGUSTUS	initial	50529	50870	0.52	+	0	transcript_id "g167.t1"; gene_id "g167";
scaffold4_size124243	AUGUSTUS	terminal	50920	51393	1	+	0	transcript_id "g167.t1"; gene_id "g167";
scaffold4_size124243	AUGUSTUS	intron	50871	50919	1	+	.	transcript_id "g167.t1"; gene_id "g167";
scaffold4_size124243	AUGUSTUS	CDS	50529	50870	0.52	+	0	transcript_id "g167.t1"; gene_id "g167";
scaffold4_size124243	AUGUSTUS	CDS	50920	51393	1	+	0	transcript_id "g167.t1"; gene_id "g167";
scaffold4_size124243	AUGUSTUS	stop_codon	51391	51393	.	+	0	transcript_id "g167.t1"; gene_id "g167";
# protein sequence = [MSSSTRPKPSRKSSGQHHRNTLSMQRTEVTIHVYDLLPPGKVSTVLWTIGSSLLHSGVVIGDKEYAYGGHDRRDLTGV
# YWTKPGQEPPGGTFKQAILHGFSFRPAEELEAIIQEASHEFQGTSYNLLTKNCNHFTSYLCEKLTGRSAPSYLNRAASIGVALPCVVPREWIAPPDYD
# TADGELLDEEFEDEGSSMLRHDRERERARTAEEARDWDNTNYPARPSRGDQGGARGPIRNDARNLAPRLVNIADTDSSGRTIPPAERAPLPRNLT]
# end gene g167
# start gene g168
scaffold4_size124243	AUGUSTUS	gene	51557	52258	0.72	-	.	g168
scaffold4_size124243	AUGUSTUS	transcript	51557	52258	0.72	-	.	g168.t1
scaffold4_size124243	AUGUSTUS	stop_codon	51557	51559	.	-	0	transcript_id "g168.t1"; gene_id "g168";
scaffold4_size124243	AUGUSTUS	single	51557	52258	0.72	-	0	transcript_id "g168.t1"; gene_id "g168";
scaffold4_size124243	AUGUSTUS	CDS	51557	52258	0.72	-	0	transcript_id "g168.t1"; gene_id "g168";
scaffold4_size124243	AUGUSTUS	start_codon	52256	52258	.	-	0	transcript_id "g168.t1"; gene_id "g168";
# protein sequence = [MAAFPTLIGAVSTVTNMANNTVLRTFRSVTSTICASCRNMQSLRPFSHTTQALNAAPTDRKKPGEQLESLLNNVGGNF
# RQAGLDHFPSMIPNADSPEAYRNLVQGEWAEDDKHKLHVYATKHNTHLCLTKPNRDPLISVSCGNIGFRKAGRGTYDAGYQLAAFLMNRIQDKGLLPQ
# IEKLELVYRGFGPGREAVTKAILGAEGKRIRPLIVKLADSTRLKFGGVRSKKPRRLG]
# end gene g168
# start gene g169
scaffold4_size124243	AUGUSTUS	gene	52452	53450	0.62	+	.	g169
scaffold4_size124243	AUGUSTUS	transcript	52452	53450	0.62	+	.	g169.t1
scaffold4_size124243	AUGUSTUS	start_codon	52452	52454	.	+	0	transcript_id "g169.t1"; gene_id "g169";
scaffold4_size124243	AUGUSTUS	single	52452	53450	0.62	+	0	transcript_id "g169.t1"; gene_id "g169";
scaffold4_size124243	AUGUSTUS	CDS	52452	53450	0.62	+	0	transcript_id "g169.t1"; gene_id "g169";
scaffold4_size124243	AUGUSTUS	stop_codon	53448	53450	.	+	0	transcript_id "g169.t1"; gene_id "g169";
# protein sequence = [MRPPTASTFAASARWSIQPAAATPACAYGRAAAYRRISTLPSTSQASATRTSLPSTFPPSSQPFLRSAFLPQDVLFRT
# ASAYARHFSSRPALHEQTQKQAGVKDEEPAPQSEVRNSAASEGSTAEEAAGDQAKKENGEAKEKKEGEEESGEQKEGEEGQKKEKKDAPPPPPHGDKT
# PWQVFTETLKQEFQASKDWNEGTKQLGGALHDFQQNPNVQKAGQISEAAKTRTTEALKATASAVGHGAAWTWDTMPVKGVRAAARVTGSGLEYATRPV
# RQTKAFQAVKETIDDGSSSRYGGWVEKEERRKRRELRELNELKRTGGRNLGPMEEDPE]
# end gene g169
# start gene g170
scaffold4_size124243	AUGUSTUS	gene	53592	54170	0.62	+	.	g170
scaffold4_size124243	AUGUSTUS	transcript	53592	54170	0.62	+	.	g170.t1
scaffold4_size124243	AUGUSTUS	start_codon	53592	53594	.	+	0	transcript_id "g170.t1"; gene_id "g170";
scaffold4_size124243	AUGUSTUS	single	53592	54170	0.62	+	0	transcript_id "g170.t1"; gene_id "g170";
scaffold4_size124243	AUGUSTUS	CDS	53592	54170	0.62	+	0	transcript_id "g170.t1"; gene_id "g170";
scaffold4_size124243	AUGUSTUS	stop_codon	54168	54170	.	+	0	transcript_id "g170.t1"; gene_id "g170";
# protein sequence = [MKTVYRESDNAIIETARSISDRITGFFAENETAMVIKRFREMDPNFQMESFLTEMREYILPEVLDAYVKGDVAVLKEW
# LSAAQYSVYAALMQQYQAAGLKSDGKIVDIRGVDVLNAKLLEPGEIPVFILTCRTQEVHVYRNAKSGELASGMDDKVQQVTYAIGVTRIPEDVNNPET
# RGWRLIELQKSARDYY]
# end gene g170
# start gene g171
scaffold4_size124243	AUGUSTUS	gene	54973	56042	0.4	+	.	g171
scaffold4_size124243	AUGUSTUS	transcript	54973	56042	0.4	+	.	g171.t1
scaffold4_size124243	AUGUSTUS	start_codon	54973	54975	.	+	0	transcript_id "g171.t1"; gene_id "g171";
scaffold4_size124243	AUGUSTUS	initial	54973	54989	0.42	+	0	transcript_id "g171.t1"; gene_id "g171";
scaffold4_size124243	AUGUSTUS	internal	55118	55134	0.43	+	1	transcript_id "g171.t1"; gene_id "g171";
scaffold4_size124243	AUGUSTUS	terminal	55252	56042	0.92	+	2	transcript_id "g171.t1"; gene_id "g171";
scaffold4_size124243	AUGUSTUS	intron	54990	55117	0.4	+	.	transcript_id "g171.t1"; gene_id "g171";
scaffold4_size124243	AUGUSTUS	intron	55135	55251	0.9	+	.	transcript_id "g171.t1"; gene_id "g171";
scaffold4_size124243	AUGUSTUS	CDS	54973	54989	0.42	+	0	transcript_id "g171.t1"; gene_id "g171";
scaffold4_size124243	AUGUSTUS	CDS	55118	55134	0.43	+	1	transcript_id "g171.t1"; gene_id "g171";
scaffold4_size124243	AUGUSTUS	CDS	55252	56042	0.92	+	2	transcript_id "g171.t1"; gene_id "g171";
scaffold4_size124243	AUGUSTUS	stop_codon	56040	56042	.	+	0	transcript_id "g171.t1"; gene_id "g171";
# protein sequence = [MWVGVXQQATHASPSRLEQSPDPNPTAKKQRPIYIRFPIAIALTLLTFTTGFIMAAAPAIQSLQDLANPPTDAETLEL
# YKPSTEELAEVERAIFDHPLTKSLLDDPKYIASRPHLKIPEQLRAQNLTGGTLLGTDKIAVPPLQFSTADGSRFVSLQYLGNALCGHPGIVHGGLLAT
# LLDEGLARCCFPALPNKVGVTASLKIDYKAPCMAGQIVVLHAETTKVEGRKAWVKGRLETLSKAAEWEEGKRNGTVLTEAEALFIEPRQAAQMKRVVN]
# end gene g171
# start gene g172
scaffold4_size124243	AUGUSTUS	gene	58267	60212	0.78	-	.	g172
scaffold4_size124243	AUGUSTUS	transcript	58267	60212	0.78	-	.	g172.t1
scaffold4_size124243	AUGUSTUS	stop_codon	58267	58269	.	-	0	transcript_id "g172.t1"; gene_id "g172";
scaffold4_size124243	AUGUSTUS	terminal	58267	59520	0.99	-	0	transcript_id "g172.t1"; gene_id "g172";
scaffold4_size124243	AUGUSTUS	initial	59574	60212	0.79	-	0	transcript_id "g172.t1"; gene_id "g172";
scaffold4_size124243	AUGUSTUS	intron	59521	59573	1	-	.	transcript_id "g172.t1"; gene_id "g172";
scaffold4_size124243	AUGUSTUS	CDS	58267	59520	0.99	-	0	transcript_id "g172.t1"; gene_id "g172";
scaffold4_size124243	AUGUSTUS	CDS	59574	60212	0.79	-	0	transcript_id "g172.t1"; gene_id "g172";
scaffold4_size124243	AUGUSTUS	start_codon	60210	60212	.	-	0	transcript_id "g172.t1"; gene_id "g172";
# protein sequence = [MAVENYDIVIVGAGPVGLCLSTCLARWGYKVKHIDNRPEPTLTGRADGIQPRSLDLLRNMGLKRKIMEYEPAKVYEVA
# FWDPNQKGIHRTGTWASCPKFIDARYPFTTLLHQGLIERTFISDIEKHGNHIQRPWTIKGFKNDGKDKTYPVEVNLAHVDGTMEETVRAKYLFSGEGA
# RSFVRDQLGVKMIYKDPIAHVWGVMDGVVRTNFPDIKMKCTIHSDNGSIMIIPREDNMVRLYIQVASSTDKDWNPRKSATAEEVQARAKKIFEPYTIS
# WDRVEWYSVYPIGQGIAERYTLDERVFMGGDACHTHSPKAGQGMNTAFLDAVNFAWKIHHVESGWAPRSLLSTYESERKLIAESLLDFDSRYAKLFST
# RIPSAGEIAGASAKEASEDNEFIKTFKASCEFTSGYGVAYGPNVINWGPEHPAQHPLILSYQNGTTQRTGRIMTPATVTRVVDANVVHLEQEIPMNGS
# YRVFIFGGNLDKSAGALKDLATNMAAPSSFFSTFLHRDLKEADRYHEHHNPHSDFLSLALVFSAPRSSIHIDEQLPQPFSRYADHVYADDVWDQRVPD
# AKAAAHAKMGLDEEKGGIVVVRPDGYVGVVVKLEEGKGTCEALDAWFGAVTGKALGGERASL]
# end gene g172
# start gene g173
scaffold4_size124243	AUGUSTUS	gene	61976	63072	1	-	.	g173
scaffold4_size124243	AUGUSTUS	transcript	61976	63072	1	-	.	g173.t1
scaffold4_size124243	AUGUSTUS	stop_codon	61976	61978	.	-	0	transcript_id "g173.t1"; gene_id "g173";
scaffold4_size124243	AUGUSTUS	terminal	61976	62375	1	-	1	transcript_id "g173.t1"; gene_id "g173";
scaffold4_size124243	AUGUSTUS	initial	62444	63072	1	-	0	transcript_id "g173.t1"; gene_id "g173";
scaffold4_size124243	AUGUSTUS	intron	62376	62443	1	-	.	transcript_id "g173.t1"; gene_id "g173";
scaffold4_size124243	AUGUSTUS	CDS	61976	62375	1	-	1	transcript_id "g173.t1"; gene_id "g173";
scaffold4_size124243	AUGUSTUS	CDS	62444	63072	1	-	0	transcript_id "g173.t1"; gene_id "g173";
scaffold4_size124243	AUGUSTUS	start_codon	63070	63072	.	-	0	transcript_id "g173.t1"; gene_id "g173";
# protein sequence = [MPPKGKGEQPKVKKVAVDKTFGMKNKKGGAAQKQIAQLKATQASGGTPDEKRKAAEKAQREKDKAAAEAARKETAELF
# KPVQVQKVPFGTDPKTVLCQFFKKGNCDKGKKCKFSHDLAIERKTEKRSLYTDNRDQEKQEEEERRKKDNMDEWDEDKLRQVVLSKHGNPKTTTDKVC
# KYFIQAIEDQKYGWFWTCPNGGDKCFYKHSLPPGFVIKTKEQRAAEKALMANSPLNTLTLEDFLESERHKLTGNLTPVTPETFAKWKKERVDKKQAEE
# EAKKLKDATGRAMFEKGDWARESDDDSSDDDGDDDEWNLETMRKETEAARARKEEERMAAALEKMAVS]
# end gene g173
# start gene g174
scaffold4_size124243	AUGUSTUS	gene	63983	66701	0.39	-	.	g174
scaffold4_size124243	AUGUSTUS	transcript	63983	66701	0.39	-	.	g174.t1
scaffold4_size124243	AUGUSTUS	stop_codon	63983	63985	.	-	0	transcript_id "g174.t1"; gene_id "g174";
scaffold4_size124243	AUGUSTUS	terminal	63983	64305	0.97	-	2	transcript_id "g174.t1"; gene_id "g174";
scaffold4_size124243	AUGUSTUS	internal	64375	65088	0.52	-	2	transcript_id "g174.t1"; gene_id "g174";
scaffold4_size124243	AUGUSTUS	initial	65426	66701	0.74	-	0	transcript_id "g174.t1"; gene_id "g174";
scaffold4_size124243	AUGUSTUS	intron	64306	64374	0.98	-	.	transcript_id "g174.t1"; gene_id "g174";
scaffold4_size124243	AUGUSTUS	intron	65089	65425	0.54	-	.	transcript_id "g174.t1"; gene_id "g174";
scaffold4_size124243	AUGUSTUS	CDS	63983	64305	0.97	-	2	transcript_id "g174.t1"; gene_id "g174";
scaffold4_size124243	AUGUSTUS	CDS	64375	65088	0.52	-	2	transcript_id "g174.t1"; gene_id "g174";
scaffold4_size124243	AUGUSTUS	CDS	65426	66701	0.74	-	0	transcript_id "g174.t1"; gene_id "g174";
scaffold4_size124243	AUGUSTUS	start_codon	66699	66701	.	-	0	transcript_id "g174.t1"; gene_id "g174";
# protein sequence = [MKDYGIKKRLTFNMNEKGFMIGVQSKSKRVFSKVVWVKDGAKAPIQDSNREWITIIPTICADGTTLFTSIIYPSDGFD
# LYDSWVEDIPPEDTSINLSSTPTGWTNNKLGLAWLERFHQATKTKARRSWRLLICDGHGSHMTMEFLAYAVQKRILIMVFPSHSTHTLQPLDIGLFGP
# LSRYYSSELSWFQQQSQGLLQVKKADFYGFFKAAYASSFTQKNIESAFEATGIWPMDRSVVTTKFKYTTPPEQIDMMDPSYLSPANWERVDRLLKEAV
# KEGAAEVIRKLSGPIHHAIVQTKLLKLDNEVLFTSLDIQNKRTRNGRRLPFKGKKKQPTDATLFSPRKVQEAWEIRRQKDNDKLAEAKRVRDNKELNK
# QKREGKEQRAAEARAERDRKKRVKGQEKAEEDARQQAEKERKDREKALHTSQTAINPFKQKRCSRPPRHSFPDGASPAIPKRSKGPASMSSSASCLAS
# GAAGVGYQAFRSATEYGPDGQPLPKKKGRPIGWRKAIHGSAAAQARPATNGHTGPLSKYQPTQPSSLRNVHAGQNNAPIHIHSRSPSVANHVPQYQSY
# KCKWLKCKADLHNLDTLKKHVFKVHRKETPHNTLDCLWDDCGKEVINFDPFTNSRLERHQPYSFDLESSWRSHIQQVHFDPLSWKLGDGPASGLSDSH
# DSEAYLSDAQGRQVTPRITVDLERLEALRSSPRAFVAASRGRGRPPKRTAEQEAYDACDRFVSLKTRIGGPGMDRGGATLVNDKRRRGLIEGDETEGE
# LVDVEE]
# end gene g174
# start gene g175
scaffold4_size124243	AUGUSTUS	gene	67358	69766	0.8	-	.	g175
scaffold4_size124243	AUGUSTUS	transcript	67358	69766	0.8	-	.	g175.t1
scaffold4_size124243	AUGUSTUS	stop_codon	67358	67360	.	-	0	transcript_id "g175.t1"; gene_id "g175";
scaffold4_size124243	AUGUSTUS	single	67358	69766	0.8	-	0	transcript_id "g175.t1"; gene_id "g175";
scaffold4_size124243	AUGUSTUS	CDS	67358	69766	0.8	-	0	transcript_id "g175.t1"; gene_id "g175";
scaffold4_size124243	AUGUSTUS	start_codon	69764	69766	.	-	0	transcript_id "g175.t1"; gene_id "g175";
# protein sequence = [MNLNAYNAYNYPYRRSSAQQYPAYQTAPPSNNVAQSSRQYQQPPTTHAQDYMSYQPQSDANQTTGHGTTQDTSWNDNS
# HGRTRETTSRAAEVLHNMGNPSYTANSTAATNQTAFTVANASASVSRSSRNATGTSRSPQVQAQQPQFAYGQSQPRPRSVNKDRAQQDNRGLPSPAMA
# AGYPSQRTESIGSQRQQRSASPVQPQYNAAPVSIARGATLTATANSQYGDYSGRQFPSIEASRTSQNATSSSTYNYGNAQMPPAAIAPPAPSASMAAT
# YSAQGTTTVDPLAVYNPWPEYQREQAAQKALDDAARAEEERIAEETRKAEEQIKEEEGKQQEKEDKLRQSSSQTNPRQAQKQQQPNVVEMVSAIPASD
# EGPSEALEAEIRAMMAKMRELNNKYPALLARIWEEERRTKAPKSPTLQNKPTSQVTSAQPTQSAQTNAPHVANSRKKTVSKEALNSNAHNSVTPAVAL
# AIPVGQDQPAASRPTNNTLWPPEKKLHLANLAVVYLNALNLGNPVESSHILTLLDGNPSYTELCEQLEQIGLKLDRTAFAKSLLAAVPDVNAARKFAP
# QSAPAPVKMPHVHPAVMKKEVATPIAPGSQFAPASGSPARGGSHPSFSDNASPAAPLAPAPVAEMIPIKSELRKPANKEEAARKRSLSDLVDLTKLSE
# DEDMGPSPKRLVSESMRSFGSPHPHRNAMDVDEEPSTPNFPIANGPSQTPQVFVPQQIRPPNELRYTSYVEPLDRKKALRRNKYNPATIARDVLRACG
# RHPFERNLNQHLDGLRTTLPQVTFDSDLSTLRWDLIDP]
# end gene g175
# start gene g176
scaffold4_size124243	AUGUSTUS	gene	70201	70753	0.73	+	.	g176
scaffold4_size124243	AUGUSTUS	transcript	70201	70753	0.73	+	.	g176.t1
scaffold4_size124243	AUGUSTUS	start_codon	70201	70203	.	+	0	transcript_id "g176.t1"; gene_id "g176";
scaffold4_size124243	AUGUSTUS	initial	70201	70296	0.73	+	0	transcript_id "g176.t1"; gene_id "g176";
scaffold4_size124243	AUGUSTUS	internal	70347	70409	1	+	0	transcript_id "g176.t1"; gene_id "g176";
scaffold4_size124243	AUGUSTUS	internal	70464	70557	1	+	0	transcript_id "g176.t1"; gene_id "g176";
scaffold4_size124243	AUGUSTUS	terminal	70611	70753	1	+	2	transcript_id "g176.t1"; gene_id "g176";
scaffold4_size124243	AUGUSTUS	intron	70297	70346	0.75	+	.	transcript_id "g176.t1"; gene_id "g176";
scaffold4_size124243	AUGUSTUS	intron	70410	70463	1	+	.	transcript_id "g176.t1"; gene_id "g176";
scaffold4_size124243	AUGUSTUS	intron	70558	70610	1	+	.	transcript_id "g176.t1"; gene_id "g176";
scaffold4_size124243	AUGUSTUS	CDS	70201	70296	0.73	+	0	transcript_id "g176.t1"; gene_id "g176";
scaffold4_size124243	AUGUSTUS	CDS	70347	70409	1	+	0	transcript_id "g176.t1"; gene_id "g176";
scaffold4_size124243	AUGUSTUS	CDS	70464	70557	1	+	0	transcript_id "g176.t1"; gene_id "g176";
scaffold4_size124243	AUGUSTUS	CDS	70611	70753	1	+	2	transcript_id "g176.t1"; gene_id "g176";
scaffold4_size124243	AUGUSTUS	stop_codon	70751	70753	.	+	0	transcript_id "g176.t1"; gene_id "g176";
# protein sequence = [MTKVQSMVASSRRKSRKAHFSAPSSVRRVIMSAPLSKELREKHGVRSIPIRKDDEITVVRGSNKGREGKVTSVYRLKY
# CIHVNGIVREKSNGQSVPIPIAPSKVVVTKLKLDKDREQILERKSAGREEKKK]
# end gene g176
# start gene g177
scaffold4_size124243	AUGUSTUS	gene	74678	77155	1	+	.	g177
scaffold4_size124243	AUGUSTUS	transcript	74678	77155	1	+	.	g177.t1
scaffold4_size124243	AUGUSTUS	start_codon	74678	74680	.	+	0	transcript_id "g177.t1"; gene_id "g177";
scaffold4_size124243	AUGUSTUS	single	74678	77155	1	+	0	transcript_id "g177.t1"; gene_id "g177";
scaffold4_size124243	AUGUSTUS	CDS	74678	77155	1	+	0	transcript_id "g177.t1"; gene_id "g177";
scaffold4_size124243	AUGUSTUS	stop_codon	77153	77155	.	+	0	transcript_id "g177.t1"; gene_id "g177";
# protein sequence = [MGTPQPKYPLSGHCSIIYEETLYVYSPSGFQSLKLEEGAEWKALPMDISLTGAQCVKAVPKGNAQEAKLFIVGGQVNE
# TASTWNYPGLMHYTFSKKKWDWQRSESWNTQNRVNHGAAYLQDSQKILVYAGSQSDDYTGPSTESFLFSTIEPYGVSSIPTEGAPPSVKPMLMNSDAN
# TALLVGGGDTNTAIWKYSESDGWQDLGVSLEKPIAEQDSVKCSVISNKDGRVALQKFDMSVTPNSVERILLLNEDGSPAKPGTLVGSKVKRVALDDWS
# SYNETFAPTTTRSGYSLAQGDDGITVASGGDDKEPIALFDAQENSWMNASALFDGQQVLTNSISSSASSTPTSTASAMSSASPTSTGAAASASEPSSN
# KERMLTVLGATLGTIFGIAAILVLILFCLKYRKNKSKKNTGYVEKNDRMSFADRGAAFMKEAGGSVISYQPKHNNDSLTSLAIIQGRGGGHKKNVGSD
# ASTAGLVKKTSPLGYSEGYSEPYELAKFDLKPEPVEPMIRQNSSRTLKPAPRARSSGWSRYFANNEATNLASAPPADRSTFASDRTSTASQSQYTNSR
# MFSSRPSQHVSPLEIPKFNDGQRLSSVASGSPTLGTPSTGLPVQVQPMQAELARANSSASSVSALSHDGDHYLRQPVESWTPVDDNRRTSSQYTGSMV
# IDHGKFDGTSSYYPDGTDSFYPKSNFSSFYPGQGPPPAIPDLRDSTFTMFPSGNAPSAPTEEMPKSKFSSMYPTPPQLGLSRDRESTATVFPGSPGGS
# GGLQAGQHDAALPSPKFNSFYPPPRIGHESTVTMFPGPGPNPDEGKKEQSDMSWLNLGQSR]
# end gene g177
# start gene g178
scaffold4_size124243	AUGUSTUS	gene	79344	80048	1	-	.	g178
scaffold4_size124243	AUGUSTUS	transcript	79344	80048	1	-	.	g178.t1
scaffold4_size124243	AUGUSTUS	stop_codon	79344	79346	.	-	0	transcript_id "g178.t1"; gene_id "g178";
scaffold4_size124243	AUGUSTUS	single	79344	80048	1	-	0	transcript_id "g178.t1"; gene_id "g178";
scaffold4_size124243	AUGUSTUS	CDS	79344	80048	1	-	0	transcript_id "g178.t1"; gene_id "g178";
scaffold4_size124243	AUGUSTUS	start_codon	80046	80048	.	-	0	transcript_id "g178.t1"; gene_id "g178";
# protein sequence = [MATPIATPATKEQPHQDELLEDDPNVSTAPFVEQRAFGRGLWKNPIKFVASAPEVQPAATSTNGRTMAEKYLAIMFPN
# GQPQPDPDAYPRCGICGEPVKETDQRIHYLSPAHQAALPRAPIPSAIDRTRMGLKYMEKHGFDVDARTGLGSSGQGMLFPLIPKEKRDKLGLGIDKKE
# HTGQKALGGATRADVREGKLDAGKVRKLAQVERKRHNKLQKMFYGDDKVEKYLGQLDS]
# end gene g178
# start gene g179
scaffold4_size124243	AUGUSTUS	gene	80220	81571	0.44	+	.	g179
scaffold4_size124243	AUGUSTUS	transcript	80220	81571	0.44	+	.	g179.t1
scaffold4_size124243	AUGUSTUS	start_codon	80220	80222	.	+	0	transcript_id "g179.t1"; gene_id "g179";
scaffold4_size124243	AUGUSTUS	initial	80220	80486	0.56	+	0	transcript_id "g179.t1"; gene_id "g179";
scaffold4_size124243	AUGUSTUS	terminal	80540	81571	0.8	+	0	transcript_id "g179.t1"; gene_id "g179";
scaffold4_size124243	AUGUSTUS	intron	80487	80539	0.77	+	.	transcript_id "g179.t1"; gene_id "g179";
scaffold4_size124243	AUGUSTUS	CDS	80220	80486	0.56	+	0	transcript_id "g179.t1"; gene_id "g179";
scaffold4_size124243	AUGUSTUS	CDS	80540	81571	0.8	+	0	transcript_id "g179.t1"; gene_id "g179";
scaffold4_size124243	AUGUSTUS	stop_codon	81569	81571	.	+	0	transcript_id "g179.t1"; gene_id "g179";
# protein sequence = [MTPRGYPDPPRLSEPRLIRVPEAFPSYHQPRNMPVNILAQAFDEGIDSIPYGWTVLKAASIFTVLYVLKWFFNGATNA
# SERNMHSKVVMGGTAGIGAEVVKGLASRGAQIILLVRQPLVDPFLVDYIEDLRAQTGNELITAEHVDLESLHSIRQFATKWVDNAPPRRLDMIVLCAN
# TMTPPGGKATQTEDGLESTWGLNYVANFHLLSILSPALRAQPPDRDVRIIFGTCPAYVGGKLPVSDDRSKKNSKNELGQLDFTPSTVYATSKLALMTF
# AVAFQKHLSTYDRPDKKPMNARVILVDPGWTRTPGMRRYLTFGSLWGLAIYLVTWPIWWLVLKSGDAGAQTFLYAAMEAQWGRGEGSYFLKECRRSAW
# TRTEIDDEQLQQKLWESSEKTIEILEKEGAKKRAAEKKRKEKSEGKSTAKEANGQAKQRK]
# end gene g179
# start gene g180
scaffold4_size124243	AUGUSTUS	gene	84857	86846	0.68	+	.	g180
scaffold4_size124243	AUGUSTUS	transcript	84857	86846	0.68	+	.	g180.t1
scaffold4_size124243	AUGUSTUS	start_codon	84857	84859	.	+	0	transcript_id "g180.t1"; gene_id "g180";
scaffold4_size124243	AUGUSTUS	initial	84857	84962	0.99	+	0	transcript_id "g180.t1"; gene_id "g180";
scaffold4_size124243	AUGUSTUS	internal	85018	85213	1	+	2	transcript_id "g180.t1"; gene_id "g180";
scaffold4_size124243	AUGUSTUS	internal	85268	85474	1	+	1	transcript_id "g180.t1"; gene_id "g180";
scaffold4_size124243	AUGUSTUS	internal	85526	85724	1	+	1	transcript_id "g180.t1"; gene_id "g180";
scaffold4_size124243	AUGUSTUS	terminal	85776	86846	0.69	+	0	transcript_id "g180.t1"; gene_id "g180";
scaffold4_size124243	AUGUSTUS	intron	84963	85017	1	+	.	transcript_id "g180.t1"; gene_id "g180";
scaffold4_size124243	AUGUSTUS	intron	85214	85267	1	+	.	transcript_id "g180.t1"; gene_id "g180";
scaffold4_size124243	AUGUSTUS	intron	85475	85525	1	+	.	transcript_id "g180.t1"; gene_id "g180";
scaffold4_size124243	AUGUSTUS	intron	85725	85775	1	+	.	transcript_id "g180.t1"; gene_id "g180";
scaffold4_size124243	AUGUSTUS	CDS	84857	84962	0.99	+	0	transcript_id "g180.t1"; gene_id "g180";
scaffold4_size124243	AUGUSTUS	CDS	85018	85213	1	+	2	transcript_id "g180.t1"; gene_id "g180";
scaffold4_size124243	AUGUSTUS	CDS	85268	85474	1	+	1	transcript_id "g180.t1"; gene_id "g180";
scaffold4_size124243	AUGUSTUS	CDS	85526	85724	1	+	1	transcript_id "g180.t1"; gene_id "g180";
scaffold4_size124243	AUGUSTUS	CDS	85776	86846	0.69	+	0	transcript_id "g180.t1"; gene_id "g180";
scaffold4_size124243	AUGUSTUS	stop_codon	86844	86846	.	+	0	transcript_id "g180.t1"; gene_id "g180";
# protein sequence = [MGHFSILAALLLAADGVLGAKWLGEVKKVDGIDYQCKCYSDNSCWPTNKDWERLNKTVSGALQAAIPPGAVCYNSLGN
# DTNVYDAEKCADTQANWGNEQWLTDHPIAELWPLKTNNTCLPTDDPSESCTRGFYGRYVIMATTKHQIRAGVNFARKRNLRLIIRNTGHDFMGRSTGY
# GSLIINTHSFKDVEFIKKYTGPGDWSGSAATVGAGVQGRELFRQCFEQSPKVVIVGGECPTVGWGGGYIQGGGHGPLTGLYGMGADNVLSFEAITAEG
# KYVTANADENPDLFWALKGGGPSTFAVVVSITVKTFPEVPTSGTMLNINSTHTNDPELFAKGVHIFHNLANHYSNAGLFVYFEMGPGPGRLHIAPFVA
# PNMNEAQLAEVLAPLYEQLDAAKVPYDTHTKAFPTFFELYIDMFEDEPPNQQSIVGGRLFTQMDMDSHGDEIADALLYAAMPEPTQLGFNIGHIMNPG
# HAYPKVDNAIHPTWRNASSFVITNVIVEGTESWEAKKEREHFNTFVLGQKLRDVSPYGASYVNEGDLNEPDWQEAYWGTNYPRLLKIRQKWDPEGVFF
# TETTPGTEKWSVLDYGTKLCKKTS]
# end gene g180
# start gene g181
scaffold4_size124243	AUGUSTUS	gene	87611	91832	0.7	+	.	g181
scaffold4_size124243	AUGUSTUS	transcript	87611	91832	0.7	+	.	g181.t1
scaffold4_size124243	AUGUSTUS	start_codon	87611	87613	.	+	0	transcript_id "g181.t1"; gene_id "g181";
scaffold4_size124243	AUGUSTUS	initial	87611	87691	0.7	+	0	transcript_id "g181.t1"; gene_id "g181";
scaffold4_size124243	AUGUSTUS	terminal	87747	91832	0.93	+	0	transcript_id "g181.t1"; gene_id "g181";
scaffold4_size124243	AUGUSTUS	intron	87692	87746	0.7	+	.	transcript_id "g181.t1"; gene_id "g181";
scaffold4_size124243	AUGUSTUS	CDS	87611	87691	0.7	+	0	transcript_id "g181.t1"; gene_id "g181";
scaffold4_size124243	AUGUSTUS	CDS	87747	91832	0.93	+	0	transcript_id "g181.t1"; gene_id "g181";
scaffold4_size124243	AUGUSTUS	stop_codon	91830	91832	.	+	0	transcript_id "g181.t1"; gene_id "g181";
# protein sequence = [MPPVLNPFLRAFFRSALPSQCQPAQHHVLLVPTTEVLLTSRDKESNTSYIDLSGSEDFLASHVLRMPGGVGPNNHIKD
# AGSFRETRGKAKQFTTANGRTVIVKDAFVYSNKGFKTLNQAQLLNDTIFYPDSFDAQPWLVYFISRPLIGTYDPNPIIPATLSPKRDARADASAASSS
# AGASSSMPRKKEVTSFSDLLNHFPMIARQMQPGLERLFKEFANELQKPLPTTPSQRSRRSSMSSRRRGSVSSAETAPLSLHSTMSQGPNGFVSNLEIS
# DEEDQMRRSLETAVTAAIDLFQMVDKQQLSLLGATTDLTGPIVERMIERYIAEQVHGTILFPRIRAIRQLEDADLDRRTRQMVDIDISQVGIDIGHGR
# RGKQELAIRLSRAVQIFKKMGVAGSPQEMLEILLAVQKHITMPDESQEKTMTNGEPLSEKHDHLLTINADTLVSLLLVVVIRAPIRNLQARLSYMRHF
# VFIDDVESGEMGYALSTFEAVLSYLTTDSGGLRKASRMNRALWQATKSGDLETMQGILEPDKSFHANFDSFSDQSDTPPRHRPVRFAASFSDLQSLGG
# TTMNGDDEPRIRRPSTSFDKSAHEDGPLAHIFPFQRAQTPPLPGRPKIKKSVSLDTRSMSSGSARSYRSRTTLDSHVSAIEGDISIEKLTMTQSPDGG
# SVLMMAIENRQDRALQYLLSLTEYYTPQHVFEDYNNEGTNLLSASIQLGHAKTTDTILNYILENSPSPEALRDYLAKPDAKGRCVAHYLFNQPRLIDR
# IGHLLPWRLKDKNGQTPVFALCRSYDHDEYYDMVDKALLAATHDQDDGQPLHLDEHVDNKGNSLLHIITDPQLAVKLLYRCDSDANATNDRQFTPLMV
# ASKYGRTDMVRVLFQDPRVDLSYRDARGLTAVELAKDDDVRNRIDDLVLLSNEAGPDGRITTVVRSFFVEDGTVRLVLKSGAPNKNKTITVTTCRRSS
# HDFENLAKWLAQEHPASWLPVIHNLASPYLIPSRPSRSILRDMQLRLDAFLKILLKHPTFSTHEMVWEFFLVPDIDSSMLAERSARKAELRVERLRED
# YAPILDVREVELFVQHMRENIRALHHASRSVLRRANKVRSAASDLNDAAKISNTAVHSLTFLPPAHLKALERYTNTLRQSEASPMTGFYYSMHAISST
# ITAILTALSRPSTIINSMSNAQKAIDRHNLSVRRSDRWPLGLLDDARSRVQRDAQEKMDKSKIELEDLGRELRYTQQVVAQELASWQENRVETGKTAL
# KDLARKMCVGERARLESMKRAVRELGIGTDRPKLGGGSDPVEQQQVNSFHEMNGVHTQQTPHTDVSDAGGVVAQGRLIDDEITDEHIEEGPGSVEHPE
# DEGMILSNGEAAAEDAPPADTLLSKDLNGGNGMLAA]
# end gene g181
# start gene g182
scaffold4_size124243	AUGUSTUS	gene	93698	96824	0.62	-	.	g182
scaffold4_size124243	AUGUSTUS	transcript	93698	96824	0.62	-	.	g182.t1
scaffold4_size124243	AUGUSTUS	stop_codon	93698	93700	.	-	0	transcript_id "g182.t1"; gene_id "g182";
scaffold4_size124243	AUGUSTUS	terminal	93698	93908	0.92	-	1	transcript_id "g182.t1"; gene_id "g182";
scaffold4_size124243	AUGUSTUS	internal	94043	94157	0.94	-	2	transcript_id "g182.t1"; gene_id "g182";
scaffold4_size124243	AUGUSTUS	internal	94208	95978	0.97	-	0	transcript_id "g182.t1"; gene_id "g182";
scaffold4_size124243	AUGUSTUS	internal	96116	96375	0.97	-	2	transcript_id "g182.t1"; gene_id "g182";
scaffold4_size124243	AUGUSTUS	initial	96425	96824	0.74	-	0	transcript_id "g182.t1"; gene_id "g182";
scaffold4_size124243	AUGUSTUS	intron	93909	94042	0.98	-	.	transcript_id "g182.t1"; gene_id "g182";
scaffold4_size124243	AUGUSTUS	intron	94158	94207	0.94	-	.	transcript_id "g182.t1"; gene_id "g182";
scaffold4_size124243	AUGUSTUS	intron	95979	96115	0.99	-	.	transcript_id "g182.t1"; gene_id "g182";
scaffold4_size124243	AUGUSTUS	intron	96376	96424	0.98	-	.	transcript_id "g182.t1"; gene_id "g182";
scaffold4_size124243	AUGUSTUS	CDS	93698	93908	0.92	-	1	transcript_id "g182.t1"; gene_id "g182";
scaffold4_size124243	AUGUSTUS	CDS	94043	94157	0.94	-	2	transcript_id "g182.t1"; gene_id "g182";
scaffold4_size124243	AUGUSTUS	CDS	94208	95978	0.97	-	0	transcript_id "g182.t1"; gene_id "g182";
scaffold4_size124243	AUGUSTUS	CDS	96116	96375	0.97	-	2	transcript_id "g182.t1"; gene_id "g182";
scaffold4_size124243	AUGUSTUS	CDS	96425	96824	0.74	-	0	transcript_id "g182.t1"; gene_id "g182";
scaffold4_size124243	AUGUSTUS	start_codon	96822	96824	.	-	0	transcript_id "g182.t1"; gene_id "g182";
# protein sequence = [MARNPSFKVPYCHKGSRSSASSNSTRSNGTRRTSGSTNASRRSFVRSAVTLHAEPSGSRAQVPRRPFPDDTALHVPSG
# ANQEADGNDDTLNEVIMAVDLTPRGTVGCCYYVAREEQLYFMEDIQCGEVDLVDALRTYIDPTVVLVSTKIDDKVIDRFDPEARNSQSMSGGNDQFRL
# PFLLEVRPPNEFYYDSAKSKLASLRLRDENGIGISFNVPEELAPVGCAGALISYLQRRGAAAYLPGDRSAHLMFRISTLKMFSLRETMFINADTLYSL
# QILGAESHPHLHNKGPTKTSSGEKESLSVYGLFHHLARTPQGRFLLRQQFLRPSLNLDIINERLDTVSVFTQPDNDTALQTLVRNLKSIGNMRITMVN
# LRKGVGGSAKGARGFAKSIWTSIRAFAFHALKIKDTLQEVLGGEKLAIRNKIFEKLEGYHLAQIGRKISETIDLRDSAEQGRTVIMPGIDEELDQMKL
# TLDSLDDFLNRVARKLSKNMPSDLRATLNVIYFPQIGFLCTTPVNPDTGNAVYTGNFDHPWERMFATEEQVYFKNSETREMDDHFGDVYGIISDREIE
# ISHELAQYLLQYEGLLTTCSDTFGELDSLLALAQGAKIYKLGCPRMTQENVIQIESGRHILQELTVSSFVANDTTLRGGEGGGAFDREAEQSPSSEDQ
# PLTSSMAYHKHTHTHKEDPSMLVLTGPNYSGKSVYLKQVALIVYMAHVGSFVPADSAIIGLTDKILSRVATRETVTCIQSAFMIDLQQISLALSLATR
# RSLIVIDEFGKGTESSDGAGLACAVMSYLLNLGSERPKVIGATHFHEIFEMGLLRSRPALGFGHMQVRVDTEASEISDQITYLYNCAALNGVPPEIIQ
# RAEELIFLSVRGEDLVSACCQMPEEEVAELEEAACVLILFIGSSKFGSGANRKEFP]
# end gene g182
# start gene g183
scaffold4_size124243	AUGUSTUS	gene	97099	99471	0.96	-	.	g183
scaffold4_size124243	AUGUSTUS	transcript	97099	99471	0.96	-	.	g183.t1
scaffold4_size124243	AUGUSTUS	stop_codon	97099	97101	.	-	0	transcript_id "g183.t1"; gene_id "g183";
scaffold4_size124243	AUGUSTUS	single	97099	99471	0.96	-	0	transcript_id "g183.t1"; gene_id "g183";
scaffold4_size124243	AUGUSTUS	CDS	97099	99471	0.96	-	0	transcript_id "g183.t1"; gene_id "g183";
scaffold4_size124243	AUGUSTUS	start_codon	99469	99471	.	-	0	transcript_id "g183.t1"; gene_id "g183";
# protein sequence = [MLTSRARIAARRITSPSIARPLPIRTSSFCLNTYLAQSPQQQKILRPLVSSRGYANGGRPHPPGGTHRMNLGGEPEKA
# ALEQYGVDLTARARDGKLDPVIGRDGEIQRTIQILSRRTKNNPVLIGSAGTGKTAILEGLAQRIVKGDVPESIQEKRVISLDLGSLIAGAKFRGDFEE
# RLKSVLKEVEEAKKGVILFVDELHTLLGLGKAEGSIDASNLLKPALSRGELQLCGATTLNEYRQIEKDAALARRFQPILVGEPSVQDTISILRGIKER
# YEVHHGVRITDNALVAAASYSNRYITDRFLPDKAIDLVDEAASALRLQQESKPDAIQELDRQIMTIQIELESLRKETDIASKERRERLEETLKQKQDE
# VKVLTEKWEKERGELEAIKNAQENLERAKLELEQARREGNFAKAGELQYSRIPELEQKLPRDEEVTAGANRQGSLLHDSVTADDIASVVSRTTGIPLS
# KLNSGESEKLIHMEDTLRQYVKGQDEALTAVANAIRLQRAGLSGENRPIASFMMLGPTGVGKTEVCKRLAEYLFSTPQAVIRFDMSEFSEKHTVSRLI
# GSPAGYVGYEDAGQLTEAVRRKPYAVLLFDEWEKAHKDISTLLLQVLDEGFLTDAQGHKVDFRNTIIVMTSNLGADIIVGDDALHSIDKDSSEISPAV
# RSAVMDVVSATYPPEFLNRLDEFIVFRRLSREALRDIVDIRLKELQQRLDDRRIVLECPDDAKQWLCDRGYDPKFGARPLNRLIAREIGNGLADKLIR
# GQIRSGDTARVAIKEDGAGLVVAAAA]
# end gene g183
# start gene g184
scaffold4_size124243	AUGUSTUS	gene	99905	100901	0.94	+	.	g184
scaffold4_size124243	AUGUSTUS	transcript	99905	100901	0.94	+	.	g184.t1
scaffold4_size124243	AUGUSTUS	start_codon	99905	99907	.	+	0	transcript_id "g184.t1"; gene_id "g184";
scaffold4_size124243	AUGUSTUS	initial	99905	99984	0.96	+	0	transcript_id "g184.t1"; gene_id "g184";
scaffold4_size124243	AUGUSTUS	internal	100234	100619	1	+	1	transcript_id "g184.t1"; gene_id "g184";
scaffold4_size124243	AUGUSTUS	terminal	100672	100901	0.98	+	2	transcript_id "g184.t1"; gene_id "g184";
scaffold4_size124243	AUGUSTUS	intron	99985	100233	1	+	.	transcript_id "g184.t1"; gene_id "g184";
scaffold4_size124243	AUGUSTUS	intron	100620	100671	1	+	.	transcript_id "g184.t1"; gene_id "g184";
scaffold4_size124243	AUGUSTUS	CDS	99905	99984	0.96	+	0	transcript_id "g184.t1"; gene_id "g184";
scaffold4_size124243	AUGUSTUS	CDS	100234	100619	1	+	1	transcript_id "g184.t1"; gene_id "g184";
scaffold4_size124243	AUGUSTUS	CDS	100672	100901	0.98	+	2	transcript_id "g184.t1"; gene_id "g184";
scaffold4_size124243	AUGUSTUS	stop_codon	100899	100901	.	+	0	transcript_id "g184.t1"; gene_id "g184";
# protein sequence = [MGFTDLVSDAGLALLNHYVRTRSYIVGYSPSQADVKVFQQIKQVPAPEKYPYAWRWYNHMLTFEGEFESLPGDPTKDF
# TAYGPESSELPVNPAKAPEKEAEDDDDDVDLFGSDDEEEDAEAARIKEERLAEYNKKKAGKVKPAAKSIVTLDVKPWDDETNMDELKANVLSIEKEGL
# VWGASKLVAVGFGIKKLQINLVVEDDKVSLDELQQQIEEFEDHVQSTDVVAMQKL]
# end gene g184
# start gene g185
scaffold4_size124243	AUGUSTUS	gene	102369	103123	0.7	+	.	g185
scaffold4_size124243	AUGUSTUS	transcript	102369	103123	0.7	+	.	g185.t1
scaffold4_size124243	AUGUSTUS	start_codon	102369	102371	.	+	0	transcript_id "g185.t1"; gene_id "g185";
scaffold4_size124243	AUGUSTUS	initial	102369	102569	0.75	+	0	transcript_id "g185.t1"; gene_id "g185";
scaffold4_size124243	AUGUSTUS	internal	102638	102789	0.95	+	0	transcript_id "g185.t1"; gene_id "g185";
scaffold4_size124243	AUGUSTUS	terminal	102859	103123	0.98	+	1	transcript_id "g185.t1"; gene_id "g185";
scaffold4_size124243	AUGUSTUS	intron	102570	102637	1	+	.	transcript_id "g185.t1"; gene_id "g185";
scaffold4_size124243	AUGUSTUS	intron	102790	102858	0.98	+	.	transcript_id "g185.t1"; gene_id "g185";
scaffold4_size124243	AUGUSTUS	CDS	102369	102569	0.75	+	0	transcript_id "g185.t1"; gene_id "g185";
scaffold4_size124243	AUGUSTUS	CDS	102638	102789	0.95	+	0	transcript_id "g185.t1"; gene_id "g185";
scaffold4_size124243	AUGUSTUS	CDS	102859	103123	0.98	+	1	transcript_id "g185.t1"; gene_id "g185";
scaffold4_size124243	AUGUSTUS	stop_codon	103121	103123	.	+	0	transcript_id "g185.t1"; gene_id "g185";
# protein sequence = [MSLYVLGFAIGPILWAPFSELKSRRLPLVIASFGFFIFNISVAVGKDLQTVLICRFFSDLFGACPFTGVAAVFPGMFD
# SRTREMAVTVFSMTVFTGQLLAPFVGGFIVISDLDWRWTESFMDFAVFVLDLFFLPESYPPAILVFQGVRGMILGQLTAGTIIFVRQPGYQRKLAANH
# GVAIPEWRLQEVIVGRLCLAIGLFLFGWT]
# end gene g185
# start gene g186
scaffold4_size124243	AUGUSTUS	gene	104369	105410	0.97	+	.	g186
scaffold4_size124243	AUGUSTUS	transcript	104369	105410	0.97	+	.	g186.t1
scaffold4_size124243	AUGUSTUS	start_codon	104369	104371	.	+	0	transcript_id "g186.t1"; gene_id "g186";
scaffold4_size124243	AUGUSTUS	initial	104369	104434	0.98	+	0	transcript_id "g186.t1"; gene_id "g186";
scaffold4_size124243	AUGUSTUS	terminal	104529	105410	0.97	+	0	transcript_id "g186.t1"; gene_id "g186";
scaffold4_size124243	AUGUSTUS	intron	104435	104528	0.97	+	.	transcript_id "g186.t1"; gene_id "g186";
scaffold4_size124243	AUGUSTUS	CDS	104369	104434	0.98	+	0	transcript_id "g186.t1"; gene_id "g186";
scaffold4_size124243	AUGUSTUS	CDS	104529	105410	0.97	+	0	transcript_id "g186.t1"; gene_id "g186";
scaffold4_size124243	AUGUSTUS	stop_codon	105408	105410	.	+	0	transcript_id "g186.t1"; gene_id "g186";
# protein sequence = [MVLNCTTVPEATNTDAGVAGAGTLLSFIITNILSILLSATIILLGLRKSTSAPISRKLLQSFSDQQILTGIGIQSVGL
# AKMKTMVPYHFFIIWLLSLLSTATNLATLLALVNDFKRDWVLRWIRQFLMLVNMFLGILSGVFILQTVMKNMNPRLPIACVWEMDSKGWSGNAALSIA
# GTIAVIAGQVITFGFATWYLHNRSNPKWLKTVQVIGLFACLAMGVGATVRVVLESQAFGTPPQAVHLVGPSEGNWSFGQLLPLLLLVLPVISTIEIAR
# GEELKPKSRVDEDTVPLFANDSDMEFQPNPLVGSGNTLFRK]
# end gene g186
# start gene g187
scaffold4_size124243	AUGUSTUS	gene	105950	109368	0.46	-	.	g187
scaffold4_size124243	AUGUSTUS	transcript	105950	109368	0.46	-	.	g187.t1
scaffold4_size124243	AUGUSTUS	stop_codon	105950	105952	.	-	0	transcript_id "g187.t1"; gene_id "g187";
scaffold4_size124243	AUGUSTUS	terminal	105950	106056	0.99	-	2	transcript_id "g187.t1"; gene_id "g187";
scaffold4_size124243	AUGUSTUS	internal	106114	108834	0.97	-	2	transcript_id "g187.t1"; gene_id "g187";
scaffold4_size124243	AUGUSTUS	internal	108885	109100	0.99	-	2	transcript_id "g187.t1"; gene_id "g187";
scaffold4_size124243	AUGUSTUS	internal	109176	109250	1	-	2	transcript_id "g187.t1"; gene_id "g187";
scaffold4_size124243	AUGUSTUS	initial	109332	109368	0.47	-	0	transcript_id "g187.t1"; gene_id "g187";
scaffold4_size124243	AUGUSTUS	intron	106057	106113	0.99	-	.	transcript_id "g187.t1"; gene_id "g187";
scaffold4_size124243	AUGUSTUS	intron	108835	108884	0.99	-	.	transcript_id "g187.t1"; gene_id "g187";
scaffold4_size124243	AUGUSTUS	intron	109101	109175	0.99	-	.	transcript_id "g187.t1"; gene_id "g187";
scaffold4_size124243	AUGUSTUS	intron	109251	109331	0.82	-	.	transcript_id "g187.t1"; gene_id "g187";
scaffold4_size124243	AUGUSTUS	CDS	105950	106056	0.99	-	2	transcript_id "g187.t1"; gene_id "g187";
scaffold4_size124243	AUGUSTUS	CDS	106114	108834	0.97	-	2	transcript_id "g187.t1"; gene_id "g187";
scaffold4_size124243	AUGUSTUS	CDS	108885	109100	0.99	-	2	transcript_id "g187.t1"; gene_id "g187";
scaffold4_size124243	AUGUSTUS	CDS	109176	109250	1	-	2	transcript_id "g187.t1"; gene_id "g187";
scaffold4_size124243	AUGUSTUS	CDS	109332	109368	0.47	-	0	transcript_id "g187.t1"; gene_id "g187";
scaffold4_size124243	AUGUSTUS	start_codon	109366	109368	.	-	0	transcript_id "g187.t1"; gene_id "g187";
# protein sequence = [MHLIKPQWLTHPGEQKDFEVYSCDVSPDGSRLATAAGDGYVRVWSTEAILHSNDPTYTKTKQLAAVSHHSGTIHAVRF
# SSNGKYLASGADDKIVCVYALDKNAPTHAAFGSNEPPPVENWRVIRRLIGHDNDVQDLGWSFDSSILVSVGLDSKVVVWSGHSFEKLKTLSNHQSHVK
# GITFDPANKYFATASDDRTIKVYRFNSPPPNASQQDQVNNFVLDHTITTPFQTSPLTTYFRRCSWSPDGAHIAAANATNGPVSSVAILSRGTWDGDIS
# LVGHEGPVEVTSFSPRLFYKDPPRPEKDGTVTQPTVTIVACAGQDKCLSVWNTSFPRPFMISQELAGKSISDLSWSPDGETLYATSLDGSIMTLVFEA
# GELGYPATFAENEKTLAKFGAGRRVGIIEGTDALLLEESSKSGELKGVQGRMGALMGDGSAVQPPTITNGTNGVAPSTALTNGSTAAAQPPAPVEPPP
# DQRVEKLKQRVTVTKEGKKRIAPMLMSSSSGVGESSLPQTQLLSATTTSGGRSDNPHNILDLSKPYDGFPKGGLATMLIGNKRKFAEIEGDDDKQVER
# RLAGSVKPGGAAIVLNSENGLIPPAAAPPKNNDLQEPPKVLRPAIVNPSMSLAQVRLAVPKVRSVIVRTMDGSEPPQNGVDANTGKAEISDTVILEAR
# NASGPSRTGRPQDHDPTRMTCTSKGQSLWQDFLPKAVLLVTGNTNLFAAACEDGSVYAWTPAGRRTLNAMVLEAQPVIMDCRGWWLMCITAVGMCYIW
# NLKTMSAPHPPISLAPILDIAAYAQGPHLTRSPGIVFARLNSAGRITVAMSNGEGYAYNPDMYIWQRLSEPWWGVTSQYWNSTDSSVGNIRSSQDKPM
# VKEKDDQVSAENISAGIIPALERNTTNQSLLQGRAFHLQRLIKILVSAEGYETFESSASVAHLENRVAAARTLGAKEEFKMYFTMYVKRLGAEGLKGK
# IEELLRSLMGSLVSEDEDDGGGDDEEAEEEEAAMKEPDVICGWKREELLKEAVLILGKHRDLQRITVPYARLLNIVTEGQRPDDQAMITDM]
# end gene g187
# start gene g188
scaffold4_size124243	AUGUSTUS	gene	110085	110969	1	-	.	g188
scaffold4_size124243	AUGUSTUS	transcript	110085	110969	1	-	.	g188.t1
scaffold4_size124243	AUGUSTUS	stop_codon	110085	110087	.	-	0	transcript_id "g188.t1"; gene_id "g188";
scaffold4_size124243	AUGUSTUS	terminal	110085	110894	1	-	0	transcript_id "g188.t1"; gene_id "g188";
scaffold4_size124243	AUGUSTUS	initial	110946	110969	1	-	0	transcript_id "g188.t1"; gene_id "g188";
scaffold4_size124243	AUGUSTUS	intron	110895	110945	1	-	.	transcript_id "g188.t1"; gene_id "g188";
scaffold4_size124243	AUGUSTUS	CDS	110085	110894	1	-	0	transcript_id "g188.t1"; gene_id "g188";
scaffold4_size124243	AUGUSTUS	CDS	110946	110969	1	-	0	transcript_id "g188.t1"; gene_id "g188";
scaffold4_size124243	AUGUSTUS	start_codon	110967	110969	.	-	0	transcript_id "g188.t1"; gene_id "g188";
# protein sequence = [MAEYWKSTPKYWCKFCSTYVKDTKFERAQHEATGRHQGNIQRSLKGLHREQENEKRNQARAQAEVARLNGLVPSSSGP
# SVATGVGGKPTYEKRPEKKATVDDRKRQWEELAAMGVALPASARGDLAIAGEWKTVSEEVVGEVNDEGEFKATSLNKGVRKRPLDEEEEEQKAAGELI
# TKKKGWGNTYKSFPGSNGGDDNDIESLFGKKKPSEEAQPDVKREERDDGVKAEVEEEADAKILQDIPTAEEAEAKAASVAVKREDAPAAPAVVFKKRK
# KAK]
# end gene g188
# start gene g189
scaffold4_size124243	AUGUSTUS	gene	111470	114021	0.45	+	.	g189
scaffold4_size124243	AUGUSTUS	transcript	111470	114021	0.45	+	.	g189.t1
scaffold4_size124243	AUGUSTUS	start_codon	111470	111472	.	+	0	transcript_id "g189.t1"; gene_id "g189";
scaffold4_size124243	AUGUSTUS	initial	111470	111921	0.6	+	0	transcript_id "g189.t1"; gene_id "g189";
scaffold4_size124243	AUGUSTUS	internal	112214	113121	0.67	+	1	transcript_id "g189.t1"; gene_id "g189";
scaffold4_size124243	AUGUSTUS	terminal	113411	114021	0.99	+	2	transcript_id "g189.t1"; gene_id "g189";
scaffold4_size124243	AUGUSTUS	intron	111922	112213	0.77	+	.	transcript_id "g189.t1"; gene_id "g189";
scaffold4_size124243	AUGUSTUS	intron	113122	113410	0.99	+	.	transcript_id "g189.t1"; gene_id "g189";
scaffold4_size124243	AUGUSTUS	CDS	111470	111921	0.6	+	0	transcript_id "g189.t1"; gene_id "g189";
scaffold4_size124243	AUGUSTUS	CDS	112214	113121	0.67	+	1	transcript_id "g189.t1"; gene_id "g189";
scaffold4_size124243	AUGUSTUS	CDS	113411	114021	0.99	+	2	transcript_id "g189.t1"; gene_id "g189";
scaffold4_size124243	AUGUSTUS	stop_codon	114019	114021	.	+	0	transcript_id "g189.t1"; gene_id "g189";
# protein sequence = [MDPLVGISLASAIVQIAQFSSQLLHGAKDIPHSTGRATLGKTALLKAATSNLNGLLRQVDECRRMSHTQQNDSDQQIV
# DAHLIRLAKDSELVGKIIHAMLFQIQSNKDGDEGDILIQGLHRAYKQKATSALTGKINSIQEQVNTVLLTSLRSIPDAEPGTYNWIFDDNPTEWDSFP
# RWLSATDKSNLYWVSGKPGSGKSTLLKHLFSHSRTAAHLQTWSADKALVKAGFFFWNSGHDVQTQVGLLETLLYSVLRTHKKSLMQLFEHRWKQYSAF
# GGGLQPFTWLELRRAFTTMISTSPTQRAFLFVIDTLDGFNGDRKDLIWLILEIIRHPHVKVCVASRPWPEFHRALEGKPRLHLDRLNRRDIYRYVAAS
# LANNEQCARLSMREPKRATGLIQGITKKSAGVFLWAYIVVQSLLDGLLHEDRISDLISRLATHPPGLTRLFIKLLGDMDAESSYVDWAHRIARDFLRS
# KEIWNDVLDNTAYEAFDPEWHWANSQLGIFKAVAGAPSTKVAHFTSCIEYALRLEYRLKVCPIKFLDEVGRTAAIHPVYEEFLPWELRGTVCSFLEFA
# VLFNLASYVQAKGATIPKSELLHAARFQGWLDANQWEDFARHIDFPGGTAGFVTNRKELDNALDTLLGSGRSQSRWQRAKKSLSGQSS]
# end gene g189
# start gene g190
scaffold4_size124243	AUGUSTUS	gene	114567	116495	0.99	-	.	g190
scaffold4_size124243	AUGUSTUS	transcript	114567	116495	0.99	-	.	g190.t1
scaffold4_size124243	AUGUSTUS	stop_codon	114567	114569	.	-	0	transcript_id "g190.t1"; gene_id "g190";
scaffold4_size124243	AUGUSTUS	terminal	114567	114903	1	-	1	transcript_id "g190.t1"; gene_id "g190";
scaffold4_size124243	AUGUSTUS	internal	114973	116156	0.99	-	0	transcript_id "g190.t1"; gene_id "g190";
scaffold4_size124243	AUGUSTUS	initial	116376	116495	1	-	0	transcript_id "g190.t1"; gene_id "g190";
scaffold4_size124243	AUGUSTUS	intron	114904	114972	1	-	.	transcript_id "g190.t1"; gene_id "g190";
scaffold4_size124243	AUGUSTUS	intron	116157	116375	1	-	.	transcript_id "g190.t1"; gene_id "g190";
scaffold4_size124243	AUGUSTUS	CDS	114567	114903	1	-	1	transcript_id "g190.t1"; gene_id "g190";
scaffold4_size124243	AUGUSTUS	CDS	114973	116156	0.99	-	0	transcript_id "g190.t1"; gene_id "g190";
scaffold4_size124243	AUGUSTUS	CDS	116376	116495	1	-	0	transcript_id "g190.t1"; gene_id "g190";
scaffold4_size124243	AUGUSTUS	start_codon	116493	116495	.	-	0	transcript_id "g190.t1"; gene_id "g190";
# protein sequence = [MASSTEEYRQHPRSSSDTHVSDLEKGEARPDKEEDAIEEKEPQQTDNNIGVDLEKHLSRKSTKKDQLAPEKYPLSDLD
# NNLVGWDSQDDPTNPRNFPTKRKVTLLGLVAAITFVSPLASSIFAPGIPFVNADFGNTSQLLGSFAVSVYILGFAFGPLFLSPLSEIYGRYWVLNCSN
# LFFCAFSLGCALAPNLSGLIAMRFLAGVGGSACLTIGTGVIADMFLPAQRGKAVAIYSMGILFGPILGPICGGFIAQRAGWRWDMWVVLIVGCLLTGS
# LFVLNRETYHPVLLKRKTLRLRKELNRPELENIMTYDKDAAAMSPMIILRNGITRPLKMLARSPIVLLCSLYMSFLFGLLFLLFTTITPVFIQTYDFS
# PETTGLAYLGIGIGNFLGIAFVAKTSDATIIRLAKKNKGVYEPEMRLPLCVFFGLLIPVSLFWYGWTAENHVHWIVPIISLVPFGFGLMGIFAPLQTY
# MIDCFPQFAASAVAGMTALRCLFGALLPLAGPTMYDSLGLGWGNSLLGFLAVAFIPVPALLFRYGKVIRDKYPIKL]
# end gene g190
# start gene g191
scaffold4_size124243	AUGUSTUS	gene	118168	119493	0.89	-	.	g191
scaffold4_size124243	AUGUSTUS	transcript	118168	119493	0.89	-	.	g191.t1
scaffold4_size124243	AUGUSTUS	stop_codon	118168	118170	.	-	0	transcript_id "g191.t1"; gene_id "g191";
scaffold4_size124243	AUGUSTUS	terminal	118168	118857	0.89	-	0	transcript_id "g191.t1"; gene_id "g191";
scaffold4_size124243	AUGUSTUS	initial	118909	119493	0.89	-	0	transcript_id "g191.t1"; gene_id "g191";
scaffold4_size124243	AUGUSTUS	intron	118858	118908	0.89	-	.	transcript_id "g191.t1"; gene_id "g191";
scaffold4_size124243	AUGUSTUS	CDS	118168	118857	0.89	-	0	transcript_id "g191.t1"; gene_id "g191";
scaffold4_size124243	AUGUSTUS	CDS	118909	119493	0.89	-	0	transcript_id "g191.t1"; gene_id "g191";
scaffold4_size124243	AUGUSTUS	start_codon	119491	119493	.	-	0	transcript_id "g191.t1"; gene_id "g191";
# protein sequence = [MPRPNLPPTPQPSTDITGKNGANAPQLETSFNLPPAALGGRGSVASSSGPSENASDSSYRPPSPSSPVATSKSSHARK
# RSCTTAQQSVVTKDDYSLPPPPTRSRKIIQMKPKDTQEPSKTESQTQNAKATTATTNGTKRKQAGNNTAAGRKIARKTAHSLIERRRRSKMNEEFGVL
# KDMIPACRGQEMHKLAILQASIEYMRYLEQCVSDLKTANSRRDSPASAASELPPPPTRRMRDDDDEDEEQDEEMEDAVSPTYVERPPLRASYSFANAS
# PAMHPSDRSVYAHSTTTSPAIMPHDHNGQYSANPSPALHPSDPHHYSLAPSSTRSTVTSPSIHPSPAFSAHTPSATHFSNPFHTGSASTGPVVAPGSS
# HGSAHFSLTSPALKPQADREDQEATEALMMLNTDRRSWNGARGMSVKDLLSG]
# end gene g191
# start gene g192
scaffold5_size118093	AUGUSTUS	gene	767	1558	0.74	-	.	g192
scaffold5_size118093	AUGUSTUS	transcript	767	1558	0.74	-	.	g192.t1
scaffold5_size118093	AUGUSTUS	stop_codon	767	769	.	-	0	transcript_id "g192.t1"; gene_id "g192";
scaffold5_size118093	AUGUSTUS	single	767	1558	0.74	-	0	transcript_id "g192.t1"; gene_id "g192";
scaffold5_size118093	AUGUSTUS	CDS	767	1558	0.74	-	0	transcript_id "g192.t1"; gene_id "g192";
scaffold5_size118093	AUGUSTUS	start_codon	1556	1558	.	-	0	transcript_id "g192.t1"; gene_id "g192";
# protein sequence = [MPSPPRLFTDIRSMTPAQSDHGGVDSPNSIYRGPAVSRESSGMDEDMDMDDDNDNDVRSQPPESPAFSSFGNNVMRPP
# KLQPSVFNSDAMDSNGRIPTPIHATFKRGGMNGLGYPTSGSAGGMDMNNTHTWSMPTSPPAWKGPRRDMMTNNRSRRMPSPISEDEDIPDTPTALTQS
# QLSRLSVSQAHNTADCMDTESPPLPSSSSLPSSSSPPSSSSSALPPTPRGRKRSGALTCMGRVTMGYRDDCEKCRQRVPGHFSHFRA]
# end gene g192
# start gene g193
scaffold5_size118093	AUGUSTUS	gene	2941	4246	0.95	+	.	g193
scaffold5_size118093	AUGUSTUS	transcript	2941	4246	0.95	+	.	g193.t1
scaffold5_size118093	AUGUSTUS	start_codon	2941	2943	.	+	0	transcript_id "g193.t1"; gene_id "g193";
scaffold5_size118093	AUGUSTUS	initial	2941	3022	0.99	+	0	transcript_id "g193.t1"; gene_id "g193";
scaffold5_size118093	AUGUSTUS	internal	3096	3875	1	+	2	transcript_id "g193.t1"; gene_id "g193";
scaffold5_size118093	AUGUSTUS	terminal	3966	4246	0.95	+	2	transcript_id "g193.t1"; gene_id "g193";
scaffold5_size118093	AUGUSTUS	intron	3023	3095	1	+	.	transcript_id "g193.t1"; gene_id "g193";
scaffold5_size118093	AUGUSTUS	intron	3876	3965	1	+	.	transcript_id "g193.t1"; gene_id "g193";
scaffold5_size118093	AUGUSTUS	CDS	2941	3022	0.99	+	0	transcript_id "g193.t1"; gene_id "g193";
scaffold5_size118093	AUGUSTUS	CDS	3096	3875	1	+	2	transcript_id "g193.t1"; gene_id "g193";
scaffold5_size118093	AUGUSTUS	CDS	3966	4246	0.95	+	2	transcript_id "g193.t1"; gene_id "g193";
scaffold5_size118093	AUGUSTUS	stop_codon	4244	4246	.	+	0	transcript_id "g193.t1"; gene_id "g193";
# protein sequence = [MAGSTAEAQSADMPTFNDSSNPSDDVRVLGYDPLIPPQLLAHEIPIPSHAEKTVLQGRKDAASIITQKDDRLLVMVGP
# CSLHDPELAIEYCQRLKALADKLQDNLCIIMRAYLEKPRTTVGWKGLINDPDIDESYKINKGLRVSRKLFVDLTSSGMPIASEMLDTISPQFLADLIS
# LGAIGARTTESQLHRELASGLSFPIGFKNGTDGGLTVAVDAIGAAAAKHHFMGVTKQGLAAITRTAGNEHCFVILRGGSKGTNYDKDSIKAAREALNK
# KGLPEVMMVDCSHGNSNKNHRNQPLVAKVIADQIRNGETGIVGVMIESNINEGNQKVPPEGPSGLKKGVSITDACIDWDSTVDTLENLAVAVAERRAN
# KTKTNGAH]
# end gene g193
# start gene g194
scaffold5_size118093	AUGUSTUS	gene	4587	5701	0.48	-	.	g194
scaffold5_size118093	AUGUSTUS	transcript	4587	5701	0.48	-	.	g194.t1
scaffold5_size118093	AUGUSTUS	stop_codon	4587	4589	.	-	0	transcript_id "g194.t1"; gene_id "g194";
scaffold5_size118093	AUGUSTUS	terminal	4587	5546	0.68	-	0	transcript_id "g194.t1"; gene_id "g194";
scaffold5_size118093	AUGUSTUS	initial	5603	5701	0.61	-	0	transcript_id "g194.t1"; gene_id "g194";
scaffold5_size118093	AUGUSTUS	intron	5547	5602	0.78	-	.	transcript_id "g194.t1"; gene_id "g194";
scaffold5_size118093	AUGUSTUS	CDS	4587	5546	0.68	-	0	transcript_id "g194.t1"; gene_id "g194";
scaffold5_size118093	AUGUSTUS	CDS	5603	5701	0.61	-	0	transcript_id "g194.t1"; gene_id "g194";
scaffold5_size118093	AUGUSTUS	start_codon	5699	5701	.	-	0	transcript_id "g194.t1"; gene_id "g194";
# protein sequence = [MSQSQSPFVRAPAEDEEYNDIHRAFLQAFQTNGYTLPSISSPPPRHTNKKCPSKDPERPWTPDDVTQPYLTSTIQTIN
# TKLEAFDYEIRSTRDQETKKPIYAFVNNTSDALTQFATTFSANEIAYIRRLLDAMFETHNNSVRETMAVKHTEASQLARVSRRSRQSQINGTDTSIGG
# DGDGDDVEASQQQQTDTSISMSDADAVLEALVSQRFFQKSRAGYYTLAPRALIELRAYLKETYNEAADDNGNDDDGGHQIIRIRDCEGCREIVTIGLR
# CDNRECGVRWHDACAKAYYNGGRRRTAAAEKKCPRCETSFTESVFVGERAERVGDGRRSLMGGTRRDENHDEEMEEDE]
# end gene g194
# start gene g195
scaffold5_size118093	AUGUSTUS	gene	6286	6741	0.28	-	.	g195
scaffold5_size118093	AUGUSTUS	transcript	6286	6741	0.28	-	.	g195.t1
scaffold5_size118093	AUGUSTUS	stop_codon	6286	6288	.	-	0	transcript_id "g195.t1"; gene_id "g195";
scaffold5_size118093	AUGUSTUS	terminal	6286	6582	0.73	-	0	transcript_id "g195.t1"; gene_id "g195";
scaffold5_size118093	AUGUSTUS	internal	6653	6668	0.89	-	1	transcript_id "g195.t1"; gene_id "g195";
scaffold5_size118093	AUGUSTUS	initial	6719	6741	0.35	-	0	transcript_id "g195.t1"; gene_id "g195";
scaffold5_size118093	AUGUSTUS	intron	6583	6652	0.89	-	.	transcript_id "g195.t1"; gene_id "g195";
scaffold5_size118093	AUGUSTUS	intron	6669	6718	0.89	-	.	transcript_id "g195.t1"; gene_id "g195";
scaffold5_size118093	AUGUSTUS	CDS	6286	6582	0.73	-	0	transcript_id "g195.t1"; gene_id "g195";
scaffold5_size118093	AUGUSTUS	CDS	6653	6668	0.89	-	1	transcript_id "g195.t1"; gene_id "g195";
scaffold5_size118093	AUGUSTUS	CDS	6719	6741	0.35	-	0	transcript_id "g195.t1"; gene_id "g195";
scaffold5_size118093	AUGUSTUS	start_codon	6739	6741	.	-	0	transcript_id "g195.t1"; gene_id "g195";
# protein sequence = [MMFFDRAMLAMGNILFIIGLTLIIGTTKTVAFFARKQKWKGTLAFVAGISLILMRWAFIGFIVELYGILVLFGDFLAT
# IAGFVSNVPIIGPYIARALNAISGATRNADLPV]
# end gene g195
# start gene g196
scaffold5_size118093	AUGUSTUS	gene	7728	8291	1	-	.	g196
scaffold5_size118093	AUGUSTUS	transcript	7728	8291	1	-	.	g196.t1
scaffold5_size118093	AUGUSTUS	stop_codon	7728	7730	.	-	0	transcript_id "g196.t1"; gene_id "g196";
scaffold5_size118093	AUGUSTUS	single	7728	8291	1	-	0	transcript_id "g196.t1"; gene_id "g196";
scaffold5_size118093	AUGUSTUS	CDS	7728	8291	1	-	0	transcript_id "g196.t1"; gene_id "g196";
scaffold5_size118093	AUGUSTUS	start_codon	8289	8291	.	-	0	transcript_id "g196.t1"; gene_id "g196";
# protein sequence = [MAPLTAASDEKTHQALLDKLDIYAVPKPFRNPNWKPPQRRNKNLKQILGEASRKEASVMATQNNSGMSTPAVATEGAT
# PAANGGRQANIAQAAQSLSTLVLEKNGRAAAGGNTAGPAPTYTNIESAPSFHPSSQKKYCDITGLPAPYTDPKTRLRYHNKEVFGGIRTMPQNVSEGY
# LAARGAHTILK]
# end gene g196
# start gene g197
scaffold5_size118093	AUGUSTUS	gene	8624	9017	0.46	+	.	g197
scaffold5_size118093	AUGUSTUS	transcript	8624	9017	0.46	+	.	g197.t1
scaffold5_size118093	AUGUSTUS	start_codon	8624	8626	.	+	0	transcript_id "g197.t1"; gene_id "g197";
scaffold5_size118093	AUGUSTUS	initial	8624	8626	1	+	0	transcript_id "g197.t1"; gene_id "g197";
scaffold5_size118093	AUGUSTUS	internal	8687	8752	0.47	+	0	transcript_id "g197.t1"; gene_id "g197";
scaffold5_size118093	AUGUSTUS	internal	8806	8935	0.99	+	0	transcript_id "g197.t1"; gene_id "g197";
scaffold5_size118093	AUGUSTUS	terminal	8989	9017	1	+	2	transcript_id "g197.t1"; gene_id "g197";
scaffold5_size118093	AUGUSTUS	intron	8627	8686	0.97	+	.	transcript_id "g197.t1"; gene_id "g197";
scaffold5_size118093	AUGUSTUS	intron	8753	8805	0.46	+	.	transcript_id "g197.t1"; gene_id "g197";
scaffold5_size118093	AUGUSTUS	intron	8936	8988	1	+	.	transcript_id "g197.t1"; gene_id "g197";
scaffold5_size118093	AUGUSTUS	CDS	8624	8626	1	+	0	transcript_id "g197.t1"; gene_id "g197";
scaffold5_size118093	AUGUSTUS	CDS	8687	8752	0.47	+	0	transcript_id "g197.t1"; gene_id "g197";
scaffold5_size118093	AUGUSTUS	CDS	8806	8935	0.99	+	0	transcript_id "g197.t1"; gene_id "g197";
scaffold5_size118093	AUGUSTUS	CDS	8989	9017	1	+	2	transcript_id "g197.t1"; gene_id "g197";
scaffold5_size118093	AUGUSTUS	stop_codon	9015	9017	.	+	0	transcript_id "g197.t1"; gene_id "g197";
# protein sequence = [MESPHEHQQSQLLSRIIVNVVSQEKLNEAMMMLNKNLQEINIQNMDTELVAQMFKNYQSNVLFHLEATNGLKDPA]
# end gene g197
# start gene g198
scaffold5_size118093	AUGUSTUS	gene	9367	11734	0.97	+	.	g198
scaffold5_size118093	AUGUSTUS	transcript	9367	11734	0.97	+	.	g198.t1
scaffold5_size118093	AUGUSTUS	start_codon	9367	9369	.	+	0	transcript_id "g198.t1"; gene_id "g198";
scaffold5_size118093	AUGUSTUS	initial	9367	9535	0.98	+	0	transcript_id "g198.t1"; gene_id "g198";
scaffold5_size118093	AUGUSTUS	internal	9591	9911	1	+	2	transcript_id "g198.t1"; gene_id "g198";
scaffold5_size118093	AUGUSTUS	terminal	9981	11734	0.99	+	2	transcript_id "g198.t1"; gene_id "g198";
scaffold5_size118093	AUGUSTUS	intron	9536	9590	1	+	.	transcript_id "g198.t1"; gene_id "g198";
scaffold5_size118093	AUGUSTUS	intron	9912	9980	1	+	.	transcript_id "g198.t1"; gene_id "g198";
scaffold5_size118093	AUGUSTUS	CDS	9367	9535	0.98	+	0	transcript_id "g198.t1"; gene_id "g198";
scaffold5_size118093	AUGUSTUS	CDS	9591	9911	1	+	2	transcript_id "g198.t1"; gene_id "g198";
scaffold5_size118093	AUGUSTUS	CDS	9981	11734	0.99	+	2	transcript_id "g198.t1"; gene_id "g198";
scaffold5_size118093	AUGUSTUS	stop_codon	11732	11734	.	+	0	transcript_id "g198.t1"; gene_id "g198";
# protein sequence = [MAPSAMDEAPQPAGRNPPKPPPKLWSVSEPPFQGFKPIDQEGWSRSNSETAIVIDNGSSAVRAGWSFDSRPRLSVLPN
# MARYRDRKLNRTFTFVGSDVYADGTARGQSKPVYEPGSNIVNNWDVMEGVLDYCFVKMGVDGPSGSIDRPIVMTEPVANLGYSRKTMSEILFECYGAP
# SVAYGIDSLFSYAYNGGRNGLVMDSSYTSTHVIPVVNSKPLLSQTTRLNWGRFQSAQYLLKLLRLKYPTFPGKISDNQAEDLVREHCYVSQDYETDLS
# RYLDWTGLEDRDHTIQFPYTEQIVVQKTEEELAAAAEKRKESGRRLQAQAAKMRLDKLKKKEEELEWCIQLQAQLEEISTKKEKARVLESNDFDDENQ
# LNKRVKELEFAIKKARNKDLGDVEEEQVEAPSFPLLEVPDDQLDEEGIKQKRQQRLMKSNYDARQRAKIEKEKEKARLAEEQRLDDQRRETDPQGWID
# ERRIARQAIIQKMKDRERLKAELGNRKSLANQMRMKSIANLASDAPAKKRRRGGGDDDTFGADDADWGVYRTIATGEGSDDEEEEDLTKNLKEIETQL
# LKHDPNFTEESTREAQTDWTKSILHAFLHGPYPFDAESQKETNQIHLNVERIRVPEVVFQPTIAGLDQAGIVEIASNILTERLGDSPYRDDVLKDIFL
# TGGNTMFQGFEDRLRAELRSVLPAEQTISVRKAGDCVLDAWRGAAQWAGRKESKRNFVTREEFAEKGAEYIKEHDQGNAAY]
# end gene g198
# start gene g199
scaffold5_size118093	AUGUSTUS	gene	13589	14638	0.99	+	.	g199
scaffold5_size118093	AUGUSTUS	transcript	13589	14638	0.99	+	.	g199.t1
scaffold5_size118093	AUGUSTUS	start_codon	13589	13591	.	+	0	transcript_id "g199.t1"; gene_id "g199";
scaffold5_size118093	AUGUSTUS	initial	13589	13602	0.99	+	0	transcript_id "g199.t1"; gene_id "g199";
scaffold5_size118093	AUGUSTUS	internal	13656	13768	1	+	1	transcript_id "g199.t1"; gene_id "g199";
scaffold5_size118093	AUGUSTUS	internal	13957	14301	1	+	2	transcript_id "g199.t1"; gene_id "g199";
scaffold5_size118093	AUGUSTUS	terminal	14355	14638	1	+	2	transcript_id "g199.t1"; gene_id "g199";
scaffold5_size118093	AUGUSTUS	intron	13603	13655	0.99	+	.	transcript_id "g199.t1"; gene_id "g199";
scaffold5_size118093	AUGUSTUS	intron	13769	13956	1	+	.	transcript_id "g199.t1"; gene_id "g199";
scaffold5_size118093	AUGUSTUS	intron	14302	14354	1	+	.	transcript_id "g199.t1"; gene_id "g199";
scaffold5_size118093	AUGUSTUS	CDS	13589	13602	0.99	+	0	transcript_id "g199.t1"; gene_id "g199";
scaffold5_size118093	AUGUSTUS	CDS	13656	13768	1	+	1	transcript_id "g199.t1"; gene_id "g199";
scaffold5_size118093	AUGUSTUS	CDS	13957	14301	1	+	2	transcript_id "g199.t1"; gene_id "g199";
scaffold5_size118093	AUGUSTUS	CDS	14355	14638	1	+	2	transcript_id "g199.t1"; gene_id "g199";
scaffold5_size118093	AUGUSTUS	stop_codon	14636	14638	.	+	0	transcript_id "g199.t1"; gene_id "g199";
# protein sequence = [MSSKSTVPTQGDITLVPENLLKKRKSQEKAREERAIATREKRDKNKKKREVIFTRAEKYVKEYRDADRERVRLSREAK
# KSDSLYVPAEPKLAFVVRIKGINKIDPKKRKTLQLLRLLQINNGVFIKLTKATMEMLKIVEPFVAYGYPNQKSVRELIYKRGYGKVDKQRLPLTDNEI
# IEENLGKYGMICMEDLIHEICTVGPNFKAASNFLWPFKLNSPTGGFRKRKFKHFIEGGDLGNREDKINELIRQMN]
# end gene g199
# start gene g200
scaffold5_size118093	AUGUSTUS	gene	17453	18793	0.44	+	.	g200
scaffold5_size118093	AUGUSTUS	transcript	17453	18793	0.44	+	.	g200.t1
scaffold5_size118093	AUGUSTUS	start_codon	17453	17455	.	+	0	transcript_id "g200.t1"; gene_id "g200";
scaffold5_size118093	AUGUSTUS	single	17453	18793	0.44	+	0	transcript_id "g200.t1"; gene_id "g200";
scaffold5_size118093	AUGUSTUS	CDS	17453	18793	0.44	+	0	transcript_id "g200.t1"; gene_id "g200";
scaffold5_size118093	AUGUSTUS	stop_codon	18791	18793	.	+	0	transcript_id "g200.t1"; gene_id "g200";
# protein sequence = [MPRLSPPEFVPSYHSACGASYPPQQPAYAGPTIRQQDDGYDFADRYGQLAIAMPPLYPQAGTYLSSAPPSLPPANSFY
# DPMAATLPPMRMQSGHSLADAAMQQQQQQQRLHEYSQRVGQPAKEEKPVGGVSAKLDYDMDVMTDFVCDTALRLITPGRMMPSTFRKWVHQVLCATRL
# PSATILLSMFYLSNRMPMLAHEPKTDTHLFRLLTIALVLGSKFLDDNTFINRSWSEVSGISVHELNELELEWLLAIKFRLHRDPTEQHGWTSWSEHWK
# DYQNTAAARLGRSNKLSPIDTSMHRRSLNPNKPLPPLPMQQAYTPSFDYAPKSAQYNPPSYSQYDPWRSASEHSPASAPTTGPTTPEYYGTTGTWTPV
# EGYSRRTMFGFPPLSQPAPAQAPQQPSNYGPPAYSQYTPSAWNQHGLNCGCAYCVQRHPPYFMAPGYGSQAVAV]
# end gene g200
# start gene g201
scaffold5_size118093	AUGUSTUS	gene	21029	22468	0.95	+	.	g201
scaffold5_size118093	AUGUSTUS	transcript	21029	22468	0.95	+	.	g201.t1
scaffold5_size118093	AUGUSTUS	start_codon	21029	21031	.	+	0	transcript_id "g201.t1"; gene_id "g201";
scaffold5_size118093	AUGUSTUS	initial	21029	21222	0.96	+	0	transcript_id "g201.t1"; gene_id "g201";
scaffold5_size118093	AUGUSTUS	internal	21346	21993	1	+	1	transcript_id "g201.t1"; gene_id "g201";
scaffold5_size118093	AUGUSTUS	terminal	22057	22468	0.99	+	1	transcript_id "g201.t1"; gene_id "g201";
scaffold5_size118093	AUGUSTUS	intron	21223	21345	1	+	.	transcript_id "g201.t1"; gene_id "g201";
scaffold5_size118093	AUGUSTUS	intron	21994	22056	1	+	.	transcript_id "g201.t1"; gene_id "g201";
scaffold5_size118093	AUGUSTUS	CDS	21029	21222	0.96	+	0	transcript_id "g201.t1"; gene_id "g201";
scaffold5_size118093	AUGUSTUS	CDS	21346	21993	1	+	1	transcript_id "g201.t1"; gene_id "g201";
scaffold5_size118093	AUGUSTUS	CDS	22057	22468	0.99	+	1	transcript_id "g201.t1"; gene_id "g201";
scaffold5_size118093	AUGUSTUS	stop_codon	22466	22468	.	+	0	transcript_id "g201.t1"; gene_id "g201";
# protein sequence = [MSSIGGASIGAGLYAAVSNPAQIAARPEEAEEKRHHLKNGKGFTNPWDSYVDISPWELLIKGMVWRKLTGQANNPDTT
# PPTVPIRTPTFLPSRETPKLRATWLGHACYYIEFPSGFRVLFDPVFEDCCAPFTIKSLKRYTPPPCEIEDLPIVDAVVISHNHYDHLSYPTIQRLQKK
# FPEAHFFAPLGNKGWFEKSGVSKITELDWWESREVRLEEAAAAAAAAAAKKGSGAGAGAEEEAIMATIGALPCQHISARTPFDKCKTLWASWSVESGG
# AKVYFAGDTGYRTVPSNIPATEDDYSPAYSHLPICPAFAQIGQHRGPFDLGLIPIGAYQPRWMFSNVHASPKDAVNIFADTKCRRALGMHWGTWVLTE
# EDVMAPPKELKEACEWKGVKEGRQGFGICDIGESCEFESGEGKER]
# end gene g201
# start gene g202
scaffold5_size118093	AUGUSTUS	gene	22777	24566	0.5	-	.	g202
scaffold5_size118093	AUGUSTUS	transcript	22777	24566	0.5	-	.	g202.t1
scaffold5_size118093	AUGUSTUS	stop_codon	22777	22779	.	-	0	transcript_id "g202.t1"; gene_id "g202";
scaffold5_size118093	AUGUSTUS	terminal	22777	23061	0.99	-	0	transcript_id "g202.t1"; gene_id "g202";
scaffold5_size118093	AUGUSTUS	internal	23127	23872	0.94	-	2	transcript_id "g202.t1"; gene_id "g202";
scaffold5_size118093	AUGUSTUS	internal	23924	24035	0.96	-	0	transcript_id "g202.t1"; gene_id "g202";
scaffold5_size118093	AUGUSTUS	internal	24126	24198	0.65	-	1	transcript_id "g202.t1"; gene_id "g202";
scaffold5_size118093	AUGUSTUS	initial	24481	24566	0.8	-	0	transcript_id "g202.t1"; gene_id "g202";
scaffold5_size118093	AUGUSTUS	intron	23062	23126	0.94	-	.	transcript_id "g202.t1"; gene_id "g202";
scaffold5_size118093	AUGUSTUS	intron	23873	23923	1	-	.	transcript_id "g202.t1"; gene_id "g202";
scaffold5_size118093	AUGUSTUS	intron	24036	24125	0.65	-	.	transcript_id "g202.t1"; gene_id "g202";
scaffold5_size118093	AUGUSTUS	intron	24199	24480	0.8	-	.	transcript_id "g202.t1"; gene_id "g202";
scaffold5_size118093	AUGUSTUS	CDS	22777	23061	0.99	-	0	transcript_id "g202.t1"; gene_id "g202";
scaffold5_size118093	AUGUSTUS	CDS	23127	23872	0.94	-	2	transcript_id "g202.t1"; gene_id "g202";
scaffold5_size118093	AUGUSTUS	CDS	23924	24035	0.96	-	0	transcript_id "g202.t1"; gene_id "g202";
scaffold5_size118093	AUGUSTUS	CDS	24126	24198	0.65	-	1	transcript_id "g202.t1"; gene_id "g202";
scaffold5_size118093	AUGUSTUS	CDS	24481	24566	0.8	-	0	transcript_id "g202.t1"; gene_id "g202";
scaffold5_size118093	AUGUSTUS	start_codon	24564	24566	.	-	0	transcript_id "g202.t1"; gene_id "g202";
# protein sequence = [MDHGNSVGIIGMGDMGKLYARRLSTAGWKYIAMMIHVTNMVPLKSPRLRPSGQPKVEIMQSGHLVSRCSDFIIYSVEA
# KNIDAVVKAFGPSTKVGAIVGGQTSCKAPEMEAFDRHLPKDVSIVSVHSLHGPGIDPKGQPLVLIKYRASDADFAFVENVMSCLGSKHVYLSAEQHDR
# ITADTQAVTHAAFLSMGGAWFANNQFPWDSSRYVGGIENVKMNITLRIYSNKWHVYAGLAILNPDAKRQIKQYAESVTELFKLMLAGQRDELRERVHT
# ARKAVFGENEDGKKLLLRDDLLDRFALGTIPEKKLKNNHLSLLAMVDCWWKLGIVPYDHMICSTPPSRMWLGITEYLFRNPTLLEEAIETAIDDNTFR
# ADDLEFTFAARDWSSRVSLGNFDGYREKFEEIQKYFEPRFPEATKLGNEMIKVILQKTQDS]
# end gene g202
# start gene g203
scaffold5_size118093	AUGUSTUS	gene	24816	25428	0.39	+	.	g203
scaffold5_size118093	AUGUSTUS	transcript	24816	25428	0.39	+	.	g203.t1
scaffold5_size118093	AUGUSTUS	start_codon	24816	24818	.	+	0	transcript_id "g203.t1"; gene_id "g203";
scaffold5_size118093	AUGUSTUS	initial	24816	24884	0.9	+	0	transcript_id "g203.t1"; gene_id "g203";
scaffold5_size118093	AUGUSTUS	internal	24944	25048	0.98	+	0	transcript_id "g203.t1"; gene_id "g203";
scaffold5_size118093	AUGUSTUS	internal	25100	25121	0.4	+	0	transcript_id "g203.t1"; gene_id "g203";
scaffold5_size118093	AUGUSTUS	terminal	25232	25428	0.43	+	2	transcript_id "g203.t1"; gene_id "g203";
scaffold5_size118093	AUGUSTUS	intron	24885	24943	0.9	+	.	transcript_id "g203.t1"; gene_id "g203";
scaffold5_size118093	AUGUSTUS	intron	25049	25099	0.92	+	.	transcript_id "g203.t1"; gene_id "g203";
scaffold5_size118093	AUGUSTUS	intron	25122	25231	0.41	+	.	transcript_id "g203.t1"; gene_id "g203";
scaffold5_size118093	AUGUSTUS	CDS	24816	24884	0.9	+	0	transcript_id "g203.t1"; gene_id "g203";
scaffold5_size118093	AUGUSTUS	CDS	24944	25048	0.98	+	0	transcript_id "g203.t1"; gene_id "g203";
scaffold5_size118093	AUGUSTUS	CDS	25100	25121	0.4	+	0	transcript_id "g203.t1"; gene_id "g203";
scaffold5_size118093	AUGUSTUS	CDS	25232	25428	0.43	+	2	transcript_id "g203.t1"; gene_id "g203";
scaffold5_size118093	AUGUSTUS	stop_codon	25426	25428	.	+	0	transcript_id "g203.t1"; gene_id "g203";
# protein sequence = [MPPKPKVTRAPQENIQLGPQVREGELVFGVARIFASFNDTFVHITDLSGRETISRVTGGMKVKADQLGITALHVKIRA
# TGGNGTKTPGPGAQSALRALARAGMRIGRIEDVTPTPSDSTRRKGGRRGRRL]
# end gene g203
# start gene g204
scaffold5_size118093	AUGUSTUS	gene	25711	26754	1	-	.	g204
scaffold5_size118093	AUGUSTUS	transcript	25711	26754	1	-	.	g204.t1
scaffold5_size118093	AUGUSTUS	stop_codon	25711	25713	.	-	0	transcript_id "g204.t1"; gene_id "g204";
scaffold5_size118093	AUGUSTUS	single	25711	26754	1	-	0	transcript_id "g204.t1"; gene_id "g204";
scaffold5_size118093	AUGUSTUS	CDS	25711	26754	1	-	0	transcript_id "g204.t1"; gene_id "g204";
scaffold5_size118093	AUGUSTUS	start_codon	26752	26754	.	-	0	transcript_id "g204.t1"; gene_id "g204";
# protein sequence = [MLLEHINPWYRPQSEFDPTPFAALFFQAPVKLLLYHTYHLLACLRSAPKPTQEPLIRVVCISDTHNHTPENVPDGDVL
# IHAGDMTNDGSVAEIQKQIDWLSSLPHGEIVVIGGNHDTFLDPRTRPSLSEEQRRGRLDWKRVHYLQHRRLSLMVKVQSKYGSDPDATTPLLAADQSE
# RRIHIYGAPQIPACGPMSVHAFQYERGRDAWSETIPEDIDILITHTPPKFHLDLSLPKGVGCEYLLAETKRVKPALHVFGHVHWGAGRTVVRWDKAHD
# AYVRGLSTQSRRTRGVLNPRLWWNVVRVAYRGIRELLWDRVWGGQSPNTIMINAAQIHGNTGQLGNSIQVVDI]
# end gene g204
# start gene g205
scaffold5_size118093	AUGUSTUS	gene	28829	29490	0.77	-	.	g205
scaffold5_size118093	AUGUSTUS	transcript	28829	29490	0.77	-	.	g205.t1
scaffold5_size118093	AUGUSTUS	stop_codon	28829	28831	.	-	0	transcript_id "g205.t1"; gene_id "g205";
scaffold5_size118093	AUGUSTUS	terminal	28829	28963	0.94	-	0	transcript_id "g205.t1"; gene_id "g205";
scaffold5_size118093	AUGUSTUS	internal	29020	29163	1	-	0	transcript_id "g205.t1"; gene_id "g205";
scaffold5_size118093	AUGUSTUS	internal	29277	29413	0.83	-	2	transcript_id "g205.t1"; gene_id "g205";
scaffold5_size118093	AUGUSTUS	initial	29478	29490	0.83	-	0	transcript_id "g205.t1"; gene_id "g205";
scaffold5_size118093	AUGUSTUS	intron	28964	29019	1	-	.	transcript_id "g205.t1"; gene_id "g205";
scaffold5_size118093	AUGUSTUS	intron	29164	29276	1	-	.	transcript_id "g205.t1"; gene_id "g205";
scaffold5_size118093	AUGUSTUS	intron	29414	29477	0.83	-	.	transcript_id "g205.t1"; gene_id "g205";
scaffold5_size118093	AUGUSTUS	CDS	28829	28963	0.94	-	0	transcript_id "g205.t1"; gene_id "g205";
scaffold5_size118093	AUGUSTUS	CDS	29020	29163	1	-	0	transcript_id "g205.t1"; gene_id "g205";
scaffold5_size118093	AUGUSTUS	CDS	29277	29413	0.83	-	2	transcript_id "g205.t1"; gene_id "g205";
scaffold5_size118093	AUGUSTUS	CDS	29478	29490	0.83	-	0	transcript_id "g205.t1"; gene_id "g205";
scaffold5_size118093	AUGUSTUS	start_codon	29488	29490	.	-	0	transcript_id "g205.t1"; gene_id "g205";
# protein sequence = [MSWQGMHCFNLDDQSHLTPLSSLVGTGNIDKALICDTEGATAWAASADFSLTGEERAAIAKSFSDKSEPKKVISEGVK
# VNGVKYMTIEASEDALKAKKGKEGLVAFKTGQAVIIAHHPDSIQTPNAFNSVVELGEYLKKHGM]
# end gene g205
# start gene g206
scaffold5_size118093	AUGUSTUS	gene	30228	31612	0.28	+	.	g206
scaffold5_size118093	AUGUSTUS	transcript	30228	31612	0.28	+	.	g206.t1
scaffold5_size118093	AUGUSTUS	start_codon	30228	30230	.	+	0	transcript_id "g206.t1"; gene_id "g206";
scaffold5_size118093	AUGUSTUS	initial	30228	30247	0.38	+	0	transcript_id "g206.t1"; gene_id "g206";
scaffold5_size118093	AUGUSTUS	internal	30307	30772	0.36	+	1	transcript_id "g206.t1"; gene_id "g206";
scaffold5_size118093	AUGUSTUS	internal	30844	30949	0.75	+	0	transcript_id "g206.t1"; gene_id "g206";
scaffold5_size118093	AUGUSTUS	terminal	30999	31612	0.94	+	2	transcript_id "g206.t1"; gene_id "g206";
scaffold5_size118093	AUGUSTUS	intron	30248	30306	0.37	+	.	transcript_id "g206.t1"; gene_id "g206";
scaffold5_size118093	AUGUSTUS	intron	30773	30843	0.74	+	.	transcript_id "g206.t1"; gene_id "g206";
scaffold5_size118093	AUGUSTUS	intron	30950	30998	0.99	+	.	transcript_id "g206.t1"; gene_id "g206";
scaffold5_size118093	AUGUSTUS	CDS	30228	30247	0.38	+	0	transcript_id "g206.t1"; gene_id "g206";
scaffold5_size118093	AUGUSTUS	CDS	30307	30772	0.36	+	1	transcript_id "g206.t1"; gene_id "g206";
scaffold5_size118093	AUGUSTUS	CDS	30844	30949	0.75	+	0	transcript_id "g206.t1"; gene_id "g206";
scaffold5_size118093	AUGUSTUS	CDS	30999	31612	0.94	+	2	transcript_id "g206.t1"; gene_id "g206";
scaffold5_size118093	AUGUSTUS	stop_codon	31610	31612	.	+	0	transcript_id "g206.t1"; gene_id "g206";
# protein sequence = [MTLHLLPSKLTTQKVTRASALDRKVPDRTSRRILVQIPRPNLTALAYRRKYSHAVPFPISSTIAIAHAQPVSRQVAYD
# ITQPPSFSTIRLTTALRISTTSYTFSVNYSIPLAQIAVPQAQWETQLYAGQQIALERKELHPQPYPKRWVASAQKCKSKQSDRLIVVEALTRNVKEEH
# VREIFGKYGVIKDLRVPMNPTFNINRGIAYILYEEIDDAERAIAKMHDAQLDGAKIQVSIVLPRRRFSQTPPPARRGPTLPPRDRFQDDFDSGYGRGG
# RGPRGGGPPGAYRPPPIDGSSRYRSPPRRMSPGGNWRRGRGGRGGRGGYGGRPRSYSPSRSRSPRRSMSRSSYSRSPSRTPPRRGYGRRDSPPRRGGR
# GGGSIGGRGRRSPSYSSYGSDRSRSRDRR]
# end gene g206
# start gene g207
scaffold5_size118093	AUGUSTUS	gene	31785	33143	0.99	-	.	g207
scaffold5_size118093	AUGUSTUS	transcript	31785	33143	0.99	-	.	g207.t1
scaffold5_size118093	AUGUSTUS	stop_codon	31785	31787	.	-	0	transcript_id "g207.t1"; gene_id "g207";
scaffold5_size118093	AUGUSTUS	single	31785	33143	0.99	-	0	transcript_id "g207.t1"; gene_id "g207";
scaffold5_size118093	AUGUSTUS	CDS	31785	33143	0.99	-	0	transcript_id "g207.t1"; gene_id "g207";
scaffold5_size118093	AUGUSTUS	start_codon	33141	33143	.	-	0	transcript_id "g207.t1"; gene_id "g207";
# protein sequence = [MASRWANDEADKAEEQRRKKEKEEKKRLKLQKQQDAEAAARAAQEAESRPTKRRRLSSGDNGDEEEGPQPKEPQAERK
# LLRLEGGGWTSCRHTSNFETLNQIEEGSYGWVSRARDVTSNSVVALKKVKMDYNQDGFPITALREISILQRSRHTNIVTLYEILSGDTSTQECVLVME
# FLEHDLKTLQEDMSEPFMASEVKTLLRQLVSGVSYLHENFIMHRDLKTSNILLNNRGQLKLADFGMARYIPPANAPLTQLVVTLWYRAPELLLGTRDY
# GAEIDLWSVGCVFGELLVKEPLLPGKNEVDELSLIFSLCGLPSEKTWPQFYRLPNAKSLKLPREHQRNSPGFNRAKFPFLTAEGVDLLSSLLALDPQR
# RPSAKQVLAHPYFKEQPKPKPAEMFPTFPSKAGQEKRRKKSPNAPKRGDAPGMQGNLDFSSIFKGREEEEKGAGFQLKMT]
# end gene g207
# start gene g208
scaffold5_size118093	AUGUSTUS	gene	33649	35121	0.78	+	.	g208
scaffold5_size118093	AUGUSTUS	transcript	33649	35121	0.78	+	.	g208.t1
scaffold5_size118093	AUGUSTUS	start_codon	33649	33651	.	+	0	transcript_id "g208.t1"; gene_id "g208";
scaffold5_size118093	AUGUSTUS	initial	33649	33885	0.95	+	0	transcript_id "g208.t1"; gene_id "g208";
scaffold5_size118093	AUGUSTUS	internal	33936	34098	0.98	+	0	transcript_id "g208.t1"; gene_id "g208";
scaffold5_size118093	AUGUSTUS	terminal	34199	35121	0.83	+	2	transcript_id "g208.t1"; gene_id "g208";
scaffold5_size118093	AUGUSTUS	intron	33886	33935	1	+	.	transcript_id "g208.t1"; gene_id "g208";
scaffold5_size118093	AUGUSTUS	intron	34099	34198	0.84	+	.	transcript_id "g208.t1"; gene_id "g208";
scaffold5_size118093	AUGUSTUS	CDS	33649	33885	0.95	+	0	transcript_id "g208.t1"; gene_id "g208";
scaffold5_size118093	AUGUSTUS	CDS	33936	34098	0.98	+	0	transcript_id "g208.t1"; gene_id "g208";
scaffold5_size118093	AUGUSTUS	CDS	34199	35121	0.83	+	2	transcript_id "g208.t1"; gene_id "g208";
scaffold5_size118093	AUGUSTUS	stop_codon	35119	35121	.	+	0	transcript_id "g208.t1"; gene_id "g208";
# protein sequence = [MRQCLTHPEGGYYTRQTTSGQDQFGTKGDFVTSPEISQIFGELIGIWLYAEWLAQGRKDKVQIIEVGPGRGTLMDDIL
# RTISSFKAFTKSIEAIYLIEASPYLQKQQAKLLSGTGNLKKSDIGLTAPCKYIPGSAPFILAHEFFDALPIHVFQNIANSSVPASSTIITPTGPIKPK
# HGVTTPKNNWHELVVSPTSPYADTHKTSSSTSKKVEKLDFELTVSRTPTPHSLYLPKLSDRYKKLENTPDAVIEISPESLAYVSDFAVRIGGSNAKPS
# KASASPTASGTTQNDQGSFVKSQPSGAALILDYGPLDTIPANTLRGIRSHTTVSPFASPGLVDLSADVDFLALADSALDASPGVEVHGPVEQSFYLST
# MGIKERADRLLKVAKDEETRKRLETGWKRLIDRGPNGMGKTYKAMAIVPYKQQGPVRRPIGFGGDLVA]
# end gene g208
# start gene g209
scaffold5_size118093	AUGUSTUS	gene	37755	40285	0.96	+	.	g209
scaffold5_size118093	AUGUSTUS	transcript	37755	40285	0.96	+	.	g209.t1
scaffold5_size118093	AUGUSTUS	start_codon	37755	37757	.	+	0	transcript_id "g209.t1"; gene_id "g209";
scaffold5_size118093	AUGUSTUS	initial	37755	37950	0.99	+	0	transcript_id "g209.t1"; gene_id "g209";
scaffold5_size118093	AUGUSTUS	internal	38012	38168	1	+	2	transcript_id "g209.t1"; gene_id "g209";
scaffold5_size118093	AUGUSTUS	internal	38226	38512	0.97	+	1	transcript_id "g209.t1"; gene_id "g209";
scaffold5_size118093	AUGUSTUS	internal	38566	39005	0.97	+	2	transcript_id "g209.t1"; gene_id "g209";
scaffold5_size118093	AUGUSTUS	terminal	39056	40285	1	+	0	transcript_id "g209.t1"; gene_id "g209";
scaffold5_size118093	AUGUSTUS	intron	37951	38011	1	+	.	transcript_id "g209.t1"; gene_id "g209";
scaffold5_size118093	AUGUSTUS	intron	38169	38225	1	+	.	transcript_id "g209.t1"; gene_id "g209";
scaffold5_size118093	AUGUSTUS	intron	38513	38565	0.97	+	.	transcript_id "g209.t1"; gene_id "g209";
scaffold5_size118093	AUGUSTUS	intron	39006	39055	1	+	.	transcript_id "g209.t1"; gene_id "g209";
scaffold5_size118093	AUGUSTUS	CDS	37755	37950	0.99	+	0	transcript_id "g209.t1"; gene_id "g209";
scaffold5_size118093	AUGUSTUS	CDS	38012	38168	1	+	2	transcript_id "g209.t1"; gene_id "g209";
scaffold5_size118093	AUGUSTUS	CDS	38226	38512	0.97	+	1	transcript_id "g209.t1"; gene_id "g209";
scaffold5_size118093	AUGUSTUS	CDS	38566	39005	0.97	+	2	transcript_id "g209.t1"; gene_id "g209";
scaffold5_size118093	AUGUSTUS	CDS	39056	40285	1	+	0	transcript_id "g209.t1"; gene_id "g209";
scaffold5_size118093	AUGUSTUS	stop_codon	40283	40285	.	+	0	transcript_id "g209.t1"; gene_id "g209";
# protein sequence = [MSTQKEGTAAVAAPAIAYFSHLSWTLYQVKIALLTSGSESNMAKSKALQTNFDVDYVICYRFAKTDKAKAAAQFEKLC
# EALANVGLQTEVRNGDSHSILLFVRVASDEHLFGEVYRSRVRDWIHGVRSAAPDKVTRESLEAEPLYEAERLRTIYQLITNPPSEGGAGITPKEAEWA
# NVESVFALHDHAYNKDWIKKWTSQYFLTTEDLDDIRNHLQIAFYFAFTQSYFTFLIPAAAFGLFSWLFFGSFSPIYGLASALWCTVFTEYWKHQETDL
# SVRWGVKGVSTIDVRKKDFVPEKTITDPVTGEHVGFFPASKRFQRQLLQIPFAIIAACSLGAVIATCFGIEVFISEIYNGPLKSVLVFIPTGILTTVN
# PVLNTILTKAATRLTQFENYETHGAYEKALTQKIFVMNFIMSYMGIFLTAFVYVPFGKVIVPYLDIFNVAVRPFAQEEKQLHLEQESSSWSINPDRLR
# KQVIYFTVTAQVVNLGMELIVPYLKRRGLAKYKEMQSDRAAKNGGSAPATADNDPPEDAAFLDRVRKEAELDVYDVTADLREMVVQFGYLSLFSVVWP
# LTSVSFLINDWIELRADAMKICVEMRRPTPWRADTIGPWLDSLSFLTWLGSLTTSALVYMFWNDHTGPSGSPSNIQLWALLLTVFFSEHLFILFRWGV
# RLVLSKLDSPGLQKERRERFLVRKQYFEENLSQLQNMPKLSEKGGEITRKSLEEDARLSSLQETTTEMKFWQRQRSWRESATVARHLIEKAQNETVVE
# TKKEL]
# end gene g209
# start gene g210
scaffold5_size118093	AUGUSTUS	gene	41548	43823	0.92	-	.	g210
scaffold5_size118093	AUGUSTUS	transcript	41548	43823	0.92	-	.	g210.t1
scaffold5_size118093	AUGUSTUS	stop_codon	41548	41550	.	-	0	transcript_id "g210.t1"; gene_id "g210";
scaffold5_size118093	AUGUSTUS	terminal	41548	41671	0.94	-	1	transcript_id "g210.t1"; gene_id "g210";
scaffold5_size118093	AUGUSTUS	internal	41816	42078	0.95	-	0	transcript_id "g210.t1"; gene_id "g210";
scaffold5_size118093	AUGUSTUS	initial	42159	43823	0.98	-	0	transcript_id "g210.t1"; gene_id "g210";
scaffold5_size118093	AUGUSTUS	intron	41672	41815	0.94	-	.	transcript_id "g210.t1"; gene_id "g210";
scaffold5_size118093	AUGUSTUS	intron	42079	42158	1	-	.	transcript_id "g210.t1"; gene_id "g210";
scaffold5_size118093	AUGUSTUS	CDS	41548	41671	0.94	-	1	transcript_id "g210.t1"; gene_id "g210";
scaffold5_size118093	AUGUSTUS	CDS	41816	42078	0.95	-	0	transcript_id "g210.t1"; gene_id "g210";
scaffold5_size118093	AUGUSTUS	CDS	42159	43823	0.98	-	0	transcript_id "g210.t1"; gene_id "g210";
scaffold5_size118093	AUGUSTUS	start_codon	43821	43823	.	-	0	transcript_id "g210.t1"; gene_id "g210";
# protein sequence = [MGDSYRPGRDRPPPLADRMTFGGGGGGGDGDSYRPGGERNGNRSQFTFESNHSAPRFPPSGPSAPRGPSGSAASRRRG
# RGGAARGSSRADGRNNANGFRRGGFKKAAPHERALLQHRDAGSPERALGVEADSNRFQNPEDMSDDDEADMDVESDGSAHDEHDGSGSKPKAARTQVK
# RADGDSVPKWSNPDPYTALPPPDETTGKKTDFVKLIRKAKNQEAEKAAAHNSVVANDDFISFGDDDDAQEPAQGSLNEFTHIDSIVNRQEAAVAEHRA
# PRGPKANNKRKATVGGVVEEWQPVRNGNPTPWLTSGEPYAHLTSEPEKWLHNEILDFYDFVAPKPYEHEQRNRLVNRVNSALGQRRFPQENGRVLCFG
# SFPAGLYLPTADMDLVYVSDRFYNGGTPVVDMSVRGANKSLLYKASNRLKSMGMDASGCQVIHARVPIIKFQDRLTKLQVDISFENLSGVQAQATFAD
# WKEQYPDMIYMVALLKQFLVMHGLNEVHTGGLGGFSIICLIVSYIQHSKKPENLGECFLGFLKYYGDFDVSRKRIQMHPPAIIDKTNYGIDGRPEKYD
# NLSIQDPNRPENNISGGSHRVQDAFDAFREAYYTLEDRIRATRAGQNIGPSILECVLGGNYETYLQQRAHLKSLNGNSFTTAFDQHIHQVQEWDDEGA
# HAMEEMIHAQINDTALS]
# end gene g210
# start gene g211
scaffold5_size118093	AUGUSTUS	gene	44453	44707	0.42	-	.	g211
scaffold5_size118093	AUGUSTUS	transcript	44453	44707	0.42	-	.	g211.t1
scaffold5_size118093	AUGUSTUS	stop_codon	44453	44455	.	-	0	transcript_id "g211.t1"; gene_id "g211";
scaffold5_size118093	AUGUSTUS	single	44453	44707	0.42	-	0	transcript_id "g211.t1"; gene_id "g211";
scaffold5_size118093	AUGUSTUS	CDS	44453	44707	0.42	-	0	transcript_id "g211.t1"; gene_id "g211";
scaffold5_size118093	AUGUSTUS	start_codon	44705	44707	.	-	0	transcript_id "g211.t1"; gene_id "g211";
# protein sequence = [MDEACQILNVGPGKMGNIELEAVTERFKRLFDLNDPKKGGSFYLQSKILRARERIEREVQGHQRVAEREKELREGFKP
# KFTKED]
# end gene g211
# start gene g212
scaffold5_size118093	AUGUSTUS	gene	45626	47392	0.85	+	.	g212
scaffold5_size118093	AUGUSTUS	transcript	45626	47392	0.85	+	.	g212.t1
scaffold5_size118093	AUGUSTUS	start_codon	45626	45628	.	+	0	transcript_id "g212.t1"; gene_id "g212";
scaffold5_size118093	AUGUSTUS	initial	45626	46852	0.99	+	0	transcript_id "g212.t1"; gene_id "g212";
scaffold5_size118093	AUGUSTUS	terminal	46907	47392	0.86	+	0	transcript_id "g212.t1"; gene_id "g212";
scaffold5_size118093	AUGUSTUS	intron	46853	46906	0.86	+	.	transcript_id "g212.t1"; gene_id "g212";
scaffold5_size118093	AUGUSTUS	CDS	45626	46852	0.99	+	0	transcript_id "g212.t1"; gene_id "g212";
scaffold5_size118093	AUGUSTUS	CDS	46907	47392	0.86	+	0	transcript_id "g212.t1"; gene_id "g212";
scaffold5_size118093	AUGUSTUS	stop_codon	47390	47392	.	+	0	transcript_id "g212.t1"; gene_id "g212";
# protein sequence = [MSTPSKSSNDASSPQSTGDPNPPTYATFSPANLGPTTPQTKLRSAILVHQKSPLLAATPPQITRVLAYSHPFILPLSK
# VAGLVTWTTGDPWESFLLVASFWAVVMYGDAVTRYAGPIIVVSGLILGMYTRRYSPLSSTGWTGEKGQKGHKRIESDTNITHHKSLEEIVDSLKLFTS
# RCNILLDPFLRLTDFLSTQRTATSATTRPALTVLFIRILFVLPLWIALTLPPFYILSTRRVVLAIGTVMLSWHSRPARITRTILWRSRTVRKTCAFIT
# GLDFGEITPVDRKGAPPLPPRKKSTQEVAASLAAKRRPESTGIRFTFSIYENQRRWLGIGWTSSMLAYERASWTDEHLNPVPPKDQFELPEVDGGNSR
# WRWVQGSEWKVEGAPKDGKTEKSVSKEELGWIYYDNKWRDGRRGQDGWGRYTRRRKWYRDAELVEATPSTDTTPIPTPKPAPMDTPGDLDANHLRKLS
# SNLSVASSTDPTLVEGDGREYAASVTSDTDAASTKSKRSWFKKRRSKSTSGSVSGVTVISDTGTTGTRRSDEDDVQSPLDRIVRDEEWRLGDDIRQHL
# DI]
# end gene g212
# start gene g213
scaffold5_size118093	AUGUSTUS	gene	50813	52508	1	-	.	g213
scaffold5_size118093	AUGUSTUS	transcript	50813	52508	1	-	.	g213.t1
scaffold5_size118093	AUGUSTUS	stop_codon	50813	50815	.	-	0	transcript_id "g213.t1"; gene_id "g213";
scaffold5_size118093	AUGUSTUS	terminal	50813	51783	1	-	2	transcript_id "g213.t1"; gene_id "g213";
scaffold5_size118093	AUGUSTUS	internal	51840	52015	1	-	1	transcript_id "g213.t1"; gene_id "g213";
scaffold5_size118093	AUGUSTUS	initial	52066	52508	1	-	0	transcript_id "g213.t1"; gene_id "g213";
scaffold5_size118093	AUGUSTUS	intron	51784	51839	1	-	.	transcript_id "g213.t1"; gene_id "g213";
scaffold5_size118093	AUGUSTUS	intron	52016	52065	1	-	.	transcript_id "g213.t1"; gene_id "g213";
scaffold5_size118093	AUGUSTUS	CDS	50813	51783	1	-	2	transcript_id "g213.t1"; gene_id "g213";
scaffold5_size118093	AUGUSTUS	CDS	51840	52015	1	-	1	transcript_id "g213.t1"; gene_id "g213";
scaffold5_size118093	AUGUSTUS	CDS	52066	52508	1	-	0	transcript_id "g213.t1"; gene_id "g213";
scaffold5_size118093	AUGUSTUS	start_codon	52506	52508	.	-	0	transcript_id "g213.t1"; gene_id "g213";
# protein sequence = [MSLSKSAKTYLLNQAKYKNLNAFISLVDPSVLIARTDASGQSAPLSEIRDKPIAIKDNICTKDFKTTASSGILKDFTS
# PYDATVVKLLQEEGAVVVGKTNMDEFGMGSHSTHSLFGPVRMQRTEGEDLSAGGSSGGSALAVASSQCWAALGTDTGGSVRLPAAYTGVVGFKPSYGL
# LSRRGVIAYANSLDTVGILGRSQGFVRTIFDKLNVHDPQDPTSIPPSTRARFTAPQKSRQSRPLRIGIPLDYNIDTLHPIVRKAWILRLRHLWDRGHS
# LHPIRLPTTQQALSAYYVLAPAEASSNLAKYDGVRFGSRADGIDGTPDSVLFAKTRGQGFGPEVQRRILLGAFSLSAEAIDNYFIQAQKVRRLVQRDF
# NNVFATPNPLFERETTSQEEPSEKVDVIICPTAPSMAPSLSEVETQDPIHSYMNDVFTVPASLAGLPAISLPVRARLGEDSRASGDSSSSFNAVGLQI
# IGQYGDDQLVLDAAEIFLGISRTPQVRHGPQTTAWGAYTDEIETISEASSTSSSEPRAS]
# end gene g213
# start gene g214
scaffold5_size118093	AUGUSTUS	gene	53402	53695	0.88	+	.	g214
scaffold5_size118093	AUGUSTUS	transcript	53402	53695	0.88	+	.	g214.t1
scaffold5_size118093	AUGUSTUS	start_codon	53402	53404	.	+	0	transcript_id "g214.t1"; gene_id "g214";
scaffold5_size118093	AUGUSTUS	single	53402	53695	0.88	+	0	transcript_id "g214.t1"; gene_id "g214";
scaffold5_size118093	AUGUSTUS	CDS	53402	53695	0.88	+	0	transcript_id "g214.t1"; gene_id "g214";
scaffold5_size118093	AUGUSTUS	stop_codon	53693	53695	.	+	0	transcript_id "g214.t1"; gene_id "g214";
# protein sequence = [MQFRVFLPKLHSNHTQQVRLSKPSFIATQNHCPNMAPHVEEPKPDSGVDLISYEGTEYGDWRDDFQKIDTAIIKNAIS
# PERAEYYTQKQIEWLHSFG]
# end gene g214
# start gene g215
scaffold5_size118093	AUGUSTUS	gene	54244	55292	0.95	-	.	g215
scaffold5_size118093	AUGUSTUS	transcript	54244	55292	0.95	-	.	g215.t1
scaffold5_size118093	AUGUSTUS	stop_codon	54244	54246	.	-	0	transcript_id "g215.t1"; gene_id "g215";
scaffold5_size118093	AUGUSTUS	terminal	54244	55061	1	-	2	transcript_id "g215.t1"; gene_id "g215";
scaffold5_size118093	AUGUSTUS	initial	55121	55292	0.95	-	0	transcript_id "g215.t1"; gene_id "g215";
scaffold5_size118093	AUGUSTUS	intron	55062	55120	1	-	.	transcript_id "g215.t1"; gene_id "g215";
scaffold5_size118093	AUGUSTUS	CDS	54244	55061	1	-	2	transcript_id "g215.t1"; gene_id "g215";
scaffold5_size118093	AUGUSTUS	CDS	55121	55292	0.95	-	0	transcript_id "g215.t1"; gene_id "g215";
scaffold5_size118093	AUGUSTUS	start_codon	55290	55292	.	-	0	transcript_id "g215.t1"; gene_id "g215";
# protein sequence = [MSGLADYLAKNYLTADSEKKSKKRKRKNKDAGLTIDDDDNLGWKDKADDNDDDAPMIVGGGTLKKSKKKSTGTSAATW
# TAVGVAAPSHAEQLAADAAAADAIIADTAADREKAAEAEDEAPEMVDQDNVLRMESGAKAGLQSAADVAAAMKKKQDEEKRKVEEATKEMGSAAQETI
# YRDASGRIINVAMKRAEARKKAEEEERKKREKEKAARGDVQNADAERRKQQLQDAKTMTIARYADDAELNDGLKERGHWNDPASGFLRKKKAGRSITG
# KPLYKGSFQPNRYNIRPGHRWDGVDRSNGFEKQWFDSRNRKADIQKLEYQWQMDE]
# end gene g215
# start gene g216
scaffold5_size118093	AUGUSTUS	gene	55471	56100	0.94	+	.	g216
scaffold5_size118093	AUGUSTUS	transcript	55471	56100	0.94	+	.	g216.t1
scaffold5_size118093	AUGUSTUS	start_codon	55471	55473	.	+	0	transcript_id "g216.t1"; gene_id "g216";
scaffold5_size118093	AUGUSTUS	initial	55471	55580	0.95	+	0	transcript_id "g216.t1"; gene_id "g216";
scaffold5_size118093	AUGUSTUS	internal	55713	55841	0.99	+	1	transcript_id "g216.t1"; gene_id "g216";
scaffold5_size118093	AUGUSTUS	terminal	55908	56100	0.99	+	1	transcript_id "g216.t1"; gene_id "g216";
scaffold5_size118093	AUGUSTUS	intron	55581	55712	0.98	+	.	transcript_id "g216.t1"; gene_id "g216";
scaffold5_size118093	AUGUSTUS	intron	55842	55907	1	+	.	transcript_id "g216.t1"; gene_id "g216";
scaffold5_size118093	AUGUSTUS	CDS	55471	55580	0.95	+	0	transcript_id "g216.t1"; gene_id "g216";
scaffold5_size118093	AUGUSTUS	CDS	55713	55841	0.99	+	1	transcript_id "g216.t1"; gene_id "g216";
scaffold5_size118093	AUGUSTUS	CDS	55908	56100	0.99	+	1	transcript_id "g216.t1"; gene_id "g216";
scaffold5_size118093	AUGUSTUS	stop_codon	56098	56100	.	+	0	transcript_id "g216.t1"; gene_id "g216";
# protein sequence = [MAPGERSEEVWLWYTAVYEAIQEIPHGKVTSYGHIARQVGVCLKNLSSPSTDSSKKSPTFHSGNVPWQRVINAKGGIS
# PRGPSAAAHQADALRREGVEVRQDAMGQYTVELGEYGWFPDMLPSEAGQIEGSDTDEDEAAAYHT]
# end gene g216
# start gene g217
scaffold5_size118093	AUGUSTUS	gene	57124	57680	0.88	+	.	g217
scaffold5_size118093	AUGUSTUS	transcript	57124	57680	0.88	+	.	g217.t1
scaffold5_size118093	AUGUSTUS	start_codon	57124	57126	.	+	0	transcript_id "g217.t1"; gene_id "g217";
scaffold5_size118093	AUGUSTUS	initial	57124	57284	0.88	+	0	transcript_id "g217.t1"; gene_id "g217";
scaffold5_size118093	AUGUSTUS	terminal	57341	57680	1	+	1	transcript_id "g217.t1"; gene_id "g217";
scaffold5_size118093	AUGUSTUS	intron	57285	57340	1	+	.	transcript_id "g217.t1"; gene_id "g217";
scaffold5_size118093	AUGUSTUS	CDS	57124	57284	0.88	+	0	transcript_id "g217.t1"; gene_id "g217";
scaffold5_size118093	AUGUSTUS	CDS	57341	57680	1	+	1	transcript_id "g217.t1"; gene_id "g217";
scaffold5_size118093	AUGUSTUS	stop_codon	57678	57680	.	+	0	transcript_id "g217.t1"; gene_id "g217";
# protein sequence = [MSASQTFTGDLRSDAKEFNRDRNSRAKWAHGQAFGPGRREEDSKPRPAKLNIFKSSYPGHMKARTALNKDMAFASDES
# SADEDVEHPSAAPAPDAEIAYSYDAPRGPSHGSQILNHALEKAVERFETKETEKLVKNEYEVLDMDDDAPRSKRRVAPEDEEYEFVDA]
# end gene g217
# start gene g218
scaffold5_size118093	AUGUSTUS	gene	58638	59987	0.99	+	.	g218
scaffold5_size118093	AUGUSTUS	transcript	58638	59987	0.99	+	.	g218.t1
scaffold5_size118093	AUGUSTUS	start_codon	58638	58640	.	+	0	transcript_id "g218.t1"; gene_id "g218";
scaffold5_size118093	AUGUSTUS	single	58638	59987	0.99	+	0	transcript_id "g218.t1"; gene_id "g218";
scaffold5_size118093	AUGUSTUS	CDS	58638	59987	0.99	+	0	transcript_id "g218.t1"; gene_id "g218";
scaffold5_size118093	AUGUSTUS	stop_codon	59985	59987	.	+	0	transcript_id "g218.t1"; gene_id "g218";
# protein sequence = [MTVSVDTAPPSKASRPRWMLHIQAQFWRVLMGIGMMLHRLARPRPPKPAFHKDIDATVSPLKGKFRLNFYVPKEYKKH
# KKLKGTKKYPVVINFHGGGFVLGTAHDDARWCGAVINEVGAVVVSVDYRLAPENPFPTAVEDGADALLWLAQHADELMLDSDRFALSGFSSGGNMSFT
# VPLCLQGELFDRTTSGANIVDERAGSVPNAVIQQSQGSAQNLTPNGSRVPLVRQKSRLDRIAMLRQTGASSLSLVTSYKDTSGVSVMTEASNAVLKIR
# GIVSFYPSVDYTQTRAQRRETCTRVDQNLPAVFTDLFDDSYLQPPSLDLSHPWLSPGVAPKHMLEALPDDIVLFCCEWDMLLAEGERFRDRLQKDLGK
# RVHYHCVPGVPHGWDKAPNPLRESPGARQQYMVACKELKRMFEIEDEEEDSHQNMPCKRYHKSVDLGKLNPQASPHA]
# end gene g218
# start gene g219
scaffold5_size118093	AUGUSTUS	gene	63593	66203	0.83	-	.	g219
scaffold5_size118093	AUGUSTUS	transcript	63593	66203	0.83	-	.	g219.t1
scaffold5_size118093	AUGUSTUS	stop_codon	63593	63595	.	-	0	transcript_id "g219.t1"; gene_id "g219";
scaffold5_size118093	AUGUSTUS	terminal	63593	65675	0.87	-	1	transcript_id "g219.t1"; gene_id "g219";
scaffold5_size118093	AUGUSTUS	internal	65729	65810	1	-	2	transcript_id "g219.t1"; gene_id "g219";
scaffold5_size118093	AUGUSTUS	initial	65867	66203	0.96	-	0	transcript_id "g219.t1"; gene_id "g219";
scaffold5_size118093	AUGUSTUS	intron	65676	65728	1	-	.	transcript_id "g219.t1"; gene_id "g219";
scaffold5_size118093	AUGUSTUS	intron	65811	65866	1	-	.	transcript_id "g219.t1"; gene_id "g219";
scaffold5_size118093	AUGUSTUS	CDS	63593	65675	0.87	-	1	transcript_id "g219.t1"; gene_id "g219";
scaffold5_size118093	AUGUSTUS	CDS	65729	65810	1	-	2	transcript_id "g219.t1"; gene_id "g219";
scaffold5_size118093	AUGUSTUS	CDS	65867	66203	0.96	-	0	transcript_id "g219.t1"; gene_id "g219";
scaffold5_size118093	AUGUSTUS	start_codon	66201	66203	.	-	0	transcript_id "g219.t1"; gene_id "g219";
# protein sequence = [MSGFEVSLPFQVISIWTPTSIHLERIVAILASRPLSVTKVVAAVAAVVSAFHAGAELHKRVKERRSRKARDSAQQKWE
# EDQLQASLVAGEQQIDLRYQQDQRELGDIVRVGDDIAQQRLYQITLILQAEIINGLNQAATHEMCVLDLRFLYEASITNRKETLVTLDELKQRIYIGR
# PIARQPRGLGGESNVLHLNALAPTMPANKFRPVHSLSDKWATSVVSLSPHIDPRNTRHGSTGYYPTGSRDTSSTNATTCTPQHASRPDFGRALESLHP
# EHQEDIMRNVQRMIDSYQGLGLDSGTNSRQGPRYNEDYSGAHDILSKSTDRMPIGPDKDPQYNLGQSPRVESGQDTARISSPLAFHQDFSGLQAQQFV
# NQSYVTPNPYSYLQTQAQTTEPRRSQGSATSSFLSNFASVNRNSSNSSQGSSHQMPHPSSQQSPPSDHARIPSLPTAPSKPYQQNDESHRNLTDSNSP
# CAVPEDRYATSPIAPLAPSRTQPNASSRNDSATSAAPATHSSASPLTFQSWLGTQPHRESLSPAQYMPVHRYTVPIEEEAVDFRRPQQPSQYYVAVPS
# GQGPNSMYSNRNEHTRTPPGVSVFTAPTSIGSTNPVVQMRHPSITPSIASTDSSGSMTIGVIPGSRLRTKYRTDTIENGPVGGERMMHGRPDKGNNYW
# GFCKGAWAVREDHKKGLSIRTHPTGLYGTTQVWGCKSCTFTGAVCKEPHPTKKNRIVHVTDPRIKISKSGIRYRWIFLAKSHVKKRAADPSANDDNFG
# CVFCCLEDKVTGVYGGVETLMNHISHVHAADMSEQVRRKAHCIVGRVAAKDEDFDINVPIFVQVEELPV]
# end gene g219
# start gene g220
scaffold5_size118093	AUGUSTUS	gene	67925	70076	0.52	-	.	g220
scaffold5_size118093	AUGUSTUS	transcript	67925	70076	0.52	-	.	g220.t1
scaffold5_size118093	AUGUSTUS	stop_codon	67925	67927	.	-	0	transcript_id "g220.t1"; gene_id "g220";
scaffold5_size118093	AUGUSTUS	terminal	67925	68812	0.93	-	0	transcript_id "g220.t1"; gene_id "g220";
scaffold5_size118093	AUGUSTUS	initial	68862	70076	0.54	-	0	transcript_id "g220.t1"; gene_id "g220";
scaffold5_size118093	AUGUSTUS	intron	68813	68861	0.69	-	.	transcript_id "g220.t1"; gene_id "g220";
scaffold5_size118093	AUGUSTUS	CDS	67925	68812	0.93	-	0	transcript_id "g220.t1"; gene_id "g220";
scaffold5_size118093	AUGUSTUS	CDS	68862	70076	0.54	-	0	transcript_id "g220.t1"; gene_id "g220";
scaffold5_size118093	AUGUSTUS	start_codon	70074	70076	.	-	0	transcript_id "g220.t1"; gene_id "g220";
# protein sequence = [MSGMLTRSKSLRFLRNTRKDPIDQENGNSMPSPKAPQTDFDKYKASTLHSRRERNLEAPDMAIRPNTASGPVERPLFH
# MKTNPASSVHSHDHFHSFQSPTTSTTVLYTADVTKEQGVIGIALGSPTSASRWTPTTQAENPTTQLAYSPMNILSHSNGSSPSLSSRPEASKSKLGRW
# KSMFRKAAPLPPPPQPDQTSFYQLSQTVAAASRAEAPRTSAPRAEAPRAEAPRADSHHDDEVFEPQAPLKEEKERERLWAVSPPTYKHDIRASRKWSP
# GEFVAPQSPPETSATRDRSLTLGTPSSRPDISVQRSFTAPHLLPRSMADEPSAMPRARVSENRSGTPTAGSKTSTSLGGPLLDVALPDITMERYSVMF
# GNLLQSDPSRSSLLARRQGNAEKVKPLRDLSTKEDKINESSADYNLQRRVTSPTLASASPRLSLFPPSKSNHAPSPLGGSIMNRSKKDLKRTRTLPTK
# SPLQHEVVEASGRAEERVNPAMLMPTASPYLKPALTPTSIHSFESEAESITIVVAQTSPVHAKPLKIQLDDREPEWEMCSKSVGAARRQALAVLHTPV
# SPLIRSPSQTQPKVTKTSALCSHPSSAPLDAPSPLQRLQSLSTPPNSASRLGEKHAEIQVKRREGTAEETSKPKAMVGVARSVSVSRAKSPRALVRTA
# TTSNEDRVVDRMALTPTMVEVRNRKSQRAQLEDA]
# end gene g220
# start gene g221
scaffold5_size118093	AUGUSTUS	gene	71304	73688	0.91	-	.	g221
scaffold5_size118093	AUGUSTUS	transcript	71304	73688	0.91	-	.	g221.t1
scaffold5_size118093	AUGUSTUS	stop_codon	71304	71306	.	-	0	transcript_id "g221.t1"; gene_id "g221";
scaffold5_size118093	AUGUSTUS	terminal	71304	72047	1	-	0	transcript_id "g221.t1"; gene_id "g221";
scaffold5_size118093	AUGUSTUS	internal	72154	73226	0.91	-	2	transcript_id "g221.t1"; gene_id "g221";
scaffold5_size118093	AUGUSTUS	initial	73277	73688	1	-	0	transcript_id "g221.t1"; gene_id "g221";
scaffold5_size118093	AUGUSTUS	intron	72048	72153	0.96	-	.	transcript_id "g221.t1"; gene_id "g221";
scaffold5_size118093	AUGUSTUS	intron	73227	73276	1	-	.	transcript_id "g221.t1"; gene_id "g221";
scaffold5_size118093	AUGUSTUS	CDS	71304	72047	1	-	0	transcript_id "g221.t1"; gene_id "g221";
scaffold5_size118093	AUGUSTUS	CDS	72154	73226	0.91	-	2	transcript_id "g221.t1"; gene_id "g221";
scaffold5_size118093	AUGUSTUS	CDS	73277	73688	1	-	0	transcript_id "g221.t1"; gene_id "g221";
scaffold5_size118093	AUGUSTUS	start_codon	73686	73688	.	-	0	transcript_id "g221.t1"; gene_id "g221";
# protein sequence = [MSPASTYTLRPLERNPPSIPGNALEGGAFRVHLSQKELKGLGLTTGDCVRLSTAAGFKGYGVAWLASQTNPGNKPIAK
# VSDLLREQYELALNDPIFIEKSDSWKPLKSIEISLLDTATQTTKFASNEQLLYWLRHALADSDVILPGCSFPIQQKGFKQKGQKLRVTVQSIDPLPTE
# KHAVYFDELATQITLIGHVTTERPPIKPSGLLRLRSDGIGGLSSHIGAINEDLSFLTNSLPHLHNIHLLGPTAFLLHGPEGTGKSLLLDRLAECPWAE
# VYRINPDTNPKGQAKAVSDVFEEARGNQPSLILMDNLDRLLEKADCLVNRLRIELATLEGSQVVVAAAARSVYDVDSSLRTAAAFQTELELLPPNAKQ
# REEIVRQVLGPACNVTGIDLTALAERSHGFVGRDIASLCRLARKRHMKRIDKLVGETEKAELSKMDEQTDFIEQEDFDAVIEQVRPTVLKDSILEVPK
# VRWTDIAGLDHVRAVLEAITIRPFKYPDLDVKFGGPQSRKGVLLYGPPGCAKTLIAQAVATESKQNFLAVKGSELIKMYVGESERAIRDVFRRARAAK
# PCIIFFDEIDSIGKSREKTQDSGLNVVTTLLNEMDGIEALKDVFIIGATNRPDILDSALIRTGRFDAHIHIGLPTEEARKQILEIHTRNRPLATDVDL
# DSVAKETQGSSGADISGLCAVAIEMAITDYTMHPENAPEVHMRHFEQALQQHVPHTIAAEAERYRNWRPGKSLSED]
# end gene g221
# start gene g222
scaffold5_size118093	AUGUSTUS	gene	74009	76975	0.91	+	.	g222
scaffold5_size118093	AUGUSTUS	transcript	74009	76975	0.91	+	.	g222.t1
scaffold5_size118093	AUGUSTUS	start_codon	74009	74011	.	+	0	transcript_id "g222.t1"; gene_id "g222";
scaffold5_size118093	AUGUSTUS	single	74009	76975	0.91	+	0	transcript_id "g222.t1"; gene_id "g222";
scaffold5_size118093	AUGUSTUS	CDS	74009	76975	0.91	+	0	transcript_id "g222.t1"; gene_id "g222";
scaffold5_size118093	AUGUSTUS	stop_codon	76973	76975	.	+	0	transcript_id "g222.t1"; gene_id "g222";
# protein sequence = [MPPPRLPRHLRPCHLPVTAKQVRCTPTTAHARFSTGGDDTPQKKDAQKPWWRGVLSSIPLFGSEPAPADFQSEVHRKS
# REHAEPEAQDAEDHIVRHVPSNKGYSPAKAGPRKPPKRARRDRDRTTRERDGAGASRENKSMSAFERDSNAALQQQIHQLSEQVKALQEMIQANPMAG
# QHPSTPTAAAPTSPTVSEKSPQSSAEKRILVRRTYKRDESYERDGPSKPIQPGGSPQRDGPYQRAEADQREQSPTTVNRTTRRTSAYVLRFIQTARSS
# YESSVWLLGETAYRLTELPFPAVAPVVSSVLQAFHRMHRVAMMEDDLGVGIMTRRYRPTLDLLTFKLRESVDSKFTLSDFTTSGDPTKNAVASSTGNL
# FRSDAIASTLRACESRYLESTKTLVKADEELGKLGSPSVASITSHIRNRLDVIAEQTLLEENTRMKQALGHYHMNRIPERAKQFSKPGLLLKFQAMEA
# KRKLNSIHNAKRKLTYELKSISPTAPQFTYDVIRDKPFHPETGSAAISDGMTEASIQQAKNDGERLTHQIHSRSRWMKSLEDLKIDTRNREHGTAVAG
# RQGVEDGLPSDLWSNSKVPISAESKVGMQSKQYSRSEELSEQSLLEELFPEATSAPQSRPIEKDRDQYPKLSLPKPTPVARPEVLERPRTLKDQAVES
# FQSQGEQIAALQLTNCSTGLTEADFRRIIPKGKHLEGWRRDSDFYKVIPGRDPLSLERLPFYYLLFKTSEAALAYQNNAARLHKLNSRHQTSSIFSAI
# PPPQGFLEDGEDINAALSSYNLLPTHHPLSLNVVMQPYSPALRALILGGGYRPIIPSTDNRGHRIWKVLLHIEGWEPSFLDIYKAISRDAYAQGTLFP
# LRNESQSSIHRLRDMINLKMSSKTISSARPRAYGSFDHSTSAEMVYEDPAVQSLMGSPEADRTPSQMNQEVMNRVYNRWVLDFDDEDTARRWCVRWHR
# KMFPEPAGAEAAWKDVEEARICNTEVLW]
# end gene g222
# start gene g223
scaffold5_size118093	AUGUSTUS	gene	77129	77926	1	-	.	g223
scaffold5_size118093	AUGUSTUS	transcript	77129	77926	1	-	.	g223.t1
scaffold5_size118093	AUGUSTUS	stop_codon	77129	77131	.	-	0	transcript_id "g223.t1"; gene_id "g223";
scaffold5_size118093	AUGUSTUS	single	77129	77926	1	-	0	transcript_id "g223.t1"; gene_id "g223";
scaffold5_size118093	AUGUSTUS	CDS	77129	77926	1	-	0	transcript_id "g223.t1"; gene_id "g223";
scaffold5_size118093	AUGUSTUS	start_codon	77924	77926	.	-	0	transcript_id "g223.t1"; gene_id "g223";
# protein sequence = [MDRRRTPGLSSLSSRGLQNHHYTSHGATLRTRNADSLSTQLSVFQSLLHNFALTHSKDIRANPAFRAEFARMCSALNI
# DFLASSYHKDNGGKGSGDSIWAQLLGGSVNDFYFNLGVLIVEECRATRAENGGLISFSDLKARISKSQRIGGSIEVSDDDIKRAVDSLAPLGSCFSIM
# KIGHRSLIRSVPKELNTDQSTVLEAIQVLGYVTVSMLQLNLNWERPRAHAVVEDLMADSLVWVDTQAGENEYWSPAFLTMVDTKSDTGV]
# end gene g223
# start gene g224
scaffold5_size118093	AUGUSTUS	gene	78480	79796	0.74	+	.	g224
scaffold5_size118093	AUGUSTUS	transcript	78480	79796	0.74	+	.	g224.t1
scaffold5_size118093	AUGUSTUS	start_codon	78480	78482	.	+	0	transcript_id "g224.t1"; gene_id "g224";
scaffold5_size118093	AUGUSTUS	single	78480	79796	0.74	+	0	transcript_id "g224.t1"; gene_id "g224";
scaffold5_size118093	AUGUSTUS	CDS	78480	79796	0.74	+	0	transcript_id "g224.t1"; gene_id "g224";
scaffold5_size118093	AUGUSTUS	stop_codon	79794	79796	.	+	0	transcript_id "g224.t1"; gene_id "g224";
# protein sequence = [MDPSTINNCVLLLNLPQKALAGIDLLSFTSSPRFRGVKNVPPGLHFVFTASDGALSVRQGAWFYVTPGTGSPQVFVKK
# WDQDTEDLVAETSQTEILRHKANLGSIWKDGLTPYRQTVHQGDSGAEDGWAEESTDWSKLTTQVTPTILSRICGLNPDHWNLTSASSASQDLDEIPGL
# ETSNSMLHPEKELRFLPIDLKKTWREGATGKERTEAAQDRSWFLGDLIDNHCQAGDLRGRENEVLGELQFTFLMVLTLNNNSCFEQWKRLLRLLLTCR
# RAVKERSHLFIDSLKCLRAQLGHCADMEGDLFDMNDAGGGFLRPLLSQFRKALDDFDGKWKVDLVDELEHVQEFMEEEFGWQPEGTYLKRGMLALEDG
# ERVEMEVNGADADDELGDYAPTVVDLTPEQQKLLHGDSIETTKHTNDPAEEESEDDADLDDMDTRY]
# end gene g224
# start gene g225
scaffold5_size118093	AUGUSTUS	gene	80688	81347	0.66	+	.	g225
scaffold5_size118093	AUGUSTUS	transcript	80688	81347	0.66	+	.	g225.t1
scaffold5_size118093	AUGUSTUS	start_codon	80688	80690	.	+	0	transcript_id "g225.t1"; gene_id "g225";
scaffold5_size118093	AUGUSTUS	initial	80688	80703	0.66	+	0	transcript_id "g225.t1"; gene_id "g225";
scaffold5_size118093	AUGUSTUS	terminal	80860	81347	0.99	+	2	transcript_id "g225.t1"; gene_id "g225";
scaffold5_size118093	AUGUSTUS	intron	80704	80859	1	+	.	transcript_id "g225.t1"; gene_id "g225";
scaffold5_size118093	AUGUSTUS	CDS	80688	80703	0.66	+	0	transcript_id "g225.t1"; gene_id "g225";
scaffold5_size118093	AUGUSTUS	CDS	80860	81347	0.99	+	2	transcript_id "g225.t1"; gene_id "g225";
scaffold5_size118093	AUGUSTUS	stop_codon	81345	81347	.	+	0	transcript_id "g225.t1"; gene_id "g225";
# protein sequence = [MEKQGVPMQHYPQSPDMTGQPPMYAGDPNAQPVMYTQHPGSPPPQPQQPQGAYMQPDHAAHTGAQPGMPLQQQAGTQY
# QNATPISNLQRGPAPADCPACGQRALTNVAFETGNTTHAWAFGLCCLCCLGCIPYVMNSLKDVQHKCGRCGVLLATWHRSGSTEVHIHS]
# end gene g225
# start gene g226
scaffold5_size118093	AUGUSTUS	gene	82403	83766	0.79	+	.	g226
scaffold5_size118093	AUGUSTUS	transcript	82403	83766	0.79	+	.	g226.t1
scaffold5_size118093	AUGUSTUS	start_codon	82403	82405	.	+	0	transcript_id "g226.t1"; gene_id "g226";
scaffold5_size118093	AUGUSTUS	initial	82403	82649	1	+	0	transcript_id "g226.t1"; gene_id "g226";
scaffold5_size118093	AUGUSTUS	terminal	82709	83766	0.79	+	2	transcript_id "g226.t1"; gene_id "g226";
scaffold5_size118093	AUGUSTUS	intron	82650	82708	1	+	.	transcript_id "g226.t1"; gene_id "g226";
scaffold5_size118093	AUGUSTUS	CDS	82403	82649	1	+	0	transcript_id "g226.t1"; gene_id "g226";
scaffold5_size118093	AUGUSTUS	CDS	82709	83766	0.79	+	2	transcript_id "g226.t1"; gene_id "g226";
scaffold5_size118093	AUGUSTUS	stop_codon	83764	83766	.	+	0	transcript_id "g226.t1"; gene_id "g226";
# protein sequence = [MRLFSKRNPTPVAADTAAATGTHKERTRPMPSSKAAASSCNTRPSFGQWLKATWLDIVTMAAMGAVGLGVYMADPAPS
# RSFPIVFQDGEIVYPAFAYPLRNEIIPIWAAALMAFFLPFTVFLIVQIRARSFWDVNNATIGLLYSLITAAVFQVFIKWLIGGLRPHFLAVCKPIIPD
# DILRTVGVNDNGNEVGSAHGNIANGYRQIMFDRSICTGDRSEINDSLESMPSGHTTAAFAGFVFLYLYLNAKLKVFSNYHPSMWKIIAIYAPILGACL
# IGGALTIDEYHNWVRHQIFIFLFSDQLMANAIYQYDIFAGAVIGTMMAFSAYRMTFASVWDFRFNHIPLMRHAPFVYGASPSSYDGFHGNVFTRKAGW
# GTMEGNSWGGAPFDAADGPRGSTMPQPEGLAGTHGLGHDHGHYNSAGSRVHRKPVGAGEQMV]
# end gene g226
# start gene g227
scaffold5_size118093	AUGUSTUS	gene	84617	85281	0.91	-	.	g227
scaffold5_size118093	AUGUSTUS	transcript	84617	85281	0.91	-	.	g227.t1
scaffold5_size118093	AUGUSTUS	stop_codon	84617	84619	.	-	0	transcript_id "g227.t1"; gene_id "g227";
scaffold5_size118093	AUGUSTUS	terminal	84617	84798	0.93	-	2	transcript_id "g227.t1"; gene_id "g227";
scaffold5_size118093	AUGUSTUS	initial	84873	85281	0.94	-	0	transcript_id "g227.t1"; gene_id "g227";
scaffold5_size118093	AUGUSTUS	intron	84799	84872	0.95	-	.	transcript_id "g227.t1"; gene_id "g227";
scaffold5_size118093	AUGUSTUS	CDS	84617	84798	0.93	-	2	transcript_id "g227.t1"; gene_id "g227";
scaffold5_size118093	AUGUSTUS	CDS	84873	85281	0.94	-	0	transcript_id "g227.t1"; gene_id "g227";
scaffold5_size118093	AUGUSTUS	start_codon	85279	85281	.	-	0	transcript_id "g227.t1"; gene_id "g227";
# protein sequence = [MDVLTPNLTSIPWIAALLADPNWMLMPVTSRSPKPSGEDSFIAETLMTDRTIRALITFRPRQEEEDVDGAMAYKEIKT
# IVDVGTGLNGYPQIVHGGVAATLLDEMCGILIIANGESKVRRLRELGRESAAPNYFTAYLNTTYKRPVPTPGPLLCTAKIQPSDADDRKVFVRATIED
# GNGTVYTIGEALFVKSTAKL]
# end gene g227
# start gene g228
scaffold5_size118093	AUGUSTUS	gene	86035	86568	0.85	+	.	g228
scaffold5_size118093	AUGUSTUS	transcript	86035	86568	0.85	+	.	g228.t1
scaffold5_size118093	AUGUSTUS	start_codon	86035	86037	.	+	0	transcript_id "g228.t1"; gene_id "g228";
scaffold5_size118093	AUGUSTUS	single	86035	86568	0.85	+	0	transcript_id "g228.t1"; gene_id "g228";
scaffold5_size118093	AUGUSTUS	CDS	86035	86568	0.85	+	0	transcript_id "g228.t1"; gene_id "g228";
scaffold5_size118093	AUGUSTUS	stop_codon	86566	86568	.	+	0	transcript_id "g228.t1"; gene_id "g228";
# protein sequence = [MVDTTHSKSVRGTLSHPKTQEAKSSSAPTPRLGDGTSLKPENDDPHLPSNDSAPPPRQGNDTPSASSSTASSAPTVSD
# PYHKAGTATGGSDKKAKGNGDTDASPTSSTSPSAVKEEEGKELPHSKTVRGTLANDNGKKVNQTQLGDPASLKAETSGRGDMGGEVEREGQRKRGASK
# L]
# end gene g228
# start gene g229
scaffold5_size118093	AUGUSTUS	gene	86771	89158	0.8	-	.	g229
scaffold5_size118093	AUGUSTUS	transcript	86771	89158	0.8	-	.	g229.t1
scaffold5_size118093	AUGUSTUS	stop_codon	86771	86773	.	-	0	transcript_id "g229.t1"; gene_id "g229";
scaffold5_size118093	AUGUSTUS	single	86771	89158	0.8	-	0	transcript_id "g229.t1"; gene_id "g229";
scaffold5_size118093	AUGUSTUS	CDS	86771	89158	0.8	-	0	transcript_id "g229.t1"; gene_id "g229";
scaffold5_size118093	AUGUSTUS	start_codon	89156	89158	.	-	0	transcript_id "g229.t1"; gene_id "g229";
# protein sequence = [MDQSVMDPETEPAAQLQWAAQYSLANATRTALPGDKVLLPPSALEQLLAAAPVVHVDANRPHITAFDPFNPYTFSAER
# HARWQAQDRFQQLPHPLTFRLVNPENGRVVHAGIREFSAEEGDIVLSSFLKEALGIEERSIEPSRNGSPNSLQNGDHVMGNGVDQLLESRDTATKITV
# HAKQLPKGTFVKLRPLEAGYDPEDWKSLLEEHLRSNFTTLTNGEVLVVHGGRGAGGKREEFRFLVDGFKPEGDGICVVDTDLEVDIEALNEEQARETL
# KKIAAKMHRAPGTSQGSSTGGKIDIFNAQPGQVLEGEYVDFELPSWDRSQGLEILLDEVDSEDEIDLFVSPYSSRQRVRPREDEHVFADLSSRYPKCI
# RLQPTNVELDDAEAVWISVHAYPSESPSSTPKPFRLRGSIFDPKTKAEEEAKELLEGLPTVSEDEVLCKNCNQVVPKGSLFLHENFCLRNNILCPQGC
# SQVFQKRSPAFQNHWHCPHDTFHGNTPLSRQKHDALYHTPQTCSSCGTETPSIPTLAHHKTTICPGKLILCRFCHLQVPQEGDPNDQSPELLLSGLTP
# HELADGGRTTECHLCNKIVRFRDMDTHLRHHDLERLSRPPPRMCRNVNCGRTQDGVNKAGDTRAGTRKGQGPGNEIGLCSVCFGPLYVSLHDPEGKAL
# RRRIERRYLSQLLTGCGKVWCKNEFCRTGRKNLGQGDQSVPTKDAIPLVKPYLQGMDGKGYETPLHFCVDERTQKCRTLAEMVSAEKGMEGKGGYGLE
# WCIAALEAEGGDLDRARSWLKGWAPQRVEAA]
# end gene g229
# start gene g230
scaffold5_size118093	AUGUSTUS	gene	89973	91334	0.95	+	.	g230
scaffold5_size118093	AUGUSTUS	transcript	89973	91334	0.95	+	.	g230.t1
scaffold5_size118093	AUGUSTUS	start_codon	89973	89975	.	+	0	transcript_id "g230.t1"; gene_id "g230";
scaffold5_size118093	AUGUSTUS	single	89973	91334	0.95	+	0	transcript_id "g230.t1"; gene_id "g230";
scaffold5_size118093	AUGUSTUS	CDS	89973	91334	0.95	+	0	transcript_id "g230.t1"; gene_id "g230";
scaffold5_size118093	AUGUSTUS	stop_codon	91332	91334	.	+	0	transcript_id "g230.t1"; gene_id "g230";
# protein sequence = [MGPTTFHDDLPTSLADLLSNTLILRQTAPYLPISALRNLSRTSKSLHHAILQSPESFRYLDLSSVKSAIVPFDGPLDV
# GGVSFRAERMDEALTEDDFYSGPLRHIFNRLEKIHVLRNVHTLILDGLSVTAELVKELLTDERFNVRILSVRDAKHLNERKLQQYLRYAVRPSRPVGT
# PRVKGIYIFGPRDPIPRPASHPSTRSPSPASKGVMSSPGAQIGAQWNEKSQHALDTALSRTQDKWYQSSGKIIPKRPSPEWAEILQACEGIIAFDAVL
# CRGPRHDPSKAYTRETTVTGAHHPASFLRPTIATVALGPSGCETCHSSPEGPAVFGESSPSLHPLLSPVPLHGGSLRAAQMPHTLDGSAPPPLIVRCE
# DCLRGRWCERCHKWWDEDCYVVPTTAQRTELQQTEIAESLQSDGTSRMLPKQKTKVLMDLCVEHCLPSEMMVGAGSNGMWG]
# end gene g230
# start gene g231
scaffold5_size118093	AUGUSTUS	gene	92352	93523	0.33	+	.	g231
scaffold5_size118093	AUGUSTUS	transcript	92352	93523	0.33	+	.	g231.t1
scaffold5_size118093	AUGUSTUS	start_codon	92352	92354	.	+	0	transcript_id "g231.t1"; gene_id "g231";
scaffold5_size118093	AUGUSTUS	initial	92352	92611	0.43	+	0	transcript_id "g231.t1"; gene_id "g231";
scaffold5_size118093	AUGUSTUS	internal	92728	92768	0.38	+	1	transcript_id "g231.t1"; gene_id "g231";
scaffold5_size118093	AUGUSTUS	internal	93055	93348	0.35	+	2	transcript_id "g231.t1"; gene_id "g231";
scaffold5_size118093	AUGUSTUS	terminal	93399	93523	0.9	+	2	transcript_id "g231.t1"; gene_id "g231";
scaffold5_size118093	AUGUSTUS	intron	92612	92727	0.38	+	.	transcript_id "g231.t1"; gene_id "g231";
scaffold5_size118093	AUGUSTUS	intron	92769	93054	0.33	+	.	transcript_id "g231.t1"; gene_id "g231";
scaffold5_size118093	AUGUSTUS	intron	93349	93398	0.9	+	.	transcript_id "g231.t1"; gene_id "g231";
scaffold5_size118093	AUGUSTUS	CDS	92352	92611	0.43	+	0	transcript_id "g231.t1"; gene_id "g231";
scaffold5_size118093	AUGUSTUS	CDS	92728	92768	0.38	+	1	transcript_id "g231.t1"; gene_id "g231";
scaffold5_size118093	AUGUSTUS	CDS	93055	93348	0.35	+	2	transcript_id "g231.t1"; gene_id "g231";
scaffold5_size118093	AUGUSTUS	CDS	93399	93523	0.9	+	2	transcript_id "g231.t1"; gene_id "g231";
scaffold5_size118093	AUGUSTUS	stop_codon	93521	93523	.	+	0	transcript_id "g231.t1"; gene_id "g231";
# protein sequence = [MTQYGYGQTPQYGAGNAQNLQFYSSSFSNQPVSGHSTPFQANYGAPASQAYPAQYGAGFAAPGVSGQMGMGVSGLRTG
# WLAAFGTEGGRVGSKLQTHTNEGLAFVGTILLHQILSLMSPPINAVEATPGDHGHPHGSHLGSSLTFPRSASVLGYCLLPLVLVSMFGIIVPLDGLFG
# YLITSLAITWCSYSSSSMFTVVGRMTSMRGLVAYPMVLFYGSFGIMAIFSSRGTGQLAKAAGS]
# end gene g231
# start gene g232
scaffold5_size118093	AUGUSTUS	gene	93837	94914	0.97	+	.	g232
scaffold5_size118093	AUGUSTUS	transcript	93837	94914	0.97	+	.	g232.t1
scaffold5_size118093	AUGUSTUS	start_codon	93837	93839	.	+	0	transcript_id "g232.t1"; gene_id "g232";
scaffold5_size118093	AUGUSTUS	initial	93837	93926	0.97	+	0	transcript_id "g232.t1"; gene_id "g232";
scaffold5_size118093	AUGUSTUS	terminal	93979	94914	1	+	0	transcript_id "g232.t1"; gene_id "g232";
scaffold5_size118093	AUGUSTUS	intron	93927	93978	1	+	.	transcript_id "g232.t1"; gene_id "g232";
scaffold5_size118093	AUGUSTUS	CDS	93837	93926	0.97	+	0	transcript_id "g232.t1"; gene_id "g232";
scaffold5_size118093	AUGUSTUS	CDS	93979	94914	1	+	0	transcript_id "g232.t1"; gene_id "g232";
scaffold5_size118093	AUGUSTUS	stop_codon	94912	94914	.	+	0	transcript_id "g232.t1"; gene_id "g232";
# protein sequence = [MGWFWADTAPAAPAARVAPHPMPQGRMEPPPECPMHKKPVPPVVAEKKPQSACPYVPPENASTSASEPPTKTGLLARL
# NPLNNMFSELSNERSDKQSQNLPLERETSTIPKGDGSLWEYPSPQQMYNAMLRKGYTDTDITAVESMVGVHNFLNEGAWAEIMGWERRFSRGLAEGYE
# ICKKGEDVANFMLGTADDPFDTTTWDHRDVQPPKLLRFTGRPTEPTPKSQILQWLGYVMPEKFGTAPPFDRHDWFVERCNEQGCKEIRYVIDYYEGEP
# EPTGEPVFFLDVRPAVDGPTSAAERLIRSGTDVWWRASGGVARELKKLEAAKKAKEEEWASKSRQYN]
# end gene g232
# start gene g233
scaffold5_size118093	AUGUSTUS	gene	96803	98506	0.05	+	.	g233
scaffold5_size118093	AUGUSTUS	transcript	96803	98506	0.05	+	.	g233.t1
scaffold5_size118093	AUGUSTUS	start_codon	96803	96805	.	+	0	transcript_id "g233.t1"; gene_id "g233";
scaffold5_size118093	AUGUSTUS	initial	96803	96849	0.29	+	0	transcript_id "g233.t1"; gene_id "g233";
scaffold5_size118093	AUGUSTUS	internal	96901	96966	0.19	+	1	transcript_id "g233.t1"; gene_id "g233";
scaffold5_size118093	AUGUSTUS	internal	97230	97324	0.26	+	1	transcript_id "g233.t1"; gene_id "g233";
scaffold5_size118093	AUGUSTUS	internal	97375	97811	0.56	+	2	transcript_id "g233.t1"; gene_id "g233";
scaffold5_size118093	AUGUSTUS	internal	97881	98180	0.78	+	0	transcript_id "g233.t1"; gene_id "g233";
scaffold5_size118093	AUGUSTUS	terminal	98231	98506	0.97	+	0	transcript_id "g233.t1"; gene_id "g233";
scaffold5_size118093	AUGUSTUS	intron	96850	96900	0.55	+	.	transcript_id "g233.t1"; gene_id "g233";
scaffold5_size118093	AUGUSTUS	intron	96967	97229	0.1	+	.	transcript_id "g233.t1"; gene_id "g233";
scaffold5_size118093	AUGUSTUS	intron	97325	97374	0.95	+	.	transcript_id "g233.t1"; gene_id "g233";
scaffold5_size118093	AUGUSTUS	intron	97812	97880	0.56	+	.	transcript_id "g233.t1"; gene_id "g233";
scaffold5_size118093	AUGUSTUS	intron	98181	98230	1	+	.	transcript_id "g233.t1"; gene_id "g233";
scaffold5_size118093	AUGUSTUS	CDS	96803	96849	0.29	+	0	transcript_id "g233.t1"; gene_id "g233";
scaffold5_size118093	AUGUSTUS	CDS	96901	96966	0.19	+	1	transcript_id "g233.t1"; gene_id "g233";
scaffold5_size118093	AUGUSTUS	CDS	97230	97324	0.26	+	1	transcript_id "g233.t1"; gene_id "g233";
scaffold5_size118093	AUGUSTUS	CDS	97375	97811	0.56	+	2	transcript_id "g233.t1"; gene_id "g233";
scaffold5_size118093	AUGUSTUS	CDS	97881	98180	0.78	+	0	transcript_id "g233.t1"; gene_id "g233";
scaffold5_size118093	AUGUSTUS	CDS	98231	98506	0.97	+	0	transcript_id "g233.t1"; gene_id "g233";
scaffold5_size118093	AUGUSTUS	stop_codon	98504	98506	.	+	0	transcript_id "g233.t1"; gene_id "g233";
# protein sequence = [MIHEKMLGQLLSTPRSAMVTAQTNGTIRYAKTFNRLHXEEVRDTGNLNLGLRDQRLALQWVQENIEAFGGDPEQVTIY
# GESAGGASVGFHLTAYGGCDDHLFRGAIMQSGNPINFRPLPDLAVGSADMYNELTHRTTCANTTSPLEGLRRLPAEHLNAAIKITSPVLNVTEFMPCL
# DGDFIQKRTSLQLDAGESVHVPIISWANSDERAVFSPSPWLIAYPDDLSVNVIASLGNTRPSAEFRAQFRRSASYFGDQVFVANRRKTCETWAAANLP
# AYCYRFNAVPAGIPAAYGVPHFQEVAFVFLNLQGVGYKPAAIPPFKNKNQNYQDLSHFMNSNWVSFIHDLDPNSWRESTGYNGTGAMWPKYDMANPLD
# IVFDANILSYAEPDTYRKEGMALINAHNYDVYQR]
# end gene g233
# start gene g234
scaffold5_size118093	AUGUSTUS	gene	99710	100794	0.97	+	.	g234
scaffold5_size118093	AUGUSTUS	transcript	99710	100794	0.97	+	.	g234.t1
scaffold5_size118093	AUGUSTUS	start_codon	99710	99712	.	+	0	transcript_id "g234.t1"; gene_id "g234";
scaffold5_size118093	AUGUSTUS	initial	99710	100010	0.97	+	0	transcript_id "g234.t1"; gene_id "g234";
scaffold5_size118093	AUGUSTUS	internal	100065	100313	1	+	2	transcript_id "g234.t1"; gene_id "g234";
scaffold5_size118093	AUGUSTUS	terminal	100364	100794	1	+	2	transcript_id "g234.t1"; gene_id "g234";
scaffold5_size118093	AUGUSTUS	intron	100011	100064	1	+	.	transcript_id "g234.t1"; gene_id "g234";
scaffold5_size118093	AUGUSTUS	intron	100314	100363	1	+	.	transcript_id "g234.t1"; gene_id "g234";
scaffold5_size118093	AUGUSTUS	CDS	99710	100010	0.97	+	0	transcript_id "g234.t1"; gene_id "g234";
scaffold5_size118093	AUGUSTUS	CDS	100065	100313	1	+	2	transcript_id "g234.t1"; gene_id "g234";
scaffold5_size118093	AUGUSTUS	CDS	100364	100794	1	+	2	transcript_id "g234.t1"; gene_id "g234";
scaffold5_size118093	AUGUSTUS	stop_codon	100792	100794	.	+	0	transcript_id "g234.t1"; gene_id "g234";
# protein sequence = [MNEPVPNLPSLPGCTEVGDGCPVEGTIYGYYPNLAANAFFAGFFGLALIFQLYFGIRHKTWTYMIAVGCGCLAECIGY
# IGRIIMHDNPYSMVGFNIQIVLLIFAPAFLAAGIYLTLKHIVIQFGSQWSLLKPNWYTYIFIACDLLSLIMQSAGGALAATANPGESIGDIGTDIMIA
# GIIWQVVVLVIFAVLVLVYSVRTYHRRQQLSASALTLWSNRRFKSFCGAVGIAYITILIRCVYRIPELLGGWGGELMRIELEFIILEGVMIAITVLAQ
# TVFHPGLCFPALGNTIGKRKHARRSVSETEIQMYKPDETASAQNRAPNGSRA]
# end gene g234
# start gene g235
scaffold5_size118093	AUGUSTUS	gene	101228	102827	0.75	+	.	g235
scaffold5_size118093	AUGUSTUS	transcript	101228	102827	0.75	+	.	g235.t1
scaffold5_size118093	AUGUSTUS	start_codon	101228	101230	.	+	0	transcript_id "g235.t1"; gene_id "g235";
scaffold5_size118093	AUGUSTUS	initial	101228	101716	0.75	+	0	transcript_id "g235.t1"; gene_id "g235";
scaffold5_size118093	AUGUSTUS	internal	101768	102157	1	+	0	transcript_id "g235.t1"; gene_id "g235";
scaffold5_size118093	AUGUSTUS	terminal	102228	102827	1	+	0	transcript_id "g235.t1"; gene_id "g235";
scaffold5_size118093	AUGUSTUS	intron	101717	101767	1	+	.	transcript_id "g235.t1"; gene_id "g235";
scaffold5_size118093	AUGUSTUS	intron	102158	102227	1	+	.	transcript_id "g235.t1"; gene_id "g235";
scaffold5_size118093	AUGUSTUS	CDS	101228	101716	0.75	+	0	transcript_id "g235.t1"; gene_id "g235";
scaffold5_size118093	AUGUSTUS	CDS	101768	102157	1	+	0	transcript_id "g235.t1"; gene_id "g235";
scaffold5_size118093	AUGUSTUS	CDS	102228	102827	1	+	0	transcript_id "g235.t1"; gene_id "g235";
scaffold5_size118093	AUGUSTUS	stop_codon	102825	102827	.	+	0	transcript_id "g235.t1"; gene_id "g235";
# protein sequence = [MSPPNGPSGATMSTPPSQSQPTTPMPPAWSSQMASPPANNNGVPGGPSFPQYSASTAAILERLQGKNGHAAGSAAFEA
# KRAEILQSYVTSDKLPTPPPVMSTGRRGRGGSASTRSGLKTEVGASPAPASPAGRGTGRWRGRGRGGRRGRGGKRKRANSDEESHNNDDDSDVSDSYT
# PLPTTTKSGRSVNKPVAFVPVIPEPAQGVKRRKSTKTLLAAKCRTCHRETDPANNRIVFCDACSTAYHQYCHNPPIDNDVVTVLEKEFLCTPCTRAKQ
# AAVEGVQDLVPADHLSVDEKRAYLSTLPQHQLVGLLLSATIRHPELPVFPTSVRTLIPNPPSIKSEPQQQEAPLAPPRFTPRFTPHQPPAPTLHHHHP
# STTSPANGHTTPQFSSHSHSEMDTAEAQLLGESSHQPPRTTIDLAGNQYDEDDGYDTDPPAHYPKAGNGLARTLRPESEDLNWLVDDNFEVFSHGWKG
# DGSGLGADGTLDGMSGGEGQKC]
# end gene g235
# start gene g236
scaffold5_size118093	AUGUSTUS	gene	103353	105515	0.64	-	.	g236
scaffold5_size118093	AUGUSTUS	transcript	103353	105515	0.64	-	.	g236.t1
scaffold5_size118093	AUGUSTUS	stop_codon	103353	103355	.	-	0	transcript_id "g236.t1"; gene_id "g236";
scaffold5_size118093	AUGUSTUS	terminal	103353	104056	0.75	-	2	transcript_id "g236.t1"; gene_id "g236";
scaffold5_size118093	AUGUSTUS	internal	104264	104831	0.82	-	0	transcript_id "g236.t1"; gene_id "g236";
scaffold5_size118093	AUGUSTUS	internal	104888	105127	0.89	-	0	transcript_id "g236.t1"; gene_id "g236";
scaffold5_size118093	AUGUSTUS	initial	105180	105515	0.99	-	0	transcript_id "g236.t1"; gene_id "g236";
scaffold5_size118093	AUGUSTUS	intron	104057	104263	0.75	-	.	transcript_id "g236.t1"; gene_id "g236";
scaffold5_size118093	AUGUSTUS	intron	104832	104887	0.99	-	.	transcript_id "g236.t1"; gene_id "g236";
scaffold5_size118093	AUGUSTUS	intron	105128	105179	0.89	-	.	transcript_id "g236.t1"; gene_id "g236";
scaffold5_size118093	AUGUSTUS	CDS	103353	104056	0.75	-	2	transcript_id "g236.t1"; gene_id "g236";
scaffold5_size118093	AUGUSTUS	CDS	104264	104831	0.82	-	0	transcript_id "g236.t1"; gene_id "g236";
scaffold5_size118093	AUGUSTUS	CDS	104888	105127	0.89	-	0	transcript_id "g236.t1"; gene_id "g236";
scaffold5_size118093	AUGUSTUS	CDS	105180	105515	0.99	-	0	transcript_id "g236.t1"; gene_id "g236";
scaffold5_size118093	AUGUSTUS	start_codon	105513	105515	.	-	0	transcript_id "g236.t1"; gene_id "g236";
# protein sequence = [MESPPRPSSSLFDVFLRLRPSNSASARFLTVEESERSHPTHITIQPPANSNDKRKRAVERFAFTQVFEEDARQMHLFK
# GTGIVPMIQGVLGAPGHHGRDGLFATLGCSGSGKSHTILGTKTQRGLVQMTLDVIYQTCEERLVQSFYGAPAFSSLATADVSDAQMYTATAYLDTMYG
# DNQSERFPSRAQTPMQDCSIFSTGSNWKSSKIPRPSMLPQTPSVDDIQIRADPTVEYAIVMSMYEVYNDRIFDLLSGNPNRNKNSNVKRRALPFKNTE
# QSPDKKVVAGLTKIICGSFEEAMMVLETGLMERKVTGTGSNAVSSRSHGFFNMEIKKRNAEHKGPWSSSNLTIVDLAGSERARNAKTAGETLAEAGKI
# NESLMYLGQSDPKGDYNATSQILRYSALAREVTVPRIPSTTDTILAAIPQKRPGTASSSRTTPSGRTTPSAVKEELENANDEVTRLTAELEVFTLRLS
# EETARRKAAESSWAAAQDHMADLEQEIRDECYLEMESAVDQERRRWQAALENEQDNQQAHIDSKIDVVIRATKAQMKQQVKVYEDPDPELRDRVDELE
# RENDMLRAKLEAKERETQLRSASPVKRMRVLKAKKWEDPTAFAMDDE]
# end gene g236
# start gene g237
scaffold5_size118093	AUGUSTUS	gene	105947	107690	0.69	-	.	g237
scaffold5_size118093	AUGUSTUS	transcript	105947	107690	0.69	-	.	g237.t1
scaffold5_size118093	AUGUSTUS	stop_codon	105947	105949	.	-	0	transcript_id "g237.t1"; gene_id "g237";
scaffold5_size118093	AUGUSTUS	terminal	105947	106158	0.97	-	2	transcript_id "g237.t1"; gene_id "g237";
scaffold5_size118093	AUGUSTUS	internal	106214	106261	1	-	2	transcript_id "g237.t1"; gene_id "g237";
scaffold5_size118093	AUGUSTUS	internal	106314	106822	1	-	1	transcript_id "g237.t1"; gene_id "g237";
scaffold5_size118093	AUGUSTUS	internal	106881	107128	0.99	-	0	transcript_id "g237.t1"; gene_id "g237";
scaffold5_size118093	AUGUSTUS	initial	107508	107690	0.72	-	0	transcript_id "g237.t1"; gene_id "g237";
scaffold5_size118093	AUGUSTUS	intron	106159	106213	1	-	.	transcript_id "g237.t1"; gene_id "g237";
scaffold5_size118093	AUGUSTUS	intron	106262	106313	1	-	.	transcript_id "g237.t1"; gene_id "g237";
scaffold5_size118093	AUGUSTUS	intron	106823	106880	1	-	.	transcript_id "g237.t1"; gene_id "g237";
scaffold5_size118093	AUGUSTUS	intron	107129	107507	0.88	-	.	transcript_id "g237.t1"; gene_id "g237";
scaffold5_size118093	AUGUSTUS	CDS	105947	106158	0.97	-	2	transcript_id "g237.t1"; gene_id "g237";
scaffold5_size118093	AUGUSTUS	CDS	106214	106261	1	-	2	transcript_id "g237.t1"; gene_id "g237";
scaffold5_size118093	AUGUSTUS	CDS	106314	106822	1	-	1	transcript_id "g237.t1"; gene_id "g237";
scaffold5_size118093	AUGUSTUS	CDS	106881	107128	0.99	-	0	transcript_id "g237.t1"; gene_id "g237";
scaffold5_size118093	AUGUSTUS	CDS	107508	107690	0.72	-	0	transcript_id "g237.t1"; gene_id "g237";
scaffold5_size118093	AUGUSTUS	start_codon	107688	107690	.	-	0	transcript_id "g237.t1"; gene_id "g237";
# protein sequence = [MATAAWRSAKCVFQRPLPVATFSWSRPSHVRRLATEAASADASNLPLTGIKVLDMTRVLAGVNRNKKSIALSFQHPAG
# VDILHRLVKECDVLVENYLPGSLAKYAMDYDTVSKINPNIIYASITGYGQTGPYRNRAGYDVMVEAEMGLMHITGTRDGPPVKVGVAVTDLTTGLYTS
# NSIIAALFRRLRSPKSGGQHIDVALSDCQVATLANIASSCLVSGQRDSGRWGTSHPSIVPYKAFKTADGDILLGGGNDRLYGVLCNKLSRPEWIVDER
# FKTNALRVQHRDELEELIETETTRKSTQELLDLLEGSGMPYAAINDVQDTLNHEHVLARDMVKEVEHPACGPIKLVNTPVKWSKSTPGIRLPPPTLGQ
# HTDEILGDTLGMSQEDVEALRGEGVVA]
# end gene g237
# start gene g238
scaffold5_size118093	AUGUSTUS	gene	107862	108673	0.55	+	.	g238
scaffold5_size118093	AUGUSTUS	transcript	107862	108673	0.55	+	.	g238.t1
scaffold5_size118093	AUGUSTUS	start_codon	107862	107864	.	+	0	transcript_id "g238.t1"; gene_id "g238";
scaffold5_size118093	AUGUSTUS	initial	107862	107892	0.57	+	0	transcript_id "g238.t1"; gene_id "g238";
scaffold5_size118093	AUGUSTUS	terminal	108117	108673	0.56	+	2	transcript_id "g238.t1"; gene_id "g238";
scaffold5_size118093	AUGUSTUS	intron	107893	108116	0.55	+	.	transcript_id "g238.t1"; gene_id "g238";
scaffold5_size118093	AUGUSTUS	CDS	107862	107892	0.57	+	0	transcript_id "g238.t1"; gene_id "g238";
scaffold5_size118093	AUGUSTUS	CDS	108117	108673	0.56	+	2	transcript_id "g238.t1"; gene_id "g238";
scaffold5_size118093	AUGUSTUS	stop_codon	108671	108673	.	+	0	transcript_id "g238.t1"; gene_id "g238";
# protein sequence = [MFTGLVETIGSTCLTVTAFDTCSFKIGCAPETLRRTNLGSLKEGSHVNLERAVSANTRMGGHFVQGHVDTIATIESVT
# PDGNALTFRFKPRDTSVLRYIVEKGYVTIDGASLTVTQVQDGPDGWWEVMLIAYTQEKVVTAAKKPGEQVNVEVDQVGKYVEKSVAGYFEASANGEFA
# ILEKMVSKLVDERLKALGK]
# end gene g238
# start gene g239
scaffold5_size118093	AUGUSTUS	gene	109711	111530	0.35	+	.	g239
scaffold5_size118093	AUGUSTUS	transcript	109711	111530	0.35	+	.	g239.t1
scaffold5_size118093	AUGUSTUS	start_codon	109711	109713	.	+	0	transcript_id "g239.t1"; gene_id "g239";
scaffold5_size118093	AUGUSTUS	initial	109711	110147	0.73	+	0	transcript_id "g239.t1"; gene_id "g239";
scaffold5_size118093	AUGUSTUS	internal	110198	110955	0.9	+	1	transcript_id "g239.t1"; gene_id "g239";
scaffold5_size118093	AUGUSTUS	internal	111007	111115	0.81	+	2	transcript_id "g239.t1"; gene_id "g239";
scaffold5_size118093	AUGUSTUS	internal	111308	111444	0.49	+	1	transcript_id "g239.t1"; gene_id "g239";
scaffold5_size118093	AUGUSTUS	terminal	111496	111530	0.85	+	2	transcript_id "g239.t1"; gene_id "g239";
scaffold5_size118093	AUGUSTUS	intron	110148	110197	0.96	+	.	transcript_id "g239.t1"; gene_id "g239";
scaffold5_size118093	AUGUSTUS	intron	110956	111006	1	+	.	transcript_id "g239.t1"; gene_id "g239";
scaffold5_size118093	AUGUSTUS	intron	111116	111307	0.55	+	.	transcript_id "g239.t1"; gene_id "g239";
scaffold5_size118093	AUGUSTUS	intron	111445	111495	0.85	+	.	transcript_id "g239.t1"; gene_id "g239";
scaffold5_size118093	AUGUSTUS	CDS	109711	110147	0.73	+	0	transcript_id "g239.t1"; gene_id "g239";
scaffold5_size118093	AUGUSTUS	CDS	110198	110955	0.9	+	1	transcript_id "g239.t1"; gene_id "g239";
scaffold5_size118093	AUGUSTUS	CDS	111007	111115	0.81	+	2	transcript_id "g239.t1"; gene_id "g239";
scaffold5_size118093	AUGUSTUS	CDS	111308	111444	0.49	+	1	transcript_id "g239.t1"; gene_id "g239";
scaffold5_size118093	AUGUSTUS	CDS	111496	111530	0.85	+	2	transcript_id "g239.t1"; gene_id "g239";
scaffold5_size118093	AUGUSTUS	stop_codon	111528	111530	.	+	0	transcript_id "g239.t1"; gene_id "g239";
# protein sequence = [MGWQLMHYAKKAEETANGLLGFEDEIPQYRKDIRSHMAELYAISHALHELHDALRPTDYGRYAGYIAKDIEVCLPSLG
# HTLDEIQGIFGKSKKSLHTTPGAFPGTPPYAIIWEDALEDFKSQGMPLPQRFETIRMYLQGMLDALKGMNNDAELAKYKVLLSKLLRKQQPVGSYFSE
# LPVEGGGKGSARTPKPSSPKVPRPKIRSHPTYPAPQHLGYQTSSPPLPYRAHIAPTWGGIGDVPYVPPPVPEIPQSPTYSSASSQAFSNQSTDSETVA
# HWAMKIFDGRYTSTPFQTLGEPSECFGRDEPRVLKMLEEDGFEIVLELSFEATNVWVRMYWRAEDNRARILVLAMEPDGRRVRYQIPITALALRRNGS
# CLQLCRANRRDGRLDLWARLRFPMYERMVLFYCTAIAMKRQDQTTVAEELVDMFGSEELLFGGQDDWIKRVAPDTIQFAKLHPYMFCDSYRLPKGPTG
# KYRLKFSTPEDAKQFRECFTR]
# end gene g239
# start gene g240
scaffold5_size118093	AUGUSTUS	gene	112040	113373	0.93	+	.	g240
scaffold5_size118093	AUGUSTUS	transcript	112040	113373	0.93	+	.	g240.t1
scaffold5_size118093	AUGUSTUS	start_codon	112040	112042	.	+	0	transcript_id "g240.t1"; gene_id "g240";
scaffold5_size118093	AUGUSTUS	initial	112040	112116	0.93	+	0	transcript_id "g240.t1"; gene_id "g240";
scaffold5_size118093	AUGUSTUS	internal	112180	112193	0.94	+	1	transcript_id "g240.t1"; gene_id "g240";
scaffold5_size118093	AUGUSTUS	internal	112245	112264	0.94	+	2	transcript_id "g240.t1"; gene_id "g240";
scaffold5_size118093	AUGUSTUS	internal	112344	112453	1	+	0	transcript_id "g240.t1"; gene_id "g240";
scaffold5_size118093	AUGUSTUS	internal	112514	112845	1	+	1	transcript_id "g240.t1"; gene_id "g240";
scaffold5_size118093	AUGUSTUS	terminal	112895	113373	1	+	2	transcript_id "g240.t1"; gene_id "g240";
scaffold5_size118093	AUGUSTUS	intron	112117	112179	0.94	+	.	transcript_id "g240.t1"; gene_id "g240";
scaffold5_size118093	AUGUSTUS	intron	112194	112244	0.94	+	.	transcript_id "g240.t1"; gene_id "g240";
scaffold5_size118093	AUGUSTUS	intron	112265	112343	1	+	.	transcript_id "g240.t1"; gene_id "g240";
scaffold5_size118093	AUGUSTUS	intron	112454	112513	1	+	.	transcript_id "g240.t1"; gene_id "g240";
scaffold5_size118093	AUGUSTUS	intron	112846	112894	1	+	.	transcript_id "g240.t1"; gene_id "g240";
scaffold5_size118093	AUGUSTUS	CDS	112040	112116	0.93	+	0	transcript_id "g240.t1"; gene_id "g240";
scaffold5_size118093	AUGUSTUS	CDS	112180	112193	0.94	+	1	transcript_id "g240.t1"; gene_id "g240";
scaffold5_size118093	AUGUSTUS	CDS	112245	112264	0.94	+	2	transcript_id "g240.t1"; gene_id "g240";
scaffold5_size118093	AUGUSTUS	CDS	112344	112453	1	+	0	transcript_id "g240.t1"; gene_id "g240";
scaffold5_size118093	AUGUSTUS	CDS	112514	112845	1	+	1	transcript_id "g240.t1"; gene_id "g240";
scaffold5_size118093	AUGUSTUS	CDS	112895	113373	1	+	2	transcript_id "g240.t1"; gene_id "g240";
scaffold5_size118093	AUGUSTUS	stop_codon	113371	113373	.	+	0	transcript_id "g240.t1"; gene_id "g240";
# protein sequence = [MANQQEAGKKDPLTGMAHSEAHYFNSYNHHGIHEEMLKDEVRTKSYRDAIYQNPHLFKDKVVLDVGCGTSILSMFAVK
# AGAKHVIGVDMSTIIDKAKEIVEVNGMSDKITLLQGKMEEVVLPFDKVDIIISEWMGYFLLYESMLDTVLYARDKYLVKDGLIFPDKATIFMAGIEDG
# EYKDEKIGFWDNVWGFDYSPLKATAMTEPLVDTVDIKAVVTDPSPVITLDLYTCTVADLAFRLPYELKARRNDFVHAVIAWFDIEFAACHKPIRFSTG
# PHTKYTHWKQTVFYLKDVLTVEEGETISGVLENKPSEKNHRDLDISISYKLDSQDMHRQSSGEAQYKMC]
# end gene g240
# start gene g241
scaffold5_size118093	AUGUSTUS	gene	113941	116124	1	-	.	g241
scaffold5_size118093	AUGUSTUS	transcript	113941	116124	1	-	.	g241.t1
scaffold5_size118093	AUGUSTUS	stop_codon	113941	113943	.	-	0	transcript_id "g241.t1"; gene_id "g241";
scaffold5_size118093	AUGUSTUS	single	113941	116124	1	-	0	transcript_id "g241.t1"; gene_id "g241";
scaffold5_size118093	AUGUSTUS	CDS	113941	116124	1	-	0	transcript_id "g241.t1"; gene_id "g241";
scaffold5_size118093	AUGUSTUS	start_codon	116122	116124	.	-	0	transcript_id "g241.t1"; gene_id "g241";
# protein sequence = [MSAPQVAKPPRQPRLSSLNRPDSYQYQSAATKRKAAPPPQPAKATKRTYTCCEAPQIDSTDGTVMCYNCGTIHDESQI
# VSEVTFGETSGGAAIVEGGFIHANQRHANSMGGTMRGLGGMESREQAAMNGKSAIQALGASLNQREAVIEQAFSWYKLAMNFRFIQGRRMRNVAAVAI
# YMAARRQPENTLMLIDLAEKIQTNVWALGDTYKQFLEMLKEEDPAQLVGNKAVQEIEPLMLKYCRKLEFGDDSHRVADDACKVLKRMNRDWMVQGRQP
# AGLCGACIIIAARMNNFRRTIREVVYVVKVADSTITSRLYEYKRTQSAALTVNQFREFGPRLKVKAQPPAIWRRAEKEERMEKRKKQRLQGNGTAASA
# ENESGNSETEVETATAPTRTNKRRKSNDGSSQAVATQPGDPGTQENGTATEVEVFDGNAEAMIDSVVTAVEEVEAGEATDPDFVMPKKRGRPPKKRVP
# VVIPDEDLEIEHDIEEELTNAIKDWEGIFKEFATNEDHDLLRRAGWTAAAMARAAQDTRDIPVNTDPEIGEDEFNDDPDVATCILGPEEVRRKEAIWI
# TENEEWLRAQQEKLLNAELEAAEEKPKKPKQKRKHHQMGDGSVLQGQPASSAADAAHKMLKKRANKAFSNHINYDRLKELFPGGGSDGGSGAASASPA
# SKSPAAGAAASQITDVDAEGEDEDNDEDEIMQEEEEEEEEDLEHNYLDDEDEGFGNESYDY]
# end gene g241
# start gene g242
scaffold5_size118093	AUGUSTUS	gene	116989	117798	0.94	+	.	g242
scaffold5_size118093	AUGUSTUS	transcript	116989	117798	0.94	+	.	g242.t1
scaffold5_size118093	AUGUSTUS	start_codon	116989	116991	.	+	0	transcript_id "g242.t1"; gene_id "g242";
scaffold5_size118093	AUGUSTUS	initial	116989	117065	0.94	+	0	transcript_id "g242.t1"; gene_id "g242";
scaffold5_size118093	AUGUSTUS	internal	117406	117464	1	+	1	transcript_id "g242.t1"; gene_id "g242";
scaffold5_size118093	AUGUSTUS	terminal	117524	117798	1	+	2	transcript_id "g242.t1"; gene_id "g242";
scaffold5_size118093	AUGUSTUS	intron	117066	117405	1	+	.	transcript_id "g242.t1"; gene_id "g242";
scaffold5_size118093	AUGUSTUS	intron	117465	117523	1	+	.	transcript_id "g242.t1"; gene_id "g242";
scaffold5_size118093	AUGUSTUS	CDS	116989	117065	0.94	+	0	transcript_id "g242.t1"; gene_id "g242";
scaffold5_size118093	AUGUSTUS	CDS	117406	117464	1	+	1	transcript_id "g242.t1"; gene_id "g242";
scaffold5_size118093	AUGUSTUS	CDS	117524	117798	1	+	2	transcript_id "g242.t1"; gene_id "g242";
scaffold5_size118093	AUGUSTUS	stop_codon	117796	117798	.	+	0	transcript_id "g242.t1"; gene_id "g242";
# protein sequence = [MTTRKRKNEEEELVALPSDESEEEEEYAESEGSNFDSGDSDAEEPPPKKKTKRSTKAKAKDDNDDESEDEEDDVSDDD
# DDAAVPKEDDDDDDNDDDEEGEKKKSKSAKPAGAEKDRKVKTTGKADPVPVVSDDDDE]
# end gene g242
# start gene g243
scaffold6_size103017	AUGUSTUS	gene	1	1109	0.94	+	.	g243
scaffold6_size103017	AUGUSTUS	transcript	1	1109	0.94	+	.	g243.t1
scaffold6_size103017	AUGUSTUS	terminal	1	1109	0.94	+	2	transcript_id "g243.t1"; gene_id "g243";
scaffold6_size103017	AUGUSTUS	CDS	1	1109	0.94	+	2	transcript_id "g243.t1"; gene_id "g243";
scaffold6_size103017	AUGUSTUS	stop_codon	1107	1109	.	+	0	transcript_id "g243.t1"; gene_id "g243";
# protein sequence = [GPWFNLVRNVKAKYGILDEDVYNFYETGFQMGVEGSVKVVTASERRLKPLGVQPGDREWVTLIAGINAMGWSIPPFLI
# LKAKHHDQAWYHNNPKDWRIGVSNNGWTTNELGLAWLQHFIQHTEARTVGSHRLLILDGHESHKSLAFQDLCEQSNIITLCMPPHSSHILQPLDVGCF
# APLKQAYKKELKGLADSHIHHIDKKAFLAAFKPIFNKAFSKNNISRWCSDSIIEMVLQVKKGSTLKLHSHTLLEARIANLEEANQAASERKKRKKKRI
# QKGGTLSQAEAEDIVEQRDVEIQLEVERRQERVRAGGSAGGIRRCKNCGEAGHNKRTCKKDTVEVVENSAASADFGREAAARQDITSAHARKMQ]
# end gene g243
# start gene g244
scaffold6_size103017	AUGUSTUS	gene	2228	3892	0.9	-	.	g244
scaffold6_size103017	AUGUSTUS	transcript	2228	3892	0.9	-	.	g244.t1
scaffold6_size103017	AUGUSTUS	stop_codon	2228	2230	.	-	0	transcript_id "g244.t1"; gene_id "g244";
scaffold6_size103017	AUGUSTUS	terminal	2228	3585	0.99	-	2	transcript_id "g244.t1"; gene_id "g244";
scaffold6_size103017	AUGUSTUS	initial	3640	3892	0.9	-	0	transcript_id "g244.t1"; gene_id "g244";
scaffold6_size103017	AUGUSTUS	intron	3586	3639	1	-	.	transcript_id "g244.t1"; gene_id "g244";
scaffold6_size103017	AUGUSTUS	CDS	2228	3585	0.99	-	2	transcript_id "g244.t1"; gene_id "g244";
scaffold6_size103017	AUGUSTUS	CDS	3640	3892	0.9	-	0	transcript_id "g244.t1"; gene_id "g244";
scaffold6_size103017	AUGUSTUS	start_codon	3890	3892	.	-	0	transcript_id "g244.t1"; gene_id "g244";
# protein sequence = [MPSSSGASAIVYPDRMQALGNQIGYKVRNISHHGPPTIQIDLDEDNDRQHKFVTSYSSMDTIEGTVTITAQHDTPFED
# IDIAFTGTSRVYVDRMTTTPTMTGRTEAKHQFLTLRQPVDIATFPNPKVFEVGRTYKFPFTFTIPSQLLPKACSHNIVSDHIRDTHLLLPPSIGEPDL
# AGFGSTLLDDLAPEMSKITYGVQVKIVHMRGSEGISVIAEKMKKVRVKPAFSEQPPLSIDHNPEYRPHQQKTVKKKFFQGKLGTLSAKTVQPPPLVIP
# GARSTEGRLITTMAKLVLRFDPVEEVNLPPKLGALATKLKVSTYYASAPRQNLPTRATLGFDLSQGLYSEYVPLSNLCIASASWEKHDAASNPAASSL
# VRRDSGISDCSMASEFEEAFAIGILPASKDYKKGTFYTAQILVPVTLPMTRNFIPTFHSCLISRTYALALQFSGHGSSNMNLKVPIQICAEGSDTGIE
# NACARSVEESAFRSAADALRPRSIAPPTSFEARRNTSVGTREDMPPDYSAFSAPTTRYTVSHSVVG]
# end gene g244
# start gene g245
scaffold6_size103017	AUGUSTUS	gene	5402	6364	0.98	+	.	g245
scaffold6_size103017	AUGUSTUS	transcript	5402	6364	0.98	+	.	g245.t1
scaffold6_size103017	AUGUSTUS	start_codon	5402	5404	.	+	0	transcript_id "g245.t1"; gene_id "g245";
scaffold6_size103017	AUGUSTUS	initial	5402	5723	0.99	+	0	transcript_id "g245.t1"; gene_id "g245";
scaffold6_size103017	AUGUSTUS	terminal	5778	6364	0.99	+	2	transcript_id "g245.t1"; gene_id "g245";
scaffold6_size103017	AUGUSTUS	intron	5724	5777	1	+	.	transcript_id "g245.t1"; gene_id "g245";
scaffold6_size103017	AUGUSTUS	CDS	5402	5723	0.99	+	0	transcript_id "g245.t1"; gene_id "g245";
scaffold6_size103017	AUGUSTUS	CDS	5778	6364	0.99	+	2	transcript_id "g245.t1"; gene_id "g245";
scaffold6_size103017	AUGUSTUS	stop_codon	6362	6364	.	+	0	transcript_id "g245.t1"; gene_id "g245";
# protein sequence = [MAHVRSPNSAALADNLPTPPASSATPSQHASPLPQPRKHPLKPGGLRESDLIRYLDHGINRIQKRVDNRMTNRKLKPA
# PGEEEGYKAFWEVAKDLDGLVDVVWVSASPNLQIPYLLNLAVLTADFLPLFGSTTRSTQAMFRLVSKLDYAFSSLLIAHDAATGELLPGFESGRIVTT
# TDKVRLKGIVDRTRLTVARVTSGESAEGDDEDVGDAMDTDTEAEGDAGGPDGTVTFEGFEDNTDNGEDDEWEECGVASVYEKTIGELGDVLGGPPIGI
# ITDDWNVNATEQQNSGGGFVESGGEADS]
# end gene g245
# start gene g246
scaffold6_size103017	AUGUSTUS	gene	6918	9912	0.98	+	.	g246
scaffold6_size103017	AUGUSTUS	transcript	6918	9912	0.98	+	.	g246.t1
scaffold6_size103017	AUGUSTUS	start_codon	6918	6920	.	+	0	transcript_id "g246.t1"; gene_id "g246";
scaffold6_size103017	AUGUSTUS	initial	6918	7182	0.99	+	0	transcript_id "g246.t1"; gene_id "g246";
scaffold6_size103017	AUGUSTUS	terminal	7235	9912	0.99	+	2	transcript_id "g246.t1"; gene_id "g246";
scaffold6_size103017	AUGUSTUS	intron	7183	7234	0.99	+	.	transcript_id "g246.t1"; gene_id "g246";
scaffold6_size103017	AUGUSTUS	CDS	6918	7182	0.99	+	0	transcript_id "g246.t1"; gene_id "g246";
scaffold6_size103017	AUGUSTUS	CDS	7235	9912	0.99	+	2	transcript_id "g246.t1"; gene_id "g246";
scaffold6_size103017	AUGUSTUS	stop_codon	9910	9912	.	+	0	transcript_id "g246.t1"; gene_id "g246";
# protein sequence = [MPFYLARGVSARLGVMPLAEAVSRNIILRKGEAAKQQSDTAETRLRTSKMLKEVLVPFPGDEDQYRLNWLGNAPFIQV
# QARDDVFGDTDIPTTPEAKALVLHVDLSDRTYISGLHRQKTSLKIEVFFNGQLSSCWFMSTHDVKSGVRGHHQVFAGSRIDFLAERPWILLPTGVAPD
# GGPRKDNVSVSVEQRWQDICKALQEEARERGTNAEGEIPPTAEFLDALATMHMPDQVRDMQKPGGTAFGTIDVVITAGEGMKLTSGVGYLKVPKRMLD
# KNFPLVMGVDSATANPLPDRVERDEDDTKYRHYESSPDIIDVDAEGDSDAEYNLPSKRQVIMSSDVSTQEPGKASDSKPRLIRHPALGHFTRQSSSSS
# LMARSGQPTVRPLSMVTPRGDPINMLSSPEFGREHLQHQGDNDARYDQPDGSQRCAMYPNESHPEPLPNMHTSQMHPSRYDDRTRQGIGGTTSSDTNY
# RTPLPKTASHSSPVDRFSVNFLGQSRHPTFPFAERSGVDSARFGSSTYSMQFSATEQVHRSSSSTHFSSPGCHPFKLGTQFPGRPDYLSFVPTVLPDP
# LGHQGNGLPLLPFPQFNSWPAGPLPPAALYSVPTKPKRSISPQKDRVSTEAKRNASRTLVSRVVIFGQDKAILVDREWRPPRTIAVEPKIPHKVEALG
# ASLEGIKRAVGSTKQEVLSGDFSNPEKIGTRRNVSSVMLPARYANVVFSKRAEEQHISELDSLHNHVQPKRNFVRATKQIPIQRTSSWNSIRGAQGPK
# ANPFGVETPEEMLREASAQRKRSRSHNKRYITLDVAPSASTNEMPVQNSDLLIGFTSSPLSSLHTTPEPDVESRPGSRQFRNMSPSASISIPQSDGSD
# ERQLFPSLDSLSRTRSSKKLQSTIVTPRIEHYAKTIPQSSASKKRKALHRTVTKEARSPNRLKTCDNPALNQNCVIAYAESKDRDAEQGILRQVKSER
# QGVFQEEYVIFAARFFIGEQ]
# end gene g246
# start gene g247
scaffold6_size103017	AUGUSTUS	gene	15904	17232	0.96	+	.	g247
scaffold6_size103017	AUGUSTUS	transcript	15904	17232	0.96	+	.	g247.t1
scaffold6_size103017	AUGUSTUS	start_codon	15904	15906	.	+	0	transcript_id "g247.t1"; gene_id "g247";
scaffold6_size103017	AUGUSTUS	single	15904	17232	0.96	+	0	transcript_id "g247.t1"; gene_id "g247";
scaffold6_size103017	AUGUSTUS	CDS	15904	17232	0.96	+	0	transcript_id "g247.t1"; gene_id "g247";
scaffold6_size103017	AUGUSTUS	stop_codon	17230	17232	.	+	0	transcript_id "g247.t1"; gene_id "g247";
# protein sequence = [MALNWDAFLNTEGFDLPNDQWSDLLPPASAPPTSQMPKSTTTDTSGSSPEDINNFDSFLGSSSADPYFDDSLFLSNDY
# FLGDLDVLKPFGNNVGGGKSTTESSPEPTAYHNNPASQTPASLANGMKQSPHMSPAQKQALQRANTFPNPAYESMFPNNIDSGFVEDLTFSEGPKDPS
# TATKPTLDRTQTLAVTNTTLKRTKNKPDILSACWTSPLCPNHDLEGVPPNPSTCGGGCAPFLFADQDNLPSISNLLTEAQEITAEDGIVEIQPRPKKR
# SESDASANGFSTRQFESKETTTSPVDDRQRMKSETTEDASTKESPQAHDDEKPKSRRRLPHNQVERKYRESLNTQLDSLKRVVPSLQQNPRGCDSADI
# EDLPTPSKPSKAVILASATAYIKQMEKDKKSLADENQLLRTRVKALQALVKCDDCSLMQYVMDLKIKQAG]
# end gene g247
# start gene g248
scaffold6_size103017	AUGUSTUS	gene	20118	21401	0.98	+	.	g248
scaffold6_size103017	AUGUSTUS	transcript	20118	21401	0.98	+	.	g248.t1
scaffold6_size103017	AUGUSTUS	start_codon	20118	20120	.	+	0	transcript_id "g248.t1"; gene_id "g248";
scaffold6_size103017	AUGUSTUS	initial	20118	20232	1	+	0	transcript_id "g248.t1"; gene_id "g248";
scaffold6_size103017	AUGUSTUS	internal	20289	20465	1	+	2	transcript_id "g248.t1"; gene_id "g248";
scaffold6_size103017	AUGUSTUS	terminal	20521	21401	0.98	+	2	transcript_id "g248.t1"; gene_id "g248";
scaffold6_size103017	AUGUSTUS	intron	20233	20288	1	+	.	transcript_id "g248.t1"; gene_id "g248";
scaffold6_size103017	AUGUSTUS	intron	20466	20520	1	+	.	transcript_id "g248.t1"; gene_id "g248";
scaffold6_size103017	AUGUSTUS	CDS	20118	20232	1	+	0	transcript_id "g248.t1"; gene_id "g248";
scaffold6_size103017	AUGUSTUS	CDS	20289	20465	1	+	2	transcript_id "g248.t1"; gene_id "g248";
scaffold6_size103017	AUGUSTUS	CDS	20521	21401	0.98	+	2	transcript_id "g248.t1"; gene_id "g248";
scaffold6_size103017	AUGUSTUS	stop_codon	21399	21401	.	+	0	transcript_id "g248.t1"; gene_id "g248";
# protein sequence = [MDTVEHGKTQDEKEARRRDGEDVEKAVSTDGTGSDGAPETREEEKALPPLKGLSFLDRFLVVWIILAMGIGIALGNTV
# DSVGPALQRGEFVGVSIPIAIGLLVMMYPILCKVRYETLHLLLKSKELWVQIAVSFVLNWIVAPLFMVGLAWAFLPDRQDLREGLIFVGIARCIAMVL
# IWTDLAQGDGDYCAVLVAFNSILQIVLFAPFAIFYVEVVSHGEKTSVSYEGVAQSVGVFLGIPLGAAVVTRLALRTLLGEDRYQRRFIRYIAPFSLIG
# LLYTIIVLFASQGAHVVRQITDVLRVCAPLLVYFLVIFTSTVWFCWKMGFGYKVSCTQSFTAASNNFELAIAVVVAVYGAGSGQALASTVGPLIEVPV
# LVLLVYVLKWIRERWQWV]
# end gene g248
# start gene g249
scaffold6_size103017	AUGUSTUS	gene	25000	26279	0.51	+	.	g249
scaffold6_size103017	AUGUSTUS	transcript	25000	26279	0.51	+	.	g249.t1
scaffold6_size103017	AUGUSTUS	start_codon	25000	25002	.	+	0	transcript_id "g249.t1"; gene_id "g249";
scaffold6_size103017	AUGUSTUS	initial	25000	25022	0.78	+	0	transcript_id "g249.t1"; gene_id "g249";
scaffold6_size103017	AUGUSTUS	internal	25133	25226	0.99	+	1	transcript_id "g249.t1"; gene_id "g249";
scaffold6_size103017	AUGUSTUS	internal	25280	25428	0.99	+	0	transcript_id "g249.t1"; gene_id "g249";
scaffold6_size103017	AUGUSTUS	internal	25488	25506	1	+	1	transcript_id "g249.t1"; gene_id "g249";
scaffold6_size103017	AUGUSTUS	internal	25564	25601	1	+	0	transcript_id "g249.t1"; gene_id "g249";
scaffold6_size103017	AUGUSTUS	internal	25654	25797	1	+	1	transcript_id "g249.t1"; gene_id "g249";
scaffold6_size103017	AUGUSTUS	terminal	25850	26279	0.65	+	1	transcript_id "g249.t1"; gene_id "g249";
scaffold6_size103017	AUGUSTUS	intron	25023	25132	1	+	.	transcript_id "g249.t1"; gene_id "g249";
scaffold6_size103017	AUGUSTUS	intron	25227	25279	0.99	+	.	transcript_id "g249.t1"; gene_id "g249";
scaffold6_size103017	AUGUSTUS	intron	25429	25487	1	+	.	transcript_id "g249.t1"; gene_id "g249";
scaffold6_size103017	AUGUSTUS	intron	25507	25563	1	+	.	transcript_id "g249.t1"; gene_id "g249";
scaffold6_size103017	AUGUSTUS	intron	25602	25653	1	+	.	transcript_id "g249.t1"; gene_id "g249";
scaffold6_size103017	AUGUSTUS	intron	25798	25849	1	+	.	transcript_id "g249.t1"; gene_id "g249";
scaffold6_size103017	AUGUSTUS	CDS	25000	25022	0.78	+	0	transcript_id "g249.t1"; gene_id "g249";
scaffold6_size103017	AUGUSTUS	CDS	25133	25226	0.99	+	1	transcript_id "g249.t1"; gene_id "g249";
scaffold6_size103017	AUGUSTUS	CDS	25280	25428	0.99	+	0	transcript_id "g249.t1"; gene_id "g249";
scaffold6_size103017	AUGUSTUS	CDS	25488	25506	1	+	1	transcript_id "g249.t1"; gene_id "g249";
scaffold6_size103017	AUGUSTUS	CDS	25564	25601	1	+	0	transcript_id "g249.t1"; gene_id "g249";
scaffold6_size103017	AUGUSTUS	CDS	25654	25797	1	+	1	transcript_id "g249.t1"; gene_id "g249";
scaffold6_size103017	AUGUSTUS	CDS	25850	26279	0.65	+	1	transcript_id "g249.t1"; gene_id "g249";
scaffold6_size103017	AUGUSTUS	stop_codon	26277	26279	.	+	0	transcript_id "g249.t1"; gene_id "g249";
# protein sequence = [MVTMTSNGLPVPAQNSNYMENGRWYHGFRRGLYMYPCDEPEKDRMDIYHQLFAVARRNQLHQAPIQPHLQPRILDIGC
# GTGIWAIDMADKYLTAEVLGLDLVNIQPEKIPPNLRFRVPRDYESPWTLGEDSWDMIHLRMACGSVTSWPELYQKIYSHLKPGTGWIEHIEIDMEPRC
# DDYTLPPDSMLHKWYGWLADATQRASRPIAYEHRTRQLLQAAGFIDIQETVIRVPYNTWPNDPHQKDIGRWYNLGLTEGLEALTFAPLTRVYQWDLDA
# HIRPIVESVRREVCNRKIHAYNNM]
# end gene g249
# start gene g250
scaffold6_size103017	AUGUSTUS	gene	29924	30629	0.93	+	.	g250
scaffold6_size103017	AUGUSTUS	transcript	29924	30629	0.93	+	.	g250.t1
scaffold6_size103017	AUGUSTUS	start_codon	29924	29926	.	+	0	transcript_id "g250.t1"; gene_id "g250";
scaffold6_size103017	AUGUSTUS	initial	29924	30130	0.95	+	0	transcript_id "g250.t1"; gene_id "g250";
scaffold6_size103017	AUGUSTUS	internal	30186	30424	0.98	+	0	transcript_id "g250.t1"; gene_id "g250";
scaffold6_size103017	AUGUSTUS	terminal	30488	30629	0.99	+	1	transcript_id "g250.t1"; gene_id "g250";
scaffold6_size103017	AUGUSTUS	intron	30131	30185	0.96	+	.	transcript_id "g250.t1"; gene_id "g250";
scaffold6_size103017	AUGUSTUS	intron	30425	30487	0.98	+	.	transcript_id "g250.t1"; gene_id "g250";
scaffold6_size103017	AUGUSTUS	CDS	29924	30130	0.95	+	0	transcript_id "g250.t1"; gene_id "g250";
scaffold6_size103017	AUGUSTUS	CDS	30186	30424	0.98	+	0	transcript_id "g250.t1"; gene_id "g250";
scaffold6_size103017	AUGUSTUS	CDS	30488	30629	0.99	+	1	transcript_id "g250.t1"; gene_id "g250";
scaffold6_size103017	AUGUSTUS	stop_codon	30627	30629	.	+	0	transcript_id "g250.t1"; gene_id "g250";
# protein sequence = [MAAPTTANDPAVAYNPSITKHDDAGRLHRIALFLTHSLHLVCSMVVVGIAVHFITNRYRITGDIVNLAVAALSALIFI
# IALARSIAGFYRRVLPAFILLLSCLWLAASILAAIQYHDTFCTHVDGYWYMTDAAYCALRRTLIVFSFLAFLTCLLSTLLEAGLWRHKRQVEKPVTAD
# SPVPPRAMSTDPSASQTAV]
# end gene g250
# start gene g251
scaffold6_size103017	AUGUSTUS	gene	31256	33415	0.06	-	.	g251
scaffold6_size103017	AUGUSTUS	transcript	31256	33415	0.06	-	.	g251.t1
scaffold6_size103017	AUGUSTUS	stop_codon	31256	31258	.	-	0	transcript_id "g251.t1"; gene_id "g251";
scaffold6_size103017	AUGUSTUS	terminal	31256	31326	0.58	-	2	transcript_id "g251.t1"; gene_id "g251";
scaffold6_size103017	AUGUSTUS	internal	31381	32016	0.49	-	2	transcript_id "g251.t1"; gene_id "g251";
scaffold6_size103017	AUGUSTUS	internal	32152	32379	0.47	-	2	transcript_id "g251.t1"; gene_id "g251";
scaffold6_size103017	AUGUSTUS	internal	32478	32692	0.65	-	1	transcript_id "g251.t1"; gene_id "g251";
scaffold6_size103017	AUGUSTUS	internal	32842	33244	0.66	-	2	transcript_id "g251.t1"; gene_id "g251";
scaffold6_size103017	AUGUSTUS	initial	33295	33415	0.34	-	0	transcript_id "g251.t1"; gene_id "g251";
scaffold6_size103017	AUGUSTUS	intron	31327	31380	0.58	-	.	transcript_id "g251.t1"; gene_id "g251";
scaffold6_size103017	AUGUSTUS	intron	32017	32151	0.46	-	.	transcript_id "g251.t1"; gene_id "g251";
scaffold6_size103017	AUGUSTUS	intron	32380	32477	0.76	-	.	transcript_id "g251.t1"; gene_id "g251";
scaffold6_size103017	AUGUSTUS	intron	32693	32841	0.79	-	.	transcript_id "g251.t1"; gene_id "g251";
scaffold6_size103017	AUGUSTUS	intron	33245	33294	0.81	-	.	transcript_id "g251.t1"; gene_id "g251";
scaffold6_size103017	AUGUSTUS	CDS	31256	31326	0.58	-	2	transcript_id "g251.t1"; gene_id "g251";
scaffold6_size103017	AUGUSTUS	CDS	31381	32016	0.49	-	2	transcript_id "g251.t1"; gene_id "g251";
scaffold6_size103017	AUGUSTUS	CDS	32152	32379	0.47	-	2	transcript_id "g251.t1"; gene_id "g251";
scaffold6_size103017	AUGUSTUS	CDS	32478	32692	0.65	-	1	transcript_id "g251.t1"; gene_id "g251";
scaffold6_size103017	AUGUSTUS	CDS	32842	33244	0.66	-	2	transcript_id "g251.t1"; gene_id "g251";
scaffold6_size103017	AUGUSTUS	CDS	33295	33415	0.34	-	0	transcript_id "g251.t1"; gene_id "g251";
scaffold6_size103017	AUGUSTUS	start_codon	33413	33415	.	-	0	transcript_id "g251.t1"; gene_id "g251";
# protein sequence = [MSPSTDRKRAVRIAGCSGGFTDRWSAIMRMAGDPNVDVVMGDWLSEMTMTVHGSGKVKKDAAKNGNRNHSLDERKKNA
# MYADTFIQCFEPAIPNLVKNKTKLAVNAGASDTELLAEVVVDMLKQQGAGHLKVAWIEGDDVTGQVNTLIKKGEKFESLMHGKKLEEWGMEPICAQAW
# WHDWKNDEFDQLAGALIAGHLVECASYVCGGYYSMFKDLIKSGKHVNMGFPIAEVEYDGSFNIAKEKNSGGPLYYNCDVTADITGVKMEQVSEDLVRV
# TGVKGLPPPPTTKVGITGPAGWQCEWHMYMCGLDIEEKCKMTEEQIKFDARNQDAATVDFRIFAQTCDPELVRPDMPNGFNRWCLEVFLQSAPGLSLT
# NDLRQIAPKPYYEYWVALLPQDQLPLRVHNMFGKSEVTALSPPKITREYPRQQASYETSSPVDLSSFGETVRAPLGYIVAGRSGDKASDCNCGFFVRH
# DDEWDWLRSFMTVERVKQLLGEEEYKGKAIDRFEIAGIRAVHFLLHDQLDRGYNASSELDTLGKNTMEYMRAKTVDLPKIFLDRGRI]
# end gene g251
# start gene g252
scaffold6_size103017	AUGUSTUS	gene	35316	37337	1	+	.	g252
scaffold6_size103017	AUGUSTUS	transcript	35316	37337	1	+	.	g252.t1
scaffold6_size103017	AUGUSTUS	start_codon	35316	35318	.	+	0	transcript_id "g252.t1"; gene_id "g252";
scaffold6_size103017	AUGUSTUS	initial	35316	35748	1	+	0	transcript_id "g252.t1"; gene_id "g252";
scaffold6_size103017	AUGUSTUS	terminal	35884	37337	1	+	2	transcript_id "g252.t1"; gene_id "g252";
scaffold6_size103017	AUGUSTUS	intron	35749	35883	1	+	.	transcript_id "g252.t1"; gene_id "g252";
scaffold6_size103017	AUGUSTUS	CDS	35316	35748	1	+	0	transcript_id "g252.t1"; gene_id "g252";
scaffold6_size103017	AUGUSTUS	CDS	35884	37337	1	+	2	transcript_id "g252.t1"; gene_id "g252";
scaffold6_size103017	AUGUSTUS	stop_codon	37335	37337	.	+	0	transcript_id "g252.t1"; gene_id "g252";
# protein sequence = [MELKEGLVEIDRVSVGLERSHITKEGQIDLPERGPESLDSATATVQEPKHHAHPDAQSSTNRVLNRVKLKKQHASNKL
# RNTFHVGKPADEDTESGMRSLALCDTAEVKQSKSRLDDKSTASEKHTVKDIFNCPIHTLKHKGWCQGNQEVAAKMAVSEIPHGQEVDLVNASTVVAQA
# ETQEEQQRAKKGLSEMLKQRQNTYVRWSLDRHVTKIRVLQQSTGVARPRSDFEREDTHGDTSMDWKAYGAHLIDYHAHKYGGQYIGYGSEPPVPSKET
# IMPSVERLIVATCPFQEFIMTTRRIYRWERPSETAKSLLVYIVLWYLNLLLPGVLSAILYLIAARRWHTQTIDDLRQEIKQREDIDRTASSLTDFIEK
# KGDDTWAHDLLQELGPWLMIQLSDLANFFESVRNFYEWRAPSRTLSILAILASAIVITTFTPLWLLVKMSTFSAGFAFFGLFPISANHVHYRLLVSPS
# KWLLWNIPTHAEWAIKSIQAEGSRVVVEHQQSFQPATQSVNLISFDSGPTQLDHDFATYTAHHQKSAGNLIISATGLRFVSKHPSHETHFALPYNRIH
# KLEKHDRHVEKMMKILKECEKDLRLVDCHGREWVLRDVERRNEAFSQIVGFSQMTWQVVW]
# end gene g252
# start gene g253
scaffold6_size103017	AUGUSTUS	gene	37474	39843	0.97	-	.	g253
scaffold6_size103017	AUGUSTUS	transcript	37474	39843	0.97	-	.	g253.t1
scaffold6_size103017	AUGUSTUS	stop_codon	37474	37476	.	-	0	transcript_id "g253.t1"; gene_id "g253";
scaffold6_size103017	AUGUSTUS	single	37474	39843	0.97	-	0	transcript_id "g253.t1"; gene_id "g253";
scaffold6_size103017	AUGUSTUS	CDS	37474	39843	0.97	-	0	transcript_id "g253.t1"; gene_id "g253";
scaffold6_size103017	AUGUSTUS	start_codon	39841	39843	.	-	0	transcript_id "g253.t1"; gene_id "g253";
# protein sequence = [MAGPPTYPADPNFSSRPSAPSVSSQSNVAFTPSATSVADSSDNEYEPTPVHSPGGPQYDDLPPSYDDARHQAVHDARH
# GIAPIDPNQIEAHRITQSEGPDQPEVWEYRIRGEQTDPASEQEQAPDYANHTNDKATSVPIHHITSSESIPVGRMRSEFVSPRTASDLASAVLGQALE
# FTRHEPRADAQYAPHLNRIIAIPGEGGSERPAGEHEQFLCAYTQALHGHSVGSDEFLNFLRGLNLLLRLTNTTATDLLQESLDGGLSSGIVYEYMRRA
# NDAFFAPRGLRVSFRSEADMLAILPIPSGPGQRDTMAASLLEEPTSAADRAKRLAPWIAPLNTEKLPAPSEHMCRLHEMVERFSAQMAASGTGHVTMS
# GNTGTNSADGYGDPPHSVPTASEAAGRGYSRSSGSQGRGHWSPFGPTEHGPFGAPGNNPFGRPGRGPFGGSGSGIFGRRGRGRCGASGPSQHGDYSIG
# KEWAEVGKELGKIGEEFGKMMGDWGMQFGQRANRFGMNVERMANDSSSQQRGTPGPPYAQSDDDLPPSYEPPAGQETGFVPGDHKIQSDHTPAYTEKG
# KMKEKDMANDDADDASSVSSDSSDSDSDSDSDDDEEDHPDINAMFAARMRSIDEAATESTTGGKKTAEEISRERASAIEKAQQDKQRLDAQLASKQAT
# RAARRDVKKRSRELKKMHRQRKRELRASTSSSPSDGSKGKGKSKPNKSKEWKEEKKMYREKRKALRKEKLAARKEWRDARREWRELKKEMRKSRRHGL
# GGEAETDVLGEQDKLVWLVIENLGP]
# end gene g253
# start gene g254
scaffold6_size103017	AUGUSTUS	gene	40361	42036	0.47	+	.	g254
scaffold6_size103017	AUGUSTUS	transcript	40361	42036	0.47	+	.	g254.t1
scaffold6_size103017	AUGUSTUS	start_codon	40361	40363	.	+	0	transcript_id "g254.t1"; gene_id "g254";
scaffold6_size103017	AUGUSTUS	initial	40361	40397	0.97	+	0	transcript_id "g254.t1"; gene_id "g254";
scaffold6_size103017	AUGUSTUS	internal	40452	41050	0.98	+	2	transcript_id "g254.t1"; gene_id "g254";
scaffold6_size103017	AUGUSTUS	terminal	41101	42036	0.49	+	0	transcript_id "g254.t1"; gene_id "g254";
scaffold6_size103017	AUGUSTUS	intron	40398	40451	0.98	+	.	transcript_id "g254.t1"; gene_id "g254";
scaffold6_size103017	AUGUSTUS	intron	41051	41100	1	+	.	transcript_id "g254.t1"; gene_id "g254";
scaffold6_size103017	AUGUSTUS	CDS	40361	40397	0.97	+	0	transcript_id "g254.t1"; gene_id "g254";
scaffold6_size103017	AUGUSTUS	CDS	40452	41050	0.98	+	2	transcript_id "g254.t1"; gene_id "g254";
scaffold6_size103017	AUGUSTUS	CDS	41101	42036	0.49	+	0	transcript_id "g254.t1"; gene_id "g254";
scaffold6_size103017	AUGUSTUS	stop_codon	42034	42036	.	+	0	transcript_id "g254.t1"; gene_id "g254";
# protein sequence = [MTENITVAVIGLGPSGLVALKNLREQGFNATGFDRNRYIGGLWQYSTQEQTSVMETTVVNISKERACFTDFPFPDHVP
# SHPTAAHVQQYLMAYMKHFELGPHIRLNTSIHQLRFEEERQKWAFEMQGLGTQYFDKVVVATGGMVAKANMPRIEGVEKFGGISIHSQAFKTPRDYEG
# KKVMVVGFSNSAADTATQLVGVADKVYMAHRHGARILPRRIDGVPIDHTHSLRLFTIQSLIIRFFPQLGERLFDNFIKRMQNKSFTIQPQWCPEPAGK
# VPLVSDKLVPCLEDGSISSVAGIKRILSDTEVELQDGTSVDVDAIIWCTGYQSDFSMIDAQFDPTCHPAPWLDAQGSNGKPLFRLYHNIFSVKRPESL
# AFLGNVHITLSGFQIFDMASMALVQVWAEKSLLPSLPAMNAAVDKHHEWLADQAKRASNVSPGQCDAGVWVSAMDDLAGTGVNEYLGYGLKGWLFWLL
# NMNFCNMLMGGIWSPHIHRVFEGKRRRWDGARAAIVQVNERVGEMRRAQKKDG]
# end gene g254
# start gene g255
scaffold6_size103017	AUGUSTUS	gene	42828	43340	0.47	+	.	g255
scaffold6_size103017	AUGUSTUS	transcript	42828	43340	0.47	+	.	g255.t1
scaffold6_size103017	AUGUSTUS	start_codon	42828	42830	.	+	0	transcript_id "g255.t1"; gene_id "g255";
scaffold6_size103017	AUGUSTUS	single	42828	43340	0.47	+	0	transcript_id "g255.t1"; gene_id "g255";
scaffold6_size103017	AUGUSTUS	CDS	42828	43340	0.47	+	0	transcript_id "g255.t1"; gene_id "g255";
scaffold6_size103017	AUGUSTUS	stop_codon	43338	43340	.	+	0	transcript_id "g255.t1"; gene_id "g255";
# protein sequence = [MSIKRSFVSPYTAHTRRQFCGYCGTQLSSWNERTRDEAEHICLTVGSLLDEDQELLADLGFLPSSSSSSDSSDDDDVG
# VAAPSRPNASRTVARPGPQPRGAPWFEEMVRNTRLGRFKQQRGGHTHDGVHVEWEVTEWTEGDDAADEGSATPSKRKIGDIDQGEDAEMRSA]
# end gene g255
# start gene g256
scaffold6_size103017	AUGUSTUS	gene	44528	46364	0.98	+	.	g256
scaffold6_size103017	AUGUSTUS	transcript	44528	46364	0.98	+	.	g256.t1
scaffold6_size103017	AUGUSTUS	start_codon	44528	44530	.	+	0	transcript_id "g256.t1"; gene_id "g256";
scaffold6_size103017	AUGUSTUS	initial	44528	44716	1	+	0	transcript_id "g256.t1"; gene_id "g256";
scaffold6_size103017	AUGUSTUS	internal	44780	44973	1	+	0	transcript_id "g256.t1"; gene_id "g256";
scaffold6_size103017	AUGUSTUS	internal	45074	45466	0.98	+	1	transcript_id "g256.t1"; gene_id "g256";
scaffold6_size103017	AUGUSTUS	terminal	45530	46364	1	+	1	transcript_id "g256.t1"; gene_id "g256";
scaffold6_size103017	AUGUSTUS	intron	44717	44779	1	+	.	transcript_id "g256.t1"; gene_id "g256";
scaffold6_size103017	AUGUSTUS	intron	44974	45073	1	+	.	transcript_id "g256.t1"; gene_id "g256";
scaffold6_size103017	AUGUSTUS	intron	45467	45529	1	+	.	transcript_id "g256.t1"; gene_id "g256";
scaffold6_size103017	AUGUSTUS	CDS	44528	44716	1	+	0	transcript_id "g256.t1"; gene_id "g256";
scaffold6_size103017	AUGUSTUS	CDS	44780	44973	1	+	0	transcript_id "g256.t1"; gene_id "g256";
scaffold6_size103017	AUGUSTUS	CDS	45074	45466	0.98	+	1	transcript_id "g256.t1"; gene_id "g256";
scaffold6_size103017	AUGUSTUS	CDS	45530	46364	1	+	1	transcript_id "g256.t1"; gene_id "g256";
scaffold6_size103017	AUGUSTUS	stop_codon	46362	46364	.	+	0	transcript_id "g256.t1"; gene_id "g256";
# protein sequence = [MDLEKSLPSEKLRPEDVDEATDVGEVLNASGHKQELERNFSLLSLCAIGITTGNVWAALGGSIVIALYNGGPAGVIYE
# FIAVACCYFMIAACIAEMASSIPSSAGVYHWASVTGGAKFGKLLGFYAGWWNALGWIFGTASISSIIANQIISMYGLFHPGYAFERWHVFIAYLIITW
# LSCAVVMFANRALPKLTNIGLFFILVGVFVTIMVCAIMPSRTGKGHASNEFVWREWSNQAGWSSDGFVFCAGMLNGAFAVGTPDCVSHLAEELPSPRS
# NIPKAILAQYTVGFLTAFLYLITIFYSVNDLDTLFSNPWPFPLAELYRQATNSHGGSLGLLLVIFLPTFCTNIGCYITSGRMLWTLGRDDATPFSAWV
# GKVDKKWENPWNATLACGVINTILGCIYIGSSTAFSAFVGSFIVLSSLSYLAFILPNMLSRRRHVIKGPFTMPDPVFYTVATVACAYMVVWIPIYCFP
# FAVPFDTTTMNYTSALVGGVTILLGGWYLWIRNKGYVGPRRLVETLENGEMPAFGAEHDGDVVRKA]
# end gene g256
# start gene g257
scaffold6_size103017	AUGUSTUS	gene	46791	48716	0.76	-	.	g257
scaffold6_size103017	AUGUSTUS	transcript	46791	48716	0.76	-	.	g257.t1
scaffold6_size103017	AUGUSTUS	stop_codon	46791	46793	.	-	0	transcript_id "g257.t1"; gene_id "g257";
scaffold6_size103017	AUGUSTUS	terminal	46791	47015	1	-	0	transcript_id "g257.t1"; gene_id "g257";
scaffold6_size103017	AUGUSTUS	internal	47075	47378	0.99	-	1	transcript_id "g257.t1"; gene_id "g257";
scaffold6_size103017	AUGUSTUS	internal	47451	47711	0.99	-	1	transcript_id "g257.t1"; gene_id "g257";
scaffold6_size103017	AUGUSTUS	internal	47811	48176	0.87	-	1	transcript_id "g257.t1"; gene_id "g257";
scaffold6_size103017	AUGUSTUS	internal	48313	48437	0.87	-	0	transcript_id "g257.t1"; gene_id "g257";
scaffold6_size103017	AUGUSTUS	initial	48528	48716	0.91	-	0	transcript_id "g257.t1"; gene_id "g257";
scaffold6_size103017	AUGUSTUS	intron	47016	47074	1	-	.	transcript_id "g257.t1"; gene_id "g257";
scaffold6_size103017	AUGUSTUS	intron	47379	47450	1	-	.	transcript_id "g257.t1"; gene_id "g257";
scaffold6_size103017	AUGUSTUS	intron	47712	47810	0.99	-	.	transcript_id "g257.t1"; gene_id "g257";
scaffold6_size103017	AUGUSTUS	intron	48177	48312	0.87	-	.	transcript_id "g257.t1"; gene_id "g257";
scaffold6_size103017	AUGUSTUS	intron	48438	48527	0.91	-	.	transcript_id "g257.t1"; gene_id "g257";
scaffold6_size103017	AUGUSTUS	CDS	46791	47015	1	-	0	transcript_id "g257.t1"; gene_id "g257";
scaffold6_size103017	AUGUSTUS	CDS	47075	47378	0.99	-	1	transcript_id "g257.t1"; gene_id "g257";
scaffold6_size103017	AUGUSTUS	CDS	47451	47711	0.99	-	1	transcript_id "g257.t1"; gene_id "g257";
scaffold6_size103017	AUGUSTUS	CDS	47811	48176	0.87	-	1	transcript_id "g257.t1"; gene_id "g257";
scaffold6_size103017	AUGUSTUS	CDS	48313	48437	0.87	-	0	transcript_id "g257.t1"; gene_id "g257";
scaffold6_size103017	AUGUSTUS	CDS	48528	48716	0.91	-	0	transcript_id "g257.t1"; gene_id "g257";
scaffold6_size103017	AUGUSTUS	start_codon	48714	48716	.	-	0	transcript_id "g257.t1"; gene_id "g257";
# protein sequence = [MDPRHQQLTAKPTDEKPSIVAHLEDKSELGPDKHAAAADYTGAERKSDPEEIALVRKIDWRLMPTLCVMYFLNYVDRN
# AIAQARLNHLEEDLGMTGVEFNTCVSILFVGYVLMQVPSNMLITRIKPGVYMSCWMFIWAIVSACTALVQNFGGLVACRFFLGITEAPFYPGATYMLS
# IFYTRREVATRIALLYCAQILATGFSGLIAAAVFEMDGLRGLAGWRWLFIIEGAATALVAIFGFFMLPNTPLTTRWLNSRERELAHARIERDRVGDSM
# EGVSMMEGLKQACRDKRTWLFCLMQNFHLSACSFNSFFPTVVRTLGFSTTVTLVLTCPPFLLAGAAGIATGWSSGRMHERTWHITGGLLVAVVGFVIA
# ASTLNTAGRYVACFIFPVGAYSVNSVVIGWASSTLSQTKEKKAVVLAMTNVGGQIGYIYGAYLWPDSDEPRYGIGFGASAGFALLSIACAWTIRMLLI
# KENQKLKASTNERIMLYGY]
# end gene g257
# start gene g258
scaffold6_size103017	AUGUSTUS	gene	49495	50928	0.69	-	.	g258
scaffold6_size103017	AUGUSTUS	transcript	49495	50928	0.69	-	.	g258.t1
scaffold6_size103017	AUGUSTUS	stop_codon	49495	49497	.	-	0	transcript_id "g258.t1"; gene_id "g258";
scaffold6_size103017	AUGUSTUS	terminal	49495	49807	1	-	1	transcript_id "g258.t1"; gene_id "g258";
scaffold6_size103017	AUGUSTUS	internal	49863	49887	1	-	2	transcript_id "g258.t1"; gene_id "g258";
scaffold6_size103017	AUGUSTUS	internal	49943	50659	1	-	2	transcript_id "g258.t1"; gene_id "g258";
scaffold6_size103017	AUGUSTUS	internal	50713	50777	1	-	1	transcript_id "g258.t1"; gene_id "g258";
scaffold6_size103017	AUGUSTUS	initial	50837	50928	0.69	-	0	transcript_id "g258.t1"; gene_id "g258";
scaffold6_size103017	AUGUSTUS	intron	49808	49862	1	-	.	transcript_id "g258.t1"; gene_id "g258";
scaffold6_size103017	AUGUSTUS	intron	49888	49942	1	-	.	transcript_id "g258.t1"; gene_id "g258";
scaffold6_size103017	AUGUSTUS	intron	50660	50712	1	-	.	transcript_id "g258.t1"; gene_id "g258";
scaffold6_size103017	AUGUSTUS	intron	50778	50836	0.97	-	.	transcript_id "g258.t1"; gene_id "g258";
scaffold6_size103017	AUGUSTUS	CDS	49495	49807	1	-	1	transcript_id "g258.t1"; gene_id "g258";
scaffold6_size103017	AUGUSTUS	CDS	49863	49887	1	-	2	transcript_id "g258.t1"; gene_id "g258";
scaffold6_size103017	AUGUSTUS	CDS	49943	50659	1	-	2	transcript_id "g258.t1"; gene_id "g258";
scaffold6_size103017	AUGUSTUS	CDS	50713	50777	1	-	1	transcript_id "g258.t1"; gene_id "g258";
scaffold6_size103017	AUGUSTUS	CDS	50837	50928	0.69	-	0	transcript_id "g258.t1"; gene_id "g258";
scaffold6_size103017	AUGUSTUS	start_codon	50926	50928	.	-	0	transcript_id "g258.t1"; gene_id "g258";
# protein sequence = [MNTSEKRAVDFNWGSEKIRGVNIGGWLVLEPWITPSIFENANRDRPQQDIVDEYTLGEKLGGGAALSILRNHWNSFVT
# WQDFNKIKQSGFNVVRIPIGFWAYNTFGTPYVGGANVYMDAAIDWARSLGLKIIIDLHGAPGSQNGFDNSGQRMDYPGWQRGNTIEQTLQVLRTISQK
# YGHSSYQDVVIGTQLLNEPALYTGLSLDVTKQFYRDGYGQVREVSDTPVVISDGFKPPNTWNGFLTPSDGNAQNVAVDHEYQVFDNQLLQFSPLEHAQ
# YACSNAHTYRGADKWTFVGEWTSAMTDCAKYLNGYGRGARYDGTYINNVRIGDCSWRNDLTRWPASYRDDTRRYIEAQIAAFESKTQGWFWWNFKTEG
# AAEWDAFKLIDAGVFPTIRNGRVEYKFGPMC]
# end gene g258
# start gene g259
scaffold6_size103017	AUGUSTUS	gene	52371	54095	0.43	-	.	g259
scaffold6_size103017	AUGUSTUS	transcript	52371	54095	0.43	-	.	g259.t1
scaffold6_size103017	AUGUSTUS	stop_codon	52371	52373	.	-	0	transcript_id "g259.t1"; gene_id "g259";
scaffold6_size103017	AUGUSTUS	terminal	52371	52945	0.66	-	2	transcript_id "g259.t1"; gene_id "g259";
scaffold6_size103017	AUGUSTUS	internal	53084	53445	0.57	-	1	transcript_id "g259.t1"; gene_id "g259";
scaffold6_size103017	AUGUSTUS	internal	53685	53719	0.61	-	0	transcript_id "g259.t1"; gene_id "g259";
scaffold6_size103017	AUGUSTUS	initial	53847	54095	0.86	-	0	transcript_id "g259.t1"; gene_id "g259";
scaffold6_size103017	AUGUSTUS	intron	52946	53083	0.71	-	.	transcript_id "g259.t1"; gene_id "g259";
scaffold6_size103017	AUGUSTUS	intron	53446	53684	0.61	-	.	transcript_id "g259.t1"; gene_id "g259";
scaffold6_size103017	AUGUSTUS	intron	53720	53846	0.63	-	.	transcript_id "g259.t1"; gene_id "g259";
scaffold6_size103017	AUGUSTUS	CDS	52371	52945	0.66	-	2	transcript_id "g259.t1"; gene_id "g259";
scaffold6_size103017	AUGUSTUS	CDS	53084	53445	0.57	-	1	transcript_id "g259.t1"; gene_id "g259";
scaffold6_size103017	AUGUSTUS	CDS	53685	53719	0.61	-	0	transcript_id "g259.t1"; gene_id "g259";
scaffold6_size103017	AUGUSTUS	CDS	53847	54095	0.86	-	0	transcript_id "g259.t1"; gene_id "g259";
scaffold6_size103017	AUGUSTUS	start_codon	54093	54095	.	-	0	transcript_id "g259.t1"; gene_id "g259";
# protein sequence = [MKGSLDAELDQHHVATQGGHDNDEGSHAQEPEPGRGEGGVRSKVARPAWLSWFSQRDSDPPFMLKYRSSDSFIIGTVA
# LAVFTARYSTGSLYLLPWVVGLALVADTVPQDQLATATGWLSTGMSLGLLISPLLGGVVYDKAGYNAVFGMCYALVGLDVILRLLLVEKKVAARWDLS
# VVGPVDLHDKPSGNFTPAVVPSSRSLGLEPAKVLTKPEVAFDSVLTIHAANTFNWTSTGAALLFLPLVIPTFLSPLWGWLCDKYGGRYIVVIGFLFGC
# PPLVCLRFVNENTIKDKVLLCVLLAVTGLFIGMTFAPVMAEISAVAAAKEKRMLANGRPGFGKGGAFAQAYALFNVAFAGGCMAGPLLAGFIAEDGGW
# ATMAAVLGALSAITAVPGFLWLGGWFGKKYESIR]
# end gene g259
# start gene g260
scaffold6_size103017	AUGUSTUS	gene	57774	60394	0.52	+	.	g260
scaffold6_size103017	AUGUSTUS	transcript	57774	60394	0.52	+	.	g260.t1
scaffold6_size103017	AUGUSTUS	start_codon	57774	57776	.	+	0	transcript_id "g260.t1"; gene_id "g260";
scaffold6_size103017	AUGUSTUS	initial	57774	58203	0.64	+	0	transcript_id "g260.t1"; gene_id "g260";
scaffold6_size103017	AUGUSTUS	internal	58258	58285	0.63	+	2	transcript_id "g260.t1"; gene_id "g260";
scaffold6_size103017	AUGUSTUS	internal	58383	59421	0.99	+	1	transcript_id "g260.t1"; gene_id "g260";
scaffold6_size103017	AUGUSTUS	terminal	59483	60394	0.92	+	0	transcript_id "g260.t1"; gene_id "g260";
scaffold6_size103017	AUGUSTUS	intron	58204	58257	0.63	+	.	transcript_id "g260.t1"; gene_id "g260";
scaffold6_size103017	AUGUSTUS	intron	58286	58382	0.97	+	.	transcript_id "g260.t1"; gene_id "g260";
scaffold6_size103017	AUGUSTUS	intron	59422	59482	0.99	+	.	transcript_id "g260.t1"; gene_id "g260";
scaffold6_size103017	AUGUSTUS	CDS	57774	58203	0.64	+	0	transcript_id "g260.t1"; gene_id "g260";
scaffold6_size103017	AUGUSTUS	CDS	58258	58285	0.63	+	2	transcript_id "g260.t1"; gene_id "g260";
scaffold6_size103017	AUGUSTUS	CDS	58383	59421	0.99	+	1	transcript_id "g260.t1"; gene_id "g260";
[truncated: 14,164,730 more chars]
